# Supplementary material for: Genome-wide determination of poly(A) sites in Medicago truncatula: evolutionary conservation of alternative poly(A) site choice
Source: BMC Genomics. 2014 Jul 21;15(1):615. doi: 10.1186/1471-2164-15-615 (PMC4117952; doi:10.1186/1471-2164-15-615)
Supplement: Supplementary file 3 — Additional file 3: This file contains the M. truncatula annotation with the new poly(A) sites. The M. truncatula PACs are provided in GFF format and the track file is also available for genome browser. (ZIP 952 KB) [file 12864_2014_6307_MOESM3_ESM.zip › Additional file 1 (Mtr annotation with new PACs).rar Folder/MtrV4.PAC.gff]

## Data From:	Table t_ae200_s6anpm_pac
## Gff:	version 3
## Note:	ID=Medtr3g084280_3UTR means this PAC is from xx gene and in 3UTR region
## Note:	Note=PAT1 means this PAC has 1 PAT
chr1	.	PAC	45930	45930	.	+	.	ID=Medtr1g006490_3UTR;Note=PAT17
chr1	.	PAC	45975	45975	.	+	.	ID=Medtr1g006490_3UTR;Note=PAT5
chr1	.	PAC	46044	46044	.	+	.	ID=Medtr1g006490_3UTR;Note=PAT1
chr1	.	PAC	136519	136519	.	+	.	ID=Medtr1g006975_3UTR;Note=PAT2
chr1	.	PAC	190458	190458	.	+	.	ID=Medtr1g007120_3UTR;Note=PAT3
chr1	.	PAC	279756	279756	.	+	.	ID=Medtr1g007320_AMB;Note=PAT1
chr1	.	PAC	393776	393776	.	+	.	ID=Medtr1g007480_3UTR;Note=PAT1
chr1	.	PAC	393820	393820	.	+	.	ID=Medtr1g007480_3UTR;Note=PAT2
chr1	.	PAC	393905	393905	.	+	.	ID=Medtr1g007480_3UTR;Note=PAT14
chr1	.	PAC	394032	394032	.	+	.	ID=Medtr1g007480_3UTR;Note=PAT6
chr1	.	PAC	399416	399416	.	+	.	ID=Medtr1g007490_3UTR;Note=PAT1
chr1	.	PAC	455907	455907	.	+	.	ID=Medtr1g007610_3UTR;Note=PAT2
chr1	.	PAC	467363	467363	.	+	.	ID=Medtr1g007620.igt_intergenic.igt;Note=PAT1
chr1	.	PAC	469778	469778	.	+	.	ID=Medtr1g007620.igt_intergenic.igt;Note=PAT1
chr1	.	PAC	470743	470743	.	+	.	ID=Medtr1g007620.igt_intergenic.pm;Note=PAT1
chr1	.	PAC	470931	470931	.	+	.	ID=Medtr1g007620.igt_intergenic.pm;Note=PAT1
chr1	.	PAC	491576	491576	.	+	.	ID=Medtr1g007670_3UTR;Note=PAT9
chr1	.	PAC	503566	503566	.	+	.	ID=Medtr1g007700_3UTR;Note=PAT2
chr1	.	PAC	533607	533607	.	+	.	ID=Medtr1g007740.igt_intergenic.igt;Note=PAT1
chr1	.	PAC	592191	592191	.	+	.	ID=Medtr1g007840_3UTR;Note=PAT1
chr1	.	PAC	592265	592265	.	+	.	ID=Medtr1g007840_3UTR;Note=PAT1
chr1	.	PAC	600048	600048	.	+	.	ID=Medtr1g007860_intron;Note=PAT1
chr1	.	PAC	602122	602122	.	+	.	ID=Medtr1g007860_3UTR;Note=PAT87
chr1	.	PAC	602207	602207	.	+	.	ID=Medtr1g007860_3UTR;Note=PAT16
chr1	.	PAC	602316	602316	.	+	.	ID=Medtr1g007860_3UTR;Note=PAT2
chr1	.	PAC	606251	606251	.	+	.	ID=Medtr1g007870_3UTR;Note=PAT5
chr1	.	PAC	606298	606298	.	+	.	ID=Medtr1g007870_3UTR;Note=PAT1
chr1	.	PAC	698674	698674	.	+	.	ID=Medtr1g008050_3UTR;Note=PAT1
chr1	.	PAC	710277	710277	.	+	.	ID=Medtr1g008060_CDS;Note=PAT1
chr1	.	PAC	748292	748292	.	+	.	ID=Medtr1g008120.igt_intergenic.igt;Note=PAT1
chr1	.	PAC	786339	786339	.	+	.	ID=Medtr1g008200_3UTR;Note=PAT1
chr1	.	PAC	786393	786393	.	+	.	ID=Medtr1g008200_3UTR;Note=PAT9
chr1	.	PAC	786438	786438	.	+	.	ID=Medtr1g008200_3UTR;Note=PAT8
chr1	.	PAC	814905	814905	.	+	.	ID=Medtr1g008230_AMB;Note=PAT1
chr1	.	PAC	815171	815171	.	+	.	ID=Medtr1g008230_CDS;Note=PAT2
chr1	.	PAC	824170	824170	.	+	.	ID=Medtr1g008230_3UTR;Note=PAT2
chr1	.	PAC	842169	842169	.	+	.	ID=Medtr1g008250.igt_intergenic.igt;Note=PAT1
chr1	.	PAC	865528	865528	.	+	.	ID=Medtr1g008350_3UTR;Note=PAT4
chr1	.	PAC	865623	865623	.	+	.	ID=Medtr1g008350_3UTR;Note=PAT2
chr1	.	PAC	865730	865730	.	+	.	ID=Medtr1g008350_3UTR;Note=PAT1
chr1	.	PAC	878822	878822	.	+	.	ID=Medtr1g008370_CDS;Note=PAT1
chr1	.	PAC	879187	879187	.	+	.	ID=Medtr1g008370_3UTR;Note=PAT8
chr1	.	PAC	879232	879232	.	+	.	ID=Medtr1g008370_3UTR;Note=PAT2
chr1	.	PAC	879302	879302	.	+	.	ID=Medtr1g008370_3UTR;Note=PAT30
chr1	.	PAC	879362	879362	.	+	.	ID=Medtr1g008370_3UTR;Note=PAT4
chr1	.	PAC	936092	936092	.	+	.	ID=Medtr1g008500_CDS;Note=PAT14
chr1	.	PAC	936544	936544	.	+	.	ID=Medtr1g008500_CDS;Note=PAT1
chr1	.	PAC	936950	936950	.	+	.	ID=Medtr1g008500_3UTR;Note=PAT1
chr1	.	PAC	937078	937078	.	+	.	ID=Medtr1g008500_3UTR;Note=PAT10
chr1	.	PAC	975065	975065	.	+	.	ID=Medtr1g008590_CDS;Note=PAT1
chr1	.	PAC	975192	975192	.	+	.	ID=Medtr1g008590_CDS;Note=PAT58
chr1	.	PAC	975327	975327	.	+	.	ID=Medtr1g008590_CDS;Note=PAT3
chr1	.	PAC	975935	975935	.	+	.	ID=Medtr1g008590_3UTR;Note=PAT261
chr1	.	PAC	976014	976014	.	+	.	ID=Medtr1g008590_3UTR;Note=PAT1
chr1	.	PAC	1021566	1021566	.	+	.	ID=Medtr1g008670_AMB;Note=PAT1
chr1	.	PAC	1061133	1061133	.	+	.	ID=Medtr1g008740_3UTR;Note=PAT2
chr1	.	PAC	1061273	1061273	.	+	.	ID=Medtr1g008740_3UTR;Note=PAT4
chr1	.	PAC	1120036	1120036	.	+	.	ID=Medtr1g008980_CDS;Note=PAT1
chr1	.	PAC	1129083	1129083	.	+	.	ID=Medtr1g008980_3UTR;Note=PAT2
chr1	.	PAC	1129111	1129111	.	+	.	ID=Medtr1g008980_3UTR;Note=PAT1
chr1	.	PAC	1129213	1129213	.	+	.	ID=Medtr1g008980_3UTR;Note=PAT1
chr1	.	PAC	1129247	1129247	.	+	.	ID=Medtr1g008980_3UTR;Note=PAT72
chr1	.	PAC	1129334	1129334	.	+	.	ID=Medtr1g008980_3UTR;Note=PAT11
chr1	.	PAC	1129789	1129789	.	+	.	ID=Medtr1g008980.igt_intergenic.igt;Note=PAT1
chr1	.	PAC	1205202	1205202	.	+	.	ID=Medtr1g009180_3UTR;Note=PAT1
chr1	.	PAC	1205230	1205230	.	+	.	ID=Medtr1g009180_3UTR;Note=PAT1
chr1	.	PAC	1219519	1219519	.	+	.	ID=Medtr1g009190_3UTR;Note=PAT5
chr1	.	PAC	1224067	1224067	.	+	.	ID=Medtr1g009200_3UTR;Note=PAT51
chr1	.	PAC	1235613	1235613	.	+	.	ID=Medtr1g009220_3UTR;Note=PAT51
chr1	.	PAC	1362531	1362531	.	+	.	ID=Medtr1g009613_3UTR;Note=PAT110
chr1	.	PAC	1362611	1362611	.	+	.	ID=Medtr1g009613_3UTR;Note=PAT2
chr1	.	PAC	1362740	1362740	.	+	.	ID=Medtr1g009613_3UTR;Note=PAT3
chr1	.	PAC	1411159	1411159	.	+	.	ID=Medtr1g009640_3UTR;Note=PAT1
chr1	.	PAC	1420903	1420903	.	+	.	ID=Medtr1g009650_intron;Note=PAT1
chr1	.	PAC	1420970	1420970	.	+	.	ID=Medtr1g009650_intron;Note=PAT3
chr1	.	PAC	1421014	1421014	.	+	.	ID=Medtr1g009650_intron;Note=PAT6
chr1	.	PAC	1435990	1435990	.	+	.	ID=Medtr1g009680_3UTR;Note=PAT1
chr1	.	PAC	1436022	1436022	.	+	.	ID=Medtr1g009680_3UTR;Note=PAT1
chr1	.	PAC	1436112	1436112	.	+	.	ID=Medtr1g009680_3UTR;Note=PAT1
chr1	.	PAC	1436152	1436152	.	+	.	ID=Medtr1g009680_3UTR;Note=PAT2
chr1	.	PAC	1436182	1436182	.	+	.	ID=Medtr1g009680_3UTR;Note=PAT1
chr1	.	PAC	1436308	1436308	.	+	.	ID=Medtr1g009680_3UTR;Note=PAT3
chr1	.	PAC	1436391	1436391	.	+	.	ID=Medtr1g009680_3UTR;Note=PAT3
chr1	.	PAC	1467592	1467592	.	+	.	ID=Medtr1g009720.igt_intergenic.igt;Note=PAT1
chr1	.	PAC	1511967	1511967	.	+	.	ID=Medtr1g009770_CDS;Note=PAT2
chr1	.	PAC	1512191	1512191	.	+	.	ID=Medtr1g009770_3UTR;Note=PAT6
chr1	.	PAC	1512338	1512338	.	+	.	ID=Medtr1g009770_3UTR;Note=PAT348
chr1	.	PAC	1512437	1512437	.	+	.	ID=Medtr1g009770_3UTR;Note=PAT9
chr1	.	PAC	1512550	1512550	.	+	.	ID=Medtr1g009770_3UTR;Note=PAT3
chr1	.	PAC	1512592	1512592	.	+	.	ID=Medtr1g009770_3UTR;Note=PAT2
chr1	.	PAC	1516776	1516776	.	+	.	ID=Medtr1g009780_3UTR;Note=PAT27
chr1	.	PAC	1544163	1544163	.	+	.	ID=Medtr1g009840_3UTR;Note=PAT1
chr1	.	PAC	1544277	1544277	.	+	.	ID=Medtr1g009840_3UTR;Note=PAT1
chr1	.	PAC	1585759	1585759	.	+	.	ID=Medtr1g009890_3UTR;Note=PAT95
chr1	.	PAC	1585808	1585808	.	+	.	ID=Medtr1g009890_3UTR;Note=PAT1
chr1	.	PAC	1664486	1664486	.	+	.	ID=Medtr1g009980_3UTR;Note=PAT1
chr1	.	PAC	1669597	1669597	.	+	.	ID=Medtr1g010000.igt_intergenic.igt;Note=PAT3
chr1	.	PAC	1682197	1682197	.	+	.	ID=Medtr1g010010_3UTR;Note=PAT3
chr1	.	PAC	1682290	1682290	.	+	.	ID=Medtr1g010010_3UTR;Note=PAT2
chr1	.	PAC	1725351	1725351	.	+	.	ID=Medtr1g010070_intron;Note=PAT1
chr1	.	PAC	1732979	1732979	.	+	.	ID=Medtr1g010080_3UTR;Note=PAT1
chr1	.	PAC	1733042	1733042	.	+	.	ID=Medtr1g010080_3UTR;Note=PAT2
chr1	.	PAC	1733097	1733097	.	+	.	ID=Medtr1g010080_3UTR;Note=PAT1
chr1	.	PAC	1733151	1733151	.	+	.	ID=Medtr1g010080_3UTR;Note=PAT5
chr1	.	PAC	1808743	1808743	.	+	.	ID=Medtr1g010210_3UTR;Note=PAT13
chr1	.	PAC	1808812	1808812	.	+	.	ID=Medtr1g010210_3UTR;Note=PAT257
chr1	.	PAC	1843878	1843878	.	+	.	ID=Medtr1g010240_3UTR;Note=PAT2
chr1	.	PAC	1857835	1857835	.	+	.	ID=Medtr1g010250_3UTR;Note=PAT9
chr1	.	PAC	1857865	1857865	.	+	.	ID=Medtr1g010250_3UTR;Note=PAT2
chr1	.	PAC	1857910	1857910	.	+	.	ID=Medtr1g010250_3UTR;Note=PAT2
chr1	.	PAC	1869443	1869443	.	+	.	ID=Medtr1g010260_3UTR;Note=PAT1
chr1	.	PAC	1869498	1869498	.	+	.	ID=Medtr1g010260_3UTR;Note=PAT4
chr1	.	PAC	1876375	1876375	.	+	.	ID=Medtr1g010270_3UTR;Note=PAT21
chr1	.	PAC	1876440	1876440	.	+	.	ID=Medtr1g010270_3UTR;Note=PAT11
chr1	.	PAC	1876469	1876469	.	+	.	ID=Medtr1g010270_3UTR;Note=PAT2
chr1	.	PAC	1876623	1876623	.	+	.	ID=Medtr1g010270_3UTR;Note=PAT1
chr1	.	PAC	1903898	1903898	.	+	.	ID=Medtr1g010300_CDS;Note=PAT2
chr1	.	PAC	1916550	1916550	.	+	.	ID=Medtr1g010300_3UTR;Note=PAT3
chr1	.	PAC	1916591	1916591	.	+	.	ID=Medtr1g010300_3UTR;Note=PAT45
chr1	.	PAC	1916688	1916688	.	+	.	ID=Medtr1g010300_3UTR;Note=PAT1
chr1	.	PAC	1916802	1916802	.	+	.	ID=Medtr1g010300_3UTR;Note=PAT1
chr1	.	PAC	2032439	2032439	.	+	.	ID=Medtr1g011460_3UTR;Note=PAT1
chr1	.	PAC	2032499	2032499	.	+	.	ID=Medtr1g011460_3UTR;Note=PAT2
chr1	.	PAC	2063837	2063837	.	+	.	ID=Medtr1g011520_3UTR;Note=PAT14
chr1	.	PAC	2063933	2063933	.	+	.	ID=Medtr1g011520_3UTR;Note=PAT13
chr1	.	PAC	2064092	2064092	.	+	.	ID=Medtr1g011520_3UTR;Note=PAT8
chr1	.	PAC	2064168	2064168	.	+	.	ID=Medtr1g011520_3UTR;Note=PAT4
chr1	.	PAC	2064300	2064300	.	+	.	ID=Medtr1g011520_3UTR;Note=PAT2
chr1	.	PAC	2157414	2157414	.	+	.	ID=Medtr1g011625.igt_intergenic.igt;Note=PAT1
chr1	.	PAC	2157541	2157541	.	+	.	ID=Medtr1g011625.igt_intergenic.igt;Note=PAT16
chr1	.	PAC	2157596	2157596	.	+	.	ID=Medtr1g011625.igt_intergenic.igt;Note=PAT1
chr1	.	PAC	2201612	2201612	.	+	.	ID=Medtr1g011720_CDS;Note=PAT1
chr1	.	PAC	2201852	2201852	.	+	.	ID=Medtr1g011720_CDS;Note=PAT1
chr1	.	PAC	2203911	2203911	.	+	.	ID=Medtr1g011720_3UTR;Note=PAT46
chr1	.	PAC	2204596	2204596	.	+	.	ID=Medtr1g011720.igt_intergenic.igt;Note=PAT1
chr1	.	PAC	2204658	2204658	.	+	.	ID=Medtr1g011720.igt_intergenic.igt;Note=PAT1
chr1	.	PAC	2287835	2287835	.	+	.	ID=Medtr1g011800_3UTR;Note=PAT2
chr1	.	PAC	2287869	2287869	.	+	.	ID=Medtr1g011800_3UTR;Note=PAT2
chr1	.	PAC	2287937	2287937	.	+	.	ID=Medtr1g011800_3UTR;Note=PAT1
chr1	.	PAC	2287970	2287970	.	+	.	ID=Medtr1g011800_3UTR;Note=PAT5
chr1	.	PAC	2288058	2288058	.	+	.	ID=Medtr1g011800_3UTR;Note=PAT247
chr1	.	PAC	2300198	2300198	.	+	.	ID=Medtr1g011980_CDS;Note=PAT1
chr1	.	PAC	2300363	2300363	.	+	.	ID=Medtr1g011980_CDS;Note=PAT21
chr1	.	PAC	2301921	2301921	.	+	.	ID=Medtr1g011980_3UTR;Note=PAT2
chr1	.	PAC	2301951	2301951	.	+	.	ID=Medtr1g011980_3UTR;Note=PAT3
chr1	.	PAC	2302175	2302175	.	+	.	ID=Medtr1g011980_3UTR;Note=PAT52
chr1	.	PAC	2302253	2302253	.	+	.	ID=Medtr1g011980_3UTR;Note=PAT2
chr1	.	PAC	2506191	2506191	.	+	.	ID=Medtr1g012520_3UTR;Note=PAT1
chr1	.	PAC	2526037	2526037	.	+	.	ID=Medtr1g012540_3UTR;Note=PAT5
chr1	.	PAC	2526124	2526124	.	+	.	ID=Medtr1g012540_3UTR;Note=PAT23
chr1	.	PAC	2548529	2548529	.	+	.	ID=Medtr1g012590_3UTR;Note=PAT1
chr1	.	PAC	2548555	2548555	.	+	.	ID=Medtr1g012590_3UTR;Note=PAT1
chr1	.	PAC	2548657	2548657	.	+	.	ID=Medtr1g012590_3UTR;Note=PAT1
chr1	.	PAC	2560982	2560982	.	+	.	ID=Medtr1g012610_CDS;Note=PAT4
chr1	.	PAC	2561304	2561304	.	+	.	ID=Medtr1g012610_3UTR;Note=PAT1
chr1	.	PAC	2561426	2561426	.	+	.	ID=Medtr1g012610_3UTR;Note=PAT28
chr1	.	PAC	2561528	2561528	.	+	.	ID=Medtr1g012610_3UTR;Note=PAT1
chr1	.	PAC	2649271	2649271	.	+	.	ID=Medtr1g012800_intron;Note=PAT2
chr1	.	PAC	2649871	2649871	.	+	.	ID=Medtr1g012800_CDS;Note=PAT276
chr1	.	PAC	2650598	2650598	.	+	.	ID=Medtr1g012800_CDS;Note=PAT8
chr1	.	PAC	2651874	2651874	.	+	.	ID=Medtr1g012800_3UTR;Note=PAT23
chr1	.	PAC	2651940	2651940	.	+	.	ID=Medtr1g012800_3UTR;Note=PAT18
chr1	.	PAC	2652003	2652003	.	+	.	ID=Medtr1g012800_3UTR;Note=PAT4
chr1	.	PAC	2652064	2652064	.	+	.	ID=Medtr1g012800_3UTR;Note=PAT127
chr1	.	PAC	2681487	2681487	.	+	.	ID=Medtr1g012820.igt_intergenic.igt;Note=PAT2
chr1	.	PAC	2683268	2683268	.	+	.	ID=Medtr1g012820.igt_intergenic.igt;Note=PAT1
chr1	.	PAC	2683789	2683789	.	+	.	ID=Medtr1g012820.igt_intergenic.igt;Note=PAT1
chr1	.	PAC	2694857	2694857	.	+	.	ID=Medtr1g012870_intron;Note=PAT1
chr1	.	PAC	2700674	2700674	.	+	.	ID=Medtr1g012870_3UTR;Note=PAT1
chr1	.	PAC	2711324	2711324	.	+	.	ID=Medtr1g012890_3UTR;Note=PAT1
chr1	.	PAC	2738717	2738717	.	+	.	ID=Medtr1g012950_3UTR;Note=PAT1
chr1	.	PAC	2782127	2782127	.	+	.	ID=Medtr1g012990_3UTR;Note=PAT2
chr1	.	PAC	2831459	2831459	.	+	.	ID=Medtr1g013070_3UTR;Note=PAT1
chr1	.	PAC	2860313	2860313	.	+	.	ID=Medtr1g013120_intron;Note=PAT1
chr1	.	PAC	2861114	2861114	.	+	.	ID=Medtr1g013120_CDS;Note=PAT6
chr1	.	PAC	2861220	2861220	.	+	.	ID=Medtr1g013120_3UTR;Note=PAT1
chr1	.	PAC	2861255	2861255	.	+	.	ID=Medtr1g013120_3UTR;Note=PAT1
chr1	.	PAC	2861350	2861350	.	+	.	ID=Medtr1g013120_3UTR;Note=PAT266
chr1	.	PAC	2861483	2861483	.	+	.	ID=Medtr1g013120_3UTR;Note=PAT14
chr1	.	PAC	2862106	2862106	.	+	.	ID=Medtr1g013120.igt_intergenic.igt;Note=PAT1
chr1	.	PAC	2985219	2985219	.	+	.	ID=Medtr1g014420_CDS;Note=PAT1
chr1	.	PAC	2985483	2985483	.	+	.	ID=Medtr1g014420_3UTR;Note=PAT2
chr1	.	PAC	2985517	2985517	.	+	.	ID=Medtr1g014420_3UTR;Note=PAT1
chr1	.	PAC	2985601	2985601	.	+	.	ID=Medtr1g014420_3UTR;Note=PAT28
chr1	.	PAC	2985698	2985698	.	+	.	ID=Medtr1g014420_3UTR;Note=PAT3
chr1	.	PAC	2985802	2985802	.	+	.	ID=Medtr1g014420_3UTR;Note=PAT1
chr1	.	PAC	2985879	2985879	.	+	.	ID=Medtr1g014420_3UTR;Note=PAT2
chr1	.	PAC	3001542	3001542	.	+	.	ID=Medtr1g014340_CDS;Note=PAT2
chr1	.	PAC	3009007	3009007	.	+	.	ID=Medtr1g014320_CDS;Note=PAT1
chr1	.	PAC	3010103	3010103	.	+	.	ID=Medtr1g014320_3UTR;Note=PAT1
chr1	.	PAC	3010223	3010223	.	+	.	ID=Medtr1g014320_3UTR;Note=PAT1
chr1	.	PAC	3034951	3034951	.	+	.	ID=Medtr1g014270_CDS;Note=PAT1
chr1	.	PAC	3043509	3043509	.	+	.	ID=Medtr1g014260_CDS;Note=PAT2
chr1	.	PAC	3043570	3043570	.	+	.	ID=Medtr1g014260_CDS;Note=PAT1
chr1	.	PAC	3044515	3044515	.	+	.	ID=Medtr1g014260_3UTR;Note=PAT2
chr1	.	PAC	3044599	3044599	.	+	.	ID=Medtr1g014260_3UTR;Note=PAT1
chr1	.	PAC	3082462	3082462	.	+	.	ID=Medtr1g014190_3UTR;Note=PAT9
chr1	.	PAC	3107502	3107502	.	+	.	ID=Medtr1g014140_3UTR;Note=PAT4
chr1	.	PAC	3107576	3107576	.	+	.	ID=Medtr1g014140_3UTR;Note=PAT1
chr1	.	PAC	3111560	3111560	.	+	.	ID=Medtr1g014130_intron;Note=PAT1
chr1	.	PAC	3113482	3113482	.	+	.	ID=Medtr1g014130_3UTR;Note=PAT42
chr1	.	PAC	3113734	3113734	.	+	.	ID=Medtr1g014130_3UTR;Note=PAT1
chr1	.	PAC	3127934	3127934	.	+	.	ID=Medtr1g014110.igt_intergenic.igt;Note=PAT1
chr1	.	PAC	3128657	3128657	.	+	.	ID=Medtr1g014110.igt_intergenic.igt;Note=PAT1
chr1	.	PAC	3147795	3147795	.	+	.	ID=Medtr1g014070_CDS;Note=PAT1
chr1	.	PAC	3149295	3149295	.	+	.	ID=Medtr1g014070_3UTR;Note=PAT1
chr1	.	PAC	3169047	3169047	.	+	.	ID=Medtr1g014040_3UTR;Note=PAT1
chr1	.	PAC	3169108	3169108	.	+	.	ID=Medtr1g014040_3UTR;Note=PAT2
chr1	.	PAC	3169183	3169183	.	+	.	ID=Medtr1g014040_3UTR;Note=PAT2
chr1	.	PAC	3308007	3308007	.	+	.	ID=Medtr1g013800.igt_intergenic.igt;Note=PAT1
chr1	.	PAC	3421568	3421568	.	+	.	ID=Medtr1g014640.igt_intergenic.pm;Note=PAT1
chr1	.	PAC	3424147	3424147	.	+	.	ID=Medtr1g013440_3UTR;Note=PAT2
chr1	.	PAC	3490256	3490256	.	+	.	ID=Medtr1g014680_CDS;Note=PAT1
chr1	.	PAC	3498317	3498317	.	+	.	ID=Medtr1g014690_intron;Note=PAT1
chr1	.	PAC	3499053	3499053	.	+	.	ID=Medtr1g014690_3UTR;Note=PAT1
chr1	.	PAC	3499153	3499153	.	+	.	ID=Medtr1g014690_3UTR;Note=PAT253
chr1	.	PAC	3509303	3509303	.	+	.	ID=Medtr1g014710_CDS;Note=PAT35
chr1	.	PAC	3509497	3509497	.	+	.	ID=Medtr1g014710_3UTR;Note=PAT221
chr1	.	PAC	3509602	3509602	.	+	.	ID=Medtr1g014710_3UTR;Note=PAT16
chr1	.	PAC	3524398	3524398	.	+	.	ID=Medtr1g014730_3UTR;Note=PAT3
chr1	.	PAC	3599328	3599328	.	+	.	ID=Medtr1g014860.igt_intergenic.igt;Note=PAT1
chr1	.	PAC	3698580	3698580	.	+	.	ID=Medtr1g015050.igt_intergenic.pm;Note=PAT1
chr1	.	PAC	3699197	3699197	.	+	.	ID=Medtr1g015050.igt_intergenic.pm;Note=PAT1
chr1	.	PAC	3699327	3699327	.	+	.	ID=Medtr1g015050.igt_intergenic.pm;Note=PAT2
chr1	.	PAC	3699396	3699396	.	+	.	ID=Medtr1g015050.igt_intergenic.pm;Note=PAT3
chr1	.	PAC	3699478	3699478	.	+	.	ID=Medtr1g015050.igt_intergenic.pm;Note=PAT1
chr1	.	PAC	3727177	3727177	.	+	.	ID=Medtr1g015120_3UTR;Note=PAT1
chr1	.	PAC	3759381	3759381	.	+	.	ID=Medtr1g015275_3UTR;Note=PAT1
chr1	.	PAC	3765078	3765078	.	+	.	ID=Medtr1g015290_3UTR;Note=PAT9
chr1	.	PAC	3841892	3841892	.	+	.	ID=Medtr1g015410_CDS;Note=PAT1
chr1	.	PAC	3841936	3841936	.	+	.	ID=Medtr1g015410_CDS;Note=PAT2
chr1	.	PAC	3842004	3842004	.	+	.	ID=Medtr1g015410_intron;Note=PAT2
chr1	.	PAC	3842075	3842075	.	+	.	ID=Medtr1g015410_intron;Note=PAT1
chr1	.	PAC	3842216	3842216	.	+	.	ID=Medtr1g015410_intron;Note=PAT1
chr1	.	PAC	3843110	3843110	.	+	.	ID=Medtr1g015410_CDS;Note=PAT2
chr1	.	PAC	3843211	3843211	.	+	.	ID=Medtr1g015410_CDS;Note=PAT1
chr1	.	PAC	3845940	3845940	.	+	.	ID=Medtr1g015410_3UTR;Note=PAT7
chr1	.	PAC	3846090	3846090	.	+	.	ID=Medtr1g015410_3UTR;Note=PAT35
chr1	.	PAC	3846144	3846144	.	+	.	ID=Medtr1g015410_3UTR;Note=PAT1
chr1	.	PAC	3846177	3846177	.	+	.	ID=Medtr1g015410_3UTR;Note=PAT2
chr1	.	PAC	3865086	3865086	.	+	.	ID=Medtr1g015450_CDS;Note=PAT1
chr1	.	PAC	3870389	3870389	.	+	.	ID=Medtr1g015450_3UTR;Note=PAT5
chr1	.	PAC	3870427	3870427	.	+	.	ID=Medtr1g015450_3UTR;Note=PAT7
chr1	.	PAC	3870490	3870490	.	+	.	ID=Medtr1g015450_3UTR;Note=PAT82
chr1	.	PAC	3918714	3918714	.	+	.	ID=Medtr1g015530_3UTR;Note=PAT3
chr1	.	PAC	3918847	3918847	.	+	.	ID=Medtr1g015530_3UTR;Note=PAT4
chr1	.	PAC	3971287	3971287	.	+	.	ID=Medtr1g015620_3UTR;Note=PAT6
chr1	.	PAC	3971441	3971441	.	+	.	ID=Medtr1g015620_3UTR;Note=PAT2
chr1	.	PAC	4007051	4007051	.	+	.	ID=Medtr1g015710_3UTR;Note=PAT1
chr1	.	PAC	4015957	4015957	.	+	.	ID=Medtr1g015720.igt_intergenic.igt;Note=PAT1
chr1	.	PAC	4039312	4039312	.	+	.	ID=Medtr1g015770_3UTR;Note=PAT2
chr1	.	PAC	4039384	4039384	.	+	.	ID=Medtr1g015770_3UTR;Note=PAT5
chr1	.	PAC	4039486	4039486	.	+	.	ID=Medtr1g015770_3UTR;Note=PAT17
chr1	.	PAC	4073243	4073243	.	+	.	ID=Medtr1g015820_3UTR;Note=PAT2
chr1	.	PAC	4073270	4073270	.	+	.	ID=Medtr1g015820_3UTR;Note=PAT1
chr1	.	PAC	4110311	4110311	.	+	.	ID=Medtr1g015890.igt_intergenic.igt;Note=PAT1
chr1	.	PAC	4110383	4110383	.	+	.	ID=Medtr1g015890.igt_intergenic.igt;Note=PAT2
chr1	.	PAC	4188856	4188856	.	+	.	ID=Medtr1g016060_intron;Note=PAT1
chr1	.	PAC	4196830	4196830	.	+	.	ID=Medtr1g016070_3UTR;Note=PAT2
chr1	.	PAC	4219451	4219451	.	+	.	ID=Medtr1g016110_AMB;Note=PAT2
chr1	.	PAC	4219492	4219492	.	+	.	ID=Medtr1g016110_AMB;Note=PAT1
chr1	.	PAC	4228759	4228759	.	+	.	ID=Medtr1g016120_3UTR;Note=PAT1
chr1	.	PAC	4278118	4278118	.	+	.	ID=Medtr1g016230_3UTR;Note=PAT67
chr1	.	PAC	4278293	4278293	.	+	.	ID=Medtr1g016230_3UTR;Note=PAT4
chr1	.	PAC	4278890	4278890	.	+	.	ID=Medtr1g016230.igt_intergenic.igt;Note=PAT850
chr1	.	PAC	4278932	4278932	.	+	.	ID=Medtr1g016230.igt_intergenic.igt;Note=PAT2408
chr1	.	PAC	4298172	4298172	.	+	.	ID=Medtr1g016270_CDS;Note=PAT1
chr1	.	PAC	4298207	4298207	.	+	.	ID=Medtr1g016270_CDS;Note=PAT2
chr1	.	PAC	4298495	4298495	.	+	.	ID=Medtr1g016270_3UTR;Note=PAT47
chr1	.	PAC	4298664	4298664	.	+	.	ID=Medtr1g016270_3UTR;Note=PAT5
chr1	.	PAC	4308469	4308469	.	+	.	ID=Medtr1g016290_3UTR;Note=PAT5
chr1	.	PAC	4320714	4320714	.	+	.	ID=Medtr1g016300_AMB;Note=PAT1
chr1	.	PAC	4320955	4320955	.	+	.	ID=Medtr1g016300_AMB;Note=PAT9
chr1	.	PAC	4341094	4341094	.	+	.	ID=Medtr1g016360_AMB;Note=PAT13
chr1	.	PAC	4351384	4351384	.	+	.	ID=Medtr1g016390_3UTR;Note=PAT4
chr1	.	PAC	4351422	4351422	.	+	.	ID=Medtr1g016390_3UTR;Note=PAT6
chr1	.	PAC	4351565	4351565	.	+	.	ID=Medtr1g016390_3UTR;Note=PAT1
chr1	.	PAC	4377581	4377581	.	+	.	ID=Medtr1g016440_3UTR;Note=PAT10
chr1	.	PAC	4387437	4387437	.	+	.	ID=Medtr1g016450_3UTR;Note=PAT2
chr1	.	PAC	4400180	4400180	.	+	.	ID=Medtr1g016480_3UTR;Note=PAT2
chr1	.	PAC	4460360	4460360	.	+	.	ID=Medtr1g016760_CDS;Note=PAT1
chr1	.	PAC	4460583	4460583	.	+	.	ID=Medtr1g016760_intron;Note=PAT1
chr1	.	PAC	4464625	4464625	.	+	.	ID=Medtr1g016760_3UTR;Note=PAT6
chr1	.	PAC	4464676	4464676	.	+	.	ID=Medtr1g016760_3UTR;Note=PAT6
chr1	.	PAC	4477501	4477501	.	+	.	ID=Medtr1g016620_3UTR;Note=PAT1
chr1	.	PAC	4478409	4478409	.	+	.	ID=Medtr1g016620.igt_intergenic.igt;Note=PAT1
chr1	.	PAC	4495007	4495007	.	+	.	ID=Medtr1g016780_CDS;Note=PAT1
chr1	.	PAC	4495754	4495754	.	+	.	ID=Medtr1g016780_CDS;Note=PAT1
chr1	.	PAC	4495894	4495894	.	+	.	ID=Medtr1g016780_intron;Note=PAT1
chr1	.	PAC	4496691	4496691	.	+	.	ID=Medtr1g016780_3UTR;Note=PAT58
chr1	.	PAC	4496757	4496757	.	+	.	ID=Medtr1g016780_3UTR;Note=PAT1
chr1	.	PAC	4496792	4496792	.	+	.	ID=Medtr1g016780_3UTR;Note=PAT2
chr1	.	PAC	4496892	4496892	.	+	.	ID=Medtr1g016780_3UTR;Note=PAT10
chr1	.	PAC	4496925	4496925	.	+	.	ID=Medtr1g016780_3UTR;Note=PAT8
chr1	.	PAC	4496981	4496981	.	+	.	ID=Medtr1g016780_3UTR;Note=PAT4
chr1	.	PAC	4497076	4497076	.	+	.	ID=Medtr1g016780_3UTR;Note=PAT2
chr1	.	PAC	4497231	4497231	.	+	.	ID=Medtr1g016780_3UTR;Note=PAT417
chr1	.	PAC	4508691	4508691	.	+	.	ID=Medtr1g016800_3UTR;Note=PAT7
chr1	.	PAC	4508764	4508764	.	+	.	ID=Medtr1g016800_3UTR;Note=PAT39
chr1	.	PAC	4508824	4508824	.	+	.	ID=Medtr1g016800_3UTR;Note=PAT2
chr1	.	PAC	4582214	4582214	.	+	.	ID=Medtr1g016970_AMB;Note=PAT1
chr1	.	PAC	4582785	4582785	.	+	.	ID=Medtr1g016970_AMB;Note=PAT1
chr1	.	PAC	4620575	4620575	.	+	.	ID=Medtr1g017020_intron;Note=PAT2
chr1	.	PAC	4621203	4621203	.	+	.	ID=Medtr1g017020_intron;Note=PAT2
chr1	.	PAC	4624364	4624364	.	+	.	ID=Medtr1g017020_3UTR;Note=PAT11
chr1	.	PAC	4701610	4701610	.	+	.	ID=Medtr1g017160_3UTR;Note=PAT1
chr1	.	PAC	4701693	4701693	.	+	.	ID=Medtr1g017160_3UTR;Note=PAT30
chr1	.	PAC	4701771	4701771	.	+	.	ID=Medtr1g017160_3UTR;Note=PAT29
chr1	.	PAC	4701809	4701809	.	+	.	ID=Medtr1g017160_3UTR;Note=PAT7
chr1	.	PAC	4757732	4757732	.	+	.	ID=Medtr1g017260_intron;Note=PAT1
chr1	.	PAC	4758336	4758336	.	+	.	ID=Medtr1g017260_CDS;Note=PAT1
chr1	.	PAC	4760828	4760828	.	+	.	ID=Medtr1g017260_3UTR;Note=PAT1
chr1	.	PAC	4770505	4770505	.	+	.	ID=Medtr1g017260.igt_intergenic.igt;Note=PAT1
chr1	.	PAC	4779364	4779364	.	+	.	ID=Medtr1g017290_3UTR;Note=PAT2
chr1	.	PAC	4779463	4779463	.	+	.	ID=Medtr1g017290_3UTR;Note=PAT1
chr1	.	PAC	4784172	4784172	.	+	.	ID=Medtr1g017290.igt_intergenic.igt;Note=PAT4
chr1	.	PAC	4823882	4823882	.	+	.	ID=Medtr1g017380_CDS;Note=PAT1
chr1	.	PAC	4827262	4827262	.	+	.	ID=Medtr1g017380_3UTR;Note=PAT252
chr1	.	PAC	4827363	4827363	.	+	.	ID=Medtr1g017380_3UTR;Note=PAT1
chr1	.	PAC	4827483	4827483	.	+	.	ID=Medtr1g017380_3UTR;Note=PAT1
chr1	.	PAC	4839258	4839258	.	+	.	ID=Medtr1g017390_3UTR;Note=PAT3
chr1	.	PAC	4904971	4904971	.	+	.	ID=Medtr1g017490_3UTR;Note=PAT1
chr1	.	PAC	4910991	4910991	.	+	.	ID=Medtr1g017500_3UTR;Note=PAT3
chr1	.	PAC	4911028	4911028	.	+	.	ID=Medtr1g017500_3UTR;Note=PAT5
chr1	.	PAC	4911131	4911131	.	+	.	ID=Medtr1g017500_3UTR;Note=PAT1
chr1	.	PAC	4926932	4926932	.	+	.	ID=Medtr1g017520_intron;Note=PAT1
chr1	.	PAC	4927426	4927426	.	+	.	ID=Medtr1g017520_intron;Note=PAT81
chr1	.	PAC	4927725	4927725	.	+	.	ID=Medtr1g017520_CDS;Note=PAT2
chr1	.	PAC	4927940	4927940	.	+	.	ID=Medtr1g017520_CDS;Note=PAT3
chr1	.	PAC	4928333	4928333	.	+	.	ID=Medtr1g017520_intron;Note=PAT1
chr1	.	PAC	4934218	4934218	.	+	.	ID=Medtr1g017520_CDS;Note=PAT4
chr1	.	PAC	4934596	4934596	.	+	.	ID=Medtr1g017520_CDS;Note=PAT2
chr1	.	PAC	4934661	4934661	.	+	.	ID=Medtr1g017520_intron;Note=PAT18
chr1	.	PAC	4935232	4935232	.	+	.	ID=Medtr1g017520_CDS;Note=PAT1
chr1	.	PAC	4935770	4935770	.	+	.	ID=Medtr1g017520_3UTR;Note=PAT19
chr1	.	PAC	4935836	4935836	.	+	.	ID=Medtr1g017520_3UTR;Note=PAT201
chr1	.	PAC	4935969	4935969	.	+	.	ID=Medtr1g017520_3UTR;Note=PAT2
chr1	.	PAC	4962380	4962380	.	+	.	ID=Medtr1g017520.igt_intergenic.igt;Note=PAT1
chr1	.	PAC	5048308	5048308	.	+	.	ID=Medtr1g017780_3UTR;Note=PAT2
chr1	.	PAC	5048350	5048350	.	+	.	ID=Medtr1g017780_3UTR;Note=PAT3
chr1	.	PAC	5088343	5088343	.	+	.	ID=Medtr1g017870_3UTR;Note=PAT1
chr1	.	PAC	5094056	5094056	.	+	.	ID=Medtr1g017880_CDS;Note=PAT1
chr1	.	PAC	5094346	5094346	.	+	.	ID=Medtr1g017880_CDS;Note=PAT1
chr1	.	PAC	5094579	5094579	.	+	.	ID=Medtr1g017880_intron;Note=PAT1
chr1	.	PAC	5097208	5097208	.	+	.	ID=Medtr1g017880_3UTR;Note=PAT7
chr1	.	PAC	5097296	5097296	.	+	.	ID=Medtr1g017880_3UTR;Note=PAT1
chr1	.	PAC	5097372	5097372	.	+	.	ID=Medtr1g017880_3UTR;Note=PAT1
chr1	.	PAC	5121529	5121529	.	+	.	ID=Medtr1g017940_3UTR;Note=PAT1
chr1	.	PAC	5140215	5140215	.	+	.	ID=Medtr1g017940.igt_intergenic.igt;Note=PAT1
chr1	.	PAC	5158444	5158444	.	+	.	ID=Medtr1g018020_3UTR;Note=PAT32
chr1	.	PAC	5160402	5160402	.	+	.	ID=Medtr1g018030_AMB;Note=PAT17
chr1	.	PAC	5161528	5161528	.	+	.	ID=Medtr1g018030_AMB;Note=PAT1
chr1	.	PAC	5161584	5161584	.	+	.	ID=Medtr1g018030_AMB;Note=PAT1
chr1	.	PAC	5161612	5161612	.	+	.	ID=Medtr1g018030_AMB;Note=PAT2
chr1	.	PAC	5161648	5161648	.	+	.	ID=Medtr1g018030_AMB;Note=PAT2
chr1	.	PAC	5203551	5203551	.	+	.	ID=Medtr1g018320_3UTR;Note=PAT1
chr1	.	PAC	5203687	5203687	.	+	.	ID=Medtr1g018320_3UTR;Note=PAT13
chr1	.	PAC	5231512	5231512	.	+	.	ID=Medtr1g018200_CDS;Note=PAT1
chr1	.	PAC	5233055	5233055	.	+	.	ID=Medtr1g018200_CDS;Note=PAT1
chr1	.	PAC	5233353	5233353	.	+	.	ID=Medtr1g018200_3UTR;Note=PAT2
chr1	.	PAC	5233410	5233410	.	+	.	ID=Medtr1g018200_3UTR;Note=PAT5
chr1	.	PAC	5233584	5233584	.	+	.	ID=Medtr1g018200_3UTR;Note=PAT155
chr1	.	PAC	5233685	5233685	.	+	.	ID=Medtr1g018200_3UTR;Note=PAT1
chr1	.	PAC	5245377	5245377	.	+	.	ID=Medtr1g018205_3UTR;Note=PAT3
chr1	.	PAC	5250122	5250122	.	+	.	ID=Medtr1g018205.igt_intergenic.igt;Note=PAT1
chr1	.	PAC	5250329	5250329	.	+	.	ID=Medtr1g018205.igt_intergenic.igt;Note=PAT1
chr1	.	PAC	5295098	5295098	.	+	.	ID=Medtr1g018420_CDS;Note=PAT1
chr1	.	PAC	5295621	5295621	.	+	.	ID=Medtr1g018420_3UTR;Note=PAT40
chr1	.	PAC	5295660	5295660	.	+	.	ID=Medtr1g018420_3UTR;Note=PAT3
chr1	.	PAC	5295784	5295784	.	+	.	ID=Medtr1g018420.igt_intergenic.igt;Note=PAT10
chr1	.	PAC	5301836	5301836	.	+	.	ID=Medtr1g018420.igt_intergenic.igt;Note=PAT6
chr1	.	PAC	5301878	5301878	.	+	.	ID=Medtr1g018420.igt_intergenic.igt;Note=PAT2
chr1	.	PAC	5301927	5301927	.	+	.	ID=Medtr1g018420.igt_intergenic.igt;Note=PAT1
chr1	.	PAC	5301958	5301958	.	+	.	ID=Medtr1g018420.igt_intergenic.igt;Note=PAT1
chr1	.	PAC	5301987	5301987	.	+	.	ID=Medtr1g018420.igt_intergenic.igt;Note=PAT5
chr1	.	PAC	5302060	5302060	.	+	.	ID=Medtr1g018420.igt_intergenic.igt;Note=PAT2
chr1	.	PAC	5361485	5361485	.	+	.	ID=Medtr1g418545_CDS;Note=PAT11
chr1	.	PAC	5364785	5364785	.	+	.	ID=Medtr1g418545_3UTR;Note=PAT1
chr1	.	PAC	5364816	5364816	.	+	.	ID=Medtr1g418545_3UTR;Note=PAT1
chr1	.	PAC	5364891	5364891	.	+	.	ID=Medtr1g418545_3UTR;Note=PAT1
chr1	.	PAC	5366416	5366416	.	+	.	ID=Medtr1g418545.igt_intergenic.igt;Note=PAT1
chr1	.	PAC	5376381	5376381	.	+	.	ID=Medtr1g018510_CDS;Note=PAT44
chr1	.	PAC	5376543	5376543	.	+	.	ID=Medtr1g018510_3UTR;Note=PAT7
chr1	.	PAC	5376656	5376656	.	+	.	ID=Medtr1g018510_3UTR;Note=PAT9
chr1	.	PAC	5376917	5376917	.	+	.	ID=Medtr1g018510_3UTR;Note=PAT1411
chr1	.	PAC	5377021	5377021	.	+	.	ID=Medtr1g018510_3UTR;Note=PAT1
chr1	.	PAC	5386804	5386804	.	+	.	ID=Medtr1g018550_CDS;Note=PAT1
chr1	.	PAC	5386979	5386979	.	+	.	ID=Medtr1g018550_AMB;Note=PAT48
chr1	.	PAC	5387367	5387367	.	+	.	ID=Medtr1g018550_3UTR;Note=PAT1
chr1	.	PAC	5387455	5387455	.	+	.	ID=Medtr1g018550_3UTR;Note=PAT1
chr1	.	PAC	5387568	5387568	.	+	.	ID=Medtr1g018550_3UTR;Note=PAT203
chr1	.	PAC	5387620	5387620	.	+	.	ID=Medtr1g018550_3UTR;Note=PAT13
chr1	.	PAC	5387739	5387739	.	+	.	ID=Medtr1g018550_3UTR;Note=PAT1
chr1	.	PAC	5420150	5420150	.	+	.	ID=Medtr1g018640_3UTR;Note=PAT1
chr1	.	PAC	5420189	5420189	.	+	.	ID=Medtr1g018640_3UTR;Note=PAT1
chr1	.	PAC	5420216	5420216	.	+	.	ID=Medtr1g018640_3UTR;Note=PAT7
chr1	.	PAC	5470157	5470157	.	+	.	ID=Medtr1g018750_3UTR;Note=PAT3
chr1	.	PAC	5514523	5514523	.	+	.	ID=Medtr1g018790_3UTR;Note=PAT4
chr1	.	PAC	5550395	5550395	.	+	.	ID=Medtr1g018810.igt_intergenic.igt;Note=PAT1
chr1	.	PAC	5550749	5550749	.	+	.	ID=Medtr1g018810.igt_intergenic.igt;Note=PAT26
chr1	.	PAC	5581223	5581223	.	+	.	ID=Medtr1g018930_3UTR;Note=PAT53
chr1	.	PAC	5581324	5581324	.	+	.	ID=Medtr1g018930_3UTR;Note=PAT2
chr1	.	PAC	5581352	5581352	.	+	.	ID=Medtr1g018930_3UTR;Note=PAT2
chr1	.	PAC	5581381	5581381	.	+	.	ID=Medtr1g018930_3UTR;Note=PAT1
chr1	.	PAC	5662645	5662645	.	+	.	ID=Medtr1g019050_3UTR;Note=PAT1
chr1	.	PAC	5705353	5705353	.	+	.	ID=Medtr1g019130_AMB;Note=PAT2
chr1	.	PAC	5705688	5705688	.	+	.	ID=Medtr1g019130_3UTR;Note=PAT169
chr1	.	PAC	5705771	5705771	.	+	.	ID=Medtr1g019130_3UTR;Note=PAT1
chr1	.	PAC	5710481	5710481	.	+	.	ID=Medtr1g019150_CDS;Note=PAT1
chr1	.	PAC	5713314	5713314	.	+	.	ID=Medtr1g019150_CDS;Note=PAT1
chr1	.	PAC	5713386	5713386	.	+	.	ID=Medtr1g019150_3UTR;Note=PAT1
chr1	.	PAC	5713559	5713559	.	+	.	ID=Medtr1g019150_3UTR;Note=PAT10
chr1	.	PAC	5746937	5746937	.	+	.	ID=Medtr1g019200_3UTR;Note=PAT1
chr1	.	PAC	5747094	5747094	.	+	.	ID=Medtr1g019200_3UTR;Note=PAT1
chr1	.	PAC	5747129	5747129	.	+	.	ID=Medtr1g019200_3UTR;Note=PAT82
chr1	.	PAC	5762789	5762789	.	+	.	ID=Medtr1g019250_3UTR;Note=PAT5
chr1	.	PAC	5762838	5762838	.	+	.	ID=Medtr1g019250_3UTR;Note=PAT1
chr1	.	PAC	5762876	5762876	.	+	.	ID=Medtr1g019250_3UTR;Note=PAT1
chr1	.	PAC	5762906	5762906	.	+	.	ID=Medtr1g019250_3UTR;Note=PAT2
chr1	.	PAC	5777423	5777423	.	+	.	ID=Medtr1g019270_3UTR;Note=PAT5
chr1	.	PAC	5819903	5819903	.	+	.	ID=Medtr1g019340_AMB;Note=PAT1
chr1	.	PAC	5862233	5862233	.	+	.	ID=Medtr1g019410_intron;Note=PAT1
chr1	.	PAC	5862751	5862751	.	+	.	ID=Medtr1g019410_3UTR;Note=PAT9
chr1	.	PAC	5868854	5868854	.	+	.	ID=Medtr1g019430_3UTR;Note=PAT1
chr1	.	PAC	5868898	5868898	.	+	.	ID=Medtr1g019430_3UTR;Note=PAT1
chr1	.	PAC	5873175	5873175	.	+	.	ID=Medtr1g019440_3UTR;Note=PAT1
chr1	.	PAC	5893933	5893933	.	+	.	ID=Medtr1g019500_AMB;Note=PAT1
chr1	.	PAC	5896478	5896478	.	+	.	ID=Medtr1g019500_CDS;Note=PAT1
chr1	.	PAC	5901346	5901346	.	+	.	ID=Medtr1g019500_3UTR;Note=PAT4
chr1	.	PAC	5903238	5903238	.	+	.	ID=Medtr1g019510_3UTR;Note=PAT1
chr1	.	PAC	5936389	5936389	.	+	.	ID=Medtr1g019600_3UTR;Note=PAT3
chr1	.	PAC	5937997	5937997	.	+	.	ID=Medtr1g019610_3UTR;Note=PAT8
chr1	.	PAC	5938043	5938043	.	+	.	ID=Medtr1g019610_3UTR;Note=PAT9
chr1	.	PAC	5938151	5938151	.	+	.	ID=Medtr1g019610_3UTR;Note=PAT3
chr1	.	PAC	5954913	5954913	.	+	.	ID=Medtr1g019660_AMB;Note=PAT64
chr1	.	PAC	5955086	5955086	.	+	.	ID=Medtr1g019660_AMB;Note=PAT1
chr1	.	PAC	5983448	5983448	.	+	.	ID=Medtr1g019720_3UTR;Note=PAT1
chr1	.	PAC	6032118	6032118	.	+	.	ID=Medtr1g019780_3UTR;Note=PAT1
chr1	.	PAC	6032312	6032312	.	+	.	ID=Medtr1g019780_3UTR;Note=PAT2
chr1	.	PAC	6032420	6032420	.	+	.	ID=Medtr1g019780.igt_intergenic.pm;Note=PAT6
chr1	.	PAC	6032469	6032469	.	+	.	ID=Medtr1g019780.igt_intergenic.pm;Note=PAT54
chr1	.	PAC	6042209	6042209	.	+	.	ID=Medtr1g019800.igt_intergenic.igt;Note=PAT2
chr1	.	PAC	6108499	6108499	.	+	.	ID=Medtr1g019960_AMB;Note=PAT85
chr1	.	PAC	6112974	6112974	.	+	.	ID=Medtr1g019970_3UTR;Note=PAT1
chr1	.	PAC	6113176	6113176	.	+	.	ID=Medtr1g019970_AMB;Note=PAT6
chr1	.	PAC	6113265	6113265	.	+	.	ID=Medtr1g019970_AMB;Note=PAT5
chr1	.	PAC	6113297	6113297	.	+	.	ID=Medtr1g019970_AMB;Note=PAT131
chr1	.	PAC	6176067	6176067	.	+	.	ID=Medtr1g020080_3UTR;Note=PAT92
chr1	.	PAC	6231381	6231381	.	+	.	ID=Medtr1g021040_CDS;Note=PAT5
chr1	.	PAC	6231578	6231578	.	+	.	ID=Medtr1g021040_3UTR;Note=PAT45
chr1	.	PAC	6231637	6231637	.	+	.	ID=Medtr1g021040_3UTR;Note=PAT5
chr1	.	PAC	6231682	6231682	.	+	.	ID=Medtr1g021040_3UTR;Note=PAT6
chr1	.	PAC	6246624	6246624	.	+	.	ID=Medtr1g021070_CDS;Note=PAT33
chr1	.	PAC	6255940	6255940	.	+	.	ID=Medtr1g021080_3UTR;Note=PAT1
chr1	.	PAC	6255996	6255996	.	+	.	ID=Medtr1g021080_3UTR;Note=PAT2
chr1	.	PAC	6264820	6264820	.	+	.	ID=Medtr1g021100_3UTR;Note=PAT1
chr1	.	PAC	6339604	6339604	.	+	.	ID=Medtr1g021270_3UTR;Note=PAT1
chr1	.	PAC	6339822	6339822	.	+	.	ID=Medtr1g021270_3UTR;Note=PAT16
chr1	.	PAC	6363451	6363451	.	+	.	ID=Medtr1g021320_3UTR;Note=PAT9
chr1	.	PAC	6363519	6363519	.	+	.	ID=Medtr1g021320_3UTR;Note=PAT2
chr1	.	PAC	6363606	6363606	.	+	.	ID=Medtr1g021320_3UTR;Note=PAT1
chr1	.	PAC	6384234	6384234	.	+	.	ID=Medtr1g021360_3UTR;Note=PAT2
chr1	.	PAC	6401090	6401090	.	+	.	ID=Medtr1g021400_3UTR;Note=PAT1
chr1	.	PAC	6401223	6401223	.	+	.	ID=Medtr1g021400_3UTR;Note=PAT2
chr1	.	PAC	6405628	6405628	.	+	.	ID=Medtr1g021410_3UTR;Note=PAT1
chr1	.	PAC	6405740	6405740	.	+	.	ID=Medtr1g021410_3UTR;Note=PAT1
chr1	.	PAC	6416442	6416442	.	+	.	ID=Medtr1g021435_CDS;Note=PAT2
chr1	.	PAC	6417079	6417079	.	+	.	ID=Medtr1g021435_3UTR;Note=PAT2
chr1	.	PAC	6417122	6417122	.	+	.	ID=Medtr1g021435_3UTR;Note=PAT1
chr1	.	PAC	6417217	6417217	.	+	.	ID=Medtr1g021435_3UTR;Note=PAT12
chr1	.	PAC	6423476	6423476	.	+	.	ID=Medtr1g021440_3UTR;Note=PAT4
chr1	.	PAC	6423536	6423536	.	+	.	ID=Medtr1g021440_3UTR;Note=PAT1
chr1	.	PAC	6441928	6441928	.	+	.	ID=Medtr1g021500_AMB;Note=PAT1
chr1	.	PAC	6442002	6442002	.	+	.	ID=Medtr1g021500_AMB;Note=PAT1
chr1	.	PAC	6443239	6443239	.	+	.	ID=Medtr1g021500_AMB;Note=PAT426
chr1	.	PAC	6482043	6482043	.	+	.	ID=Medtr1g021570_3UTR;Note=PAT11
chr1	.	PAC	6482196	6482196	.	+	.	ID=Medtr1g021570_3UTR;Note=PAT2
chr1	.	PAC	6482248	6482248	.	+	.	ID=Medtr1g021570_3UTR;Note=PAT2
chr1	.	PAC	6486421	6486421	.	+	.	ID=Medtr1g021570.igt_intergenic.igt;Note=PAT1
chr1	.	PAC	6522475	6522475	.	+	.	ID=Medtr1g021638_3UTR;Note=PAT5
chr1	.	PAC	6522520	6522520	.	+	.	ID=Medtr1g021638_3UTR;Note=PAT13
chr1	.	PAC	6522584	6522584	.	+	.	ID=Medtr1g021638_3UTR;Note=PAT13
chr1	.	PAC	6522653	6522653	.	+	.	ID=Medtr1g021638_3UTR;Note=PAT3
chr1	.	PAC	6522726	6522726	.	+	.	ID=Medtr1g021638_3UTR;Note=PAT3
chr1	.	PAC	6524183	6524183	.	+	.	ID=Medtr1g021642_CDS;Note=PAT1
chr1	.	PAC	6526273	6526273	.	+	.	ID=Medtr1g021642_3UTR;Note=PAT2
chr1	.	PAC	6526355	6526355	.	+	.	ID=Medtr1g021642_3UTR;Note=PAT7
chr1	.	PAC	6534271	6534271	.	+	.	ID=Medtr1g021642.igt_intergenic.igt;Note=PAT37
chr1	.	PAC	6534498	6534498	.	+	.	ID=Medtr1g021642.igt_intergenic.igt;Note=PAT5
chr1	.	PAC	6621938	6621938	.	+	.	ID=Medtr1g021835_3UTR;Note=PAT111
chr1	.	PAC	6665749	6665749	.	+	.	ID=Medtr1g021915_intron;Note=PAT1
chr1	.	PAC	6666158	6666158	.	+	.	ID=Medtr1g021915_3UTR;Note=PAT33
chr1	.	PAC	6666228	6666228	.	+	.	ID=Medtr1g021915_3UTR;Note=PAT1
chr1	.	PAC	6666300	6666300	.	+	.	ID=Medtr1g021915.igt_intergenic.igt;Note=PAT7
chr1	.	PAC	6666353	6666353	.	+	.	ID=Medtr1g021915.igt_intergenic.igt;Note=PAT2
chr1	.	PAC	6666412	6666412	.	+	.	ID=Medtr1g021915.igt_intergenic.igt;Note=PAT1
chr1	.	PAC	6674938	6674938	.	+	.	ID=Medtr1g021925_3UTR;Note=PAT2
chr1	.	PAC	6674990	6674990	.	+	.	ID=Medtr1g021925_3UTR;Note=PAT2
chr1	.	PAC	6675045	6675045	.	+	.	ID=Medtr1g021925_3UTR;Note=PAT2
chr1	.	PAC	6675085	6675085	.	+	.	ID=Medtr1g021925_3UTR;Note=PAT1
chr1	.	PAC	6731762	6731762	.	+	.	ID=Medtr1g021985_3UTR;Note=PAT1
chr1	.	PAC	6731913	6731913	.	+	.	ID=Medtr1g021985_3UTR;Note=PAT1
chr1	.	PAC	6750578	6750578	.	+	.	ID=Medtr1g022005_AMB;Note=PAT1
chr1	.	PAC	6759932	6759932	.	+	.	ID=Medtr1g022010_3UTR;Note=PAT1
chr1	.	PAC	6778944	6778944	.	+	.	ID=Medtr1g022010.igt_intergenic.igt;Note=PAT1
chr1	.	PAC	6797145	6797145	.	+	.	ID=Medtr1g022010.igt_intergenic.igt;Note=PAT2
chr1	.	PAC	6903013	6903013	.	+	.	ID=Medtr1g022165_3UTR;Note=PAT7391
chr1	.	PAC	6903241	6903241	.	+	.	ID=Medtr1g022165_3UTR;Note=PAT1
chr1	.	PAC	6908802	6908802	.	+	.	ID=Medtr1g022165.igt_intergenic.igt;Note=PAT2
chr1	.	PAC	6908952	6908952	.	+	.	ID=Medtr1g022165.igt_intergenic.igt;Note=PAT10
chr1	.	PAC	6908993	6908993	.	+	.	ID=Medtr1g022165.igt_intergenic.igt;Note=PAT4
chr1	.	PAC	6909143	6909143	.	+	.	ID=Medtr1g022165.igt_intergenic.igt;Note=PAT1
chr1	.	PAC	6909208	6909208	.	+	.	ID=Medtr1g022165.igt_intergenic.igt;Note=PAT26
chr1	.	PAC	6909382	6909382	.	+	.	ID=Medtr1g022165.igt_intergenic.igt;Note=PAT1
chr1	.	PAC	6910630	6910630	.	+	.	ID=Medtr1g022165.igt_intergenic.igt;Note=PAT1
chr1	.	PAC	6910784	6910784	.	+	.	ID=Medtr1g022165.igt_intergenic.igt;Note=PAT391
chr1	.	PAC	6910873	6910873	.	+	.	ID=Medtr1g022165.igt_intergenic.igt;Note=PAT2
chr1	.	PAC	6924400	6924400	.	+	.	ID=Medtr1g022165.igt_intergenic.igt;Note=PAT1
chr1	.	PAC	6924718	6924718	.	+	.	ID=Medtr1g022165.igt_intergenic.igt;Note=PAT1
chr1	.	PAC	6926398	6926398	.	+	.	ID=Medtr1g022165.igt_intergenic.igt;Note=PAT1
chr1	.	PAC	6926597	6926597	.	+	.	ID=Medtr1g022165.igt_intergenic.igt;Note=PAT12
chr1	.	PAC	6928865	6928865	.	+	.	ID=Medtr1g022165.igt_intergenic.igt;Note=PAT3
chr1	.	PAC	6928969	6928969	.	+	.	ID=Medtr1g022165.igt_intergenic.igt;Note=PAT4
chr1	.	PAC	6929041	6929041	.	+	.	ID=Medtr1g022165.igt_intergenic.igt;Note=PAT1
chr1	.	PAC	6929168	6929168	.	+	.	ID=Medtr1g022165.igt_intergenic.igt;Note=PAT117
chr1	.	PAC	6929294	6929294	.	+	.	ID=Medtr1g022165.igt_intergenic.igt;Note=PAT3
chr1	.	PAC	6929331	6929331	.	+	.	ID=Medtr1g022165.igt_intergenic.igt;Note=PAT1
chr1	.	PAC	6934438	6934438	.	+	.	ID=Medtr1g022185_3UTR;Note=PAT1
chr1	.	PAC	6934587	6934587	.	+	.	ID=Medtr1g022185_3UTR;Note=PAT1
chr1	.	PAC	6952515	6952515	.	+	.	ID=Medtr1g022215.igt_intergenic.igt;Note=PAT2
chr1	.	PAC	6952615	6952615	.	+	.	ID=Medtr1g022215.igt_intergenic.igt;Note=PAT2
chr1	.	PAC	6969038	6969038	.	+	.	ID=Medtr1g022245_CDS;Note=PAT1
chr1	.	PAC	7024203	7024203	.	+	.	ID=Medtr1g022290_3UTR;Note=PAT3
chr1	.	PAC	7024366	7024366	.	+	.	ID=Medtr1g022290_3UTR;Note=PAT12
chr1	.	PAC	7056340	7056340	.	+	.	ID=Medtr1g022300.igt_intergenic.pm;Note=PAT1
chr1	.	PAC	7073894	7073894	.	+	.	ID=Medtr1g022345_CDS;Note=PAT148
chr1	.	PAC	7073919	7073919	.	+	.	ID=Medtr1g022345_intron;Note=PAT1
chr1	.	PAC	7074320	7074320	.	+	.	ID=Medtr1g022345_AMB;Note=PAT3
chr1	.	PAC	7074527	7074527	.	+	.	ID=Medtr1g022345_3UTR;Note=PAT33
chr1	.	PAC	7074680	7074680	.	+	.	ID=Medtr1g022345_3UTR;Note=PAT1
chr1	.	PAC	7085132	7085132	.	+	.	ID=Medtr1g022360_3UTR;Note=PAT10
chr1	.	PAC	7085157	7085157	.	+	.	ID=Medtr1g022360_3UTR;Note=PAT1
chr1	.	PAC	7085210	7085210	.	+	.	ID=Medtr1g022360_3UTR;Note=PAT1
chr1	.	PAC	7085240	7085240	.	+	.	ID=Medtr1g022360_3UTR;Note=PAT1
chr1	.	PAC	7117343	7117343	.	+	.	ID=Medtr1g022395_3UTR;Note=PAT1
chr1	.	PAC	7117500	7117500	.	+	.	ID=Medtr1g022395_3UTR;Note=PAT784
chr1	.	PAC	7127654	7127654	.	+	.	ID=Medtr1g022405_3UTR;Note=PAT1
chr1	.	PAC	7138174	7138174	.	+	.	ID=Medtr1g022415_CDS;Note=PAT3
chr1	.	PAC	7138293	7138293	.	+	.	ID=Medtr1g022415_CDS;Note=PAT6
chr1	.	PAC	7138370	7138370	.	+	.	ID=Medtr1g022415_CDS;Note=PAT1
chr1	.	PAC	7138415	7138415	.	+	.	ID=Medtr1g022415_CDS;Note=PAT12
chr1	.	PAC	7138526	7138526	.	+	.	ID=Medtr1g022415_CDS;Note=PAT4
chr1	.	PAC	7138568	7138568	.	+	.	ID=Medtr1g022415_CDS;Note=PAT1
chr1	.	PAC	7138804	7138804	.	+	.	ID=Medtr1g022415_CDS;Note=PAT3
chr1	.	PAC	7142332	7142332	.	+	.	ID=Medtr1g022415_3UTR;Note=PAT4
chr1	.	PAC	7173271	7173271	.	+	.	ID=Medtr1g022450_3UTR;Note=PAT1
chr1	.	PAC	7173329	7173329	.	+	.	ID=Medtr1g022450_3UTR;Note=PAT11
chr1	.	PAC	7173438	7173438	.	+	.	ID=Medtr1g022450_3UTR;Note=PAT1
chr1	.	PAC	7173504	7173504	.	+	.	ID=Medtr1g022450_3UTR;Note=PAT1
chr1	.	PAC	7173625	7173625	.	+	.	ID=Medtr1g022450_3UTR;Note=PAT1
chr1	.	PAC	7203654	7203654	.	+	.	ID=Medtr1g022475_3UTR;Note=PAT1
chr1	.	PAC	7203710	7203710	.	+	.	ID=Medtr1g022475_3UTR;Note=PAT13
chr1	.	PAC	7203900	7203900	.	+	.	ID=Medtr1g022475_3UTR;Note=PAT2
chr1	.	PAC	7247665	7247665	.	+	.	ID=Medtr1g022505_3UTR;Note=PAT1
chr1	.	PAC	7247793	7247793	.	+	.	ID=Medtr1g022505_3UTR;Note=PAT6
chr1	.	PAC	7256676	7256676	.	+	.	ID=Medtr1g022950_CDS;Note=PAT1
chr1	.	PAC	7256793	7256793	.	+	.	ID=Medtr1g022950_3UTR;Note=PAT2
chr1	.	PAC	7256981	7256981	.	+	.	ID=Medtr1g022950_3UTR;Note=PAT2
chr1	.	PAC	7257012	7257012	.	+	.	ID=Medtr1g022950_3UTR;Note=PAT1
chr1	.	PAC	7257121	7257121	.	+	.	ID=Medtr1g022950_3UTR;Note=PAT1
chr1	.	PAC	7257227	7257227	.	+	.	ID=Medtr1g022950_3UTR;Note=PAT3
chr1	.	PAC	7272576	7272576	.	+	.	ID=Medtr1g022950.igt_intergenic.igt;Note=PAT1
chr1	.	PAC	7290463	7290463	.	+	.	ID=Medtr1g023030_AMB;Note=PAT5
chr1	.	PAC	7290502	7290502	.	+	.	ID=Medtr1g023030_AMB;Note=PAT1
chr1	.	PAC	7290598	7290598	.	+	.	ID=Medtr1g023030_AMB;Note=PAT99
chr1	.	PAC	7290671	7290671	.	+	.	ID=Medtr1g023030_3UTR;Note=PAT44
chr1	.	PAC	7294215	7294215	.	+	.	ID=Medtr1g023035_3UTR;Note=PAT3
chr1	.	PAC	7294296	7294296	.	+	.	ID=Medtr1g023035_3UTR;Note=PAT1
chr1	.	PAC	7294335	7294335	.	+	.	ID=Medtr1g023035_3UTR;Note=PAT16
chr1	.	PAC	7294420	7294420	.	+	.	ID=Medtr1g023035_3UTR;Note=PAT2
chr1	.	PAC	7348794	7348794	.	+	.	ID=Medtr1g023120_3UTR;Note=PAT1
chr1	.	PAC	7348819	7348819	.	+	.	ID=Medtr1g023120_3UTR;Note=PAT1
chr1	.	PAC	7348860	7348860	.	+	.	ID=Medtr1g023120_3UTR;Note=PAT4
chr1	.	PAC	7349670	7349670	.	+	.	ID=Medtr1g023120.igt_intergenic.igt;Note=PAT1
chr1	.	PAC	7361925	7361925	.	+	.	ID=Medtr1g023160_3UTR;Note=PAT3
chr1	.	PAC	7361990	7361990	.	+	.	ID=Medtr1g023160_3UTR;Note=PAT13
chr1	.	PAC	7390275	7390275	.	+	.	ID=Medtr1g023190_intron;Note=PAT1
chr1	.	PAC	7392641	7392641	.	+	.	ID=Medtr1g023190_3UTR;Note=PAT1
chr1	.	PAC	7392676	7392676	.	+	.	ID=Medtr1g023190_3UTR;Note=PAT30
chr1	.	PAC	7392728	7392728	.	+	.	ID=Medtr1g023190_3UTR;Note=PAT1
chr1	.	PAC	7392753	7392753	.	+	.	ID=Medtr1g023190_3UTR;Note=PAT1
chr1	.	PAC	7398411	7398411	.	+	.	ID=Medtr1g023210_CDS;Note=PAT1
chr1	.	PAC	7400051	7400051	.	+	.	ID=Medtr1g023210_CDS;Note=PAT3
chr1	.	PAC	7400878	7400878	.	+	.	ID=Medtr1g023210_3UTR;Note=PAT2789
chr1	.	PAC	7401020	7401020	.	+	.	ID=Medtr1g023210_3UTR;Note=PAT1481
chr1	.	PAC	7450368	7450368	.	+	.	ID=Medtr1g023260_3UTR;Note=PAT1
chr1	.	PAC	7450566	7450566	.	+	.	ID=Medtr1g023260_3UTR;Note=PAT2
chr1	.	PAC	7450639	7450639	.	+	.	ID=Medtr1g023260_3UTR;Note=PAT1
chr1	.	PAC	7467370	7467370	.	+	.	ID=Medtr1g023330_3UTR;Note=PAT6
chr1	.	PAC	7467439	7467439	.	+	.	ID=Medtr1g023330_3UTR;Note=PAT11
chr1	.	PAC	7530049	7530049	.	+	.	ID=Medtr1g023500_CDS;Note=PAT1
chr1	.	PAC	7530746	7530746	.	+	.	ID=Medtr1g023500_intron;Note=PAT1
chr1	.	PAC	7531154	7531154	.	+	.	ID=Medtr1g023500_CDS;Note=PAT4
chr1	.	PAC	7531597	7531597	.	+	.	ID=Medtr1g023500_CDS;Note=PAT1
chr1	.	PAC	7533014	7533014	.	+	.	ID=Medtr1g023500_3UTR;Note=PAT1
chr1	.	PAC	7533049	7533049	.	+	.	ID=Medtr1g023500_3UTR;Note=PAT1
chr1	.	PAC	7533157	7533157	.	+	.	ID=Medtr1g023500_3UTR;Note=PAT1
chr1	.	PAC	7533482	7533482	.	+	.	ID=Medtr1g023500_3UTR;Note=PAT4
chr1	.	PAC	7571492	7571492	.	+	.	ID=Medtr1g023570_CDS;Note=PAT1
chr1	.	PAC	7571707	7571707	.	+	.	ID=Medtr1g023570_3UTR;Note=PAT1
chr1	.	PAC	7571783	7571783	.	+	.	ID=Medtr1g023570_3UTR;Note=PAT2
chr1	.	PAC	7571813	7571813	.	+	.	ID=Medtr1g023570_3UTR;Note=PAT10
chr1	.	PAC	7571881	7571881	.	+	.	ID=Medtr1g023570_3UTR;Note=PAT3
chr1	.	PAC	7578340	7578340	.	+	.	ID=Medtr1g023590_3UTR;Note=PAT1
chr1	.	PAC	7603349	7603349	.	+	.	ID=Medtr1g023660_3UTR;Note=PAT1
chr1	.	PAC	7621506	7621506	.	+	.	ID=Medtr1g023690_3UTR;Note=PAT1
chr1	.	PAC	7621585	7621585	.	+	.	ID=Medtr1g023690_3UTR;Note=PAT12
chr1	.	PAC	7621642	7621642	.	+	.	ID=Medtr1g023690_3UTR;Note=PAT18
chr1	.	PAC	7621832	7621832	.	+	.	ID=Medtr1g023690_3UTR;Note=PAT1
chr1	.	PAC	7622005	7622005	.	+	.	ID=Medtr1g023690_3UTR;Note=PAT1
chr1	.	PAC	7661474	7661474	.	+	.	ID=Medtr1g023760_3UTR;Note=PAT1
chr1	.	PAC	7661505	7661505	.	+	.	ID=Medtr1g023760_3UTR;Note=PAT3
chr1	.	PAC	7661590	7661590	.	+	.	ID=Medtr1g023760_3UTR;Note=PAT2
chr1	.	PAC	7665975	7665975	.	+	.	ID=Medtr1g023760.igt_intergenic.pm;Note=PAT1
chr1	.	PAC	7704886	7704886	.	+	.	ID=Medtr1g023920_AMB;Note=PAT9
chr1	.	PAC	7706518	7706518	.	+	.	ID=Medtr1g023920.igt_intergenic.igt;Note=PAT1
chr1	.	PAC	7739415	7739415	.	+	.	ID=Medtr1g023955_CDS;Note=PAT4
chr1	.	PAC	7739722	7739722	.	+	.	ID=Medtr1g023955_3UTR;Note=PAT3
chr1	.	PAC	7739751	7739751	.	+	.	ID=Medtr1g023955_3UTR;Note=PAT2
chr1	.	PAC	7739830	7739830	.	+	.	ID=Medtr1g023955_3UTR;Note=PAT3
chr1	.	PAC	7754563	7754563	.	+	.	ID=Medtr1g023985_intron;Note=PAT1
chr1	.	PAC	7755910	7755910	.	+	.	ID=Medtr1g023985_3UTR;Note=PAT1
chr1	.	PAC	7755947	7755947	.	+	.	ID=Medtr1g023985_3UTR;Note=PAT1
chr1	.	PAC	7756091	7756091	.	+	.	ID=Medtr1g023985_3UTR;Note=PAT1
chr1	.	PAC	7756962	7756962	.	+	.	ID=Medtr1g023985.igt_intergenic.igt;Note=PAT1
chr1	.	PAC	7758419	7758419	.	+	.	ID=Medtr1g023985.igt_intergenic.pm;Note=PAT1
chr1	.	PAC	7855890	7855890	.	+	.	ID=Medtr1g024095_3UTR;Note=PAT86
chr1	.	PAC	7855930	7855930	.	+	.	ID=Medtr1g024095_3UTR;Note=PAT1
chr1	.	PAC	7855987	7855987	.	+	.	ID=Medtr1g024095_3UTR;Note=PAT6
chr1	.	PAC	7856105	7856105	.	+	.	ID=Medtr1g024095_3UTR;Note=PAT1
chr1	.	PAC	7870452	7870452	.	+	.	ID=Medtr1g024095.igt_intergenic.igt;Note=PAT1
chr1	.	PAC	7923412	7923412	.	+	.	ID=Medtr1g024830_3UTR;Note=PAT1
chr1	.	PAC	7923523	7923523	.	+	.	ID=Medtr1g024830_3UTR;Note=PAT1
chr1	.	PAC	7961421	7961421	.	+	.	ID=Medtr1g024980_3UTR;Note=PAT8
chr1	.	PAC	7961475	7961475	.	+	.	ID=Medtr1g024980_3UTR;Note=PAT1
chr1	.	PAC	7961506	7961506	.	+	.	ID=Medtr1g024980_3UTR;Note=PAT2
chr1	.	PAC	7961537	7961537	.	+	.	ID=Medtr1g024980_3UTR;Note=PAT1
chr1	.	PAC	7961643	7961643	.	+	.	ID=Medtr1g024980_3UTR;Note=PAT1
chr1	.	PAC	7961687	7961687	.	+	.	ID=Medtr1g024980_3UTR;Note=PAT1
chr1	.	PAC	7993588	7993588	.	+	.	ID=Medtr1g025060_3UTR;Note=PAT1355
chr1	.	PAC	7993734	7993734	.	+	.	ID=Medtr1g025060_3UTR;Note=PAT75
chr1	.	PAC	7993862	7993862	.	+	.	ID=Medtr1g025060_3UTR;Note=PAT3
chr1	.	PAC	7993920	7993920	.	+	.	ID=Medtr1g025060_3UTR;Note=PAT2
chr1	.	PAC	8022542	8022542	.	+	.	ID=Medtr1g025180_CDS;Note=PAT1
chr1	.	PAC	8023426	8023426	.	+	.	ID=Medtr1g025180_CDS;Note=PAT1
chr1	.	PAC	8023750	8023750	.	+	.	ID=Medtr1g025180_3UTR;Note=PAT7
chr1	.	PAC	8023849	8023849	.	+	.	ID=Medtr1g025180_3UTR;Note=PAT2
chr1	.	PAC	8026082	8026082	.	+	.	ID=Medtr1g025180.igt_intergenic.igt;Note=PAT1
chr1	.	PAC	8077633	8077633	.	+	.	ID=Medtr1g025310.igt_intergenic.igt;Note=PAT1
chr1	.	PAC	8092715	8092715	.	+	.	ID=Medtr1g025340_3UTR;Note=PAT1
chr1	.	PAC	8118970	8118970	.	+	.	ID=Medtr1g025420_CDS;Note=PAT2
chr1	.	PAC	8119556	8119556	.	+	.	ID=Medtr1g025420_AMB;Note=PAT4
chr1	.	PAC	8120356	8120356	.	+	.	ID=Medtr1g025420_3UTR;Note=PAT3
chr1	.	PAC	8120500	8120500	.	+	.	ID=Medtr1g025420_3UTR;Note=PAT38
chr1	.	PAC	8120585	8120585	.	+	.	ID=Medtr1g025420_3UTR;Note=PAT411
chr1	.	PAC	8120749	8120749	.	+	.	ID=Medtr1g025420_3UTR;Note=PAT1
chr1	.	PAC	8234968	8234968	.	+	.	ID=Medtr1g025680_CDS;Note=PAT1
chr1	.	PAC	8235115	8235115	.	+	.	ID=Medtr1g025680_intron;Note=PAT690
chr1	.	PAC	8235268	8235268	.	+	.	ID=Medtr1g025680_intron;Note=PAT3
chr1	.	PAC	8235348	8235348	.	+	.	ID=Medtr1g025680_intron;Note=PAT3
chr1	.	PAC	8244781	8244781	.	+	.	ID=Medtr1g025700_intron;Note=PAT1
chr1	.	PAC	8246022	8246022	.	+	.	ID=Medtr1g025700_3UTR;Note=PAT1
chr1	.	PAC	8246080	8246080	.	+	.	ID=Medtr1g025700_3UTR;Note=PAT3
chr1	.	PAC	8254414	8254414	.	+	.	ID=Medtr1g025720_intron;Note=PAT1
chr1	.	PAC	8254638	8254638	.	+	.	ID=Medtr1g025720_intron;Note=PAT20
chr1	.	PAC	8255465	8255465	.	+	.	ID=Medtr1g025720_3UTR;Note=PAT1
chr1	.	PAC	8255499	8255499	.	+	.	ID=Medtr1g025720_3UTR;Note=PAT12
chr1	.	PAC	8255570	8255570	.	+	.	ID=Medtr1g025720_3UTR;Note=PAT31
chr1	.	PAC	8255620	8255620	.	+	.	ID=Medtr1g025720_3UTR;Note=PAT21
chr1	.	PAC	8290628	8290628	.	+	.	ID=Medtr1g025780_3UTR;Note=PAT2
chr1	.	PAC	8290678	8290678	.	+	.	ID=Medtr1g025780_3UTR;Note=PAT2
chr1	.	PAC	8389706	8389706	.	+	.	ID=Medtr1g026035.igt_intergenic.igt;Note=PAT2
chr1	.	PAC	8425346	8425346	.	+	.	ID=Medtr1g026090_CDS;Note=PAT2
chr1	.	PAC	8461097	8461097	.	+	.	ID=Medtr1g026170_3UTR;Note=PAT2
chr1	.	PAC	8461135	8461135	.	+	.	ID=Medtr1g026170_3UTR;Note=PAT2
chr1	.	PAC	8521242	8521242	.	+	.	ID=Medtr1g026170.igt_intergenic.igt;Note=PAT1
chr1	.	PAC	8560131	8560131	.	+	.	ID=Medtr1g026380_3UTR;Note=PAT2
chr1	.	PAC	8645821	8645821	.	+	.	ID=Medtr1g026480.igt_intergenic.igt;Note=PAT1
chr1	.	PAC	8658313	8658313	.	+	.	ID=Medtr1g026540_CDS;Note=PAT1
chr1	.	PAC	8658751	8658751	.	+	.	ID=Medtr1g026540_3UTR;Note=PAT284
chr1	.	PAC	8658874	8658874	.	+	.	ID=Medtr1g026540_3UTR;Note=PAT47
chr1	.	PAC	8658933	8658933	.	+	.	ID=Medtr1g026540_3UTR;Note=PAT13
chr1	.	PAC	8658994	8658994	.	+	.	ID=Medtr1g026540_3UTR;Note=PAT1
chr1	.	PAC	8662493	8662493	.	+	.	ID=Medtr1g026550_AMB;Note=PAT4
chr1	.	PAC	8662549	8662549	.	+	.	ID=Medtr1g026550_AMB;Note=PAT1
chr1	.	PAC	8663138	8663138	.	+	.	ID=Medtr1g026550_AMB;Note=PAT100
chr1	.	PAC	8663216	8663216	.	+	.	ID=Medtr1g026550_AMB;Note=PAT11
chr1	.	PAC	8663281	8663281	.	+	.	ID=Medtr1g026550_AMB;Note=PAT2
chr1	.	PAC	8777996	8777996	.	+	.	ID=Medtr1g026790_AMB;Note=PAT2
chr1	.	PAC	8784777	8784777	.	+	.	ID=Medtr1g026800_3UTR;Note=PAT1
chr1	.	PAC	8790262	8790262	.	+	.	ID=Medtr1g026810_AMB;Note=PAT1
chr1	.	PAC	8790804	8790804	.	+	.	ID=Medtr1g026810_AMB;Note=PAT1
chr1	.	PAC	8799297	8799297	.	+	.	ID=Medtr1g026830_3UTR;Note=PAT2
chr1	.	PAC	8799327	8799327	.	+	.	ID=Medtr1g026830_3UTR;Note=PAT3
chr1	.	PAC	8858347	8858347	.	+	.	ID=Medtr1g026920_3UTR;Note=PAT2
chr1	.	PAC	8904674	8904674	.	+	.	ID=Medtr1g027010.igt_intergenic.pm;Note=PAT1
chr1	.	PAC	8910997	8910997	.	+	.	ID=Medtr1g027020_CDS;Note=PAT14
chr1	.	PAC	8911051	8911051	.	+	.	ID=Medtr1g027020_CDS;Note=PAT5
chr1	.	PAC	8911261	8911261	.	+	.	ID=Medtr1g027020_CDS;Note=PAT13
chr1	.	PAC	8927690	8927690	.	+	.	ID=Medtr1g027040_3UTR;Note=PAT1
chr1	.	PAC	8927753	8927753	.	+	.	ID=Medtr1g027040_3UTR;Note=PAT9
chr1	.	PAC	8927864	8927864	.	+	.	ID=Medtr1g027040_3UTR;Note=PAT1
chr1	.	PAC	8927891	8927891	.	+	.	ID=Medtr1g027040_3UTR;Note=PAT2
chr1	.	PAC	8927935	8927935	.	+	.	ID=Medtr1g027040_3UTR;Note=PAT18
chr1	.	PAC	8940058	8940058	.	+	.	ID=Medtr1g027060_CDS;Note=PAT2
chr1	.	PAC	8940109	8940109	.	+	.	ID=Medtr1g027060_3UTR;Note=PAT2
chr1	.	PAC	8940193	8940193	.	+	.	ID=Medtr1g027060_3UTR;Note=PAT2
chr1	.	PAC	8940219	8940219	.	+	.	ID=Medtr1g027060_3UTR;Note=PAT1
chr1	.	PAC	8940286	8940286	.	+	.	ID=Medtr1g027060_3UTR;Note=PAT11
chr1	.	PAC	8963059	8963059	.	+	.	ID=Medtr1g027150_3UTR;Note=PAT1
chr1	.	PAC	8963133	8963133	.	+	.	ID=Medtr1g027150_3UTR;Note=PAT1
chr1	.	PAC	9084343	9084343	.	+	.	ID=Medtr1g027410.igt_intergenic.igt;Note=PAT4
chr1	.	PAC	9084401	9084401	.	+	.	ID=Medtr1g027410.igt_intergenic.igt;Note=PAT2
chr1	.	PAC	9084447	9084447	.	+	.	ID=Medtr1g027410.igt_intergenic.igt;Note=PAT2
chr1	.	PAC	9097404	9097404	.	+	.	ID=Medtr1g027440_3UTR;Note=PAT1
chr1	.	PAC	9105588	9105588	.	+	.	ID=Medtr1g027460_3UTR;Note=PAT1
chr1	.	PAC	9143054	9143054	.	+	.	ID=Medtr1g027540_CDS;Note=PAT18
chr1	.	PAC	9234238	9234238	.	+	.	ID=Medtr1g027680_CDS;Note=PAT1
chr1	.	PAC	9234818	9234818	.	+	.	ID=Medtr1g027680_3UTR;Note=PAT2
chr1	.	PAC	9255637	9255637	.	+	.	ID=Medtr1g027730_3UTR;Note=PAT2
chr1	.	PAC	9255687	9255687	.	+	.	ID=Medtr1g027730_3UTR;Note=PAT2
chr1	.	PAC	9256063	9256063	.	+	.	ID=Medtr1g027730_3UTR;Note=PAT1
chr1	.	PAC	9256159	9256159	.	+	.	ID=Medtr1g027730.igt_intergenic.igt;Note=PAT1
chr1	.	PAC	9300949	9300949	.	+	.	ID=Medtr1g027820_3UTR;Note=PAT8
chr1	.	PAC	9307507	9307507	.	+	.	ID=Medtr1g027830_intron;Note=PAT1
chr1	.	PAC	9317579	9317579	.	+	.	ID=Medtr1g027830_CDS;Note=PAT1
chr1	.	PAC	9321525	9321525	.	+	.	ID=Medtr1g027830.igt_intergenic.igt;Note=PAT1
chr1	.	PAC	9365247	9365247	.	+	.	ID=Medtr1g027960_3UTR;Note=PAT1
chr1	.	PAC	9378522	9378522	.	+	.	ID=Medtr1g027970_3UTR;Note=PAT1
chr1	.	PAC	9496103	9496103	.	+	.	ID=Medtr1g028290_3UTR;Note=PAT70
chr1	.	PAC	9496176	9496176	.	+	.	ID=Medtr1g028290_3UTR;Note=PAT5
chr1	.	PAC	9505032	9505032	.	+	.	ID=Medtr1g028300_3UTR;Note=PAT1
chr1	.	PAC	9512695	9512695	.	+	.	ID=Medtr1g028310_CDS;Note=PAT2
chr1	.	PAC	9513585	9513585	.	+	.	ID=Medtr1g028310_3UTR;Note=PAT4
chr1	.	PAC	9513664	9513664	.	+	.	ID=Medtr1g028310_3UTR;Note=PAT6
chr1	.	PAC	9513725	9513725	.	+	.	ID=Medtr1g028310_3UTR;Note=PAT18
chr1	.	PAC	9544618	9544618	.	+	.	ID=Medtr1g028360_3UTR;Note=PAT1
chr1	.	PAC	9562487	9562487	.	+	.	ID=Medtr1g028380_3UTR;Note=PAT51
chr1	.	PAC	9562581	9562581	.	+	.	ID=Medtr1g028380_3UTR;Note=PAT1
chr1	.	PAC	9596881	9596881	.	+	.	ID=Medtr1g028420.igt_intergenic.pm;Note=PAT1
chr1	.	PAC	9872477	9872477	.	+	.	ID=Medtr1g028960_CDS;Note=PAT1
chr1	.	PAC	9873372	9873372	.	+	.	ID=Medtr1g028960_3UTR;Note=PAT1
chr1	.	PAC	9873421	9873421	.	+	.	ID=Medtr1g028960_3UTR;Note=PAT1
chr1	.	PAC	9873472	9873472	.	+	.	ID=Medtr1g028960_3UTR;Note=PAT3
chr1	.	PAC	9873550	9873550	.	+	.	ID=Medtr1g028960_3UTR;Note=PAT1
chr1	.	PAC	9893367	9893367	.	+	.	ID=Medtr1g029000_3UTR;Note=PAT18
chr1	.	PAC	9893429	9893429	.	+	.	ID=Medtr1g029000_3UTR;Note=PAT1
chr1	.	PAC	9893486	9893486	.	+	.	ID=Medtr1g029000_3UTR;Note=PAT6
chr1	.	PAC	9945105	9945105	.	+	.	ID=Medtr1g029130_3UTR;Note=PAT1
chr1	.	PAC	10079549	10079549	.	+	.	ID=Medtr1g029400_3UTR;Note=PAT1
chr1	.	PAC	10079593	10079593	.	+	.	ID=Medtr1g029400_3UTR;Note=PAT1
chr1	.	PAC	10079755	10079755	.	+	.	ID=Medtr1g029400_3UTR;Note=PAT4
chr1	.	PAC	10079862	10079862	.	+	.	ID=Medtr1g029400_3UTR;Note=PAT11
chr1	.	PAC	10079980	10079980	.	+	.	ID=Medtr1g029400_3UTR;Note=PAT2
chr1	.	PAC	10080053	10080053	.	+	.	ID=Medtr1g029400_3UTR;Note=PAT15
chr1	.	PAC	10080171	10080171	.	+	.	ID=Medtr1g029400_3UTR;Note=PAT8
chr1	.	PAC	10089524	10089524	.	+	.	ID=Medtr1g029410_AMB;Note=PAT1
chr1	.	PAC	10090239	10090239	.	+	.	ID=Medtr1g029410_intron;Note=PAT2
chr1	.	PAC	10090373	10090373	.	+	.	ID=Medtr1g029410_intron;Note=PAT1
chr1	.	PAC	10091083	10091083	.	+	.	ID=Medtr1g029410_AMB;Note=PAT2
chr1	.	PAC	10091175	10091175	.	+	.	ID=Medtr1g029410_3UTR;Note=PAT3
chr1	.	PAC	10091380	10091380	.	+	.	ID=Medtr1g029410_3UTR;Note=PAT205
chr1	.	PAC	10091439	10091439	.	+	.	ID=Medtr1g029410_3UTR;Note=PAT4
chr1	.	PAC	10114512	10114512	.	+	.	ID=Medtr1g029450_3UTR;Note=PAT10
chr1	.	PAC	10120193	10120193	.	+	.	ID=Medtr1g029460_3UTR;Note=PAT1
chr1	.	PAC	10127456	10127456	.	+	.	ID=Medtr1g029470_3UTR;Note=PAT2
chr1	.	PAC	10127624	10127624	.	+	.	ID=Medtr1g029470_3UTR;Note=PAT1
chr1	.	PAC	10130680	10130680	.	+	.	ID=Medtr1g029490_3UTR;Note=PAT5
chr1	.	PAC	10192160	10192160	.	+	.	ID=Medtr1g029610_CDS;Note=PAT1
chr1	.	PAC	10192207	10192207	.	+	.	ID=Medtr1g029610_CDS;Note=PAT2
chr1	.	PAC	10192448	10192448	.	+	.	ID=Medtr1g029610_3UTR;Note=PAT6
chr1	.	PAC	10244794	10244794	.	+	.	ID=Medtr1g029680_intron;Note=PAT1
chr1	.	PAC	10245931	10245931	.	+	.	ID=Medtr1g029680_3UTR;Note=PAT1
chr1	.	PAC	10245984	10245984	.	+	.	ID=Medtr1g029680_3UTR;Note=PAT1
chr1	.	PAC	10261497	10261497	.	+	.	ID=Medtr1g029690_3UTR;Note=PAT2
chr1	.	PAC	10261649	10261649	.	+	.	ID=Medtr1g029690_3UTR;Note=PAT4
chr1	.	PAC	10275471	10275471	.	+	.	ID=Medtr1g029710_AMB;Note=PAT1
chr1	.	PAC	10284480	10284480	.	+	.	ID=Medtr1g029720_3UTR;Note=PAT1
chr1	.	PAC	10284525	10284525	.	+	.	ID=Medtr1g029720_3UTR;Note=PAT1
chr1	.	PAC	10284565	10284565	.	+	.	ID=Medtr1g029720_3UTR;Note=PAT2
chr1	.	PAC	10284597	10284597	.	+	.	ID=Medtr1g029720_3UTR;Note=PAT3
chr1	.	PAC	10284646	10284646	.	+	.	ID=Medtr1g029720_3UTR;Note=PAT1
chr1	.	PAC	10330819	10330819	.	+	.	ID=Medtr1g029800.igt_intergenic.igt;Note=PAT2
chr1	.	PAC	10331659	10331659	.	+	.	ID=Medtr1g029800.igt_intergenic.igt;Note=PAT42
chr1	.	PAC	10380663	10380663	.	+	.	ID=Medtr1g029850_3UTR;Note=PAT5
chr1	.	PAC	10434618	10434618	.	+	.	ID=Medtr1g029990_3UTR;Note=PAT192
chr1	.	PAC	10434735	10434735	.	+	.	ID=Medtr1g029990_3UTR;Note=PAT1
chr1	.	PAC	10476596	10476596	.	+	.	ID=Medtr1g030060_3UTR;Note=PAT1
chr1	.	PAC	10476764	10476764	.	+	.	ID=Medtr1g030060_3UTR;Note=PAT1
chr1	.	PAC	10476816	10476816	.	+	.	ID=Medtr1g030060.igt_intergenic.pm;Note=PAT6
chr1	.	PAC	10476854	10476854	.	+	.	ID=Medtr1g030060.igt_intergenic.pm;Note=PAT1
chr1	.	PAC	10501114	10501114	.	+	.	ID=Medtr1g030265_3UTR;Note=PAT1
chr1	.	PAC	10663994	10663994	.	+	.	ID=Medtr1g030640_3UTR;Note=PAT1
chr1	.	PAC	10664222	10664222	.	+	.	ID=Medtr1g030640_3UTR;Note=PAT1
chr1	.	PAC	10671363	10671363	.	+	.	ID=Medtr1g030650_CDS;Note=PAT1
chr1	.	PAC	10675131	10675131	.	+	.	ID=Medtr1g030650_3UTR;Note=PAT87
chr1	.	PAC	10675326	10675326	.	+	.	ID=Medtr1g030650_3UTR;Note=PAT74
chr1	.	PAC	10738848	10738848	.	+	.	ID=Medtr1g030740_3UTR;Note=PAT2
chr1	.	PAC	10748252	10748252	.	+	.	ID=Medtr1g030740.igt_intergenic.igt;Note=PAT1
chr1	.	PAC	10777742	10777742	.	+	.	ID=Medtr1g030810_3UTR;Note=PAT3
chr1	.	PAC	10783469	10783469	.	+	.	ID=Medtr1g030820_intron;Note=PAT1
chr1	.	PAC	10783677	10783677	.	+	.	ID=Medtr1g030820_intron;Note=PAT1
chr1	.	PAC	10784909	10784909	.	+	.	ID=Medtr1g030820_3UTR;Note=PAT44
chr1	.	PAC	10791372	10791372	.	+	.	ID=Medtr1g030840_3UTR;Note=PAT1
chr1	.	PAC	10791446	10791446	.	+	.	ID=Medtr1g030840_3UTR;Note=PAT1
chr1	.	PAC	10795970	10795970	.	+	.	ID=Medtr1g030850_3UTR;Note=PAT1
chr1	.	PAC	10857503	10857503	.	+	.	ID=Medtr1g031110_3UTR;Note=PAT1
chr1	.	PAC	10900256	10900256	.	+	.	ID=Medtr1g031180_3UTR;Note=PAT1
chr1	.	PAC	10931345	10931345	.	+	.	ID=Medtr1g031320_3UTR;Note=PAT1
chr1	.	PAC	10993625	10993625	.	+	.	ID=Medtr1g031460_3UTR;Note=PAT6
chr1	.	PAC	10993801	10993801	.	+	.	ID=Medtr1g031460_3UTR;Note=PAT1
chr1	.	PAC	10994344	10994344	.	+	.	ID=Medtr1g031470_3UTR;Note=PAT1
chr1	.	PAC	11005953	11005953	.	+	.	ID=Medtr1g031510_3UTR;Note=PAT1
chr1	.	PAC	11026947	11026947	.	+	.	ID=Medtr1g031540_intron;Note=PAT2
chr1	.	PAC	11027026	11027026	.	+	.	ID=Medtr1g031540_intron;Note=PAT1
chr1	.	PAC	11041657	11041657	.	+	.	ID=Medtr1g031580_3UTR;Note=PAT2
chr1	.	PAC	11041732	11041732	.	+	.	ID=Medtr1g031580_3UTR;Note=PAT1
chr1	.	PAC	11041833	11041833	.	+	.	ID=Medtr1g031580_3UTR;Note=PAT178
chr1	.	PAC	11041865	11041865	.	+	.	ID=Medtr1g031580_3UTR;Note=PAT5
chr1	.	PAC	11041945	11041945	.	+	.	ID=Medtr1g031580_3UTR;Note=PAT1
chr1	.	PAC	11042000	11042000	.	+	.	ID=Medtr1g031580_3UTR;Note=PAT1
chr1	.	PAC	11042503	11042503	.	+	.	ID=Medtr1g031580.igt_intergenic.igt;Note=PAT2
chr1	.	PAC	11044611	11044611	.	+	.	ID=Medtr1g031580.igt_intergenic.igt;Note=PAT2
chr1	.	PAC	11068249	11068249	.	+	.	ID=Medtr1g031640_3UTR;Note=PAT2
chr1	.	PAC	11068377	11068377	.	+	.	ID=Medtr1g031640_3UTR;Note=PAT1
chr1	.	PAC	11068426	11068426	.	+	.	ID=Medtr1g031640_3UTR;Note=PAT1
chr1	.	PAC	11131495	11131495	.	+	.	ID=Medtr1g031740_3UTR;Note=PAT1
chr1	.	PAC	11131543	11131543	.	+	.	ID=Medtr1g031740_3UTR;Note=PAT11
chr1	.	PAC	11145563	11145563	.	+	.	ID=Medtr1g031780_intron;Note=PAT4
chr1	.	PAC	11147091	11147091	.	+	.	ID=Medtr1g031780_CDS;Note=PAT1
chr1	.	PAC	11147554	11147554	.	+	.	ID=Medtr1g031780_intron;Note=PAT1
chr1	.	PAC	11148961	11148961	.	+	.	ID=Medtr1g031780_3UTR;Note=PAT1
chr1	.	PAC	11149113	11149113	.	+	.	ID=Medtr1g031780_3UTR;Note=PAT37
chr1	.	PAC	11172334	11172334	.	+	.	ID=Medtr1g031820_3UTR;Note=PAT1
chr1	.	PAC	11172377	11172377	.	+	.	ID=Medtr1g031820_3UTR;Note=PAT5
chr1	.	PAC	11172424	11172424	.	+	.	ID=Medtr1g031820_3UTR;Note=PAT30
chr1	.	PAC	11172480	11172480	.	+	.	ID=Medtr1g031820_3UTR;Note=PAT643
chr1	.	PAC	11172589	11172589	.	+	.	ID=Medtr1g031820_3UTR;Note=PAT4
chr1	.	PAC	11172631	11172631	.	+	.	ID=Medtr1g031820_3UTR;Note=PAT6
chr1	.	PAC	11206331	11206331	.	+	.	ID=Medtr1g031890_AMB;Note=PAT3
chr1	.	PAC	11207229	11207229	.	+	.	ID=Medtr1g031890_AMB;Note=PAT3
chr1	.	PAC	11207268	11207268	.	+	.	ID=Medtr1g031890_AMB;Note=PAT1
chr1	.	PAC	11212622	11212622	.	+	.	ID=Medtr1g031890.igt_intergenic.igt;Note=PAT13
chr1	.	PAC	11221805	11221805	.	+	.	ID=Medtr1g031910_intron;Note=PAT2
chr1	.	PAC	11221882	11221882	.	+	.	ID=Medtr1g031910_intron;Note=PAT16
chr1	.	PAC	11221914	11221914	.	+	.	ID=Medtr1g031910_intron;Note=PAT1
chr1	.	PAC	11225126	11225126	.	+	.	ID=Medtr1g031910_intron;Note=PAT2
chr1	.	PAC	11225355	11225355	.	+	.	ID=Medtr1g031910_intron;Note=PAT1
chr1	.	PAC	11226866	11226866	.	+	.	ID=Medtr1g031910_CDS;Note=PAT10
chr1	.	PAC	11227466	11227466	.	+	.	ID=Medtr1g031910_intron;Note=PAT1
chr1	.	PAC	11227694	11227694	.	+	.	ID=Medtr1g031910_intron;Note=PAT2
chr1	.	PAC	11235246	11235246	.	+	.	ID=Medtr1g031910_3UTR;Note=PAT1
chr1	.	PAC	11235418	11235418	.	+	.	ID=Medtr1g031910_3UTR;Note=PAT3
chr1	.	PAC	11235621	11235621	.	+	.	ID=Medtr1g031910_3UTR;Note=PAT753
chr1	.	PAC	11235697	11235697	.	+	.	ID=Medtr1g031910_3UTR;Note=PAT1
chr1	.	PAC	11419494	11419494	.	+	.	ID=Medtr1g032200_3UTR;Note=PAT2
chr1	.	PAC	11419559	11419559	.	+	.	ID=Medtr1g032200_3UTR;Note=PAT2
chr1	.	PAC	11419655	11419655	.	+	.	ID=Medtr1g032200_3UTR;Note=PAT1
chr1	.	PAC	11425785	11425785	.	+	.	ID=Medtr1g032220_3UTR;Note=PAT115
chr1	.	PAC	11425856	11425856	.	+	.	ID=Medtr1g032220_3UTR;Note=PAT2
chr1	.	PAC	11426095	11426095	.	+	.	ID=Medtr1g032220_3UTR;Note=PAT1
chr1	.	PAC	11426151	11426151	.	+	.	ID=Medtr1g032220_3UTR;Note=PAT1
chr1	.	PAC	11456498	11456498	.	+	.	ID=Medtr1g032290_3UTR;Note=PAT1
chr1	.	PAC	11456661	11456661	.	+	.	ID=Medtr1g032290_3UTR;Note=PAT64
chr1	.	PAC	11456714	11456714	.	+	.	ID=Medtr1g032290_3UTR;Note=PAT19
chr1	.	PAC	11529017	11529017	.	+	.	ID=Medtr1g032430_AMB;Note=PAT1
chr1	.	PAC	11529067	11529067	.	+	.	ID=Medtr1g032430_AMB;Note=PAT3
chr1	.	PAC	11529158	11529158	.	+	.	ID=Medtr1g032430_AMB;Note=PAT1
chr1	.	PAC	11529260	11529260	.	+	.	ID=Medtr1g032430_AMB;Note=PAT1
chr1	.	PAC	11536166	11536166	.	+	.	ID=Medtr1g032440_3UTR;Note=PAT5
chr1	.	PAC	11536236	11536236	.	+	.	ID=Medtr1g032440_3UTR;Note=PAT6
chr1	.	PAC	11536263	11536263	.	+	.	ID=Medtr1g032440_3UTR;Note=PAT3
chr1	.	PAC	11536302	11536302	.	+	.	ID=Medtr1g032440_3UTR;Note=PAT53
chr1	.	PAC	11539511	11539511	.	+	.	ID=Medtr1g032450_3UTR;Note=PAT68
chr1	.	PAC	11577808	11577808	.	+	.	ID=Medtr1g032520_3UTR;Note=PAT1
chr1	.	PAC	11602217	11602217	.	+	.	ID=Medtr1g032570_3UTR;Note=PAT6
chr1	.	PAC	11602344	11602344	.	+	.	ID=Medtr1g032570_3UTR;Note=PAT45
chr1	.	PAC	11613840	11613840	.	+	.	ID=Medtr1g032580_3UTR;Note=PAT1
chr1	.	PAC	11623469	11623469	.	+	.	ID=Medtr1g032600_3UTR;Note=PAT2
chr1	.	PAC	11623561	11623561	.	+	.	ID=Medtr1g032600_3UTR;Note=PAT10
chr1	.	PAC	11638481	11638481	.	+	.	ID=Medtr1g032630_AMB;Note=PAT1
chr1	.	PAC	11638596	11638596	.	+	.	ID=Medtr1g032630_AMB;Note=PAT1
chr1	.	PAC	11640594	11640594	.	+	.	ID=Medtr1g032630_AMB;Note=PAT1
chr1	.	PAC	11640696	11640696	.	+	.	ID=Medtr1g032630_AMB;Note=PAT1
chr1	.	PAC	11838540	11838540	.	+	.	ID=Medtr1g033000_3UTR;Note=PAT2
chr1	.	PAC	11883222	11883222	.	+	.	ID=Medtr1g033080_3UTR;Note=PAT1
chr1	.	PAC	11883460	11883460	.	+	.	ID=Medtr1g033080_3UTR;Note=PAT1121
chr1	.	PAC	11892594	11892594	.	+	.	ID=Medtr1g033100_3UTR;Note=PAT5
chr1	.	PAC	11906056	11906056	.	+	.	ID=Medtr1g033130_3UTR;Note=PAT1
chr1	.	PAC	11906131	11906131	.	+	.	ID=Medtr1g033130_3UTR;Note=PAT1
chr1	.	PAC	11906193	11906193	.	+	.	ID=Medtr1g033130_3UTR;Note=PAT4
chr1	.	PAC	11906269	11906269	.	+	.	ID=Medtr1g033130_3UTR;Note=PAT71
chr1	.	PAC	12091243	12091243	.	+	.	ID=Medtr1g033500_CDS;Note=PAT1
chr1	.	PAC	12135460	12135460	.	+	.	ID=Medtr1g033620_intron;Note=PAT2
chr1	.	PAC	12135525	12135525	.	+	.	ID=Medtr1g033620_intron;Note=PAT5
chr1	.	PAC	12164756	12164756	.	+	.	ID=Medtr1g033670_3UTR;Note=PAT4
chr1	.	PAC	12236940	12236940	.	+	.	ID=Medtr1g033830_AMB;Note=PAT1
chr1	.	PAC	12237091	12237091	.	+	.	ID=Medtr1g033830_AMB;Note=PAT41
chr1	.	PAC	12240926	12240926	.	+	.	ID=Medtr1g033840_CDS;Note=PAT2
chr1	.	PAC	12296182	12296182	.	+	.	ID=Medtr1g034000_CDS;Note=PAT1
chr1	.	PAC	12296417	12296417	.	+	.	ID=Medtr1g034000_3UTR;Note=PAT1
chr1	.	PAC	12296468	12296468	.	+	.	ID=Medtr1g034000_3UTR;Note=PAT1
chr1	.	PAC	12296502	12296502	.	+	.	ID=Medtr1g034000_3UTR;Note=PAT3
chr1	.	PAC	12311335	12311335	.	+	.	ID=Medtr1g034030_3UTR;Note=PAT5
chr1	.	PAC	12311378	12311378	.	+	.	ID=Medtr1g034030_3UTR;Note=PAT1
chr1	.	PAC	12436326	12436326	.	+	.	ID=Medtr1g034210.igt_intergenic.igt;Note=PAT1
chr1	.	PAC	12446115	12446115	.	+	.	ID=Medtr1g034240_3UTR;Note=PAT1
chr1	.	PAC	12446192	12446192	.	+	.	ID=Medtr1g034240_3UTR;Note=PAT2
chr1	.	PAC	12446221	12446221	.	+	.	ID=Medtr1g034240_3UTR;Note=PAT2
chr1	.	PAC	12446325	12446325	.	+	.	ID=Medtr1g034240_3UTR;Note=PAT87
chr1	.	PAC	12455441	12455441	.	+	.	ID=Medtr1g034260.igt_intergenic.pm;Note=PAT2
chr1	.	PAC	12455507	12455507	.	+	.	ID=Medtr1g034260.igt_intergenic.pm;Note=PAT2
chr1	.	PAC	12456207	12456207	.	+	.	ID=Medtr1g034260.igt_intergenic.pm;Note=PAT3
chr1	.	PAC	12456260	12456260	.	+	.	ID=Medtr1g034260.igt_intergenic.pm;Note=PAT1
chr1	.	PAC	12473294	12473294	.	+	.	ID=Medtr1g034290_CDS;Note=PAT2
chr1	.	PAC	12480272	12480272	.	+	.	ID=Medtr1g034290.igt_intergenic.igt;Note=PAT2
chr1	.	PAC	12506826	12506826	.	+	.	ID=Medtr1g034330_intron;Note=PAT4
chr1	.	PAC	12506869	12506869	.	+	.	ID=Medtr1g034330_intron;Note=PAT1
chr1	.	PAC	12507004	12507004	.	+	.	ID=Medtr1g034330_intron;Note=PAT8
chr1	.	PAC	12507930	12507930	.	+	.	ID=Medtr1g034330_3UTR;Note=PAT1
chr1	.	PAC	12508082	12508082	.	+	.	ID=Medtr1g034330_3UTR;Note=PAT1
chr1	.	PAC	12508120	12508120	.	+	.	ID=Medtr1g034330_3UTR;Note=PAT1
chr1	.	PAC	12511149	12511149	.	+	.	ID=Medtr1g034340_3UTR;Note=PAT1
chr1	.	PAC	12511190	12511190	.	+	.	ID=Medtr1g034340_3UTR;Note=PAT1
chr1	.	PAC	12511255	12511255	.	+	.	ID=Medtr1g034340_3UTR;Note=PAT6
chr1	.	PAC	12586538	12586538	.	+	.	ID=Medtr1g035250_3UTR;Note=PAT4
chr1	.	PAC	12607224	12607224	.	+	.	ID=Medtr1g035200_CDS;Note=PAT1
chr1	.	PAC	12608923	12608923	.	+	.	ID=Medtr1g035200_3UTR;Note=PAT3
chr1	.	PAC	12609029	12609029	.	+	.	ID=Medtr1g035200_3UTR;Note=PAT1
chr1	.	PAC	12677389	12677389	.	+	.	ID=Medtr1g035040_CDS;Note=PAT2
chr1	.	PAC	12677473	12677473	.	+	.	ID=Medtr1g035040_CDS;Note=PAT2
chr1	.	PAC	12679446	12679446	.	+	.	ID=Medtr1g035040_CDS;Note=PAT1
chr1	.	PAC	12679627	12679627	.	+	.	ID=Medtr1g035040_CDS;Note=PAT2
chr1	.	PAC	12679676	12679676	.	+	.	ID=Medtr1g035040_CDS;Note=PAT35
chr1	.	PAC	12679899	12679899	.	+	.	ID=Medtr1g035040_CDS;Note=PAT1
chr1	.	PAC	12680879	12680879	.	+	.	ID=Medtr1g035040_intron;Note=PAT1
chr1	.	PAC	12681151	12681151	.	+	.	ID=Medtr1g035040_CDS;Note=PAT1
chr1	.	PAC	12681221	12681221	.	+	.	ID=Medtr1g035040_CDS;Note=PAT6
chr1	.	PAC	12681253	12681253	.	+	.	ID=Medtr1g035040_CDS;Note=PAT2
chr1	.	PAC	12681296	12681296	.	+	.	ID=Medtr1g035040_CDS;Note=PAT2
chr1	.	PAC	12681432	12681432	.	+	.	ID=Medtr1g035040_CDS;Note=PAT23
chr1	.	PAC	12681589	12681589	.	+	.	ID=Medtr1g035040_intron;Note=PAT2
chr1	.	PAC	12682319	12682319	.	+	.	ID=Medtr1g035040_3UTR;Note=PAT1
chr1	.	PAC	12698483	12698483	.	+	.	ID=Medtr1g035010_3UTR;Note=PAT4
chr1	.	PAC	12698547	12698547	.	+	.	ID=Medtr1g035010_3UTR;Note=PAT176
chr1	.	PAC	12698608	12698608	.	+	.	ID=Medtr1g035010_3UTR;Note=PAT3
chr1	.	PAC	12698682	12698682	.	+	.	ID=Medtr1g035010_3UTR;Note=PAT7
chr1	.	PAC	12767258	12767258	.	+	.	ID=Medtr1g034785_3UTR;Note=PAT3
chr1	.	PAC	12779223	12779223	.	+	.	ID=Medtr1g034785.igt_intergenic.igt;Note=PAT1
chr1	.	PAC	13025062	13025062	.	+	.	ID=Medtr1g035690_3UTR;Note=PAT1
chr1	.	PAC	13038599	13038599	.	+	.	ID=Medtr1g035700_AMB;Note=PAT3
chr1	.	PAC	13043123	13043123	.	+	.	ID=Medtr1g035700.igt_intergenic.igt;Note=PAT1
chr1	.	PAC	13043162	13043162	.	+	.	ID=Medtr1g035700.igt_intergenic.igt;Note=PAT6
chr1	.	PAC	13279831	13279831	.	+	.	ID=Medtr1g036260.igt_intergenic.igt;Note=PAT1
chr1	.	PAC	13293985	13293985	.	+	.	ID=Medtr1g036290_3UTR;Note=PAT1
chr1	.	PAC	13393813	13393813	.	+	.	ID=Medtr1g036470.igt_intergenic.igt;Note=PAT1
chr1	.	PAC	13525333	13525333	.	+	.	ID=Medtr1g036750_3UTR;Note=PAT5
chr1	.	PAC	13553002	13553002	.	+	.	ID=Medtr1g036820_intron;Note=PAT1
chr1	.	PAC	13614944	13614944	.	+	.	ID=Medtr1g037010_CDS;Note=PAT2
chr1	.	PAC	13618029	13618029	.	+	.	ID=Medtr1g037010.igt_intergenic.igt;Note=PAT1
chr1	.	PAC	13618102	13618102	.	+	.	ID=Medtr1g037010.igt_intergenic.igt;Note=PAT5
chr1	.	PAC	13618162	13618162	.	+	.	ID=Medtr1g037010.igt_intergenic.igt;Note=PAT59
chr1	.	PAC	13618777	13618777	.	+	.	ID=Medtr1g037010.igt_intergenic.pm;Note=PAT1
chr1	.	PAC	13618803	13618803	.	+	.	ID=Medtr1g037010.igt_intergenic.pm;Note=PAT1
chr1	.	PAC	13623051	13623051	.	+	.	ID=Medtr1g037030_intron;Note=PAT2
chr1	.	PAC	13623123	13623123	.	+	.	ID=Medtr1g037030_intron;Note=PAT9
chr1	.	PAC	13623178	13623178	.	+	.	ID=Medtr1g037030_intron;Note=PAT1
chr1	.	PAC	13695276	13695276	.	+	.	ID=Medtr1g037250_3UTR;Note=PAT6
chr1	.	PAC	13695403	13695403	.	+	.	ID=Medtr1g037250_3UTR;Note=PAT2
chr1	.	PAC	13713803	13713803	.	+	.	ID=Medtr1g037280_CDS;Note=PAT1
chr1	.	PAC	13758684	13758684	.	+	.	ID=Medtr1g037300.igt_intergenic.igt;Note=PAT2
chr1	.	PAC	13793473	13793473	.	+	.	ID=Medtr1g037300.igt_intergenic.igt;Note=PAT1
chr1	.	PAC	13793503	13793503	.	+	.	ID=Medtr1g037300.igt_intergenic.igt;Note=PAT1
chr1	.	PAC	13866059	13866059	.	+	.	ID=Medtr1g037510.igt_intergenic.igt;Note=PAT1
chr1	.	PAC	13908253	13908253	.	+	.	ID=Medtr1g037570_3UTR;Note=PAT1
chr1	.	PAC	13915971	13915971	.	+	.	ID=Medtr1g037580_3UTR;Note=PAT1
chr1	.	PAC	13952665	13952665	.	+	.	ID=Medtr1g037630_3UTR;Note=PAT11
chr1	.	PAC	13979546	13979546	.	+	.	ID=Medtr1g037680_3UTR;Note=PAT4
chr1	.	PAC	14250302	14250302	.	+	.	ID=Medtr1g038630.igt_intergenic.igt;Note=PAT2
chr1	.	PAC	14312185	14312185	.	+	.	ID=Medtr1g038793.igt_intergenic.pm;Note=PAT2
chr1	.	PAC	14312220	14312220	.	+	.	ID=Medtr1g038793.igt_intergenic.pm;Note=PAT1
chr1	.	PAC	14402705	14402705	.	+	.	ID=Medtr1g039030.igt_intergenic.igt;Note=PAT1
chr1	.	PAC	14402743	14402743	.	+	.	ID=Medtr1g039030.igt_intergenic.igt;Note=PAT3
chr1	.	PAC	14409036	14409036	.	+	.	ID=Medtr1g039010_3UTR;Note=PAT1
chr1	.	PAC	14435776	14435776	.	+	.	ID=Medtr1g038920_intron;Note=PAT1
chr1	.	PAC	14439597	14439597	.	+	.	ID=Medtr1g038920_3UTR;Note=PAT165
chr1	.	PAC	14454883	14454883	.	+	.	ID=Medtr1g038920.igt_intergenic.igt;Note=PAT1
chr1	.	PAC	14454924	14454924	.	+	.	ID=Medtr1g038920.igt_intergenic.igt;Note=PAT1
chr1	.	PAC	14563439	14563439	.	+	.	ID=Medtr1g039380_3UTR;Note=PAT19
chr1	.	PAC	14563573	14563573	.	+	.	ID=Medtr1g039380_3UTR;Note=PAT9
chr1	.	PAC	14624662	14624662	.	+	.	ID=Medtr1g039490.igt_intergenic.igt;Note=PAT1
chr1	.	PAC	14624744	14624744	.	+	.	ID=Medtr1g039490.igt_intergenic.igt;Note=PAT1
chr1	.	PAC	14635263	14635263	.	+	.	ID=Medtr1g040000_3UTR;Note=PAT2
chr1	.	PAC	14735622	14735622	.	+	.	ID=Medtr1g040145_3UTR;Note=PAT40
chr1	.	PAC	14735698	14735698	.	+	.	ID=Medtr1g040145_3UTR;Note=PAT6
chr1	.	PAC	14735775	14735775	.	+	.	ID=Medtr1g040145_3UTR;Note=PAT1
chr1	.	PAC	14760391	14760391	.	+	.	ID=Medtr1g040175.igt_intergenic.igt;Note=PAT1
chr1	.	PAC	14869904	14869904	.	+	.	ID=Medtr1g040310_CDS;Note=PAT4
chr1	.	PAC	14870585	14870585	.	+	.	ID=Medtr1g040310_3UTR;Note=PAT1
chr1	.	PAC	14870643	14870643	.	+	.	ID=Medtr1g040310_3UTR;Note=PAT4
chr1	.	PAC	14919160	14919160	.	+	.	ID=Medtr1g040355_CDS;Note=PAT1
chr1	.	PAC	14924256	14924256	.	+	.	ID=Medtr1g040355_3UTR;Note=PAT11
chr1	.	PAC	14924302	14924302	.	+	.	ID=Medtr1g040355_3UTR;Note=PAT1
chr1	.	PAC	14931843	14931843	.	+	.	ID=Medtr1g040360_3UTR;Note=PAT3
chr1	.	PAC	14936518	14936518	.	+	.	ID=Medtr1g040370_3UTR;Note=PAT1
chr1	.	PAC	14965899	14965899	.	+	.	ID=Medtr1g040435_intron;Note=PAT1
chr1	.	PAC	14966567	14966567	.	+	.	ID=Medtr1g040435_3UTR;Note=PAT2
chr1	.	PAC	14966717	14966717	.	+	.	ID=Medtr1g040435_3UTR;Note=PAT4
chr1	.	PAC	14966793	14966793	.	+	.	ID=Medtr1g040435_3UTR;Note=PAT1
chr1	.	PAC	15064947	15064947	.	+	.	ID=Medtr1g040675_AMB;Note=PAT1
chr1	.	PAC	15065594	15065594	.	+	.	ID=Medtr1g040675_3UTR;Note=PAT48
chr1	.	PAC	15065736	15065736	.	+	.	ID=Medtr1g040675_3UTR;Note=PAT160
chr1	.	PAC	15065771	15065771	.	+	.	ID=Medtr1g040675_3UTR;Note=PAT2
chr1	.	PAC	15065826	15065826	.	+	.	ID=Medtr1g040675_3UTR;Note=PAT1
chr1	.	PAC	15095062	15095062	.	+	.	ID=Medtr1g040725_intron;Note=PAT1
chr1	.	PAC	15095094	15095094	.	+	.	ID=Medtr1g040725_intron;Note=PAT2
chr1	.	PAC	15095121	15095121	.	+	.	ID=Medtr1g040725_intron;Note=PAT5
chr1	.	PAC	15095199	15095199	.	+	.	ID=Medtr1g040725_intron;Note=PAT2
chr1	.	PAC	15108523	15108523	.	+	.	ID=Medtr1g040765_CDS;Note=PAT5
chr1	.	PAC	15190131	15190131	.	+	.	ID=Medtr1g040905_3UTR;Note=PAT5
chr1	.	PAC	15190221	15190221	.	+	.	ID=Medtr1g040905_3UTR;Note=PAT1
chr1	.	PAC	15190267	15190267	.	+	.	ID=Medtr1g040905_3UTR;Note=PAT7
chr1	.	PAC	15239972	15239972	.	+	.	ID=Medtr1g041085_3UTR;Note=PAT1
chr1	.	PAC	15240048	15240048	.	+	.	ID=Medtr1g041085_3UTR;Note=PAT7
chr1	.	PAC	15240106	15240106	.	+	.	ID=Medtr1g041085_3UTR;Note=PAT2
chr1	.	PAC	15333330	15333330	.	+	.	ID=Medtr1g041225.igt_intergenic.igt;Note=PAT1
chr1	.	PAC	15340753	15340753	.	+	.	ID=Medtr1g041275_intron;Note=PAT34
chr1	.	PAC	15341232	15341232	.	+	.	ID=Medtr1g041275_CDS;Note=PAT44
chr1	.	PAC	15341271	15341271	.	+	.	ID=Medtr1g041275_CDS;Note=PAT6
chr1	.	PAC	15341322	15341322	.	+	.	ID=Medtr1g041275_CDS;Note=PAT1
chr1	.	PAC	15342472	15342472	.	+	.	ID=Medtr1g041275_3UTR;Note=PAT5
chr1	.	PAC	15352472	15352472	.	+	.	ID=Medtr1g041285_3UTR;Note=PAT17
chr1	.	PAC	15352547	15352547	.	+	.	ID=Medtr1g041285_3UTR;Note=PAT3
chr1	.	PAC	15386179	15386179	.	+	.	ID=Medtr1g041320_3UTR;Note=PAT1
chr1	.	PAC	15386219	15386219	.	+	.	ID=Medtr1g041320_3UTR;Note=PAT3
chr1	.	PAC	15413521	15413521	.	+	.	ID=Medtr1g041345_3UTR;Note=PAT83
chr1	.	PAC	15413615	15413615	.	+	.	ID=Medtr1g041345_3UTR;Note=PAT9
chr1	.	PAC	15455603	15455603	.	+	.	ID=Medtr1g041345.igt_intergenic.igt;Note=PAT1
chr1	.	PAC	15479637	15479637	.	+	.	ID=Medtr1g041405_CDS;Note=PAT2
chr1	.	PAC	15485191	15485191	.	+	.	ID=Medtr1g041405_3UTR;Note=PAT2
chr1	.	PAC	15580832	15580832	.	+	.	ID=Medtr1g041495_intron;Note=PAT2
chr1	.	PAC	15583661	15583661	.	+	.	ID=Medtr1g041495_3UTR;Note=PAT1
chr1	.	PAC	15583711	15583711	.	+	.	ID=Medtr1g041495_3UTR;Note=PAT2
chr1	.	PAC	15583819	15583819	.	+	.	ID=Medtr1g041495_3UTR;Note=PAT1
chr1	.	PAC	15591814	15591814	.	+	.	ID=Medtr1g041545_3UTR;Note=PAT4
chr1	.	PAC	15591839	15591839	.	+	.	ID=Medtr1g041545_3UTR;Note=PAT2
chr1	.	PAC	15730566	15730566	.	+	.	ID=Medtr1g041815_3UTR;Note=PAT1
chr1	.	PAC	15797913	15797913	.	+	.	ID=Medtr1g042280_AMB;Note=PAT1
chr1	.	PAC	15797999	15797999	.	+	.	ID=Medtr1g042280_AMB;Note=PAT7
chr1	.	PAC	15886358	15886358	.	+	.	ID=Medtr1g442730_3UTR;Note=PAT3
chr1	.	PAC	15943952	15943952	.	+	.	ID=Medtr1g442830_CDS;Note=PAT2
chr1	.	PAC	15954919	15954919	.	+	.	ID=Medtr1g442840_intron;Note=PAT1
chr1	.	PAC	15955858	15955858	.	+	.	ID=Medtr1g442840_intron;Note=PAT1
chr1	.	PAC	15956002	15956002	.	+	.	ID=Medtr1g442840_intron;Note=PAT2
chr1	.	PAC	15958649	15958649	.	+	.	ID=Medtr1g442840_CDS;Note=PAT1
chr1	.	PAC	15958807	15958807	.	+	.	ID=Medtr1g442840_3UTR;Note=PAT1
chr1	.	PAC	15958874	15958874	.	+	.	ID=Medtr1g442840_3UTR;Note=PAT10
chr1	.	PAC	15958938	15958938	.	+	.	ID=Medtr1g442840_3UTR;Note=PAT1
chr1	.	PAC	15959020	15959020	.	+	.	ID=Medtr1g442840_3UTR;Note=PAT1
chr1	.	PAC	15959045	15959045	.	+	.	ID=Medtr1g442840_3UTR;Note=PAT1
chr1	.	PAC	15959136	15959136	.	+	.	ID=Medtr1g442840_AMB;Note=PAT8
chr1	.	PAC	15990426	15990426	.	+	.	ID=Medtr1g042730_3UTR;Note=PAT1
chr1	.	PAC	15990499	15990499	.	+	.	ID=Medtr1g042730_3UTR;Note=PAT3
chr1	.	PAC	16108430	16108430	.	+	.	ID=Medtr1te043000_3UTR;Note=PAT1
chr1	.	PAC	16108571	16108571	.	+	.	ID=Medtr1te043000_3UTR;Note=PAT2
chr1	.	PAC	16172923	16172923	.	+	.	ID=Medtr1g043190_3UTR;Note=PAT3
chr1	.	PAC	16239675	16239675	.	+	.	ID=Medtr1g043320_3UTR;Note=PAT43
chr1	.	PAC	16239711	16239711	.	+	.	ID=Medtr1g043320_3UTR;Note=PAT1
chr1	.	PAC	16312147	16312147	.	+	.	ID=Medtr1g043430_3UTR;Note=PAT1
chr1	.	PAC	16397381	16397381	.	+	.	ID=Medtr1g043690.igt_intergenic.igt;Note=PAT1
chr1	.	PAC	16398009	16398009	.	+	.	ID=Medtr1g043690.igt_intergenic.igt;Note=PAT2
chr1	.	PAC	16440002	16440002	.	+	.	ID=Medtr1g043770_3UTR;Note=PAT2
chr1	.	PAC	16440049	16440049	.	+	.	ID=Medtr1g043770_3UTR;Note=PAT1
chr1	.	PAC	16440738	16440738	.	+	.	ID=Medtr1g043770_3UTR;Note=PAT1
chr1	.	PAC	16499861	16499861	.	+	.	ID=Medtr1g044105_intron;Note=PAT1
chr1	.	PAC	16499907	16499907	.	+	.	ID=Medtr1g044105_3UTR;Note=PAT1
chr1	.	PAC	16499960	16499960	.	+	.	ID=Medtr1g044105_3UTR;Note=PAT2
chr1	.	PAC	16522196	16522196	.	+	.	ID=Medtr1g044125_3UTR;Note=PAT2
chr1	.	PAC	16550073	16550073	.	+	.	ID=Medtr1g044135_CDS;Note=PAT4
chr1	.	PAC	16550420	16550420	.	+	.	ID=Medtr1g044135_CDS;Note=PAT1
chr1	.	PAC	16550762	16550762	.	+	.	ID=Medtr1g044135_3UTR;Note=PAT7
chr1	.	PAC	16568154	16568154	.	+	.	ID=Medtr1g044145_3UTR;Note=PAT1
chr1	.	PAC	16568292	16568292	.	+	.	ID=Medtr1g044145_3UTR;Note=PAT1
chr1	.	PAC	16579371	16579371	.	+	.	ID=Medtr1g044155_3UTR;Note=PAT1
chr1	.	PAC	16579590	16579590	.	+	.	ID=Medtr1g044155_3UTR;Note=PAT2
chr1	.	PAC	16579621	16579621	.	+	.	ID=Medtr1g044155_3UTR;Note=PAT1
chr1	.	PAC	16779276	16779276	.	+	.	ID=Medtr1g044450_CDS;Note=PAT1
chr1	.	PAC	16782712	16782712	.	+	.	ID=Medtr1g044450_3UTR;Note=PAT3
chr1	.	PAC	16782797	16782797	.	+	.	ID=Medtr1g044450_3UTR;Note=PAT93
chr1	.	PAC	16866079	16866079	.	+	.	ID=Medtr1g044660_3UTR;Note=PAT15
chr1	.	PAC	16866199	16866199	.	+	.	ID=Medtr1g044660_3UTR;Note=PAT175
chr1	.	PAC	16897083	16897083	.	+	.	ID=Medtr1g044720_CDS;Note=PAT1
chr1	.	PAC	16897738	16897738	.	+	.	ID=Medtr1g044720_intron;Note=PAT1
chr1	.	PAC	16898154	16898154	.	+	.	ID=Medtr1g044720_3UTR;Note=PAT1
chr1	.	PAC	16898256	16898256	.	+	.	ID=Medtr1g044720_3UTR;Note=PAT390
chr1	.	PAC	16898411	16898411	.	+	.	ID=Medtr1g044720.igt_intergenic.igt;Note=PAT3
chr1	.	PAC	16946054	16946054	.	+	.	ID=Medtr1g045130_3UTR;Note=PAT2
chr1	.	PAC	16946106	16946106	.	+	.	ID=Medtr1g045130_3UTR;Note=PAT258
chr1	.	PAC	16946181	16946181	.	+	.	ID=Medtr1g045130_3UTR;Note=PAT17
chr1	.	PAC	16946215	16946215	.	+	.	ID=Medtr1g045130_3UTR;Note=PAT3
chr1	.	PAC	17010783	17010783	.	+	.	ID=Medtr1g045370_3UTR;Note=PAT1
chr1	.	PAC	17029442	17029442	.	+	.	ID=Medtr1g045410_3UTR;Note=PAT1
chr1	.	PAC	17065745	17065745	.	+	.	ID=Medtr1g045490_CDS;Note=PAT1
chr1	.	PAC	17066116	17066116	.	+	.	ID=Medtr1g045490_CDS;Note=PAT1
chr1	.	PAC	17075452	17075452	.	+	.	ID=Medtr1g045510_3UTR;Note=PAT7
chr1	.	PAC	17075487	17075487	.	+	.	ID=Medtr1g045510_3UTR;Note=PAT13
chr1	.	PAC	17081583	17081583	.	+	.	ID=Medtr1g045520_CDS;Note=PAT1
chr1	.	PAC	17081705	17081705	.	+	.	ID=Medtr1g045520_3UTR;Note=PAT2
chr1	.	PAC	17081828	17081828	.	+	.	ID=Medtr1g045520_3UTR;Note=PAT2
chr1	.	PAC	17081880	17081880	.	+	.	ID=Medtr1g045520_3UTR;Note=PAT22
chr1	.	PAC	17082018	17082018	.	+	.	ID=Medtr1g045520_3UTR;Note=PAT12
chr1	.	PAC	17212502	17212502	.	+	.	ID=Medtr1g045750_3UTR;Note=PAT8
chr1	.	PAC	17274668	17274668	.	+	.	ID=Medtr1g045890_intron;Note=PAT1
chr1	.	PAC	17276172	17276172	.	+	.	ID=Medtr1g045890_AMB;Note=PAT1
chr1	.	PAC	17473862	17473862	.	+	.	ID=Medtr1g046340.igt_intergenic.igt;Note=PAT2
chr1	.	PAC	17524940	17524940	.	+	.	ID=Medtr1g046490_3UTR;Note=PAT4
chr1	.	PAC	17631870	17631870	.	+	.	ID=Medtr1g046730_3UTR;Note=PAT1
chr1	.	PAC	17631907	17631907	.	+	.	ID=Medtr1g046730_3UTR;Note=PAT1
chr1	.	PAC	17631951	17631951	.	+	.	ID=Medtr1g046730_3UTR;Note=PAT1
chr1	.	PAC	17682851	17682851	.	+	.	ID=Medtr1g046850_CDS;Note=PAT1
chr1	.	PAC	17683121	17683121	.	+	.	ID=Medtr1g046850_3UTR;Note=PAT1
chr1	.	PAC	17782976	17782976	.	+	.	ID=Medtr1g047130_3UTR;Note=PAT2092
chr1	.	PAC	17783080	17783080	.	+	.	ID=Medtr1g047130_3UTR;Note=PAT1
chr1	.	PAC	17805098	17805098	.	+	.	ID=Medtr1g047180_3UTR;Note=PAT59
chr1	.	PAC	17805153	17805153	.	+	.	ID=Medtr1g047180_3UTR;Note=PAT4
chr1	.	PAC	17805200	17805200	.	+	.	ID=Medtr1g047180_3UTR;Note=PAT6
chr1	.	PAC	17805228	17805228	.	+	.	ID=Medtr1g047180_3UTR;Note=PAT3
chr1	.	PAC	17805284	17805284	.	+	.	ID=Medtr1g047180_3UTR;Note=PAT2
chr1	.	PAC	17805316	17805316	.	+	.	ID=Medtr1g047180_3UTR;Note=PAT1
chr1	.	PAC	17908707	17908707	.	+	.	ID=Medtr1g047370_intron;Note=PAT2
chr1	.	PAC	17911385	17911385	.	+	.	ID=Medtr1g047370_3UTR;Note=PAT1
chr1	.	PAC	17911436	17911436	.	+	.	ID=Medtr1g047370_3UTR;Note=PAT3
chr1	.	PAC	17911702	17911702	.	+	.	ID=Medtr1g047370_3UTR;Note=PAT1
chr1	.	PAC	17911794	17911794	.	+	.	ID=Medtr1g047370_3UTR;Note=PAT12
chr1	.	PAC	17911887	17911887	.	+	.	ID=Medtr1g047370_3UTR;Note=PAT2
chr1	.	PAC	17911915	17911915	.	+	.	ID=Medtr1g047370_3UTR;Note=PAT2
chr1	.	PAC	17911959	17911959	.	+	.	ID=Medtr1g047370_3UTR;Note=PAT7
chr1	.	PAC	17932539	17932539	.	+	.	ID=Medtr1g047390_3UTR;Note=PAT22
chr1	.	PAC	17932584	17932584	.	+	.	ID=Medtr1g047390_3UTR;Note=PAT86
chr1	.	PAC	17932675	17932675	.	+	.	ID=Medtr1g047390_3UTR;Note=PAT202
chr1	.	PAC	17932714	17932714	.	+	.	ID=Medtr1g047390_3UTR;Note=PAT3
chr1	.	PAC	17932921	17932921	.	+	.	ID=Medtr1g047390_3UTR;Note=PAT1
chr1	.	PAC	18082997	18082997	.	+	.	ID=Medtr1g047790_3UTR;Note=PAT1
chr1	.	PAC	18088059	18088059	.	+	.	ID=Medtr1g047800_3UTR;Note=PAT1
chr1	.	PAC	18161266	18161266	.	+	.	ID=Medtr1g047990.igt_intergenic.igt;Note=PAT1
chr1	.	PAC	18340548	18340548	.	+	.	ID=Medtr1g048350.igt_intergenic.igt;Note=PAT2
chr1	.	PAC	18638395	18638395	.	+	.	ID=Medtr1g040460_3UTR;Note=PAT1
chr1	.	PAC	18654163	18654163	.	+	.	ID=Medtr1g040430.igt_intergenic.igt;Note=PAT1
chr1	.	PAC	18721208	18721208	.	+	.	ID=Medtr1g048630_intron;Note=PAT7
chr1	.	PAC	18721239	18721239	.	+	.	ID=Medtr1g048630_intron;Note=PAT1
chr1	.	PAC	18732032	18732032	.	+	.	ID=Medtr1g048630_3UTR;Note=PAT1
chr1	.	PAC	18921609	18921609	.	+	.	ID=Medtr1g048970_3UTR;Note=PAT2
chr1	.	PAC	18969097	18969097	.	+	.	ID=Medtr1g049120_AMB;Note=PAT1
chr1	.	PAC	18971785	18971785	.	+	.	ID=Medtr1g049120_AMB;Note=PAT6
chr1	.	PAC	18971839	18971839	.	+	.	ID=Medtr1g049120_AMB;Note=PAT14
chr1	.	PAC	18983453	18983453	.	+	.	ID=Medtr1g049140_AMB;Note=PAT1
chr1	.	PAC	19002078	19002078	.	+	.	ID=Medtr1g049180_3UTR;Note=PAT11
chr1	.	PAC	19002188	19002188	.	+	.	ID=Medtr1g049180_3UTR;Note=PAT4
chr1	.	PAC	19386825	19386825	.	+	.	ID=Medtr1g050425.igt_intergenic.igt;Note=PAT1
chr1	.	PAC	19395737	19395737	.	+	.	ID=Medtr1g050432_3UTR;Note=PAT1
chr1	.	PAC	19480124	19480124	.	+	.	ID=Medtr1g050492_CDS;Note=PAT1
chr1	.	PAC	19501938	19501938	.	+	.	ID=Medtr1g050502_3UTR;Note=PAT7
chr1	.	PAC	19502114	19502114	.	+	.	ID=Medtr1g050502_3UTR;Note=PAT91
chr1	.	PAC	19502181	19502181	.	+	.	ID=Medtr1g050502_3UTR;Note=PAT16
chr1	.	PAC	19521401	19521401	.	+	.	ID=Medtr1g050512_3UTR;Note=PAT1
chr1	.	PAC	19618420	19618420	.	+	.	ID=Medtr1g050690.igt_intergenic.igt;Note=PAT1
chr1	.	PAC	19618482	19618482	.	+	.	ID=Medtr1g050690.igt_intergenic.igt;Note=PAT5
chr1	.	PAC	19627006	19627006	.	+	.	ID=Medtr1g050720_intron;Note=PAT1
chr1	.	PAC	19630928	19630928	.	+	.	ID=Medtr1g050720_intron;Note=PAT1
chr1	.	PAC	19631756	19631756	.	+	.	ID=Medtr1g050720_CDS;Note=PAT9
chr1	.	PAC	19632168	19632168	.	+	.	ID=Medtr1g050720_CDS;Note=PAT11
chr1	.	PAC	19632277	19632277	.	+	.	ID=Medtr1g050720_3UTR;Note=PAT1
chr1	.	PAC	19632397	19632397	.	+	.	ID=Medtr1g050720_3UTR;Note=PAT2
chr1	.	PAC	19632429	19632429	.	+	.	ID=Medtr1g050720_3UTR;Note=PAT34
chr1	.	PAC	19632498	19632498	.	+	.	ID=Medtr1g050720_3UTR;Note=PAT13
chr1	.	PAC	19632580	19632580	.	+	.	ID=Medtr1g050720_3UTR;Note=PAT1
chr1	.	PAC	19632608	19632608	.	+	.	ID=Medtr1g050720_3UTR;Note=PAT1
chr1	.	PAC	19685758	19685758	.	+	.	ID=Medtr1g050510_AMB;Note=PAT5
chr1	.	PAC	19685856	19685856	.	+	.	ID=Medtr1g050510_CDS;Note=PAT18
chr1	.	PAC	19688382	19688382	.	+	.	ID=Medtr1g050510_3UTR;Note=PAT1
chr1	.	PAC	19688408	19688408	.	+	.	ID=Medtr1g050510_3UTR;Note=PAT1
chr1	.	PAC	19688476	19688476	.	+	.	ID=Medtr1g050510_3UTR;Note=PAT1
chr1	.	PAC	19688607	19688607	.	+	.	ID=Medtr1g050510_3UTR;Note=PAT1
chr1	.	PAC	19697137	19697137	.	+	.	ID=Medtr1g050510.igt_intergenic.igt;Note=PAT1
chr1	.	PAC	19759025	19759025	.	+	.	ID=Medtr1g050845_intron;Note=PAT1
chr1	.	PAC	19829334	19829334	.	+	.	ID=Medtr1g050360.igt_intergenic.igt;Note=PAT1
chr1	.	PAC	19829550	19829550	.	+	.	ID=Medtr1g050360.igt_intergenic.igt;Note=PAT5
chr1	.	PAC	19829635	19829635	.	+	.	ID=Medtr1g050360.igt_intergenic.igt;Note=PAT1
chr1	.	PAC	19975466	19975466	.	+	.	ID=Medtr1g051155_3UTR;Note=PAT30
chr1	.	PAC	19975601	19975601	.	+	.	ID=Medtr1g051155_3UTR;Note=PAT3
chr1	.	PAC	20001173	20001173	.	+	.	ID=Medtr1g051205.igt_intergenic.igt;Note=PAT8
chr1	.	PAC	20001721	20001721	.	+	.	ID=Medtr1g051205.igt_intergenic.igt;Note=PAT2
chr1	.	PAC	20036881	20036881	.	+	.	ID=Medtr1g051240.igt_intergenic.igt;Note=PAT2
chr1	.	PAC	20104724	20104724	.	+	.	ID=Medtr1g051315_intron;Note=PAT2
chr1	.	PAC	20625652	20625652	.	+	.	ID=Medtr1g051760_3UTR;Note=PAT1
chr1	.	PAC	20625702	20625702	.	+	.	ID=Medtr1g051760_3UTR;Note=PAT3
chr1	.	PAC	20723552	20723552	.	+	.	ID=Medtr1g051810.igt_intergenic.igt;Note=PAT1
chr1	.	PAC	20747682	20747682	.	+	.	ID=Medtr1g051825_3UTR;Note=PAT2
chr1	.	PAC	20747760	20747760	.	+	.	ID=Medtr1g051825_3UTR;Note=PAT6
chr1	.	PAC	20747821	20747821	.	+	.	ID=Medtr1g051825_3UTR;Note=PAT10
chr1	.	PAC	20780411	20780411	.	+	.	ID=Medtr1g051860.igt_intergenic.igt;Note=PAT1
chr1	.	PAC	20793281	20793281	.	+	.	ID=Medtr1g051860.igt_intergenic.igt;Note=PAT2
chr1	.	PAC	20793449	20793449	.	+	.	ID=Medtr1g051860.igt_intergenic.igt;Note=PAT1
chr1	.	PAC	20793572	20793572	.	+	.	ID=Medtr1g051860.igt_intergenic.igt;Note=PAT2
chr1	.	PAC	20985576	20985576	.	+	.	ID=Medtr1g052100_3UTR;Note=PAT15
chr1	.	PAC	20985658	20985658	.	+	.	ID=Medtr1g052100_3UTR;Note=PAT1
chr1	.	PAC	20985695	20985695	.	+	.	ID=Medtr1g052100_3UTR;Note=PAT1
chr1	.	PAC	21006114	21006114	.	+	.	ID=Medtr1g052115_3UTR;Note=PAT1
chr1	.	PAC	21007291	21007291	.	+	.	ID=Medtr1g052115.igt_intergenic.igt;Note=PAT1
chr1	.	PAC	21050129	21050129	.	+	.	ID=Medtr1g052130.igt_intergenic.igt;Note=PAT1
chr1	.	PAC	21050204	21050204	.	+	.	ID=Medtr1g052130.igt_intergenic.igt;Note=PAT11
chr1	.	PAC	21062507	21062507	.	+	.	ID=Medtr1g052170_3UTR;Note=PAT11
chr1	.	PAC	21062581	21062581	.	+	.	ID=Medtr1g052170_3UTR;Note=PAT9
chr1	.	PAC	21062635	21062635	.	+	.	ID=Medtr1g052170_3UTR;Note=PAT2
chr1	.	PAC	21273374	21273374	.	+	.	ID=Medtr1g052405_3UTR;Note=PAT1
chr1	.	PAC	21286151	21286151	.	+	.	ID=Medtr1g052425_3UTR;Note=PAT7
chr1	.	PAC	21286216	21286216	.	+	.	ID=Medtr1g052425_3UTR;Note=PAT1
chr1	.	PAC	21325275	21325275	.	+	.	ID=Medtr1g052470_3UTR;Note=PAT1
chr1	.	PAC	21325321	21325321	.	+	.	ID=Medtr1g052470_3UTR;Note=PAT4
chr1	.	PAC	21325368	21325368	.	+	.	ID=Medtr1g052470_3UTR;Note=PAT2
chr1	.	PAC	21325422	21325422	.	+	.	ID=Medtr1g052470_3UTR;Note=PAT1
chr1	.	PAC	21325551	21325551	.	+	.	ID=Medtr1g052470_3UTR;Note=PAT1
chr1	.	PAC	21337807	21337807	.	+	.	ID=Medtr1g052475_intron;Note=PAT2
chr1	.	PAC	21385021	21385021	.	+	.	ID=Medtr1g052505.igt_intergenic.igt;Note=PAT1
chr1	.	PAC	21399442	21399442	.	+	.	ID=Medtr1g052505.igt_intergenic.igt;Note=PAT2
chr1	.	PAC	21548525	21548525	.	+	.	ID=Medtr1g052640_3UTR;Note=PAT3
chr1	.	PAC	21693353	21693353	.	+	.	ID=Medtr1g052730_CDS;Note=PAT2
chr1	.	PAC	21695081	21695081	.	+	.	ID=Medtr1g052730_3UTR;Note=PAT1
chr1	.	PAC	21695134	21695134	.	+	.	ID=Medtr1g052730_3UTR;Note=PAT1
chr1	.	PAC	21774316	21774316	.	+	.	ID=Medtr1g059090_3UTR;Note=PAT1
chr1	.	PAC	21774367	21774367	.	+	.	ID=Medtr1g059090_3UTR;Note=PAT1
chr1	.	PAC	21774465	21774465	.	+	.	ID=Medtr1g059090_3UTR;Note=PAT1
chr1	.	PAC	21778220	21778220	.	+	.	ID=Medtr1g059080_3UTR;Note=PAT1
chr1	.	PAC	21933711	21933711	.	+	.	ID=Medtr1g052880_CDS;Note=PAT1
chr1	.	PAC	22424571	22424571	.	+	.	ID=Medtr1g053360_3UTR;Note=PAT297
chr1	.	PAC	22424610	22424610	.	+	.	ID=Medtr1g053360_3UTR;Note=PAT2
chr1	.	PAC	22424660	22424660	.	+	.	ID=Medtr1g053360_3UTR;Note=PAT8
chr1	.	PAC	22552180	22552180	.	+	.	ID=Medtr1g053520_3UTR;Note=PAT1
chr1	.	PAC	22552225	22552225	.	+	.	ID=Medtr1g053520_3UTR;Note=PAT21
chr1	.	PAC	22870919	22870919	.	+	.	ID=Medtr1g053860.igt_intergenic.igt;Note=PAT1
chr1	.	PAC	22870990	22870990	.	+	.	ID=Medtr1g053860.igt_intergenic.igt;Note=PAT1
chr1	.	PAC	22877212	22877212	.	+	.	ID=Medtr1g053905_intron;Note=PAT4
chr1	.	PAC	22878471	22878471	.	+	.	ID=Medtr1g053905_CDS;Note=PAT1
chr1	.	PAC	22880047	22880047	.	+	.	ID=Medtr1g053905_intron;Note=PAT19
chr1	.	PAC	22880111	22880111	.	+	.	ID=Medtr1g053905_intron;Note=PAT2
chr1	.	PAC	22880637	22880637	.	+	.	ID=Medtr1g053905_3UTR;Note=PAT12
chr1	.	PAC	22880716	22880716	.	+	.	ID=Medtr1g053905_3UTR;Note=PAT1
chr1	.	PAC	22880747	22880747	.	+	.	ID=Medtr1g053905_3UTR;Note=PAT130
chr1	.	PAC	22880822	22880822	.	+	.	ID=Medtr1g053905_3UTR;Note=PAT53
chr1	.	PAC	22883096	22883096	.	+	.	ID=Medtr1g053905.igt_intergenic.igt;Note=PAT1
chr1	.	PAC	22934458	22934458	.	+	.	ID=Medtr1g053955_CDS;Note=PAT2
chr1	.	PAC	22936397	22936397	.	+	.	ID=Medtr1g053955_CDS;Note=PAT1
chr1	.	PAC	22937417	22937417	.	+	.	ID=Medtr1g053955_CDS;Note=PAT1
chr1	.	PAC	22942100	22942100	.	+	.	ID=Medtr1g053955_3UTR;Note=PAT1
chr1	.	PAC	22942144	22942144	.	+	.	ID=Medtr1g053955_3UTR;Note=PAT1
chr1	.	PAC	22942521	22942521	.	+	.	ID=Medtr1g053955_3UTR;Note=PAT4
chr1	.	PAC	22942638	22942638	.	+	.	ID=Medtr1g053955_3UTR;Note=PAT27
chr1	.	PAC	22942805	22942805	.	+	.	ID=Medtr1g053955_3UTR;Note=PAT1
chr1	.	PAC	22950883	22950883	.	+	.	ID=Medtr1g053960_3UTR;Note=PAT1
chr1	.	PAC	22950987	22950987	.	+	.	ID=Medtr1g053960_3UTR;Note=PAT21
chr1	.	PAC	23032242	23032242	.	+	.	ID=Medtr1g054035_3UTR;Note=PAT1
chr1	.	PAC	23067360	23067360	.	+	.	ID=Medtr1g054055.igt_intergenic.igt;Note=PAT1
chr1	.	PAC	23231405	23231405	.	+	.	ID=Medtr1g054205_CDS;Note=PAT1
chr1	.	PAC	23231818	23231818	.	+	.	ID=Medtr1g054205_3UTR;Note=PAT1
chr1	.	PAC	23231890	23231890	.	+	.	ID=Medtr1g054205_3UTR;Note=PAT5
chr1	.	PAC	23368308	23368308	.	+	.	ID=Medtr1g054300_3UTR;Note=PAT1
chr1	.	PAC	23384183	23384183	.	+	.	ID=Medtr1g054310_intron;Note=PAT1
chr1	.	PAC	23384545	23384545	.	+	.	ID=Medtr1g054310_3UTR;Note=PAT1208
chr1	.	PAC	23426988	23426988	.	+	.	ID=Medtr1g054355_CDS;Note=PAT6
chr1	.	PAC	23427569	23427569	.	+	.	ID=Medtr1g054355_intron;Note=PAT59
chr1	.	PAC	23427731	23427731	.	+	.	ID=Medtr1g054355_CDS;Note=PAT3
chr1	.	PAC	23427770	23427770	.	+	.	ID=Medtr1g054355_CDS;Note=PAT7
chr1	.	PAC	23430065	23430065	.	+	.	ID=Medtr1g054355_3UTR;Note=PAT1
chr1	.	PAC	23430162	23430162	.	+	.	ID=Medtr1g054355_3UTR;Note=PAT2
chr1	.	PAC	23430198	23430198	.	+	.	ID=Medtr1g054355_3UTR;Note=PAT2
chr1	.	PAC	23430301	23430301	.	+	.	ID=Medtr1g054355_3UTR;Note=PAT6
chr1	.	PAC	23523436	23523436	.	+	.	ID=Medtr1g054450_3UTR;Note=PAT4
chr1	.	PAC	23523474	23523474	.	+	.	ID=Medtr1g054450_3UTR;Note=PAT45
chr1	.	PAC	23523544	23523544	.	+	.	ID=Medtr1g054450_3UTR;Note=PAT5
chr1	.	PAC	23523592	23523592	.	+	.	ID=Medtr1g054450_3UTR;Note=PAT164
chr1	.	PAC	23523762	23523762	.	+	.	ID=Medtr1g054450_3UTR;Note=PAT6
chr1	.	PAC	23610694	23610694	.	+	.	ID=Medtr1g054535_AMB;Note=PAT4
chr1	.	PAC	23684204	23684204	.	+	.	ID=Medtr1g054575_3UTR;Note=PAT12
chr1	.	PAC	23684264	23684264	.	+	.	ID=Medtr1g054575_3UTR;Note=PAT1
chr1	.	PAC	23880773	23880773	.	+	.	ID=Medtr1g054710_CDS;Note=PAT4
chr1	.	PAC	23884804	23884804	.	+	.	ID=Medtr1g054710_3UTR;Note=PAT1
chr1	.	PAC	23891149	23891149	.	+	.	ID=Medtr1g054715_3UTR;Note=PAT1
chr1	.	PAC	23891478	23891478	.	+	.	ID=Medtr1g054715_3UTR;Note=PAT1
chr1	.	PAC	23895177	23895177	.	+	.	ID=Medtr1g054715.igt_intergenic.igt;Note=PAT2
chr1	.	PAC	23904479	23904479	.	+	.	ID=Medtr1g054735_3UTR;Note=PAT1
chr1	.	PAC	23904682	23904682	.	+	.	ID=Medtr1g054735_3UTR;Note=PAT2
chr1	.	PAC	24022127	24022127	.	+	.	ID=Medtr1g054835_3UTR;Note=PAT2
chr1	.	PAC	24031731	24031731	.	+	.	ID=Medtr1g054835.igt_intergenic.igt;Note=PAT3
chr1	.	PAC	24129913	24129913	.	+	.	ID=Medtr1g054935_3UTR;Note=PAT1
chr1	.	PAC	24129972	24129972	.	+	.	ID=Medtr1g054935_3UTR;Note=PAT1
chr1	.	PAC	24167411	24167411	.	+	.	ID=Medtr1g054980_3UTR;Note=PAT1
chr1	.	PAC	24167489	24167489	.	+	.	ID=Medtr1g054980_3UTR;Note=PAT1
chr1	.	PAC	24167515	24167515	.	+	.	ID=Medtr1g054980_3UTR;Note=PAT1
chr1	.	PAC	24260376	24260376	.	+	.	ID=Medtr1g055080_3UTR;Note=PAT9
chr1	.	PAC	24260544	24260544	.	+	.	ID=Medtr1g055080_3UTR;Note=PAT4
chr1	.	PAC	24260680	24260680	.	+	.	ID=Medtr1g055080.igt_intergenic.igt;Note=PAT2
chr1	.	PAC	24260738	24260738	.	+	.	ID=Medtr1g055080.igt_intergenic.igt;Note=PAT10
chr1	.	PAC	24338163	24338163	.	+	.	ID=Medtr1g055160_3UTR;Note=PAT1
chr1	.	PAC	24338205	24338205	.	+	.	ID=Medtr1g055160_3UTR;Note=PAT1
chr1	.	PAC	24338232	24338232	.	+	.	ID=Medtr1g055160_3UTR;Note=PAT4
chr1	.	PAC	24338280	24338280	.	+	.	ID=Medtr1g055160_3UTR;Note=PAT2
chr1	.	PAC	24338385	24338385	.	+	.	ID=Medtr1g055160_3UTR;Note=PAT2
chr1	.	PAC	24504780	24504780	.	+	.	ID=Medtr1g055365_CDS;Note=PAT1
chr1	.	PAC	24505051	24505051	.	+	.	ID=Medtr1g055365_CDS;Note=PAT1
chr1	.	PAC	24505462	24505462	.	+	.	ID=Medtr1g055365_CDS;Note=PAT1
chr1	.	PAC	24505516	24505516	.	+	.	ID=Medtr1g055365_CDS;Note=PAT2
chr1	.	PAC	24506159	24506159	.	+	.	ID=Medtr1g055365_3UTR;Note=PAT4
chr1	.	PAC	24506230	24506230	.	+	.	ID=Medtr1g055365_3UTR;Note=PAT4
chr1	.	PAC	24506283	24506283	.	+	.	ID=Medtr1g055365_3UTR;Note=PAT1
chr1	.	PAC	24675512	24675512	.	+	.	ID=Medtr1g056390_3UTR;Note=PAT2
chr1	.	PAC	24675678	24675678	.	+	.	ID=Medtr1g056390_3UTR;Note=PAT77
chr1	.	PAC	24703167	24703167	.	+	.	ID=Medtr1g056520_AMB;Note=PAT1
chr1	.	PAC	24704951	24704951	.	+	.	ID=Medtr1g056520_AMB;Note=PAT3
chr1	.	PAC	24704996	24704996	.	+	.	ID=Medtr1g056520_AMB;Note=PAT17
chr1	.	PAC	24705048	24705048	.	+	.	ID=Medtr1g056520_AMB;Note=PAT1
chr1	.	PAC	24721670	24721670	.	+	.	ID=Medtr1g056520.igt_intergenic.igt;Note=PAT1
chr1	.	PAC	24733374	24733374	.	+	.	ID=Medtr1g056490_intron;Note=PAT1
chr1	.	PAC	24733518	24733518	.	+	.	ID=Medtr1g056490_intron;Note=PAT3
chr1	.	PAC	24733590	24733590	.	+	.	ID=Medtr1g056490_intron;Note=PAT1
chr1	.	PAC	24739372	24739372	.	+	.	ID=Medtr1g056490_3UTR;Note=PAT1
chr1	.	PAC	24768049	24768049	.	+	.	ID=Medtr1g056460_3UTR;Note=PAT43
chr1	.	PAC	24768204	24768204	.	+	.	ID=Medtr1g056460_3UTR;Note=PAT18
chr1	.	PAC	24768298	24768298	.	+	.	ID=Medtr1g056460_3UTR;Note=PAT3
chr1	.	PAC	24768353	24768353	.	+	.	ID=Medtr1g056460_3UTR;Note=PAT1
chr1	.	PAC	24774493	24774493	.	+	.	ID=Medtr1g056640_3UTR;Note=PAT1
chr1	.	PAC	24774555	24774555	.	+	.	ID=Medtr1g056640_3UTR;Note=PAT4
chr1	.	PAC	24774649	24774649	.	+	.	ID=Medtr1g056640_3UTR;Note=PAT77
chr1	.	PAC	24866682	24866682	.	+	.	ID=Medtr1g056800_CDS;Note=PAT1
chr1	.	PAC	24872781	24872781	.	+	.	ID=Medtr1g056800_3UTR;Note=PAT7
chr1	.	PAC	24872952	24872952	.	+	.	ID=Medtr1g056800_3UTR;Note=PAT365
chr1	.	PAC	24873123	24873123	.	+	.	ID=Medtr1g056800_3UTR;Note=PAT5
chr1	.	PAC	24873227	24873227	.	+	.	ID=Medtr1g056800_3UTR;Note=PAT5
chr1	.	PAC	24999946	24999946	.	+	.	ID=Medtr1g105120.igt_intergenic.igt;Note=PAT2
chr1	.	PAC	25008933	25008933	.	+	.	ID=Medtr1g105090_3UTR;Note=PAT102
chr1	.	PAC	25109517	25109517	.	+	.	ID=Medtr1g057130_3UTR;Note=PAT2
chr1	.	PAC	25149663	25149663	.	+	.	ID=Medtr1g057190.igt_intergenic.igt;Note=PAT2
chr1	.	PAC	25149729	25149729	.	+	.	ID=Medtr1g057190.igt_intergenic.igt;Note=PAT2
chr1	.	PAC	25274699	25274699	.	+	.	ID=Medtr1g057460_3UTR;Note=PAT1
chr1	.	PAC	25274730	25274730	.	+	.	ID=Medtr1g057460_3UTR;Note=PAT1
chr1	.	PAC	25421217	25421217	.	+	.	ID=Medtr1g057790_3UTR;Note=PAT2
chr1	.	PAC	25456828	25456828	.	+	.	ID=Medtr1g057850_3UTR;Note=PAT2
chr1	.	PAC	25456856	25456856	.	+	.	ID=Medtr1g057850_3UTR;Note=PAT1
chr1	.	PAC	25641286	25641286	.	+	.	ID=Medtr1g058260_3UTR;Note=PAT1
chr1	.	PAC	25641347	25641347	.	+	.	ID=Medtr1g058260_3UTR;Note=PAT338
chr1	.	PAC	25692743	25692743	.	+	.	ID=Medtr1g058350_3UTR;Note=PAT1
chr1	.	PAC	25692773	25692773	.	+	.	ID=Medtr1g058350_3UTR;Note=PAT1
chr1	.	PAC	25783538	25783538	.	+	.	ID=Medtr1g058490_CDS;Note=PAT1
chr1	.	PAC	25816537	25816537	.	+	.	ID=Medtr1g058520.igt_intergenic.igt;Note=PAT4
chr1	.	PAC	25900506	25900506	.	+	.	ID=Medtr1g059590_3UTR;Note=PAT1
chr1	.	PAC	25900531	25900531	.	+	.	ID=Medtr1g059590_3UTR;Note=PAT1
chr1	.	PAC	25900575	25900575	.	+	.	ID=Medtr1g059590_3UTR;Note=PAT2
chr1	.	PAC	25900628	25900628	.	+	.	ID=Medtr1g059590_3UTR;Note=PAT1
chr1	.	PAC	25922844	25922844	.	+	.	ID=Medtr1g059630_intron;Note=PAT1
chr1	.	PAC	25939159	25939159	.	+	.	ID=Medtr1g059650_3UTR;Note=PAT1
chr1	.	PAC	25939191	25939191	.	+	.	ID=Medtr1g059650_3UTR;Note=PAT5
chr1	.	PAC	25941341	25941341	.	+	.	ID=Medtr1g059660_3UTR;Note=PAT692
chr1	.	PAC	25941500	25941500	.	+	.	ID=Medtr1g059660_3UTR;Note=PAT3
chr1	.	PAC	25946903	25946903	.	+	.	ID=Medtr1g059670_3UTR;Note=PAT1
chr1	.	PAC	25947044	25947044	.	+	.	ID=Medtr1g059670_3UTR;Note=PAT133
chr1	.	PAC	25950243	25950243	.	+	.	ID=Medtr1g059690_3UTR;Note=PAT12
chr1	.	PAC	25950314	25950314	.	+	.	ID=Medtr1g059690_3UTR;Note=PAT1
chr1	.	PAC	26006529	26006529	.	+	.	ID=Medtr1g059760_3UTR;Note=PAT1
chr1	.	PAC	26047107	26047107	.	+	.	ID=Medtr1g059820.igt_intergenic.igt;Note=PAT2
chr1	.	PAC	26114005	26114005	.	+	.	ID=Medtr1g059890.igt_intergenic.igt;Note=PAT2
chr1	.	PAC	26123289	26123289	.	+	.	ID=Medtr1g059890.igt_intergenic.igt;Note=PAT1
chr1	.	PAC	26162361	26162361	.	+	.	ID=Medtr1g060070_3UTR;Note=PAT1
chr1	.	PAC	26176134	26176134	.	+	.	ID=Medtr1g060120_3UTR;Note=PAT1
chr1	.	PAC	26294142	26294142	.	+	.	ID=Medtr1g060410_AMB;Note=PAT1
chr1	.	PAC	26294188	26294188	.	+	.	ID=Medtr1g060410_AMB;Note=PAT18
chr1	.	PAC	26299564	26299564	.	+	.	ID=Medtr1g060410.igt_intergenic.igt;Note=PAT1
chr1	.	PAC	26300076	26300076	.	+	.	ID=Medtr1g060410.igt_intergenic.igt;Note=PAT2
chr1	.	PAC	26300199	26300199	.	+	.	ID=Medtr1g060410.igt_intergenic.igt;Note=PAT1
chr1	.	PAC	26300246	26300246	.	+	.	ID=Medtr1g060410.igt_intergenic.igt;Note=PAT28
chr1	.	PAC	26323751	26323751	.	+	.	ID=Medtr1g060490_CDS;Note=PAT2
chr1	.	PAC	26323823	26323823	.	+	.	ID=Medtr1g060490_3UTR;Note=PAT9
chr1	.	PAC	26323913	26323913	.	+	.	ID=Medtr1g060490_3UTR;Note=PAT61
chr1	.	PAC	26348407	26348407	.	+	.	ID=Medtr1g060540.igt_intergenic.igt;Note=PAT1
chr1	.	PAC	26482529	26482529	.	+	.	ID=Medtr1g060790_CDS;Note=PAT1
chr1	.	PAC	26483404	26483404	.	+	.	ID=Medtr1g060790_CDS;Note=PAT1
chr1	.	PAC	26485858	26485858	.	+	.	ID=Medtr1g060790_3UTR;Note=PAT221
chr1	.	PAC	26485999	26485999	.	+	.	ID=Medtr1g060790_3UTR;Note=PAT7
chr1	.	PAC	26486033	26486033	.	+	.	ID=Medtr1g060790_3UTR;Note=PAT2
chr1	.	PAC	26486084	26486084	.	+	.	ID=Medtr1g060790_3UTR;Note=PAT2
chr1	.	PAC	26504481	26504481	.	+	.	ID=Medtr1g060860_3UTR;Note=PAT1
chr1	.	PAC	26504917	26504917	.	+	.	ID=Medtr1g060860_3UTR;Note=PAT1
chr1	.	PAC	26528174	26528174	.	+	.	ID=Medtr1g060890_CDS;Note=PAT3
chr1	.	PAC	26528824	26528824	.	+	.	ID=Medtr1g060890_3UTR;Note=PAT1
chr1	.	PAC	26528860	26528860	.	+	.	ID=Medtr1g060890_3UTR;Note=PAT1
chr1	.	PAC	26539065	26539065	.	+	.	ID=Medtr1g060910_3UTR;Note=PAT1
chr1	.	PAC	26630936	26630936	.	+	.	ID=Medtr1g061000.igt_intergenic.igt;Note=PAT1
chr1	.	PAC	26632412	26632412	.	+	.	ID=Medtr1g061000.igt_intergenic.igt;Note=PAT1
chr1	.	PAC	26632462	26632462	.	+	.	ID=Medtr1g061000.igt_intergenic.igt;Note=PAT1
chr1	.	PAC	26680782	26680782	.	+	.	ID=Medtr1g061160_3UTR;Note=PAT1
chr1	.	PAC	26680858	26680858	.	+	.	ID=Medtr1g061160_3UTR;Note=PAT59
chr1	.	PAC	26684974	26684974	.	+	.	ID=Medtr1g061160.igt_intergenic.igt;Note=PAT1
chr1	.	PAC	26753723	26753723	.	+	.	ID=Medtr1g061160.igt_intergenic.igt;Note=PAT1
chr1	.	PAC	26823866	26823866	.	+	.	ID=Medtr1g061330.igt_intergenic.igt;Note=PAT1
chr1	.	PAC	26870690	26870690	.	+	.	ID=Medtr1g061560_intron;Note=PAT1
chr1	.	PAC	26890583	26890583	.	+	.	ID=Medtr1g061590_CDS;Note=PAT1
chr1	.	PAC	26890640	26890640	.	+	.	ID=Medtr1g061590_CDS;Note=PAT2
chr1	.	PAC	26891159	26891159	.	+	.	ID=Medtr1g061590_3UTR;Note=PAT1512
chr1	.	PAC	26917679	26917679	.	+	.	ID=Medtr1g061630_3UTR;Note=PAT1
chr1	.	PAC	26917737	26917737	.	+	.	ID=Medtr1g061630_3UTR;Note=PAT6
chr1	.	PAC	26947989	26947989	.	+	.	ID=Medtr1g061690_intron;Note=PAT2
chr1	.	PAC	26948591	26948591	.	+	.	ID=Medtr1g061690_intron;Note=PAT1
chr1	.	PAC	26951623	26951623	.	+	.	ID=Medtr1g061690_3UTR;Note=PAT25
chr1	.	PAC	26951652	26951652	.	+	.	ID=Medtr1g061690_3UTR;Note=PAT3
chr1	.	PAC	27076196	27076196	.	+	.	ID=Medtr1g061970_3UTR;Note=PAT12
chr1	.	PAC	27076289	27076289	.	+	.	ID=Medtr1g061970_3UTR;Note=PAT1
chr1	.	PAC	27080381	27080381	.	+	.	ID=Medtr1g062250_3UTR;Note=PAT2
chr1	.	PAC	27098593	27098593	.	+	.	ID=Medtr1g062160_3UTR;Note=PAT1
chr1	.	PAC	27098642	27098642	.	+	.	ID=Medtr1g062160_3UTR;Note=PAT2
chr1	.	PAC	27098806	27098806	.	+	.	ID=Medtr1g062160_3UTR;Note=PAT1
chr1	.	PAC	27098863	27098863	.	+	.	ID=Medtr1g062160_3UTR;Note=PAT2
chr1	.	PAC	27141461	27141461	.	+	.	ID=Medtr1g062190_3UTR;Note=PAT2
chr1	.	PAC	27141538	27141538	.	+	.	ID=Medtr1g062190_3UTR;Note=PAT11
chr1	.	PAC	27152512	27152512	.	+	.	ID=Medtr1g062200_3UTR;Note=PAT1
chr1	.	PAC	27152620	27152620	.	+	.	ID=Medtr1g062200_3UTR;Note=PAT1
chr1	.	PAC	27152685	27152685	.	+	.	ID=Medtr1g062200_3UTR;Note=PAT12
chr1	.	PAC	27202029	27202029	.	+	.	ID=Medtr1g062330_CDS;Note=PAT1
chr1	.	PAC	27206454	27206454	.	+	.	ID=Medtr1g062330_3UTR;Note=PAT1
chr1	.	PAC	27206506	27206506	.	+	.	ID=Medtr1g062330_3UTR;Note=PAT2
chr1	.	PAC	27408782	27408782	.	+	.	ID=Medtr1g062620_3UTR;Note=PAT1
chr1	.	PAC	27444326	27444326	.	+	.	ID=Medtr1g062690_3UTR;Note=PAT4
chr1	.	PAC	27444380	27444380	.	+	.	ID=Medtr1g062690_3UTR;Note=PAT1
chr1	.	PAC	27444412	27444412	.	+	.	ID=Medtr1g062690_3UTR;Note=PAT1
chr1	.	PAC	27471163	27471163	.	+	.	ID=Medtr1g062740_AMB;Note=PAT1
chr1	.	PAC	27472997	27472997	.	+	.	ID=Medtr1g062740_CDS;Note=PAT1
chr1	.	PAC	27473212	27473212	.	+	.	ID=Medtr1g062740_CDS;Note=PAT513
chr1	.	PAC	27479227	27479227	.	+	.	ID=Medtr1g062740_3UTR;Note=PAT1
chr1	.	PAC	27479278	27479278	.	+	.	ID=Medtr1g062740_3UTR;Note=PAT104
chr1	.	PAC	27479332	27479332	.	+	.	ID=Medtr1g062740_3UTR;Note=PAT10
chr1	.	PAC	27479367	27479367	.	+	.	ID=Medtr1g062740_3UTR;Note=PAT2
chr1	.	PAC	27498564	27498564	.	+	.	ID=Medtr1g062760_3UTR;Note=PAT1
chr1	.	PAC	27498602	27498602	.	+	.	ID=Medtr1g062760_3UTR;Note=PAT2
chr1	.	PAC	27686213	27686213	.	+	.	ID=Medtr1g062970.igt_intergenic.igt;Note=PAT1
chr1	.	PAC	27739872	27739872	.	+	.	ID=Medtr1g063090_3UTR;Note=PAT1
chr1	.	PAC	27740037	27740037	.	+	.	ID=Medtr1g063090_3UTR;Note=PAT1
chr1	.	PAC	27752610	27752610	.	+	.	ID=Medtr1g063090.igt_intergenic.igt;Note=PAT1
chr1	.	PAC	27752679	27752679	.	+	.	ID=Medtr1g063090.igt_intergenic.igt;Note=PAT4
chr1	.	PAC	27756219	27756219	.	+	.	ID=Medtr1g063110_CDS;Note=PAT3
chr1	.	PAC	27758174	27758174	.	+	.	ID=Medtr1g063110_intron;Note=PAT2
chr1	.	PAC	27758215	27758215	.	+	.	ID=Medtr1g063110_intron;Note=PAT1
chr1	.	PAC	27761125	27761125	.	+	.	ID=Medtr1g063110_3UTR;Note=PAT2
chr1	.	PAC	27761323	27761323	.	+	.	ID=Medtr1g063110_3UTR;Note=PAT2
chr1	.	PAC	27770882	27770882	.	+	.	ID=Medtr1g063120_3UTR;Note=PAT1
chr1	.	PAC	27813841	27813841	.	+	.	ID=Medtr1g063170_3UTR;Note=PAT1
chr1	.	PAC	27840218	27840218	.	+	.	ID=Medtr1g063180_3UTR;Note=PAT1
chr1	.	PAC	27840305	27840305	.	+	.	ID=Medtr1g063180_3UTR;Note=PAT1
chr1	.	PAC	27840351	27840351	.	+	.	ID=Medtr1g063180_3UTR;Note=PAT85
chr1	.	PAC	27840497	27840497	.	+	.	ID=Medtr1g063180_3UTR;Note=PAT15
chr1	.	PAC	27863069	27863069	.	+	.	ID=Medtr1g063210_CDS;Note=PAT2
chr1	.	PAC	27863447	27863447	.	+	.	ID=Medtr1g063210_3UTR;Note=PAT6
chr1	.	PAC	27863598	27863598	.	+	.	ID=Medtr1g063210_3UTR;Note=PAT218
chr1	.	PAC	27863696	27863696	.	+	.	ID=Medtr1g063210_3UTR;Note=PAT18
chr1	.	PAC	27863755	27863755	.	+	.	ID=Medtr1g063210_3UTR;Note=PAT37
chr1	.	PAC	27882519	27882519	.	+	.	ID=Medtr1g063210.igt_intergenic.igt;Note=PAT1
chr1	.	PAC	27885506	27885506	.	+	.	ID=Medtr1g063240_3UTR;Note=PAT1
chr1	.	PAC	27885638	27885638	.	+	.	ID=Medtr1g063240_3UTR;Note=PAT1
chr1	.	PAC	27956491	27956491	.	+	.	ID=Medtr1g063330_3UTR;Note=PAT7
chr1	.	PAC	27956565	27956565	.	+	.	ID=Medtr1g063330_3UTR;Note=PAT4
chr1	.	PAC	27956653	27956653	.	+	.	ID=Medtr1g063330_3UTR;Note=PAT4
chr1	.	PAC	27959709	27959709	.	+	.	ID=Medtr1g063340_3UTR;Note=PAT4
chr1	.	PAC	27959781	27959781	.	+	.	ID=Medtr1g063340_3UTR;Note=PAT17
chr1	.	PAC	28058272	28058272	.	+	.	ID=Medtr1g063870.igt_intergenic.igt;Note=PAT2
chr1	.	PAC	28067997	28067997	.	+	.	ID=Medtr1g063870.igt_intergenic.igt;Note=PAT10
chr1	.	PAC	28106000	28106000	.	+	.	ID=Medtr1g063940_3UTR;Note=PAT6
chr1	.	PAC	28106099	28106099	.	+	.	ID=Medtr1g063940_3UTR;Note=PAT2
chr1	.	PAC	28106150	28106150	.	+	.	ID=Medtr1g063940_3UTR;Note=PAT3
chr1	.	PAC	28184791	28184791	.	+	.	ID=Medtr1g064005.igt_intergenic.igt;Note=PAT1
chr1	.	PAC	28187828	28187828	.	+	.	ID=Medtr1g064005.igt_intergenic.igt;Note=PAT1
chr1	.	PAC	28239974	28239974	.	+	.	ID=Medtr1g064170_3UTR;Note=PAT1
chr1	.	PAC	28257129	28257129	.	+	.	ID=Medtr1g064230.igt_intergenic.igt;Note=PAT17
chr1	.	PAC	28288832	28288832	.	+	.	ID=Medtr1g064300_AMB;Note=PAT2
chr1	.	PAC	28382805	28382805	.	+	.	ID=Medtr1g064500.igt_intergenic.igt;Note=PAT1
chr1	.	PAC	28382857	28382857	.	+	.	ID=Medtr1g064500.igt_intergenic.igt;Note=PAT2
chr1	.	PAC	28383023	28383023	.	+	.	ID=Medtr1g064500.igt_intergenic.igt;Note=PAT3
chr1	.	PAC	28383079	28383079	.	+	.	ID=Medtr1g064500.igt_intergenic.igt;Note=PAT3
chr1	.	PAC	28383385	28383385	.	+	.	ID=Medtr1g064500.igt_intergenic.igt;Note=PAT1
chr1	.	PAC	28390883	28390883	.	+	.	ID=Medtr1g064540_3UTR;Note=PAT4
chr1	.	PAC	28406978	28406978	.	+	.	ID=Medtr1g064560_3UTR;Note=PAT1
chr1	.	PAC	28407103	28407103	.	+	.	ID=Medtr1g064560_3UTR;Note=PAT1
chr1	.	PAC	28407132	28407132	.	+	.	ID=Medtr1g064560_3UTR;Note=PAT2
chr1	.	PAC	28407242	28407242	.	+	.	ID=Medtr1g064560_3UTR;Note=PAT1
chr1	.	PAC	28467014	28467014	.	+	.	ID=Medtr1g064680_intron;Note=PAT2
chr1	.	PAC	28467900	28467900	.	+	.	ID=Medtr1g064680_3UTR;Note=PAT7
chr1	.	PAC	28467940	28467940	.	+	.	ID=Medtr1g064680_3UTR;Note=PAT2
chr1	.	PAC	28468026	28468026	.	+	.	ID=Medtr1g064680_3UTR;Note=PAT889
chr1	.	PAC	28468080	28468080	.	+	.	ID=Medtr1g064680_3UTR;Note=PAT8
chr1	.	PAC	28485709	28485709	.	+	.	ID=Medtr1g064710_3UTR;Note=PAT1
chr1	.	PAC	28485747	28485747	.	+	.	ID=Medtr1g064710_3UTR;Note=PAT2
chr1	.	PAC	28528178	28528178	.	+	.	ID=Medtr1g064720.igt_intergenic.pm;Note=PAT1
chr1	.	PAC	28532275	28532275	.	+	.	ID=Medtr1g066400_intron;Note=PAT1
chr1	.	PAC	28532641	28532641	.	+	.	ID=Medtr1g066400_AMB;Note=PAT16
chr1	.	PAC	28533557	28533557	.	+	.	ID=Medtr1g066400.igt_intergenic.igt;Note=PAT1
chr1	.	PAC	28606993	28606993	.	+	.	ID=Medtr1g066380_3UTR;Note=PAT5
chr1	.	PAC	28611257	28611257	.	+	.	ID=Medtr1g066390_3UTR;Note=PAT4
chr1	.	PAC	28657378	28657378	.	+	.	ID=Medtr1g066680_3UTR;Note=PAT2
chr1	.	PAC	28696838	28696838	.	+	.	ID=Medtr1g066770_3UTR;Note=PAT2
chr1	.	PAC	28708404	28708404	.	+	.	ID=Medtr1g066800_CDS;Note=PAT1
chr1	.	PAC	28710343	28710343	.	+	.	ID=Medtr1g066800_CDS;Note=PAT1
chr1	.	PAC	28710414	28710414	.	+	.	ID=Medtr1g066800_CDS;Note=PAT1
chr1	.	PAC	28711150	28711150	.	+	.	ID=Medtr1g066800_3UTR;Note=PAT1
chr1	.	PAC	28711211	28711211	.	+	.	ID=Medtr1g066800_3UTR;Note=PAT4
chr1	.	PAC	28732628	28732628	.	+	.	ID=Medtr1g066850_CDS;Note=PAT2
chr1	.	PAC	28733886	28733886	.	+	.	ID=Medtr1g066850_CDS;Note=PAT1
chr1	.	PAC	28734229	28734229	.	+	.	ID=Medtr1g066850_3UTR;Note=PAT5
chr1	.	PAC	28734292	28734292	.	+	.	ID=Medtr1g066850_3UTR;Note=PAT7
chr1	.	PAC	28734368	28734368	.	+	.	ID=Medtr1g066850_3UTR;Note=PAT27
chr1	.	PAC	28734476	28734476	.	+	.	ID=Medtr1g066850_3UTR;Note=PAT1
chr1	.	PAC	28735898	28735898	.	+	.	ID=Medtr1g066860_intron;Note=PAT1
chr1	.	PAC	28736825	28736825	.	+	.	ID=Medtr1g066860_CDS;Note=PAT1
chr1	.	PAC	28737135	28737135	.	+	.	ID=Medtr1g066860_CDS;Note=PAT104
chr1	.	PAC	28737172	28737172	.	+	.	ID=Medtr1g066860_3UTR;Note=PAT2
chr1	.	PAC	28737282	28737282	.	+	.	ID=Medtr1g066860_3UTR;Note=PAT271
chr1	.	PAC	28737386	28737386	.	+	.	ID=Medtr1g066860_3UTR;Note=PAT658
chr1	.	PAC	28807195	28807195	.	+	.	ID=Medtr1g066970_3UTR;Note=PAT2
chr1	.	PAC	28815023	28815023	.	+	.	ID=Medtr1g066980.igt_intergenic.igt;Note=PAT1
chr1	.	PAC	28815076	28815076	.	+	.	ID=Medtr1g066980.igt_intergenic.igt;Note=PAT1
chr1	.	PAC	28856835	28856835	.	+	.	ID=Medtr1g067050_3UTR;Note=PAT11
chr1	.	PAC	28856869	28856869	.	+	.	ID=Medtr1g067050_3UTR;Note=PAT10
chr1	.	PAC	28856910	28856910	.	+	.	ID=Medtr1g067050_3UTR;Note=PAT10
chr1	.	PAC	28856941	28856941	.	+	.	ID=Medtr1g067050_3UTR;Note=PAT2
chr1	.	PAC	28856970	28856970	.	+	.	ID=Medtr1g067050_3UTR;Note=PAT1
chr1	.	PAC	28857038	28857038	.	+	.	ID=Medtr1g067050_3UTR;Note=PAT8
chr1	.	PAC	28879553	28879553	.	+	.	ID=Medtr1g067110_CDS;Note=PAT2
chr1	.	PAC	28881422	28881422	.	+	.	ID=Medtr1g067110_AMB;Note=PAT45
chr1	.	PAC	28893992	28893992	.	+	.	ID=Medtr1g067140_3UTR;Note=PAT1
chr1	.	PAC	28894040	28894040	.	+	.	ID=Medtr1g067140_3UTR;Note=PAT7
chr1	.	PAC	28978365	28978365	.	+	.	ID=Medtr1g067140.igt_intergenic.igt;Note=PAT1
chr1	.	PAC	28978397	28978397	.	+	.	ID=Medtr1g067140.igt_intergenic.igt;Note=PAT3
chr1	.	PAC	29010201	29010201	.	+	.	ID=Medtr1g067320_3UTR;Note=PAT1
chr1	.	PAC	29011100	29011100	.	+	.	ID=Medtr1g067320.igt_intergenic.igt;Note=PAT3
chr1	.	PAC	29016494	29016494	.	+	.	ID=Medtr1g067350_CDS;Note=PAT14
chr1	.	PAC	29016859	29016859	.	+	.	ID=Medtr1g067350_3UTR;Note=PAT1
chr1	.	PAC	29016895	29016895	.	+	.	ID=Medtr1g067350_3UTR;Note=PAT3
chr1	.	PAC	29040006	29040006	.	+	.	ID=Medtr1g067380_3UTR;Note=PAT18
chr1	.	PAC	29040092	29040092	.	+	.	ID=Medtr1g067380_AMB;Note=PAT1
chr1	.	PAC	29040231	29040231	.	+	.	ID=Medtr1g067380_AMB;Note=PAT1
chr1	.	PAC	29040453	29040453	.	+	.	ID=Medtr1g067380_AMB;Note=PAT1
chr1	.	PAC	29088696	29088696	.	+	.	ID=Medtr1g067450_3UTR;Note=PAT2
chr1	.	PAC	29088726	29088726	.	+	.	ID=Medtr1g067450_3UTR;Note=PAT3
chr1	.	PAC	29088804	29088804	.	+	.	ID=Medtr1g067450_3UTR;Note=PAT3
chr1	.	PAC	29127477	29127477	.	+	.	ID=Medtr1g067530_CDS;Note=PAT1
chr1	.	PAC	29133175	29133175	.	+	.	ID=Medtr1g067530_3UTR;Note=PAT22
chr1	.	PAC	29181526	29181526	.	+	.	ID=Medtr1g067560.igt_intergenic.igt;Note=PAT1
chr1	.	PAC	29193899	29193899	.	+	.	ID=Medtr1g067630_CDS;Note=PAT1
chr1	.	PAC	29193950	29193950	.	+	.	ID=Medtr1g067630_CDS;Note=PAT7
chr1	.	PAC	29200323	29200323	.	+	.	ID=Medtr1g067640_3UTR;Note=PAT1
chr1	.	PAC	29200423	29200423	.	+	.	ID=Medtr1g067640_3UTR;Note=PAT5
chr1	.	PAC	29249883	29249883	.	+	.	ID=Medtr1g067750_AMB;Note=PAT3
chr1	.	PAC	29250682	29250682	.	+	.	ID=Medtr1g067750.igt_intergenic.igt;Note=PAT1
chr1	.	PAC	29345993	29345993	.	+	.	ID=Medtr1g068650.igt_intergenic.igt;Note=PAT1
chr1	.	PAC	29369598	29369598	.	+	.	ID=Medtr1g068810_3UTR;Note=PAT1
chr1	.	PAC	29369746	29369746	.	+	.	ID=Medtr1g068810_3UTR;Note=PAT613
chr1	.	PAC	29369828	29369828	.	+	.	ID=Medtr1g068810_3UTR;Note=PAT3
chr1	.	PAC	29370070	29370070	.	+	.	ID=Medtr1g068810_3UTR;Note=PAT2
chr1	.	PAC	29399873	29399873	.	+	.	ID=Medtr1g068825_3UTR;Note=PAT1
chr1	.	PAC	29399902	29399902	.	+	.	ID=Medtr1g068825_3UTR;Note=PAT3
chr1	.	PAC	29454686	29454686	.	+	.	ID=Medtr1g068875_3UTR;Note=PAT1
chr1	.	PAC	29462741	29462741	.	+	.	ID=Medtr1g068875.igt_intergenic.igt;Note=PAT2
chr1	.	PAC	29502451	29502451	.	+	.	ID=Medtr1g068950_3UTR;Note=PAT19
chr1	.	PAC	29514766	29514766	.	+	.	ID=Medtr1g068965_3UTR;Note=PAT26
chr1	.	PAC	29557808	29557808	.	+	.	ID=Medtr1g069000_intron;Note=PAT1
chr1	.	PAC	29558954	29558954	.	+	.	ID=Medtr1g069000_CDS;Note=PAT1
chr1	.	PAC	29559008	29559008	.	+	.	ID=Medtr1g069000_CDS;Note=PAT1
chr1	.	PAC	29559557	29559557	.	+	.	ID=Medtr1g069000_intron;Note=PAT10
chr1	.	PAC	29560169	29560169	.	+	.	ID=Medtr1g069000_3UTR;Note=PAT4
chr1	.	PAC	29560372	29560372	.	+	.	ID=Medtr1g069000_3UTR;Note=PAT289
chr1	.	PAC	29631499	29631499	.	+	.	ID=Medtr1g069050.igt_intergenic.pm;Note=PAT1
chr1	.	PAC	29655267	29655267	.	+	.	ID=Medtr1g069085_3UTR;Note=PAT39
chr1	.	PAC	29669865	29669865	.	+	.	ID=Medtr1g069105_3UTR;Note=PAT15
chr1	.	PAC	29669899	29669899	.	+	.	ID=Medtr1g069105_3UTR;Note=PAT3
chr1	.	PAC	29669933	29669933	.	+	.	ID=Medtr1g069105_3UTR;Note=PAT6
chr1	.	PAC	29670041	29670041	.	+	.	ID=Medtr1g069105_3UTR;Note=PAT3
chr1	.	PAC	29670095	29670095	.	+	.	ID=Medtr1g069105_3UTR;Note=PAT1
chr1	.	PAC	29710171	29710171	.	+	.	ID=Medtr1g069140_AMB;Note=PAT1
chr1	.	PAC	29713191	29713191	.	+	.	ID=Medtr1g069140_3UTR;Note=PAT1
chr1	.	PAC	29725465	29725465	.	+	.	ID=Medtr1g069150_3UTR;Note=PAT1
chr1	.	PAC	29783181	29783181	.	+	.	ID=Medtr1g069185_3UTR;Note=PAT1
chr1	.	PAC	29783262	29783262	.	+	.	ID=Medtr1g069185_3UTR;Note=PAT5
chr1	.	PAC	29783317	29783317	.	+	.	ID=Medtr1g069185_3UTR;Note=PAT1
chr1	.	PAC	29810986	29810986	.	+	.	ID=Medtr1g069215_3UTR;Note=PAT1
chr1	.	PAC	29811013	29811013	.	+	.	ID=Medtr1g069215_3UTR;Note=PAT1
chr1	.	PAC	29818342	29818342	.	+	.	ID=Medtr1g069235_3UTR;Note=PAT9
chr1	.	PAC	29818398	29818398	.	+	.	ID=Medtr1g069235_3UTR;Note=PAT4
chr1	.	PAC	29930538	29930538	.	+	.	ID=Medtr1g069310.igt_intergenic.igt;Note=PAT5
chr1	.	PAC	29974689	29974689	.	+	.	ID=Medtr1g069355_3UTR;Note=PAT2
chr1	.	PAC	29974740	29974740	.	+	.	ID=Medtr1g069355_3UTR;Note=PAT1
chr1	.	PAC	30035590	30035590	.	+	.	ID=Medtr1g069430_CDS;Note=PAT3
chr1	.	PAC	30035890	30035890	.	+	.	ID=Medtr1g069430_intron;Note=PAT1
chr1	.	PAC	30038670	30038670	.	+	.	ID=Medtr1g069430_3UTR;Note=PAT835
chr1	.	PAC	30038753	30038753	.	+	.	ID=Medtr1g069430_3UTR;Note=PAT4
chr1	.	PAC	30038793	30038793	.	+	.	ID=Medtr1g069430_3UTR;Note=PAT1
chr1	.	PAC	30067950	30067950	.	+	.	ID=Medtr1g069450_3UTR;Note=PAT31
chr1	.	PAC	30068089	30068089	.	+	.	ID=Medtr1g069450_3UTR;Note=PAT38
chr1	.	PAC	30068124	30068124	.	+	.	ID=Medtr1g069450_3UTR;Note=PAT1
chr1	.	PAC	30075463	30075463	.	+	.	ID=Medtr1g069455_3UTR;Note=PAT2
chr1	.	PAC	30075506	30075506	.	+	.	ID=Medtr1g069455_3UTR;Note=PAT5
chr1	.	PAC	30103835	30103835	.	+	.	ID=Medtr1g069490.igt_intergenic.igt;Note=PAT5
chr1	.	PAC	30225750	30225750	.	+	.	ID=Medtr1g069570_CDS;Note=PAT1
chr1	.	PAC	30235654	30235654	.	+	.	ID=Medtr1g069585_3UTR;Note=PAT8
chr1	.	PAC	30235725	30235725	.	+	.	ID=Medtr1g069585_3UTR;Note=PAT614
chr1	.	PAC	30235842	30235842	.	+	.	ID=Medtr1g069585_3UTR;Note=PAT1
chr1	.	PAC	30260743	30260743	.	+	.	ID=Medtr1g069605_3UTR;Note=PAT2
chr1	.	PAC	30311184	30311184	.	+	.	ID=Medtr1g069645_CDS;Note=PAT1
chr1	.	PAC	30311964	30311964	.	+	.	ID=Medtr1g069645_CDS;Note=PAT2
chr1	.	PAC	30313490	30313490	.	+	.	ID=Medtr1g069645_CDS;Note=PAT2
chr1	.	PAC	30313937	30313937	.	+	.	ID=Medtr1g069645_intron;Note=PAT1
chr1	.	PAC	30313986	30313986	.	+	.	ID=Medtr1g069645_intron;Note=PAT1
chr1	.	PAC	30315794	30315794	.	+	.	ID=Medtr1g069645_3UTR;Note=PAT1
chr1	.	PAC	30315835	30315835	.	+	.	ID=Medtr1g069645_3UTR;Note=PAT2
chr1	.	PAC	30316055	30316055	.	+	.	ID=Medtr1g069645_3UTR;Note=PAT49
chr1	.	PAC	30316113	30316113	.	+	.	ID=Medtr1g069645_3UTR;Note=PAT4
chr1	.	PAC	30415716	30415716	.	+	.	ID=Medtr1g069730.igt_intergenic.igt;Note=PAT1
chr1	.	PAC	30427094	30427094	.	+	.	ID=Medtr1g069755_3UTR;Note=PAT17
chr1	.	PAC	30427186	30427186	.	+	.	ID=Medtr1g069755_3UTR;Note=PAT6
chr1	.	PAC	30427305	30427305	.	+	.	ID=Medtr1g069755_3UTR;Note=PAT28
chr1	.	PAC	30427362	30427362	.	+	.	ID=Medtr1g069755_3UTR;Note=PAT1
chr1	.	PAC	30427429	30427429	.	+	.	ID=Medtr1g069755_3UTR;Note=PAT1
chr1	.	PAC	30427576	30427576	.	+	.	ID=Medtr1g069755_3UTR;Note=PAT1
chr1	.	PAC	30432432	30432432	.	+	.	ID=Medtr1g069760.igt_intergenic.igt;Note=PAT1
chr1	.	PAC	30449573	30449573	.	+	.	ID=Medtr1g069780_3UTR;Note=PAT8
chr1	.	PAC	30458616	30458616	.	+	.	ID=Medtr1g069790_CDS;Note=PAT3
chr1	.	PAC	30463475	30463475	.	+	.	ID=Medtr1g069790_3UTR;Note=PAT3
chr1	.	PAC	30463593	30463593	.	+	.	ID=Medtr1g069790_3UTR;Note=PAT78
chr1	.	PAC	30579906	30579906	.	+	.	ID=Medtr1g069905_3UTR;Note=PAT2060
chr1	.	PAC	30580032	30580032	.	+	.	ID=Medtr1g069905_3UTR;Note=PAT1
chr1	.	PAC	30580089	30580089	.	+	.	ID=Medtr1g069905_3UTR;Note=PAT5
chr1	.	PAC	30583766	30583766	.	+	.	ID=Medtr1g069910_CDS;Note=PAT1
chr1	.	PAC	30584796	30584796	.	+	.	ID=Medtr1g069910_CDS;Note=PAT27
chr1	.	PAC	30590696	30590696	.	+	.	ID=Medtr1g069910_CDS;Note=PAT1
chr1	.	PAC	30590877	30590877	.	+	.	ID=Medtr1g069910_CDS;Note=PAT1
chr1	.	PAC	30710681	30710681	.	+	.	ID=Medtr1g069995.igt_intergenic.igt;Note=PAT1
chr1	.	PAC	30837148	30837148	.	+	.	ID=Medtr1g070150.igt_intergenic.igt;Note=PAT1
chr1	.	PAC	30845055	30845055	.	+	.	ID=Medtr1g070170_3UTR;Note=PAT2
chr1	.	PAC	30865142	30865142	.	+	.	ID=Medtr1g070180_CDS;Note=PAT1
chr1	.	PAC	30865225	30865225	.	+	.	ID=Medtr1g070180_intron;Note=PAT1
chr1	.	PAC	30865987	30865987	.	+	.	ID=Medtr1g070180_CDS;Note=PAT1
chr1	.	PAC	30866698	30866698	.	+	.	ID=Medtr1g070180_3UTR;Note=PAT1
chr1	.	PAC	30866827	30866827	.	+	.	ID=Medtr1g070180_3UTR;Note=PAT9
chr1	.	PAC	30942038	30942038	.	+	.	ID=Medtr1g070230_intron;Note=PAT1
chr1	.	PAC	30942818	30942818	.	+	.	ID=Medtr1g070230_intron;Note=PAT1
chr1	.	PAC	30944038	30944038	.	+	.	ID=Medtr1g070230_3UTR;Note=PAT4
chr1	.	PAC	30949261	30949261	.	+	.	ID=Medtr1g070240_3UTR;Note=PAT1
chr1	.	PAC	31122338	31122338	.	+	.	ID=Medtr1g070360_3UTR;Note=PAT3
chr1	.	PAC	31122405	31122405	.	+	.	ID=Medtr1g070360_3UTR;Note=PAT3
chr1	.	PAC	31128054	31128054	.	+	.	ID=Medtr1g070365_3UTR;Note=PAT1
chr1	.	PAC	31128153	31128153	.	+	.	ID=Medtr1g070365_3UTR;Note=PAT3
chr1	.	PAC	31128222	31128222	.	+	.	ID=Medtr1g070365_3UTR;Note=PAT4
chr1	.	PAC	31173963	31173963	.	+	.	ID=Medtr1g070390_3UTR;Note=PAT9
chr1	.	PAC	31174025	31174025	.	+	.	ID=Medtr1g070390_3UTR;Note=PAT1
chr1	.	PAC	31248171	31248171	.	+	.	ID=Medtr1g070450_3UTR;Note=PAT20
chr1	.	PAC	31248279	31248279	.	+	.	ID=Medtr1g070450_3UTR;Note=PAT2
chr1	.	PAC	31302140	31302140	.	+	.	ID=Medtr1g070495_3UTR;Note=PAT3
chr1	.	PAC	31302205	31302205	.	+	.	ID=Medtr1g070495_3UTR;Note=PAT375
chr1	.	PAC	31302284	31302284	.	+	.	ID=Medtr1g070495_3UTR;Note=PAT3
chr1	.	PAC	31302326	31302326	.	+	.	ID=Medtr1g070495_3UTR;Note=PAT3
chr1	.	PAC	31311113	31311113	.	+	.	ID=Medtr1g070505_3UTR;Note=PAT1
chr1	.	PAC	31332071	31332071	.	+	.	ID=Medtr1g070515_CDS;Note=PAT1
chr1	.	PAC	31371396	31371396	.	+	.	ID=Medtr1g070830_3UTR;Note=PAT2
chr1	.	PAC	31371444	31371444	.	+	.	ID=Medtr1g070830_3UTR;Note=PAT2
chr1	.	PAC	31393170	31393170	.	+	.	ID=Medtr1g070830.igt_intergenic.igt;Note=PAT1
chr1	.	PAC	31454636	31454636	.	+	.	ID=Medtr1g071040_3UTR;Note=PAT22
chr1	.	PAC	31454673	31454673	.	+	.	ID=Medtr1g071040_3UTR;Note=PAT63
chr1	.	PAC	31454728	31454728	.	+	.	ID=Medtr1g071040_3UTR;Note=PAT557
chr1	.	PAC	31454817	31454817	.	+	.	ID=Medtr1g071040_3UTR;Note=PAT6
chr1	.	PAC	31454877	31454877	.	+	.	ID=Medtr1g071040_3UTR;Note=PAT1
chr1	.	PAC	31465230	31465230	.	+	.	ID=Medtr1g471050_3UTR;Note=PAT2
chr1	.	PAC	31465269	31465269	.	+	.	ID=Medtr1g471050_3UTR;Note=PAT4
chr1	.	PAC	31465342	31465342	.	+	.	ID=Medtr1g471050_3UTR;Note=PAT1
chr1	.	PAC	31520024	31520024	.	+	.	ID=Medtr1g071110_3UTR;Note=PAT1
chr1	.	PAC	31520101	31520101	.	+	.	ID=Medtr1g071110_3UTR;Note=PAT88
chr1	.	PAC	31520194	31520194	.	+	.	ID=Medtr1g071110_3UTR;Note=PAT6
chr1	.	PAC	31520221	31520221	.	+	.	ID=Medtr1g071110_3UTR;Note=PAT2
chr1	.	PAC	31627179	31627179	.	+	.	ID=Medtr1g071300_intron;Note=PAT1
chr1	.	PAC	31628847	31628847	.	+	.	ID=Medtr1g071300_CDS;Note=PAT1
chr1	.	PAC	31632013	31632013	.	+	.	ID=Medtr1g071300_AMB;Note=PAT1
chr1	.	PAC	31632071	31632071	.	+	.	ID=Medtr1g071300_AMB;Note=PAT43
chr1	.	PAC	31632107	31632107	.	+	.	ID=Medtr1g071300_AMB;Note=PAT2
chr1	.	PAC	31662633	31662633	.	+	.	ID=Medtr1g071350_intron;Note=PAT1
chr1	.	PAC	31672075	31672075	.	+	.	ID=Medtr1g071370_intron;Note=PAT2
chr1	.	PAC	31701704	31701704	.	+	.	ID=Medtr1g071430_3UTR;Note=PAT25
chr1	.	PAC	31701766	31701766	.	+	.	ID=Medtr1g071430_3UTR;Note=PAT6
chr1	.	PAC	31701901	31701901	.	+	.	ID=Medtr1g071430_3UTR;Note=PAT1
chr1	.	PAC	31751279	31751279	.	+	.	ID=Medtr1g071530_3UTR;Note=PAT3
chr1	.	PAC	31751380	31751380	.	+	.	ID=Medtr1g071530_3UTR;Note=PAT2
chr1	.	PAC	31792754	31792754	.	+	.	ID=Medtr1g071610_3UTR;Note=PAT2
chr1	.	PAC	31792796	31792796	.	+	.	ID=Medtr1g071610_3UTR;Note=PAT7
chr1	.	PAC	31858746	31858746	.	+	.	ID=Medtr1g071730_3UTR;Note=PAT9
chr1	.	PAC	31948953	31948953	.	+	.	ID=Medtr1g071920_3UTR;Note=PAT2
chr1	.	PAC	31949031	31949031	.	+	.	ID=Medtr1g071920_3UTR;Note=PAT2
chr1	.	PAC	32065961	32065961	.	+	.	ID=Medtr1g072250.igt_intergenic.pm;Note=PAT1
chr1	.	PAC	32071232	32071232	.	+	.	ID=Medtr1g072270_CDS;Note=PAT1
chr1	.	PAC	32073332	32073332	.	+	.	ID=Medtr1g072270_3UTR;Note=PAT1
chr1	.	PAC	32073460	32073460	.	+	.	ID=Medtr1g072270_3UTR;Note=PAT1
chr1	.	PAC	32139189	32139189	.	+	.	ID=Medtr1g072310.igt_intergenic.igt;Note=PAT1
chr1	.	PAC	32139259	32139259	.	+	.	ID=Medtr1g072310.igt_intergenic.igt;Note=PAT102
chr1	.	PAC	32139300	32139300	.	+	.	ID=Medtr1g072310.igt_intergenic.igt;Note=PAT2
chr1	.	PAC	32139482	32139482	.	+	.	ID=Medtr1g072310.igt_intergenic.igt;Note=PAT1
chr1	.	PAC	32205573	32205573	.	+	.	ID=Medtr1g072560_CDS;Note=PAT1
chr1	.	PAC	32206603	32206603	.	+	.	ID=Medtr1g072560_CDS;Note=PAT3
chr1	.	PAC	32206916	32206916	.	+	.	ID=Medtr1g072560_AMB;Note=PAT2
chr1	.	PAC	32208173	32208173	.	+	.	ID=Medtr1g072560_3UTR;Note=PAT1
chr1	.	PAC	32208211	32208211	.	+	.	ID=Medtr1g072560_3UTR;Note=PAT2
chr1	.	PAC	32208252	32208252	.	+	.	ID=Medtr1g072560_3UTR;Note=PAT6
chr1	.	PAC	32208312	32208312	.	+	.	ID=Medtr1g072560_3UTR;Note=PAT1
chr1	.	PAC	32255009	32255009	.	+	.	ID=Medtr1g072560.igt_intergenic.igt;Note=PAT1
chr1	.	PAC	32282550	32282550	.	+	.	ID=Medtr1g072720_3UTR;Note=PAT1
chr1	.	PAC	32282594	32282594	.	+	.	ID=Medtr1g072720_3UTR;Note=PAT1
chr1	.	PAC	32282641	32282641	.	+	.	ID=Medtr1g072720_3UTR;Note=PAT105
chr1	.	PAC	32282683	32282683	.	+	.	ID=Medtr1g072720_3UTR;Note=PAT3
chr1	.	PAC	32282748	32282748	.	+	.	ID=Medtr1g072720_3UTR;Note=PAT2
chr1	.	PAC	32294936	32294936	.	+	.	ID=Medtr1g072740_3UTR;Note=PAT55
chr1	.	PAC	32294993	32294993	.	+	.	ID=Medtr1g072740_3UTR;Note=PAT2
chr1	.	PAC	32308755	32308755	.	+	.	ID=Medtr1g072780_CDS;Note=PAT4
chr1	.	PAC	32309951	32309951	.	+	.	ID=Medtr1g072780_CDS;Note=PAT1
chr1	.	PAC	32310167	32310167	.	+	.	ID=Medtr1g072780_CDS;Note=PAT23
chr1	.	PAC	32310830	32310830	.	+	.	ID=Medtr1g072780_AMB;Note=PAT1
chr1	.	PAC	32310970	32310970	.	+	.	ID=Medtr1g072780_AMB;Note=PAT1
chr1	.	PAC	32311049	32311049	.	+	.	ID=Medtr1g072780_AMB;Note=PAT1
chr1	.	PAC	32311085	32311085	.	+	.	ID=Medtr1g072780_AMB;Note=PAT3
chr1	.	PAC	32311185	32311185	.	+	.	ID=Medtr1g072780_AMB;Note=PAT2
chr1	.	PAC	32311466	32311466	.	+	.	ID=Medtr1g072780_3UTR;Note=PAT1
chr1	.	PAC	32324094	32324094	.	+	.	ID=Medtr1g072800_CDS;Note=PAT8
chr1	.	PAC	32394201	32394201	.	+	.	ID=Medtr1g072890_3UTR;Note=PAT1
chr1	.	PAC	32394261	32394261	.	+	.	ID=Medtr1g072890_3UTR;Note=PAT1
chr1	.	PAC	32394315	32394315	.	+	.	ID=Medtr1g072890_3UTR;Note=PAT8
chr1	.	PAC	32394399	32394399	.	+	.	ID=Medtr1g072890_3UTR;Note=PAT8
chr1	.	PAC	32394434	32394434	.	+	.	ID=Medtr1g072890_3UTR;Note=PAT1
chr1	.	PAC	32394476	32394476	.	+	.	ID=Medtr1g072890_3UTR;Note=PAT1
chr1	.	PAC	32408855	32408855	.	+	.	ID=Medtr1g072890.igt_intergenic.igt;Note=PAT1
chr1	.	PAC	32419233	32419233	.	+	.	ID=Medtr1g073000_AMB;Note=PAT2
chr1	.	PAC	32419275	32419275	.	+	.	ID=Medtr1g073000_AMB;Note=PAT3
chr1	.	PAC	32436784	32436784	.	+	.	ID=Medtr1g073140_3UTR;Note=PAT1
chr1	.	PAC	32436809	32436809	.	+	.	ID=Medtr1g073140_3UTR;Note=PAT1
chr1	.	PAC	32436844	32436844	.	+	.	ID=Medtr1g073140_3UTR;Note=PAT2
chr1	.	PAC	32482889	32482889	.	+	.	ID=Medtr1g073200_3UTR;Note=PAT1
chr1	.	PAC	32527534	32527534	.	+	.	ID=Medtr1g073300_CDS;Note=PAT3
chr1	.	PAC	32528510	32528510	.	+	.	ID=Medtr1g073300.igt_intergenic.igt;Note=PAT2
chr1	.	PAC	32528544	32528544	.	+	.	ID=Medtr1g073300.igt_intergenic.igt;Note=PAT2
chr1	.	PAC	32528607	32528607	.	+	.	ID=Medtr1g073300.igt_intergenic.igt;Note=PAT1
chr1	.	PAC	32528973	32528973	.	+	.	ID=Medtr1g073300.igt_intergenic.igt;Note=PAT1
chr1	.	PAC	32529069	32529069	.	+	.	ID=Medtr1g073300.igt_intergenic.igt;Note=PAT8
chr1	.	PAC	32549247	32549247	.	+	.	ID=Medtr1g073340_3UTR;Note=PAT1
chr1	.	PAC	32549392	32549392	.	+	.	ID=Medtr1g073340_3UTR;Note=PAT2
chr1	.	PAC	32569610	32569610	.	+	.	ID=Medtr1g073360_CDS;Note=PAT2
chr1	.	PAC	32668257	32668257	.	+	.	ID=Medtr1g073610_3UTR;Note=PAT2
chr1	.	PAC	32698186	32698186	.	+	.	ID=Medtr1g073690_3UTR;Note=PAT1
chr1	.	PAC	32698235	32698235	.	+	.	ID=Medtr1g073690_AMB;Note=PAT1
chr1	.	PAC	32698441	32698441	.	+	.	ID=Medtr1g073690_AMB;Note=PAT750
chr1	.	PAC	32698504	32698504	.	+	.	ID=Medtr1g073690_AMB;Note=PAT3
chr1	.	PAC	32698553	32698553	.	+	.	ID=Medtr1g073690_AMB;Note=PAT1
chr1	.	PAC	32699061	32699061	.	+	.	ID=Medtr1g073690_3UTR;Note=PAT31
chr1	.	PAC	32699219	32699219	.	+	.	ID=Medtr1g073690_3UTR;Note=PAT1
chr1	.	PAC	32746626	32746626	.	+	.	ID=Medtr1g073760.igt_intergenic.igt;Note=PAT1
chr1	.	PAC	32885651	32885651	.	+	.	ID=Medtr1g073990_3UTR;Note=PAT1
chr1	.	PAC	32986805	32986805	.	+	.	ID=Medtr1g074230_3UTR;Note=PAT65
chr1	.	PAC	32986894	32986894	.	+	.	ID=Medtr1g074230_3UTR;Note=PAT16
chr1	.	PAC	32987047	32987047	.	+	.	ID=Medtr1g074230.igt_intergenic.igt;Note=PAT2
chr1	.	PAC	32993421	32993421	.	+	.	ID=Medtr1g074250_3UTR;Note=PAT1
chr1	.	PAC	33089974	33089974	.	+	.	ID=Medtr1g074880_AMB;Note=PAT2
chr1	.	PAC	33092237	33092237	.	+	.	ID=Medtr1g074880_3UTR;Note=PAT1
chr1	.	PAC	33092264	33092264	.	+	.	ID=Medtr1g074880_3UTR;Note=PAT2
chr1	.	PAC	33141435	33141435	.	+	.	ID=Medtr1g074990_3UTR;Note=PAT8
chr1	.	PAC	33141565	33141565	.	+	.	ID=Medtr1g074990_3UTR;Note=PAT1
chr1	.	PAC	33160029	33160029	.	+	.	ID=Medtr1g075030_3UTR;Note=PAT8
chr1	.	PAC	33182838	33182838	.	+	.	ID=Medtr1g075095_3UTR;Note=PAT1
chr1	.	PAC	33182877	33182877	.	+	.	ID=Medtr1g075095_3UTR;Note=PAT8
chr1	.	PAC	33183002	33183002	.	+	.	ID=Medtr1g075095_3UTR;Note=PAT1
chr1	.	PAC	33232861	33232861	.	+	.	ID=Medtr1g075170_3UTR;Note=PAT1
chr1	.	PAC	33232887	33232887	.	+	.	ID=Medtr1g075170_3UTR;Note=PAT2
chr1	.	PAC	33233016	33233016	.	+	.	ID=Medtr1g075170_3UTR;Note=PAT134
chr1	.	PAC	33233089	33233089	.	+	.	ID=Medtr1g075170_3UTR;Note=PAT1
chr1	.	PAC	33319019	33319019	.	+	.	ID=Medtr1g475240.igt_intergenic.igt;Note=PAT2
chr1	.	PAC	33341179	33341179	.	+	.	ID=Medtr1g475240.igt_intergenic.igt;Note=PAT1
chr1	.	PAC	33356805	33356805	.	+	.	ID=Medtr1g075340_3UTR;Note=PAT75
chr1	.	PAC	33424966	33424966	.	+	.	ID=Medtr1g075460_3UTR;Note=PAT44
chr1	.	PAC	33425179	33425179	.	+	.	ID=Medtr1g075460.igt_intergenic.pm;Note=PAT2
chr1	.	PAC	33484005	33484005	.	+	.	ID=Medtr1g075610_3UTR;Note=PAT135
chr1	.	PAC	33484043	33484043	.	+	.	ID=Medtr1g075610_3UTR;Note=PAT5
chr1	.	PAC	33484091	33484091	.	+	.	ID=Medtr1g075610_3UTR;Note=PAT3
chr1	.	PAC	33484217	33484217	.	+	.	ID=Medtr1g075610_3UTR;Note=PAT2
chr1	.	PAC	33516134	33516134	.	+	.	ID=Medtr1g075640_intron;Note=PAT1
chr1	.	PAC	33520766	33520766	.	+	.	ID=Medtr1g075640_3UTR;Note=PAT4
chr1	.	PAC	33535024	33535024	.	+	.	ID=Medtr1g075680_3UTR;Note=PAT4
chr1	.	PAC	33535100	33535100	.	+	.	ID=Medtr1g075680_3UTR;Note=PAT5
chr1	.	PAC	33535167	33535167	.	+	.	ID=Medtr1g075680_3UTR;Note=PAT2
chr1	.	PAC	33549145	33549145	.	+	.	ID=Medtr1g075720_3UTR;Note=PAT12
chr1	.	PAC	33549235	33549235	.	+	.	ID=Medtr1g075720_3UTR;Note=PAT1
chr1	.	PAC	33549272	33549272	.	+	.	ID=Medtr1g075720_3UTR;Note=PAT4
chr1	.	PAC	33586503	33586503	.	+	.	ID=Medtr1g075730.igt_intergenic.igt;Note=PAT2
chr1	.	PAC	33725183	33725183	.	+	.	ID=Medtr1g076130_3UTR;Note=PAT11
chr1	.	PAC	33752289	33752289	.	+	.	ID=Medtr1g076170_3UTR;Note=PAT2
chr1	.	PAC	33761034	33761034	.	+	.	ID=Medtr1g076190_AMB;Note=PAT12
chr1	.	PAC	33761124	33761124	.	+	.	ID=Medtr1g076190_AMB;Note=PAT2
chr1	.	PAC	33761208	33761208	.	+	.	ID=Medtr1g076190_AMB;Note=PAT6
chr1	.	PAC	33761272	33761272	.	+	.	ID=Medtr1g076190.igt_intergenic.igt;Note=PAT1
chr1	.	PAC	33761338	33761338	.	+	.	ID=Medtr1g076190.igt_intergenic.igt;Note=PAT1
chr1	.	PAC	33782864	33782864	.	+	.	ID=Medtr1g093090_3UTR;Note=PAT1
chr1	.	PAC	33999062	33999062	.	+	.	ID=Medtr1g076270.igt_intergenic.igt;Note=PAT1
chr1	.	PAC	34034435	34034435	.	+	.	ID=Medtr1g076400_CDS;Note=PAT2
chr1	.	PAC	34037065	34037065	.	+	.	ID=Medtr1g076400_3UTR;Note=PAT1
chr1	.	PAC	34037114	34037114	.	+	.	ID=Medtr1g076400_3UTR;Note=PAT9
chr1	.	PAC	34037170	34037170	.	+	.	ID=Medtr1g076400_3UTR;Note=PAT7
chr1	.	PAC	34037208	34037208	.	+	.	ID=Medtr1g076400_3UTR;Note=PAT17
chr1	.	PAC	34053600	34053600	.	+	.	ID=Medtr1g076430_3UTR;Note=PAT1
chr1	.	PAC	34053687	34053687	.	+	.	ID=Medtr1g076430_3UTR;Note=PAT2
chr1	.	PAC	34053759	34053759	.	+	.	ID=Medtr1g076430_3UTR;Note=PAT22
chr1	.	PAC	34053864	34053864	.	+	.	ID=Medtr1g076430_3UTR;Note=PAT1
chr1	.	PAC	34064986	34064986	.	+	.	ID=Medtr1g076430.igt_intergenic.igt;Note=PAT1
chr1	.	PAC	34183921	34183921	.	+	.	ID=Medtr1g076650_3UTR;Note=PAT1
chr1	.	PAC	34183958	34183958	.	+	.	ID=Medtr1g076650_3UTR;Note=PAT1
chr1	.	PAC	34184026	34184026	.	+	.	ID=Medtr1g076650_3UTR;Note=PAT13
chr1	.	PAC	34184089	34184089	.	+	.	ID=Medtr1g076650_3UTR;Note=PAT29
chr1	.	PAC	34184228	34184228	.	+	.	ID=Medtr1g076650_3UTR;Note=PAT1
chr1	.	PAC	34229908	34229908	.	+	.	ID=Medtr1g076690_intron;Note=PAT1
chr1	.	PAC	34231373	34231373	.	+	.	ID=Medtr1g076690_CDS;Note=PAT1
chr1	.	PAC	34231924	34231924	.	+	.	ID=Medtr1g076690_3UTR;Note=PAT12
chr1	.	PAC	34231958	34231958	.	+	.	ID=Medtr1g076690_3UTR;Note=PAT3
chr1	.	PAC	34232038	34232038	.	+	.	ID=Medtr1g076690_3UTR;Note=PAT3
chr1	.	PAC	34239289	34239289	.	+	.	ID=Medtr1g076700_3UTR;Note=PAT1
chr1	.	PAC	34239397	34239397	.	+	.	ID=Medtr1g076700_3UTR;Note=PAT4
chr1	.	PAC	34239469	34239469	.	+	.	ID=Medtr1g076700_3UTR;Note=PAT1
chr1	.	PAC	34245701	34245701	.	+	.	ID=Medtr1g076710_3UTR;Note=PAT46
chr1	.	PAC	34293455	34293455	.	+	.	ID=Medtr1g076810_3UTR;Note=PAT3
chr1	.	PAC	34300961	34300961	.	+	.	ID=Medtr1g076840_3UTR;Note=PAT1
chr1	.	PAC	34301051	34301051	.	+	.	ID=Medtr1g076840_3UTR;Note=PAT1
chr1	.	PAC	34312474	34312474	.	+	.	ID=Medtr1g076880_3UTR;Note=PAT21
chr1	.	PAC	34312510	34312510	.	+	.	ID=Medtr1g076880_3UTR;Note=PAT2
chr1	.	PAC	34344803	34344803	.	+	.	ID=Medtr1g076940_3UTR;Note=PAT1
chr1	.	PAC	34359190	34359190	.	+	.	ID=Medtr1g076990_3UTR;Note=PAT2
chr1	.	PAC	34359278	34359278	.	+	.	ID=Medtr1g076990_3UTR;Note=PAT1
chr1	.	PAC	34359325	34359325	.	+	.	ID=Medtr1g076990_3UTR;Note=PAT231
chr1	.	PAC	34359496	34359496	.	+	.	ID=Medtr1g076990_3UTR;Note=PAT5
chr1	.	PAC	34359943	34359943	.	+	.	ID=Medtr1g076990_3UTR;Note=PAT4
chr1	.	PAC	34360062	34360062	.	+	.	ID=Medtr1g076990_3UTR;Note=PAT1
chr1	.	PAC	34366618	34366618	.	+	.	ID=Medtr1g077000_intron;Note=PAT1
chr1	.	PAC	34367758	34367758	.	+	.	ID=Medtr1g077000_3UTR;Note=PAT1
chr1	.	PAC	34367952	34367952	.	+	.	ID=Medtr1g077000_3UTR;Note=PAT1993
chr1	.	PAC	34368048	34368048	.	+	.	ID=Medtr1g077000_3UTR;Note=PAT29
chr1	.	PAC	34401922	34401922	.	+	.	ID=Medtr1g077090_intron;Note=PAT1
chr1	.	PAC	34403627	34403627	.	+	.	ID=Medtr1g077090_3UTR;Note=PAT11
chr1	.	PAC	34450620	34450620	.	+	.	ID=Medtr1g077190_3UTR;Note=PAT19
chr1	.	PAC	34450650	34450650	.	+	.	ID=Medtr1g077190_3UTR;Note=PAT5
chr1	.	PAC	34459358	34459358	.	+	.	ID=Medtr1g077210_intron;Note=PAT1
chr1	.	PAC	34461769	34461769	.	+	.	ID=Medtr1g077210_CDS;Note=PAT1
chr1	.	PAC	34462160	34462160	.	+	.	ID=Medtr1g077210_3UTR;Note=PAT1
chr1	.	PAC	34575601	34575601	.	+	.	ID=Medtr1g077470_CDS;Note=PAT1
chr1	.	PAC	34576068	34576068	.	+	.	ID=Medtr1g077470_CDS;Note=PAT2
chr1	.	PAC	34576119	34576119	.	+	.	ID=Medtr1g077470_CDS;Note=PAT2
chr1	.	PAC	34576383	34576383	.	+	.	ID=Medtr1g077470_3UTR;Note=PAT1
chr1	.	PAC	34615198	34615198	.	+	.	ID=Medtr1g077550_3UTR;Note=PAT172
chr1	.	PAC	34615381	34615381	.	+	.	ID=Medtr1g077550_3UTR;Note=PAT15
chr1	.	PAC	34621387	34621387	.	+	.	ID=Medtr1g077570_3UTR;Note=PAT3
chr1	.	PAC	34621451	34621451	.	+	.	ID=Medtr1g077570_3UTR;Note=PAT10
chr1	.	PAC	34621505	34621505	.	+	.	ID=Medtr1g077570_3UTR;Note=PAT1
chr1	.	PAC	34646810	34646810	.	+	.	ID=Medtr1g077600_AMB;Note=PAT1
chr1	.	PAC	34650754	34650754	.	+	.	ID=Medtr1g077600.igt_intergenic.igt;Note=PAT1
chr1	.	PAC	34671847	34671847	.	+	.	ID=Medtr1g077640_3UTR;Note=PAT1
chr1	.	PAC	34683852	34683852	.	+	.	ID=Medtr1g077660_3UTR;Note=PAT1
chr1	.	PAC	34727876	34727876	.	+	.	ID=Medtr1g077740_CDS;Note=PAT5
chr1	.	PAC	34727953	34727953	.	+	.	ID=Medtr1g077740_CDS;Note=PAT5
chr1	.	PAC	34727996	34727996	.	+	.	ID=Medtr1g077740_CDS;Note=PAT2
chr1	.	PAC	34728509	34728509	.	+	.	ID=Medtr1g077740_3UTR;Note=PAT3
chr1	.	PAC	34728611	34728611	.	+	.	ID=Medtr1g077740_3UTR;Note=PAT60
chr1	.	PAC	34788328	34788328	.	+	.	ID=Medtr1g077840_3UTR;Note=PAT5
chr1	.	PAC	34788429	34788429	.	+	.	ID=Medtr1g077840_3UTR;Note=PAT22
chr1	.	PAC	34788466	34788466	.	+	.	ID=Medtr1g077840_3UTR;Note=PAT7
chr1	.	PAC	34788498	34788498	.	+	.	ID=Medtr1g077840_3UTR;Note=PAT1
chr1	.	PAC	34797781	34797781	.	+	.	ID=Medtr1g077840.igt_intergenic.igt;Note=PAT1
chr1	.	PAC	34835224	34835224	.	+	.	ID=Medtr1g077930_3UTR;Note=PAT1
chr1	.	PAC	34865473	34865473	.	+	.	ID=Medtr1g077980_3UTR;Note=PAT4
chr1	.	PAC	34865555	34865555	.	+	.	ID=Medtr1g077980_3UTR;Note=PAT1
chr1	.	PAC	34947063	34947063	.	+	.	ID=Medtr1g078090_3UTR;Note=PAT12
chr1	.	PAC	34947145	34947145	.	+	.	ID=Medtr1g078090_3UTR;Note=PAT32
chr1	.	PAC	34947203	34947203	.	+	.	ID=Medtr1g078090_3UTR;Note=PAT3
chr1	.	PAC	34948377	34948377	.	+	.	ID=Medtr1g078090.igt_intergenic.igt;Note=PAT1
chr1	.	PAC	34964324	34964324	.	+	.	ID=Medtr1g078100.igt_intergenic.igt;Note=PAT1
chr1	.	PAC	34985280	34985280	.	+	.	ID=Medtr1g078170_3UTR;Note=PAT1
chr1	.	PAC	35043560	35043560	.	+	.	ID=Medtr1g078270.igt_intergenic.igt;Note=PAT1
chr1	.	PAC	35061991	35061991	.	+	.	ID=Medtr1g078300_3UTR;Note=PAT1
chr1	.	PAC	35062196	35062196	.	+	.	ID=Medtr1g078300_3UTR;Note=PAT2
chr1	.	PAC	35095353	35095353	.	+	.	ID=Medtr1g078370_3UTR;Note=PAT1
chr1	.	PAC	35161098	35161098	.	+	.	ID=Medtr1g078490_3UTR;Note=PAT22
chr1	.	PAC	35289516	35289516	.	+	.	ID=Medtr1g079430_3UTR;Note=PAT3
chr1	.	PAC	35289576	35289576	.	+	.	ID=Medtr1g079430_3UTR;Note=PAT2
chr1	.	PAC	35291612	35291612	.	+	.	ID=Medtr1g079440_3UTR;Note=PAT1
chr1	.	PAC	35296513	35296513	.	+	.	ID=Medtr1g079460_3UTR;Note=PAT1
chr1	.	PAC	35296550	35296550	.	+	.	ID=Medtr1g079460_3UTR;Note=PAT70
chr1	.	PAC	35296603	35296603	.	+	.	ID=Medtr1g079460_3UTR;Note=PAT3
chr1	.	PAC	35314063	35314063	.	+	.	ID=Medtr1g079490_3UTR;Note=PAT23
chr1	.	PAC	35314120	35314120	.	+	.	ID=Medtr1g079490_3UTR;Note=PAT1
chr1	.	PAC	35332507	35332507	.	+	.	ID=Medtr1g079490.igt_intergenic.igt;Note=PAT2
chr1	.	PAC	35334942	35334942	.	+	.	ID=Medtr1g079490.igt_intergenic.igt;Note=PAT1
chr1	.	PAC	35410032	35410032	.	+	.	ID=Medtr1g079730_3UTR;Note=PAT3
chr1	.	PAC	35410073	35410073	.	+	.	ID=Medtr1g079730_3UTR;Note=PAT1
chr1	.	PAC	35410119	35410119	.	+	.	ID=Medtr1g079730_3UTR;Note=PAT18
chr1	.	PAC	35410207	35410207	.	+	.	ID=Medtr1g079730_3UTR;Note=PAT58
chr1	.	PAC	35441907	35441907	.	+	.	ID=Medtr1g079770_3UTR;Note=PAT1
chr1	.	PAC	35448592	35448592	.	+	.	ID=Medtr1g079780_3UTR;Note=PAT1
chr1	.	PAC	35452165	35452165	.	+	.	ID=Medtr1g079790_intron;Note=PAT1
chr1	.	PAC	35453805	35453805	.	+	.	ID=Medtr1g079790_3UTR;Note=PAT78
chr1	.	PAC	35453910	35453910	.	+	.	ID=Medtr1g079790_3UTR;Note=PAT1
chr1	.	PAC	35453957	35453957	.	+	.	ID=Medtr1g079790_3UTR;Note=PAT123
chr1	.	PAC	35454109	35454109	.	+	.	ID=Medtr1g079790_3UTR;Note=PAT54
chr1	.	PAC	35473507	35473507	.	+	.	ID=Medtr1g079830_3UTR;Note=PAT1
chr1	.	PAC	35489716	35489716	.	+	.	ID=Medtr1g079890_CDS;Note=PAT1
chr1	.	PAC	35490727	35490727	.	+	.	ID=Medtr1g079890_3UTR;Note=PAT2
chr1	.	PAC	35490792	35490792	.	+	.	ID=Medtr1g079890_3UTR;Note=PAT4
chr1	.	PAC	35490857	35490857	.	+	.	ID=Medtr1g079890_3UTR;Note=PAT44
chr1	.	PAC	35490929	35490929	.	+	.	ID=Medtr1g079890_3UTR;Note=PAT1
chr1	.	PAC	35518943	35518943	.	+	.	ID=Medtr1g079950_3UTR;Note=PAT5
chr1	.	PAC	35518974	35518974	.	+	.	ID=Medtr1g079950_3UTR;Note=PAT1
chr1	.	PAC	35519025	35519025	.	+	.	ID=Medtr1g079950_3UTR;Note=PAT6
chr1	.	PAC	35519113	35519113	.	+	.	ID=Medtr1g079950_3UTR;Note=PAT7
chr1	.	PAC	35519176	35519176	.	+	.	ID=Medtr1g079950_3UTR;Note=PAT1
chr1	.	PAC	35554196	35554196	.	+	.	ID=Medtr1g080000.igt_intergenic.igt;Note=PAT1
chr1	.	PAC	35662689	35662689	.	+	.	ID=Medtr1g080310_CDS;Note=PAT4
chr1	.	PAC	35665027	35665027	.	+	.	ID=Medtr1g080310_3UTR;Note=PAT1
chr1	.	PAC	35665058	35665058	.	+	.	ID=Medtr1g080310_3UTR;Note=PAT5
chr1	.	PAC	35665200	35665200	.	+	.	ID=Medtr1g080310_3UTR;Note=PAT10
chr1	.	PAC	35665235	35665235	.	+	.	ID=Medtr1g080310_3UTR;Note=PAT1
chr1	.	PAC	35705079	35705079	.	+	.	ID=Medtr1g080370_3UTR;Note=PAT1
chr1	.	PAC	35725471	35725471	.	+	.	ID=Medtr1g080410_3UTR;Note=PAT5
chr1	.	PAC	35770719	35770719	.	+	.	ID=Medtr1g080430_CDS;Note=PAT2
chr1	.	PAC	35772944	35772944	.	+	.	ID=Medtr1g080430_intron;Note=PAT2
chr1	.	PAC	35778442	35778442	.	+	.	ID=Medtr1g080430_AMB;Note=PAT1
chr1	.	PAC	35779970	35779970	.	+	.	ID=Medtr1g080430_AMB;Note=PAT1
chr1	.	PAC	35780006	35780006	.	+	.	ID=Medtr1g080430_AMB;Note=PAT3
chr1	.	PAC	35780079	35780079	.	+	.	ID=Medtr1g080430_AMB;Note=PAT9
chr1	.	PAC	35780126	35780126	.	+	.	ID=Medtr1g080430_AMB;Note=PAT1
chr1	.	PAC	35780156	35780156	.	+	.	ID=Medtr1g080430_AMB;Note=PAT1
chr1	.	PAC	35837944	35837944	.	+	.	ID=Medtr1g080640.igt_intergenic.igt;Note=PAT1
chr1	.	PAC	35868587	35868587	.	+	.	ID=Medtr1g080480.igt_intergenic.igt;Note=PAT10
chr1	.	PAC	35868973	35868973	.	+	.	ID=Medtr1g080480.igt_intergenic.igt;Note=PAT1
chr1	.	PAC	35870131	35870131	.	+	.	ID=Medtr1g080480.igt_intergenic.igt;Note=PAT105
chr1	.	PAC	35887666	35887666	.	+	.	ID=Medtr1g080690_3UTR;Note=PAT1
chr1	.	PAC	35887886	35887886	.	+	.	ID=Medtr1g080690_3UTR;Note=PAT5
chr1	.	PAC	35888003	35888003	.	+	.	ID=Medtr1g080690_3UTR;Note=PAT30
chr1	.	PAC	35891021	35891021	.	+	.	ID=Medtr1g080690.igt_intergenic.igt;Note=PAT1
chr1	.	PAC	35920329	35920329	.	+	.	ID=Medtr1g080760_3UTR;Note=PAT1
chr1	.	PAC	36023732	36023732	.	+	.	ID=Medtr1g080950_3UTR;Note=PAT1
chr1	.	PAC	36023810	36023810	.	+	.	ID=Medtr1g080950_3UTR;Note=PAT3
chr1	.	PAC	36023944	36023944	.	+	.	ID=Medtr1g080950_3UTR;Note=PAT208
chr1	.	PAC	36024025	36024025	.	+	.	ID=Medtr1g080950_3UTR;Note=PAT1
chr1	.	PAC	36024061	36024061	.	+	.	ID=Medtr1g080950_3UTR;Note=PAT1
chr1	.	PAC	36129379	36129379	.	+	.	ID=Medtr1g081030.igt_intergenic.igt;Note=PAT4
chr1	.	PAC	36147821	36147821	.	+	.	ID=Medtr1g081230_3UTR;Note=PAT10
chr1	.	PAC	36148003	36148003	.	+	.	ID=Medtr1g081230_3UTR;Note=PAT12
chr1	.	PAC	36148037	36148037	.	+	.	ID=Medtr1g081230_3UTR;Note=PAT2
chr1	.	PAC	36202400	36202400	.	+	.	ID=Medtr1g081330_3UTR;Note=PAT1
chr1	.	PAC	36202461	36202461	.	+	.	ID=Medtr1g081330_3UTR;Note=PAT6
chr1	.	PAC	36223521	36223521	.	+	.	ID=Medtr1g081410_CDS;Note=PAT1
chr1	.	PAC	36223928	36223928	.	+	.	ID=Medtr1g081410_3UTR;Note=PAT2
chr1	.	PAC	36252249	36252249	.	+	.	ID=Medtr1g081550_3UTR;Note=PAT1
chr1	.	PAC	36252308	36252308	.	+	.	ID=Medtr1g081550_3UTR;Note=PAT1
chr1	.	PAC	36284466	36284466	.	+	.	ID=Medtr1g081620_3UTR;Note=PAT4
chr1	.	PAC	36310289	36310289	.	+	.	ID=Medtr1g081660_3UTR;Note=PAT21
chr1	.	PAC	36310346	36310346	.	+	.	ID=Medtr1g081660_3UTR;Note=PAT1
chr1	.	PAC	36310372	36310372	.	+	.	ID=Medtr1g081660_3UTR;Note=PAT1
chr1	.	PAC	36310427	36310427	.	+	.	ID=Medtr1g081660_3UTR;Note=PAT13
chr1	.	PAC	36352879	36352879	.	+	.	ID=Medtr1g081710.igt_intergenic.igt;Note=PAT1
chr1	.	PAC	36353054	36353054	.	+	.	ID=Medtr1g081710.igt_intergenic.igt;Note=PAT1
chr1	.	PAC	36406533	36406533	.	+	.	ID=Medtr1g081790_intron;Note=PAT1
chr1	.	PAC	36409721	36409721	.	+	.	ID=Medtr1g081790_AMB;Note=PAT3
chr1	.	PAC	36409772	36409772	.	+	.	ID=Medtr1g081790_AMB;Note=PAT1
chr1	.	PAC	36439467	36439467	.	+	.	ID=Medtr1g081830.igt_intergenic.igt;Note=PAT1
chr1	.	PAC	36453672	36453672	.	+	.	ID=Medtr1g081850_3UTR;Note=PAT1
chr1	.	PAC	36468785	36468785	.	+	.	ID=Medtr1g081870_intron;Note=PAT6
chr1	.	PAC	36468848	36468848	.	+	.	ID=Medtr1g081870_intron;Note=PAT1
chr1	.	PAC	36474602	36474602	.	+	.	ID=Medtr1g081870_3UTR;Note=PAT4
chr1	.	PAC	36474772	36474772	.	+	.	ID=Medtr1g081870_3UTR;Note=PAT5
chr1	.	PAC	36474807	36474807	.	+	.	ID=Medtr1g081870_3UTR;Note=PAT4
chr1	.	PAC	36493420	36493420	.	+	.	ID=Medtr1g081900_3UTR;Note=PAT23
chr1	.	PAC	36493470	36493470	.	+	.	ID=Medtr1g081900_3UTR;Note=PAT6
chr1	.	PAC	36518335	36518335	.	+	.	ID=Medtr1g081950_3UTR;Note=PAT3
chr1	.	PAC	36518386	36518386	.	+	.	ID=Medtr1g081950_3UTR;Note=PAT1
chr1	.	PAC	36558844	36558844	.	+	.	ID=Medtr1g082210_3UTR;Note=PAT3
chr1	.	PAC	36621413	36621413	.	+	.	ID=Medtr1g082360_3UTR;Note=PAT2
chr1	.	PAC	36621800	36621800	.	+	.	ID=Medtr1g082360_3UTR;Note=PAT1
[truncated: 40,595 more rows]
