# Supplementary material for: Genome-wide determination of poly(A) sites in Medicago truncatula: evolutionary conservation of alternative poly(A) site choice
Source: BMC Genomics. 2014 Jul 21;15(1):615. doi: 10.1186/1471-2164-15-615 (PMC4117952; doi:10.1186/1471-2164-15-615)
Supplement: Supplementary file 3 — Additional file 3: This file contains the M. truncatula annotation with the new poly(A) sites. The M. truncatula PACs are provided in GFF format and the track file is also available for genome browser. (ZIP 952 KB) [file 12864_2014_6307_MOESM3_ESM.zip › Additional file 1 (Mtr annotation with new PACs).rar Folder/MtrV4.PAC.track]

## Data From:	Table t_ae200_s6anpm_pac (Mt1..Mt8)
## Browser:	http://www.medicagohapmap.org/fgb2/gbrowse/mt35/
## Track:	Custome track--upload file
## Note:	Each strand is in a seperated track
## Note:	only PACs from Mt1..8 are generated
## Note:	3UTR.10 means this PAC is in 3UTR having 10 PATs
## Note:	Medtr1g005140.igt means this PAC is in intergenic region which is close to xx gene

[PP]
glyph=triangle
fgcolor = red
bgcolor = yellow
height=10
label=1
key=PAC (5'->3')
description=0
strand_arrow=1
orient=E

[PM]
glyph=triangle
fgcolor = red
bgcolor = yellow
height=10
label=1
key=PAC (3'->5')
description=0
strand_arrow=1
orient=W

PP	3UTR.17	Mt1:45930..45940	Medtr1g006490
PP	3UTR.5	Mt1:45975..45985	Medtr1g006490
PP	3UTR.1	Mt1:46044..46054	Medtr1g006490
PP	3UTR.2	Mt1:136519..136529	Medtr1g006975
PP	3UTR.3	Mt1:190458..190468	Medtr1g007120
PP	AMB.1	Mt1:279756..279766	Medtr1g007320
PP	3UTR.1	Mt1:393776..393786	Medtr1g007480
PP	3UTR.2	Mt1:393820..393830	Medtr1g007480
PP	3UTR.14	Mt1:393905..393915	Medtr1g007480
PP	3UTR.6	Mt1:394032..394042	Medtr1g007480
PP	3UTR.1	Mt1:399416..399426	Medtr1g007490
PP	3UTR.2	Mt1:455907..455917	Medtr1g007610
PP	igt.1	Mt1:467363..467373	Medtr1g007620.igt
PP	igt.1	Mt1:469778..469788	Medtr1g007620.igt
PP	igt.1	Mt1:470743..470753	Medtr1g007620.igt
PP	igt.1	Mt1:470931..470941	Medtr1g007620.igt
PP	3UTR.9	Mt1:491576..491586	Medtr1g007670
PP	3UTR.2	Mt1:503566..503576	Medtr1g007700
PP	igt.1	Mt1:533607..533617	Medtr1g007740.igt
PP	3UTR.1	Mt1:592191..592201	Medtr1g007840
PP	3UTR.1	Mt1:592265..592275	Medtr1g007840
PP	intron.1	Mt1:600048..600058	Medtr1g007860
PP	3UTR.87	Mt1:602122..602132	Medtr1g007860
PP	3UTR.16	Mt1:602207..602217	Medtr1g007860
PP	3UTR.2	Mt1:602316..602326	Medtr1g007860
PP	3UTR.5	Mt1:606251..606261	Medtr1g007870
PP	3UTR.1	Mt1:606298..606308	Medtr1g007870
PP	3UTR.1	Mt1:698674..698684	Medtr1g008050
PP	CDS.1	Mt1:710277..710287	Medtr1g008060
PP	igt.1	Mt1:748292..748302	Medtr1g008120.igt
PP	3UTR.1	Mt1:786339..786349	Medtr1g008200
PP	3UTR.9	Mt1:786393..786403	Medtr1g008200
PP	3UTR.8	Mt1:786438..786448	Medtr1g008200
PP	AMB.1	Mt1:814905..814915	Medtr1g008230
PP	CDS.2	Mt1:815171..815181	Medtr1g008230
PP	3UTR.2	Mt1:824170..824180	Medtr1g008230
PP	igt.1	Mt1:842169..842179	Medtr1g008250.igt
PP	3UTR.4	Mt1:865528..865538	Medtr1g008350
PP	3UTR.2	Mt1:865623..865633	Medtr1g008350
PP	3UTR.1	Mt1:865730..865740	Medtr1g008350
PP	CDS.1	Mt1:878822..878832	Medtr1g008370
PP	3UTR.8	Mt1:879187..879197	Medtr1g008370
PP	3UTR.2	Mt1:879232..879242	Medtr1g008370
PP	3UTR.30	Mt1:879302..879312	Medtr1g008370
PP	3UTR.4	Mt1:879362..879372	Medtr1g008370
PP	CDS.14	Mt1:936092..936102	Medtr1g008500
PP	CDS.1	Mt1:936544..936554	Medtr1g008500
PP	3UTR.1	Mt1:936950..936960	Medtr1g008500
PP	3UTR.10	Mt1:937078..937088	Medtr1g008500
PP	CDS.1	Mt1:975065..975075	Medtr1g008590
PP	CDS.58	Mt1:975192..975202	Medtr1g008590
PP	CDS.3	Mt1:975327..975337	Medtr1g008590
PP	3UTR.261	Mt1:975935..975945	Medtr1g008590
PP	3UTR.1	Mt1:976014..976024	Medtr1g008590
PP	AMB.1	Mt1:1021566..1021576	Medtr1g008670
PP	3UTR.2	Mt1:1061133..1061143	Medtr1g008740
PP	3UTR.4	Mt1:1061273..1061283	Medtr1g008740
PP	CDS.1	Mt1:1120036..1120046	Medtr1g008980
PP	3UTR.2	Mt1:1129083..1129093	Medtr1g008980
PP	3UTR.1	Mt1:1129111..1129121	Medtr1g008980
PP	3UTR.1	Mt1:1129213..1129223	Medtr1g008980
PP	3UTR.72	Mt1:1129247..1129257	Medtr1g008980
PP	3UTR.11	Mt1:1129334..1129344	Medtr1g008980
PP	igt.1	Mt1:1129789..1129799	Medtr1g008980.igt
PP	3UTR.1	Mt1:1205202..1205212	Medtr1g009180
PP	3UTR.1	Mt1:1205230..1205240	Medtr1g009180
PP	3UTR.5	Mt1:1219519..1219529	Medtr1g009190
PP	3UTR.51	Mt1:1224067..1224077	Medtr1g009200
PP	3UTR.51	Mt1:1235613..1235623	Medtr1g009220
PP	3UTR.110	Mt1:1362531..1362541	Medtr1g009613
PP	3UTR.2	Mt1:1362611..1362621	Medtr1g009613
PP	3UTR.3	Mt1:1362740..1362750	Medtr1g009613
PP	3UTR.1	Mt1:1411159..1411169	Medtr1g009640
PP	intron.1	Mt1:1420903..1420913	Medtr1g009650
PP	intron.3	Mt1:1420970..1420980	Medtr1g009650
PP	intron.6	Mt1:1421014..1421024	Medtr1g009650
PP	3UTR.1	Mt1:1435990..1436000	Medtr1g009680
PP	3UTR.1	Mt1:1436022..1436032	Medtr1g009680
PP	3UTR.1	Mt1:1436112..1436122	Medtr1g009680
PP	3UTR.2	Mt1:1436152..1436162	Medtr1g009680
PP	3UTR.1	Mt1:1436182..1436192	Medtr1g009680
PP	3UTR.3	Mt1:1436308..1436318	Medtr1g009680
PP	3UTR.3	Mt1:1436391..1436401	Medtr1g009680
PP	igt.1	Mt1:1467592..1467602	Medtr1g009720.igt
PP	CDS.2	Mt1:1511967..1511977	Medtr1g009770
PP	3UTR.6	Mt1:1512191..1512201	Medtr1g009770
PP	3UTR.348	Mt1:1512338..1512348	Medtr1g009770
PP	3UTR.9	Mt1:1512437..1512447	Medtr1g009770
PP	3UTR.3	Mt1:1512550..1512560	Medtr1g009770
PP	3UTR.2	Mt1:1512592..1512602	Medtr1g009770
PP	3UTR.27	Mt1:1516776..1516786	Medtr1g009780
PP	3UTR.1	Mt1:1544163..1544173	Medtr1g009840
PP	3UTR.1	Mt1:1544277..1544287	Medtr1g009840
PP	3UTR.95	Mt1:1585759..1585769	Medtr1g009890
PP	3UTR.1	Mt1:1585808..1585818	Medtr1g009890
PP	3UTR.1	Mt1:1664486..1664496	Medtr1g009980
PP	igt.3	Mt1:1669597..1669607	Medtr1g010000.igt
PP	3UTR.3	Mt1:1682197..1682207	Medtr1g010010
PP	3UTR.2	Mt1:1682290..1682300	Medtr1g010010
PP	intron.1	Mt1:1725351..1725361	Medtr1g010070
PP	3UTR.1	Mt1:1732979..1732989	Medtr1g010080
PP	3UTR.2	Mt1:1733042..1733052	Medtr1g010080
PP	3UTR.1	Mt1:1733097..1733107	Medtr1g010080
PP	3UTR.5	Mt1:1733151..1733161	Medtr1g010080
PP	3UTR.13	Mt1:1808743..1808753	Medtr1g010210
PP	3UTR.257	Mt1:1808812..1808822	Medtr1g010210
PP	3UTR.2	Mt1:1843878..1843888	Medtr1g010240
PP	3UTR.9	Mt1:1857835..1857845	Medtr1g010250
PP	3UTR.2	Mt1:1857865..1857875	Medtr1g010250
PP	3UTR.2	Mt1:1857910..1857920	Medtr1g010250
PP	3UTR.1	Mt1:1869443..1869453	Medtr1g010260
PP	3UTR.4	Mt1:1869498..1869508	Medtr1g010260
PP	3UTR.21	Mt1:1876375..1876385	Medtr1g010270
PP	3UTR.11	Mt1:1876440..1876450	Medtr1g010270
PP	3UTR.2	Mt1:1876469..1876479	Medtr1g010270
PP	3UTR.1	Mt1:1876623..1876633	Medtr1g010270
PP	CDS.2	Mt1:1903898..1903908	Medtr1g010300
PP	3UTR.3	Mt1:1916550..1916560	Medtr1g010300
PP	3UTR.45	Mt1:1916591..1916601	Medtr1g010300
PP	3UTR.1	Mt1:1916688..1916698	Medtr1g010300
PP	3UTR.1	Mt1:1916802..1916812	Medtr1g010300
PP	3UTR.1	Mt1:2032439..2032449	Medtr1g011460
PP	3UTR.2	Mt1:2032499..2032509	Medtr1g011460
PP	3UTR.14	Mt1:2063837..2063847	Medtr1g011520
PP	3UTR.13	Mt1:2063933..2063943	Medtr1g011520
PP	3UTR.8	Mt1:2064092..2064102	Medtr1g011520
PP	3UTR.4	Mt1:2064168..2064178	Medtr1g011520
PP	3UTR.2	Mt1:2064300..2064310	Medtr1g011520
PP	igt.1	Mt1:2157414..2157424	Medtr1g011625.igt
PP	igt.16	Mt1:2157541..2157551	Medtr1g011625.igt
PP	igt.1	Mt1:2157596..2157606	Medtr1g011625.igt
PP	CDS.1	Mt1:2201612..2201622	Medtr1g011720
PP	CDS.1	Mt1:2201852..2201862	Medtr1g011720
PP	3UTR.46	Mt1:2203911..2203921	Medtr1g011720
PP	igt.1	Mt1:2204596..2204606	Medtr1g011720.igt
PP	igt.1	Mt1:2204658..2204668	Medtr1g011720.igt
PP	3UTR.2	Mt1:2287835..2287845	Medtr1g011800
PP	3UTR.2	Mt1:2287869..2287879	Medtr1g011800
PP	3UTR.1	Mt1:2287937..2287947	Medtr1g011800
PP	3UTR.5	Mt1:2287970..2287980	Medtr1g011800
PP	3UTR.247	Mt1:2288058..2288068	Medtr1g011800
PP	CDS.1	Mt1:2300198..2300208	Medtr1g011980
PP	CDS.21	Mt1:2300363..2300373	Medtr1g011980
PP	3UTR.2	Mt1:2301921..2301931	Medtr1g011980
PP	3UTR.3	Mt1:2301951..2301961	Medtr1g011980
PP	3UTR.52	Mt1:2302175..2302185	Medtr1g011980
PP	3UTR.2	Mt1:2302253..2302263	Medtr1g011980
PP	3UTR.1	Mt1:2506191..2506201	Medtr1g012520
PP	3UTR.5	Mt1:2526037..2526047	Medtr1g012540
PP	3UTR.23	Mt1:2526124..2526134	Medtr1g012540
PP	3UTR.1	Mt1:2548529..2548539	Medtr1g012590
PP	3UTR.1	Mt1:2548555..2548565	Medtr1g012590
PP	3UTR.1	Mt1:2548657..2548667	Medtr1g012590
PP	CDS.4	Mt1:2560982..2560992	Medtr1g012610
PP	3UTR.1	Mt1:2561304..2561314	Medtr1g012610
PP	3UTR.28	Mt1:2561426..2561436	Medtr1g012610
PP	3UTR.1	Mt1:2561528..2561538	Medtr1g012610
PP	intron.2	Mt1:2649271..2649281	Medtr1g012800
PP	CDS.276	Mt1:2649871..2649881	Medtr1g012800
PP	CDS.8	Mt1:2650598..2650608	Medtr1g012800
PP	3UTR.23	Mt1:2651874..2651884	Medtr1g012800
PP	3UTR.18	Mt1:2651940..2651950	Medtr1g012800
PP	3UTR.4	Mt1:2652003..2652013	Medtr1g012800
PP	3UTR.127	Mt1:2652064..2652074	Medtr1g012800
PP	igt.2	Mt1:2681487..2681497	Medtr1g012820.igt
PP	igt.1	Mt1:2683268..2683278	Medtr1g012820.igt
PP	igt.1	Mt1:2683789..2683799	Medtr1g012820.igt
PP	intron.1	Mt1:2694857..2694867	Medtr1g012870
PP	3UTR.1	Mt1:2700674..2700684	Medtr1g012870
PP	3UTR.1	Mt1:2711324..2711334	Medtr1g012890
PP	3UTR.1	Mt1:2738717..2738727	Medtr1g012950
PP	3UTR.2	Mt1:2782127..2782137	Medtr1g012990
PP	3UTR.1	Mt1:2831459..2831469	Medtr1g013070
PP	intron.1	Mt1:2860313..2860323	Medtr1g013120
PP	CDS.6	Mt1:2861114..2861124	Medtr1g013120
PP	3UTR.1	Mt1:2861220..2861230	Medtr1g013120
PP	3UTR.1	Mt1:2861255..2861265	Medtr1g013120
PP	3UTR.266	Mt1:2861350..2861360	Medtr1g013120
PP	3UTR.14	Mt1:2861483..2861493	Medtr1g013120
PP	igt.1	Mt1:2862106..2862116	Medtr1g013120.igt
PP	CDS.1	Mt1:2985219..2985229	Medtr1g014420
PP	3UTR.2	Mt1:2985483..2985493	Medtr1g014420
PP	3UTR.1	Mt1:2985517..2985527	Medtr1g014420
PP	3UTR.28	Mt1:2985601..2985611	Medtr1g014420
PP	3UTR.3	Mt1:2985698..2985708	Medtr1g014420
PP	3UTR.1	Mt1:2985802..2985812	Medtr1g014420
PP	3UTR.2	Mt1:2985879..2985889	Medtr1g014420
PP	CDS.2	Mt1:3001542..3001552	Medtr1g014340
PP	CDS.1	Mt1:3009007..3009017	Medtr1g014320
PP	3UTR.1	Mt1:3010103..3010113	Medtr1g014320
PP	3UTR.1	Mt1:3010223..3010233	Medtr1g014320
PP	CDS.1	Mt1:3034951..3034961	Medtr1g014270
PP	CDS.2	Mt1:3043509..3043519	Medtr1g014260
PP	CDS.1	Mt1:3043570..3043580	Medtr1g014260
PP	3UTR.2	Mt1:3044515..3044525	Medtr1g014260
PP	3UTR.1	Mt1:3044599..3044609	Medtr1g014260
PP	3UTR.9	Mt1:3082462..3082472	Medtr1g014190
PP	3UTR.4	Mt1:3107502..3107512	Medtr1g014140
PP	3UTR.1	Mt1:3107576..3107586	Medtr1g014140
PP	intron.1	Mt1:3111560..3111570	Medtr1g014130
PP	3UTR.42	Mt1:3113482..3113492	Medtr1g014130
PP	3UTR.1	Mt1:3113734..3113744	Medtr1g014130
PP	igt.1	Mt1:3127934..3127944	Medtr1g014110.igt
PP	igt.1	Mt1:3128657..3128667	Medtr1g014110.igt
PP	CDS.1	Mt1:3147795..3147805	Medtr1g014070
PP	3UTR.1	Mt1:3149295..3149305	Medtr1g014070
PP	3UTR.1	Mt1:3169047..3169057	Medtr1g014040
PP	3UTR.2	Mt1:3169108..3169118	Medtr1g014040
PP	3UTR.2	Mt1:3169183..3169193	Medtr1g014040
PP	igt.1	Mt1:3308007..3308017	Medtr1g013800.igt
PP	igt.1	Mt1:3421568..3421578	Medtr1g014640.igt
PP	3UTR.2	Mt1:3424147..3424157	Medtr1g013440
PP	CDS.1	Mt1:3490256..3490266	Medtr1g014680
PP	intron.1	Mt1:3498317..3498327	Medtr1g014690
PP	3UTR.1	Mt1:3499053..3499063	Medtr1g014690
PP	3UTR.253	Mt1:3499153..3499163	Medtr1g014690
PP	CDS.35	Mt1:3509303..3509313	Medtr1g014710
PP	3UTR.221	Mt1:3509497..3509507	Medtr1g014710
PP	3UTR.16	Mt1:3509602..3509612	Medtr1g014710
PP	3UTR.3	Mt1:3524398..3524408	Medtr1g014730
PP	igt.1	Mt1:3599328..3599338	Medtr1g014860.igt
PP	igt.1	Mt1:3698580..3698590	Medtr1g015050.igt
PP	igt.1	Mt1:3699197..3699207	Medtr1g015050.igt
PP	igt.2	Mt1:3699327..3699337	Medtr1g015050.igt
PP	igt.3	Mt1:3699396..3699406	Medtr1g015050.igt
PP	igt.1	Mt1:3699478..3699488	Medtr1g015050.igt
PP	3UTR.1	Mt1:3727177..3727187	Medtr1g015120
PP	3UTR.1	Mt1:3759381..3759391	Medtr1g015275
PP	3UTR.9	Mt1:3765078..3765088	Medtr1g015290
PP	CDS.1	Mt1:3841892..3841902	Medtr1g015410
PP	CDS.2	Mt1:3841936..3841946	Medtr1g015410
PP	intron.2	Mt1:3842004..3842014	Medtr1g015410
PP	intron.1	Mt1:3842075..3842085	Medtr1g015410
PP	intron.1	Mt1:3842216..3842226	Medtr1g015410
PP	CDS.2	Mt1:3843110..3843120	Medtr1g015410
PP	CDS.1	Mt1:3843211..3843221	Medtr1g015410
PP	3UTR.7	Mt1:3845940..3845950	Medtr1g015410
PP	3UTR.35	Mt1:3846090..3846100	Medtr1g015410
PP	3UTR.1	Mt1:3846144..3846154	Medtr1g015410
PP	3UTR.2	Mt1:3846177..3846187	Medtr1g015410
PP	CDS.1	Mt1:3865086..3865096	Medtr1g015450
PP	3UTR.5	Mt1:3870389..3870399	Medtr1g015450
PP	3UTR.7	Mt1:3870427..3870437	Medtr1g015450
PP	3UTR.82	Mt1:3870490..3870500	Medtr1g015450
PP	3UTR.3	Mt1:3918714..3918724	Medtr1g015530
PP	3UTR.4	Mt1:3918847..3918857	Medtr1g015530
PP	3UTR.6	Mt1:3971287..3971297	Medtr1g015620
PP	3UTR.2	Mt1:3971441..3971451	Medtr1g015620
PP	3UTR.1	Mt1:4007051..4007061	Medtr1g015710
PP	igt.1	Mt1:4015957..4015967	Medtr1g015720.igt
PP	3UTR.2	Mt1:4039312..4039322	Medtr1g015770
PP	3UTR.5	Mt1:4039384..4039394	Medtr1g015770
PP	3UTR.17	Mt1:4039486..4039496	Medtr1g015770
PP	3UTR.2	Mt1:4073243..4073253	Medtr1g015820
PP	3UTR.1	Mt1:4073270..4073280	Medtr1g015820
PP	igt.1	Mt1:4110311..4110321	Medtr1g015890.igt
PP	igt.2	Mt1:4110383..4110393	Medtr1g015890.igt
PP	intron.1	Mt1:4188856..4188866	Medtr1g016060
PP	3UTR.2	Mt1:4196830..4196840	Medtr1g016070
PP	AMB.2	Mt1:4219451..4219461	Medtr1g016110
PP	AMB.1	Mt1:4219492..4219502	Medtr1g016110
PP	3UTR.1	Mt1:4228759..4228769	Medtr1g016120
PP	3UTR.67	Mt1:4278118..4278128	Medtr1g016230
PP	3UTR.4	Mt1:4278293..4278303	Medtr1g016230
PP	igt.850	Mt1:4278890..4278900	Medtr1g016230.igt
PP	igt.2408	Mt1:4278932..4278942	Medtr1g016230.igt
PP	CDS.1	Mt1:4298172..4298182	Medtr1g016270
PP	CDS.2	Mt1:4298207..4298217	Medtr1g016270
PP	3UTR.47	Mt1:4298495..4298505	Medtr1g016270
PP	3UTR.5	Mt1:4298664..4298674	Medtr1g016270
PP	3UTR.5	Mt1:4308469..4308479	Medtr1g016290
PP	AMB.1	Mt1:4320714..4320724	Medtr1g016300
PP	AMB.9	Mt1:4320955..4320965	Medtr1g016300
PP	AMB.13	Mt1:4341094..4341104	Medtr1g016360
PP	3UTR.4	Mt1:4351384..4351394	Medtr1g016390
PP	3UTR.6	Mt1:4351422..4351432	Medtr1g016390
PP	3UTR.1	Mt1:4351565..4351575	Medtr1g016390
PP	3UTR.10	Mt1:4377581..4377591	Medtr1g016440
PP	3UTR.2	Mt1:4387437..4387447	Medtr1g016450
PP	3UTR.2	Mt1:4400180..4400190	Medtr1g016480
PP	CDS.1	Mt1:4460360..4460370	Medtr1g016760
PP	intron.1	Mt1:4460583..4460593	Medtr1g016760
PP	3UTR.6	Mt1:4464625..4464635	Medtr1g016760
PP	3UTR.6	Mt1:4464676..4464686	Medtr1g016760
PP	3UTR.1	Mt1:4477501..4477511	Medtr1g016620
PP	igt.1	Mt1:4478409..4478419	Medtr1g016620.igt
PP	CDS.1	Mt1:4495007..4495017	Medtr1g016780
PP	CDS.1	Mt1:4495754..4495764	Medtr1g016780
PP	intron.1	Mt1:4495894..4495904	Medtr1g016780
PP	3UTR.58	Mt1:4496691..4496701	Medtr1g016780
PP	3UTR.1	Mt1:4496757..4496767	Medtr1g016780
PP	3UTR.2	Mt1:4496792..4496802	Medtr1g016780
PP	3UTR.10	Mt1:4496892..4496902	Medtr1g016780
PP	3UTR.8	Mt1:4496925..4496935	Medtr1g016780
PP	3UTR.4	Mt1:4496981..4496991	Medtr1g016780
PP	3UTR.2	Mt1:4497076..4497086	Medtr1g016780
PP	3UTR.417	Mt1:4497231..4497241	Medtr1g016780
PP	3UTR.7	Mt1:4508691..4508701	Medtr1g016800
PP	3UTR.39	Mt1:4508764..4508774	Medtr1g016800
PP	3UTR.2	Mt1:4508824..4508834	Medtr1g016800
PP	AMB.1	Mt1:4582214..4582224	Medtr1g016970
PP	AMB.1	Mt1:4582785..4582795	Medtr1g016970
PP	intron.2	Mt1:4620575..4620585	Medtr1g017020
PP	intron.2	Mt1:4621203..4621213	Medtr1g017020
PP	3UTR.11	Mt1:4624364..4624374	Medtr1g017020
PP	3UTR.1	Mt1:4701610..4701620	Medtr1g017160
PP	3UTR.30	Mt1:4701693..4701703	Medtr1g017160
PP	3UTR.29	Mt1:4701771..4701781	Medtr1g017160
PP	3UTR.7	Mt1:4701809..4701819	Medtr1g017160
PP	intron.1	Mt1:4757732..4757742	Medtr1g017260
PP	CDS.1	Mt1:4758336..4758346	Medtr1g017260
PP	3UTR.1	Mt1:4760828..4760838	Medtr1g017260
PP	igt.1	Mt1:4770505..4770515	Medtr1g017260.igt
PP	3UTR.2	Mt1:4779364..4779374	Medtr1g017290
PP	3UTR.1	Mt1:4779463..4779473	Medtr1g017290
PP	igt.4	Mt1:4784172..4784182	Medtr1g017290.igt
PP	CDS.1	Mt1:4823882..4823892	Medtr1g017380
PP	3UTR.252	Mt1:4827262..4827272	Medtr1g017380
PP	3UTR.1	Mt1:4827363..4827373	Medtr1g017380
PP	3UTR.1	Mt1:4827483..4827493	Medtr1g017380
PP	3UTR.3	Mt1:4839258..4839268	Medtr1g017390
PP	3UTR.1	Mt1:4904971..4904981	Medtr1g017490
PP	3UTR.3	Mt1:4910991..4911001	Medtr1g017500
PP	3UTR.5	Mt1:4911028..4911038	Medtr1g017500
PP	3UTR.1	Mt1:4911131..4911141	Medtr1g017500
PP	intron.1	Mt1:4926932..4926942	Medtr1g017520
PP	intron.81	Mt1:4927426..4927436	Medtr1g017520
PP	CDS.2	Mt1:4927725..4927735	Medtr1g017520
PP	CDS.3	Mt1:4927940..4927950	Medtr1g017520
PP	intron.1	Mt1:4928333..4928343	Medtr1g017520
PP	CDS.4	Mt1:4934218..4934228	Medtr1g017520
PP	CDS.2	Mt1:4934596..4934606	Medtr1g017520
PP	intron.18	Mt1:4934661..4934671	Medtr1g017520
PP	CDS.1	Mt1:4935232..4935242	Medtr1g017520
PP	3UTR.19	Mt1:4935770..4935780	Medtr1g017520
PP	3UTR.201	Mt1:4935836..4935846	Medtr1g017520
PP	3UTR.2	Mt1:4935969..4935979	Medtr1g017520
PP	igt.1	Mt1:4962380..4962390	Medtr1g017520.igt
PP	3UTR.2	Mt1:5048308..5048318	Medtr1g017780
PP	3UTR.3	Mt1:5048350..5048360	Medtr1g017780
PP	3UTR.1	Mt1:5088343..5088353	Medtr1g017870
PP	CDS.1	Mt1:5094056..5094066	Medtr1g017880
PP	CDS.1	Mt1:5094346..5094356	Medtr1g017880
PP	intron.1	Mt1:5094579..5094589	Medtr1g017880
PP	3UTR.7	Mt1:5097208..5097218	Medtr1g017880
PP	3UTR.1	Mt1:5097296..5097306	Medtr1g017880
PP	3UTR.1	Mt1:5097372..5097382	Medtr1g017880
PP	3UTR.1	Mt1:5121529..5121539	Medtr1g017940
PP	igt.1	Mt1:5140215..5140225	Medtr1g017940.igt
PP	3UTR.32	Mt1:5158444..5158454	Medtr1g018020
PP	AMB.17	Mt1:5160402..5160412	Medtr1g018030
PP	AMB.1	Mt1:5161528..5161538	Medtr1g018030
PP	AMB.1	Mt1:5161584..5161594	Medtr1g018030
PP	AMB.2	Mt1:5161612..5161622	Medtr1g018030
PP	AMB.2	Mt1:5161648..5161658	Medtr1g018030
PP	3UTR.1	Mt1:5203551..5203561	Medtr1g018320
PP	3UTR.13	Mt1:5203687..5203697	Medtr1g018320
PP	CDS.1	Mt1:5231512..5231522	Medtr1g018200
PP	CDS.1	Mt1:5233055..5233065	Medtr1g018200
PP	3UTR.2	Mt1:5233353..5233363	Medtr1g018200
PP	3UTR.5	Mt1:5233410..5233420	Medtr1g018200
PP	3UTR.155	Mt1:5233584..5233594	Medtr1g018200
PP	3UTR.1	Mt1:5233685..5233695	Medtr1g018200
PP	3UTR.3	Mt1:5245377..5245387	Medtr1g018205
PP	igt.1	Mt1:5250122..5250132	Medtr1g018205.igt
PP	igt.1	Mt1:5250329..5250339	Medtr1g018205.igt
PP	CDS.1	Mt1:5295098..5295108	Medtr1g018420
PP	3UTR.40	Mt1:5295621..5295631	Medtr1g018420
PP	3UTR.3	Mt1:5295660..5295670	Medtr1g018420
PP	igt.10	Mt1:5295784..5295794	Medtr1g018420.igt
PP	igt.6	Mt1:5301836..5301846	Medtr1g018420.igt
PP	igt.2	Mt1:5301878..5301888	Medtr1g018420.igt
PP	igt.1	Mt1:5301927..5301937	Medtr1g018420.igt
PP	igt.1	Mt1:5301958..5301968	Medtr1g018420.igt
PP	igt.5	Mt1:5301987..5301997	Medtr1g018420.igt
PP	igt.2	Mt1:5302060..5302070	Medtr1g018420.igt
PP	CDS.11	Mt1:5361485..5361495	Medtr1g418545
PP	3UTR.1	Mt1:5364785..5364795	Medtr1g418545
PP	3UTR.1	Mt1:5364816..5364826	Medtr1g418545
PP	3UTR.1	Mt1:5364891..5364901	Medtr1g418545
PP	igt.1	Mt1:5366416..5366426	Medtr1g418545.igt
PP	CDS.44	Mt1:5376381..5376391	Medtr1g018510
PP	3UTR.7	Mt1:5376543..5376553	Medtr1g018510
PP	3UTR.9	Mt1:5376656..5376666	Medtr1g018510
PP	3UTR.1411	Mt1:5376917..5376927	Medtr1g018510
PP	3UTR.1	Mt1:5377021..5377031	Medtr1g018510
PP	CDS.1	Mt1:5386804..5386814	Medtr1g018550
PP	AMB.48	Mt1:5386979..5386989	Medtr1g018550
PP	3UTR.1	Mt1:5387367..5387377	Medtr1g018550
PP	3UTR.1	Mt1:5387455..5387465	Medtr1g018550
PP	3UTR.203	Mt1:5387568..5387578	Medtr1g018550
PP	3UTR.13	Mt1:5387620..5387630	Medtr1g018550
PP	3UTR.1	Mt1:5387739..5387749	Medtr1g018550
PP	3UTR.1	Mt1:5420150..5420160	Medtr1g018640
PP	3UTR.1	Mt1:5420189..5420199	Medtr1g018640
PP	3UTR.7	Mt1:5420216..5420226	Medtr1g018640
PP	3UTR.3	Mt1:5470157..5470167	Medtr1g018750
PP	3UTR.4	Mt1:5514523..5514533	Medtr1g018790
PP	igt.1	Mt1:5550395..5550405	Medtr1g018810.igt
PP	igt.26	Mt1:5550749..5550759	Medtr1g018810.igt
PP	3UTR.53	Mt1:5581223..5581233	Medtr1g018930
PP	3UTR.2	Mt1:5581324..5581334	Medtr1g018930
PP	3UTR.2	Mt1:5581352..5581362	Medtr1g018930
PP	3UTR.1	Mt1:5581381..5581391	Medtr1g018930
PP	3UTR.1	Mt1:5662645..5662655	Medtr1g019050
PP	AMB.2	Mt1:5705353..5705363	Medtr1g019130
PP	3UTR.169	Mt1:5705688..5705698	Medtr1g019130
PP	3UTR.1	Mt1:5705771..5705781	Medtr1g019130
PP	CDS.1	Mt1:5710481..5710491	Medtr1g019150
PP	CDS.1	Mt1:5713314..5713324	Medtr1g019150
PP	3UTR.1	Mt1:5713386..5713396	Medtr1g019150
PP	3UTR.10	Mt1:5713559..5713569	Medtr1g019150
PP	3UTR.1	Mt1:5746937..5746947	Medtr1g019200
PP	3UTR.1	Mt1:5747094..5747104	Medtr1g019200
PP	3UTR.82	Mt1:5747129..5747139	Medtr1g019200
PP	3UTR.5	Mt1:5762789..5762799	Medtr1g019250
PP	3UTR.1	Mt1:5762838..5762848	Medtr1g019250
PP	3UTR.1	Mt1:5762876..5762886	Medtr1g019250
PP	3UTR.2	Mt1:5762906..5762916	Medtr1g019250
PP	3UTR.5	Mt1:5777423..5777433	Medtr1g019270
PP	AMB.1	Mt1:5819903..5819913	Medtr1g019340
PP	intron.1	Mt1:5862233..5862243	Medtr1g019410
PP	3UTR.9	Mt1:5862751..5862761	Medtr1g019410
PP	3UTR.1	Mt1:5868854..5868864	Medtr1g019430
PP	3UTR.1	Mt1:5868898..5868908	Medtr1g019430
PP	3UTR.1	Mt1:5873175..5873185	Medtr1g019440
PP	AMB.1	Mt1:5893933..5893943	Medtr1g019500
PP	CDS.1	Mt1:5896478..5896488	Medtr1g019500
PP	3UTR.4	Mt1:5901346..5901356	Medtr1g019500
PP	3UTR.1	Mt1:5903238..5903248	Medtr1g019510
PP	3UTR.3	Mt1:5936389..5936399	Medtr1g019600
PP	3UTR.8	Mt1:5937997..5938007	Medtr1g019610
PP	3UTR.9	Mt1:5938043..5938053	Medtr1g019610
PP	3UTR.3	Mt1:5938151..5938161	Medtr1g019610
PP	AMB.64	Mt1:5954913..5954923	Medtr1g019660
PP	AMB.1	Mt1:5955086..5955096	Medtr1g019660
PP	3UTR.1	Mt1:5983448..5983458	Medtr1g019720
PP	3UTR.1	Mt1:6032118..6032128	Medtr1g019780
PP	3UTR.2	Mt1:6032312..6032322	Medtr1g019780
PP	igt.6	Mt1:6032420..6032430	Medtr1g019780.igt
PP	igt.54	Mt1:6032469..6032479	Medtr1g019780.igt
PP	igt.2	Mt1:6042209..6042219	Medtr1g019800.igt
PP	AMB.85	Mt1:6108499..6108509	Medtr1g019960
PP	3UTR.1	Mt1:6112974..6112984	Medtr1g019970
PP	AMB.6	Mt1:6113176..6113186	Medtr1g019970
PP	AMB.5	Mt1:6113265..6113275	Medtr1g019970
PP	AMB.131	Mt1:6113297..6113307	Medtr1g019970
PP	3UTR.92	Mt1:6176067..6176077	Medtr1g020080
PP	CDS.5	Mt1:6231381..6231391	Medtr1g021040
PP	3UTR.45	Mt1:6231578..6231588	Medtr1g021040
PP	3UTR.5	Mt1:6231637..6231647	Medtr1g021040
PP	3UTR.6	Mt1:6231682..6231692	Medtr1g021040
PP	CDS.33	Mt1:6246624..6246634	Medtr1g021070
PP	3UTR.1	Mt1:6255940..6255950	Medtr1g021080
PP	3UTR.2	Mt1:6255996..6256006	Medtr1g021080
PP	3UTR.1	Mt1:6264820..6264830	Medtr1g021100
PP	3UTR.1	Mt1:6339604..6339614	Medtr1g021270
PP	3UTR.16	Mt1:6339822..6339832	Medtr1g021270
PP	3UTR.9	Mt1:6363451..6363461	Medtr1g021320
PP	3UTR.2	Mt1:6363519..6363529	Medtr1g021320
PP	3UTR.1	Mt1:6363606..6363616	Medtr1g021320
PP	3UTR.2	Mt1:6384234..6384244	Medtr1g021360
PP	3UTR.1	Mt1:6401090..6401100	Medtr1g021400
PP	3UTR.2	Mt1:6401223..6401233	Medtr1g021400
PP	3UTR.1	Mt1:6405628..6405638	Medtr1g021410
PP	3UTR.1	Mt1:6405740..6405750	Medtr1g021410
PP	CDS.2	Mt1:6416442..6416452	Medtr1g021435
PP	3UTR.2	Mt1:6417079..6417089	Medtr1g021435
PP	3UTR.1	Mt1:6417122..6417132	Medtr1g021435
PP	3UTR.12	Mt1:6417217..6417227	Medtr1g021435
PP	3UTR.4	Mt1:6423476..6423486	Medtr1g021440
PP	3UTR.1	Mt1:6423536..6423546	Medtr1g021440
PP	AMB.1	Mt1:6441928..6441938	Medtr1g021500
PP	AMB.1	Mt1:6442002..6442012	Medtr1g021500
PP	AMB.426	Mt1:6443239..6443249	Medtr1g021500
PP	3UTR.11	Mt1:6482043..6482053	Medtr1g021570
PP	3UTR.2	Mt1:6482196..6482206	Medtr1g021570
PP	3UTR.2	Mt1:6482248..6482258	Medtr1g021570
PP	igt.1	Mt1:6486421..6486431	Medtr1g021570.igt
PP	3UTR.5	Mt1:6522475..6522485	Medtr1g021638
PP	3UTR.13	Mt1:6522520..6522530	Medtr1g021638
PP	3UTR.13	Mt1:6522584..6522594	Medtr1g021638
PP	3UTR.3	Mt1:6522653..6522663	Medtr1g021638
PP	3UTR.3	Mt1:6522726..6522736	Medtr1g021638
PP	CDS.1	Mt1:6524183..6524193	Medtr1g021642
PP	3UTR.2	Mt1:6526273..6526283	Medtr1g021642
PP	3UTR.7	Mt1:6526355..6526365	Medtr1g021642
PP	igt.37	Mt1:6534271..6534281	Medtr1g021642.igt
PP	igt.5	Mt1:6534498..6534508	Medtr1g021642.igt
PP	3UTR.111	Mt1:6621938..6621948	Medtr1g021835
PP	intron.1	Mt1:6665749..6665759	Medtr1g021915
PP	3UTR.33	Mt1:6666158..6666168	Medtr1g021915
PP	3UTR.1	Mt1:6666228..6666238	Medtr1g021915
PP	igt.7	Mt1:6666300..6666310	Medtr1g021915.igt
PP	igt.2	Mt1:6666353..6666363	Medtr1g021915.igt
PP	igt.1	Mt1:6666412..6666422	Medtr1g021915.igt
PP	3UTR.2	Mt1:6674938..6674948	Medtr1g021925
PP	3UTR.2	Mt1:6674990..6675000	Medtr1g021925
PP	3UTR.2	Mt1:6675045..6675055	Medtr1g021925
PP	3UTR.1	Mt1:6675085..6675095	Medtr1g021925
PP	3UTR.1	Mt1:6731762..6731772	Medtr1g021985
PP	3UTR.1	Mt1:6731913..6731923	Medtr1g021985
PP	AMB.1	Mt1:6750578..6750588	Medtr1g022005
PP	3UTR.1	Mt1:6759932..6759942	Medtr1g022010
PP	igt.1	Mt1:6778944..6778954	Medtr1g022010.igt
PP	igt.2	Mt1:6797145..6797155	Medtr1g022010.igt
PP	3UTR.7391	Mt1:6903013..6903023	Medtr1g022165
PP	3UTR.1	Mt1:6903241..6903251	Medtr1g022165
PP	igt.2	Mt1:6908802..6908812	Medtr1g022165.igt
PP	igt.10	Mt1:6908952..6908962	Medtr1g022165.igt
PP	igt.4	Mt1:6908993..6909003	Medtr1g022165.igt
PP	igt.1	Mt1:6909143..6909153	Medtr1g022165.igt
PP	igt.26	Mt1:6909208..6909218	Medtr1g022165.igt
PP	igt.1	Mt1:6909382..6909392	Medtr1g022165.igt
PP	igt.1	Mt1:6910630..6910640	Medtr1g022165.igt
PP	igt.391	Mt1:6910784..6910794	Medtr1g022165.igt
PP	igt.2	Mt1:6910873..6910883	Medtr1g022165.igt
PP	igt.1	Mt1:6924400..6924410	Medtr1g022165.igt
PP	igt.1	Mt1:6924718..6924728	Medtr1g022165.igt
PP	igt.1	Mt1:6926398..6926408	Medtr1g022165.igt
PP	igt.12	Mt1:6926597..6926607	Medtr1g022165.igt
PP	igt.3	Mt1:6928865..6928875	Medtr1g022165.igt
PP	igt.4	Mt1:6928969..6928979	Medtr1g022165.igt
PP	igt.1	Mt1:6929041..6929051	Medtr1g022165.igt
PP	igt.117	Mt1:6929168..6929178	Medtr1g022165.igt
PP	igt.3	Mt1:6929294..6929304	Medtr1g022165.igt
PP	igt.1	Mt1:6929331..6929341	Medtr1g022165.igt
PP	3UTR.1	Mt1:6934438..6934448	Medtr1g022185
PP	3UTR.1	Mt1:6934587..6934597	Medtr1g022185
PP	igt.2	Mt1:6952515..6952525	Medtr1g022215.igt
PP	igt.2	Mt1:6952615..6952625	Medtr1g022215.igt
PP	CDS.1	Mt1:6969038..6969048	Medtr1g022245
PP	3UTR.3	Mt1:7024203..7024213	Medtr1g022290
PP	3UTR.12	Mt1:7024366..7024376	Medtr1g022290
PP	igt.1	Mt1:7056340..7056350	Medtr1g022300.igt
PP	CDS.148	Mt1:7073894..7073904	Medtr1g022345
PP	intron.1	Mt1:7073919..7073929	Medtr1g022345
PP	AMB.3	Mt1:7074320..7074330	Medtr1g022345
PP	3UTR.33	Mt1:7074527..7074537	Medtr1g022345
PP	3UTR.1	Mt1:7074680..7074690	Medtr1g022345
PP	3UTR.10	Mt1:7085132..7085142	Medtr1g022360
PP	3UTR.1	Mt1:7085157..7085167	Medtr1g022360
PP	3UTR.1	Mt1:7085210..7085220	Medtr1g022360
PP	3UTR.1	Mt1:7085240..7085250	Medtr1g022360
PP	3UTR.1	Mt1:7117343..7117353	Medtr1g022395
PP	3UTR.784	Mt1:7117500..7117510	Medtr1g022395
PP	3UTR.1	Mt1:7127654..7127664	Medtr1g022405
PP	CDS.3	Mt1:7138174..7138184	Medtr1g022415
PP	CDS.6	Mt1:7138293..7138303	Medtr1g022415
PP	CDS.1	Mt1:7138370..7138380	Medtr1g022415
PP	CDS.12	Mt1:7138415..7138425	Medtr1g022415
PP	CDS.4	Mt1:7138526..7138536	Medtr1g022415
PP	CDS.1	Mt1:7138568..7138578	Medtr1g022415
PP	CDS.3	Mt1:7138804..7138814	Medtr1g022415
PP	3UTR.4	Mt1:7142332..7142342	Medtr1g022415
PP	3UTR.1	Mt1:7173271..7173281	Medtr1g022450
PP	3UTR.11	Mt1:7173329..7173339	Medtr1g022450
PP	3UTR.1	Mt1:7173438..7173448	Medtr1g022450
PP	3UTR.1	Mt1:7173504..7173514	Medtr1g022450
PP	3UTR.1	Mt1:7173625..7173635	Medtr1g022450
PP	3UTR.1	Mt1:7203654..7203664	Medtr1g022475
PP	3UTR.13	Mt1:7203710..7203720	Medtr1g022475
PP	3UTR.2	Mt1:7203900..7203910	Medtr1g022475
PP	3UTR.1	Mt1:7247665..7247675	Medtr1g022505
PP	3UTR.6	Mt1:7247793..7247803	Medtr1g022505
PP	CDS.1	Mt1:7256676..7256686	Medtr1g022950
PP	3UTR.2	Mt1:7256793..7256803	Medtr1g022950
PP	3UTR.2	Mt1:7256981..7256991	Medtr1g022950
PP	3UTR.1	Mt1:7257012..7257022	Medtr1g022950
PP	3UTR.1	Mt1:7257121..7257131	Medtr1g022950
PP	3UTR.3	Mt1:7257227..7257237	Medtr1g022950
PP	igt.1	Mt1:7272576..7272586	Medtr1g022950.igt
PP	AMB.5	Mt1:7290463..7290473	Medtr1g023030
PP	AMB.1	Mt1:7290502..7290512	Medtr1g023030
PP	AMB.99	Mt1:7290598..7290608	Medtr1g023030
PP	3UTR.44	Mt1:7290671..7290681	Medtr1g023030
PP	3UTR.3	Mt1:7294215..7294225	Medtr1g023035
PP	3UTR.1	Mt1:7294296..7294306	Medtr1g023035
PP	3UTR.16	Mt1:7294335..7294345	Medtr1g023035
PP	3UTR.2	Mt1:7294420..7294430	Medtr1g023035
PP	3UTR.1	Mt1:7348794..7348804	Medtr1g023120
PP	3UTR.1	Mt1:7348819..7348829	Medtr1g023120
PP	3UTR.4	Mt1:7348860..7348870	Medtr1g023120
PP	igt.1	Mt1:7349670..7349680	Medtr1g023120.igt
PP	3UTR.3	Mt1:7361925..7361935	Medtr1g023160
PP	3UTR.13	Mt1:7361990..7362000	Medtr1g023160
PP	intron.1	Mt1:7390275..7390285	Medtr1g023190
PP	3UTR.1	Mt1:7392641..7392651	Medtr1g023190
PP	3UTR.30	Mt1:7392676..7392686	Medtr1g023190
PP	3UTR.1	Mt1:7392728..7392738	Medtr1g023190
PP	3UTR.1	Mt1:7392753..7392763	Medtr1g023190
PP	CDS.1	Mt1:7398411..7398421	Medtr1g023210
PP	CDS.3	Mt1:7400051..7400061	Medtr1g023210
PP	3UTR.2789	Mt1:7400878..7400888	Medtr1g023210
PP	3UTR.1481	Mt1:7401020..7401030	Medtr1g023210
PP	3UTR.1	Mt1:7450368..7450378	Medtr1g023260
PP	3UTR.2	Mt1:7450566..7450576	Medtr1g023260
PP	3UTR.1	Mt1:7450639..7450649	Medtr1g023260
PP	3UTR.6	Mt1:7467370..7467380	Medtr1g023330
PP	3UTR.11	Mt1:7467439..7467449	Medtr1g023330
PP	CDS.1	Mt1:7530049..7530059	Medtr1g023500
PP	intron.1	Mt1:7530746..7530756	Medtr1g023500
PP	CDS.4	Mt1:7531154..7531164	Medtr1g023500
PP	CDS.1	Mt1:7531597..7531607	Medtr1g023500
PP	3UTR.1	Mt1:7533014..7533024	Medtr1g023500
PP	3UTR.1	Mt1:7533049..7533059	Medtr1g023500
PP	3UTR.1	Mt1:7533157..7533167	Medtr1g023500
PP	3UTR.4	Mt1:7533482..7533492	Medtr1g023500
PP	CDS.1	Mt1:7571492..7571502	Medtr1g023570
PP	3UTR.1	Mt1:7571707..7571717	Medtr1g023570
PP	3UTR.2	Mt1:7571783..7571793	Medtr1g023570
PP	3UTR.10	Mt1:7571813..7571823	Medtr1g023570
PP	3UTR.3	Mt1:7571881..7571891	Medtr1g023570
PP	3UTR.1	Mt1:7578340..7578350	Medtr1g023590
PP	3UTR.1	Mt1:7603349..7603359	Medtr1g023660
PP	3UTR.1	Mt1:7621506..7621516	Medtr1g023690
PP	3UTR.12	Mt1:7621585..7621595	Medtr1g023690
PP	3UTR.18	Mt1:7621642..7621652	Medtr1g023690
PP	3UTR.1	Mt1:7621832..7621842	Medtr1g023690
PP	3UTR.1	Mt1:7622005..7622015	Medtr1g023690
PP	3UTR.1	Mt1:7661474..7661484	Medtr1g023760
PP	3UTR.3	Mt1:7661505..7661515	Medtr1g023760
PP	3UTR.2	Mt1:7661590..7661600	Medtr1g023760
PP	igt.1	Mt1:7665975..7665985	Medtr1g023760.igt
PP	AMB.9	Mt1:7704886..7704896	Medtr1g023920
PP	igt.1	Mt1:7706518..7706528	Medtr1g023920.igt
PP	CDS.4	Mt1:7739415..7739425	Medtr1g023955
PP	3UTR.3	Mt1:7739722..7739732	Medtr1g023955
PP	3UTR.2	Mt1:7739751..7739761	Medtr1g023955
PP	3UTR.3	Mt1:7739830..7739840	Medtr1g023955
PP	intron.1	Mt1:7754563..7754573	Medtr1g023985
PP	3UTR.1	Mt1:7755910..7755920	Medtr1g023985
PP	3UTR.1	Mt1:7755947..7755957	Medtr1g023985
PP	3UTR.1	Mt1:7756091..7756101	Medtr1g023985
PP	igt.1	Mt1:7756962..7756972	Medtr1g023985.igt
PP	igt.1	Mt1:7758419..7758429	Medtr1g023985.igt
PP	3UTR.86	Mt1:7855890..7855900	Medtr1g024095
PP	3UTR.1	Mt1:7855930..7855940	Medtr1g024095
PP	3UTR.6	Mt1:7855987..7855997	Medtr1g024095
PP	3UTR.1	Mt1:7856105..7856115	Medtr1g024095
PP	igt.1	Mt1:7870452..7870462	Medtr1g024095.igt
PP	3UTR.1	Mt1:7923412..7923422	Medtr1g024830
PP	3UTR.1	Mt1:7923523..7923533	Medtr1g024830
PP	3UTR.8	Mt1:7961421..7961431	Medtr1g024980
PP	3UTR.1	Mt1:7961475..7961485	Medtr1g024980
PP	3UTR.2	Mt1:7961506..7961516	Medtr1g024980
PP	3UTR.1	Mt1:7961537..7961547	Medtr1g024980
PP	3UTR.1	Mt1:7961643..7961653	Medtr1g024980
PP	3UTR.1	Mt1:7961687..7961697	Medtr1g024980
PP	3UTR.1355	Mt1:7993588..7993598	Medtr1g025060
PP	3UTR.75	Mt1:7993734..7993744	Medtr1g025060
PP	3UTR.3	Mt1:7993862..7993872	Medtr1g025060
PP	3UTR.2	Mt1:7993920..7993930	Medtr1g025060
PP	CDS.1	Mt1:8022542..8022552	Medtr1g025180
PP	CDS.1	Mt1:8023426..8023436	Medtr1g025180
PP	3UTR.7	Mt1:8023750..8023760	Medtr1g025180
PP	3UTR.2	Mt1:8023849..8023859	Medtr1g025180
PP	igt.1	Mt1:8026082..8026092	Medtr1g025180.igt
PP	igt.1	Mt1:8077633..8077643	Medtr1g025310.igt
PP	3UTR.1	Mt1:8092715..8092725	Medtr1g025340
PP	CDS.2	Mt1:8118970..8118980	Medtr1g025420
PP	AMB.4	Mt1:8119556..8119566	Medtr1g025420
PP	3UTR.3	Mt1:8120356..8120366	Medtr1g025420
PP	3UTR.38	Mt1:8120500..8120510	Medtr1g025420
PP	3UTR.411	Mt1:8120585..8120595	Medtr1g025420
PP	3UTR.1	Mt1:8120749..8120759	Medtr1g025420
PP	CDS.1	Mt1:8234968..8234978	Medtr1g025680
PP	intron.690	Mt1:8235115..8235125	Medtr1g025680
PP	intron.3	Mt1:8235268..8235278	Medtr1g025680
PP	intron.3	Mt1:8235348..8235358	Medtr1g025680
PP	intron.1	Mt1:8244781..8244791	Medtr1g025700
PP	3UTR.1	Mt1:8246022..8246032	Medtr1g025700
PP	3UTR.3	Mt1:8246080..8246090	Medtr1g025700
PP	intron.1	Mt1:8254414..8254424	Medtr1g025720
PP	intron.20	Mt1:8254638..8254648	Medtr1g025720
PP	3UTR.1	Mt1:8255465..8255475	Medtr1g025720
PP	3UTR.12	Mt1:8255499..8255509	Medtr1g025720
PP	3UTR.31	Mt1:8255570..8255580	Medtr1g025720
PP	3UTR.21	Mt1:8255620..8255630	Medtr1g025720
PP	3UTR.2	Mt1:8290628..8290638	Medtr1g025780
PP	3UTR.2	Mt1:8290678..8290688	Medtr1g025780
PP	igt.2	Mt1:8389706..8389716	Medtr1g026035.igt
PP	CDS.2	Mt1:8425346..8425356	Medtr1g026090
PP	3UTR.2	Mt1:8461097..8461107	Medtr1g026170
PP	3UTR.2	Mt1:8461135..8461145	Medtr1g026170
PP	igt.1	Mt1:8521242..8521252	Medtr1g026170.igt
PP	3UTR.2	Mt1:8560131..8560141	Medtr1g026380
PP	igt.1	Mt1:8645821..8645831	Medtr1g026480.igt
PP	CDS.1	Mt1:8658313..8658323	Medtr1g026540
PP	3UTR.284	Mt1:8658751..8658761	Medtr1g026540
PP	3UTR.47	Mt1:8658874..8658884	Medtr1g026540
PP	3UTR.13	Mt1:8658933..8658943	Medtr1g026540
PP	3UTR.1	Mt1:8658994..8659004	Medtr1g026540
PP	AMB.4	Mt1:8662493..8662503	Medtr1g026550
PP	AMB.1	Mt1:8662549..8662559	Medtr1g026550
PP	AMB.100	Mt1:8663138..8663148	Medtr1g026550
PP	AMB.11	Mt1:8663216..8663226	Medtr1g026550
PP	AMB.2	Mt1:8663281..8663291	Medtr1g026550
PP	AMB.2	Mt1:8777996..8778006	Medtr1g026790
PP	3UTR.1	Mt1:8784777..8784787	Medtr1g026800
PP	AMB.1	Mt1:8790262..8790272	Medtr1g026810
PP	AMB.1	Mt1:8790804..8790814	Medtr1g026810
PP	3UTR.2	Mt1:8799297..8799307	Medtr1g026830
PP	3UTR.3	Mt1:8799327..8799337	Medtr1g026830
PP	3UTR.2	Mt1:8858347..8858357	Medtr1g026920
PP	igt.1	Mt1:8904674..8904684	Medtr1g027010.igt
PP	CDS.14	Mt1:8910997..8911007	Medtr1g027020
PP	CDS.5	Mt1:8911051..8911061	Medtr1g027020
PP	CDS.13	Mt1:8911261..8911271	Medtr1g027020
PP	3UTR.1	Mt1:8927690..8927700	Medtr1g027040
PP	3UTR.9	Mt1:8927753..8927763	Medtr1g027040
PP	3UTR.1	Mt1:8927864..8927874	Medtr1g027040
PP	3UTR.2	Mt1:8927891..8927901	Medtr1g027040
PP	3UTR.18	Mt1:8927935..8927945	Medtr1g027040
PP	CDS.2	Mt1:8940058..8940068	Medtr1g027060
PP	3UTR.2	Mt1:8940109..8940119	Medtr1g027060
PP	3UTR.2	Mt1:8940193..8940203	Medtr1g027060
PP	3UTR.1	Mt1:8940219..8940229	Medtr1g027060
PP	3UTR.11	Mt1:8940286..8940296	Medtr1g027060
PP	3UTR.1	Mt1:8963059..8963069	Medtr1g027150
PP	3UTR.1	Mt1:8963133..8963143	Medtr1g027150
PP	igt.4	Mt1:9084343..9084353	Medtr1g027410.igt
PP	igt.2	Mt1:9084401..9084411	Medtr1g027410.igt
PP	igt.2	Mt1:9084447..9084457	Medtr1g027410.igt
PP	3UTR.1	Mt1:9097404..9097414	Medtr1g027440
PP	3UTR.1	Mt1:9105588..9105598	Medtr1g027460
PP	CDS.18	Mt1:9143054..9143064	Medtr1g027540
PP	CDS.1	Mt1:9234238..9234248	Medtr1g027680
PP	3UTR.2	Mt1:9234818..9234828	Medtr1g027680
PP	3UTR.2	Mt1:9255637..9255647	Medtr1g027730
PP	3UTR.2	Mt1:9255687..9255697	Medtr1g027730
PP	3UTR.1	Mt1:9256063..9256073	Medtr1g027730
PP	igt.1	Mt1:9256159..9256169	Medtr1g027730.igt
PP	3UTR.8	Mt1:9300949..9300959	Medtr1g027820
PP	intron.1	Mt1:9307507..9307517	Medtr1g027830
PP	CDS.1	Mt1:9317579..9317589	Medtr1g027830
PP	igt.1	Mt1:9321525..9321535	Medtr1g027830.igt
PP	3UTR.1	Mt1:9365247..9365257	Medtr1g027960
PP	3UTR.1	Mt1:9378522..9378532	Medtr1g027970
PP	3UTR.70	Mt1:9496103..9496113	Medtr1g028290
PP	3UTR.5	Mt1:9496176..9496186	Medtr1g028290
PP	3UTR.1	Mt1:9505032..9505042	Medtr1g028300
PP	CDS.2	Mt1:9512695..9512705	Medtr1g028310
PP	3UTR.4	Mt1:9513585..9513595	Medtr1g028310
PP	3UTR.6	Mt1:9513664..9513674	Medtr1g028310
PP	3UTR.18	Mt1:9513725..9513735	Medtr1g028310
PP	3UTR.1	Mt1:9544618..9544628	Medtr1g028360
PP	3UTR.51	Mt1:9562487..9562497	Medtr1g028380
PP	3UTR.1	Mt1:9562581..9562591	Medtr1g028380
PP	igt.1	Mt1:9596881..9596891	Medtr1g028420.igt
PP	CDS.1	Mt1:9872477..9872487	Medtr1g028960
PP	3UTR.1	Mt1:9873372..9873382	Medtr1g028960
PP	3UTR.1	Mt1:9873421..9873431	Medtr1g028960
PP	3UTR.3	Mt1:9873472..9873482	Medtr1g028960
PP	3UTR.1	Mt1:9873550..9873560	Medtr1g028960
PP	3UTR.18	Mt1:9893367..9893377	Medtr1g029000
PP	3UTR.1	Mt1:9893429..9893439	Medtr1g029000
PP	3UTR.6	Mt1:9893486..9893496	Medtr1g029000
PP	3UTR.1	Mt1:9945105..9945115	Medtr1g029130
PP	3UTR.1	Mt1:10079549..10079559	Medtr1g029400
PP	3UTR.1	Mt1:10079593..10079603	Medtr1g029400
PP	3UTR.4	Mt1:10079755..10079765	Medtr1g029400
PP	3UTR.11	Mt1:10079862..10079872	Medtr1g029400
PP	3UTR.2	Mt1:10079980..10079990	Medtr1g029400
PP	3UTR.15	Mt1:10080053..10080063	Medtr1g029400
PP	3UTR.8	Mt1:10080171..10080181	Medtr1g029400
PP	AMB.1	Mt1:10089524..10089534	Medtr1g029410
PP	intron.2	Mt1:10090239..10090249	Medtr1g029410
PP	intron.1	Mt1:10090373..10090383	Medtr1g029410
PP	AMB.2	Mt1:10091083..10091093	Medtr1g029410
PP	3UTR.3	Mt1:10091175..10091185	Medtr1g029410
PP	3UTR.205	Mt1:10091380..10091390	Medtr1g029410
PP	3UTR.4	Mt1:10091439..10091449	Medtr1g029410
PP	3UTR.10	Mt1:10114512..10114522	Medtr1g029450
PP	3UTR.1	Mt1:10120193..10120203	Medtr1g029460
PP	3UTR.2	Mt1:10127456..10127466	Medtr1g029470
PP	3UTR.1	Mt1:10127624..10127634	Medtr1g029470
PP	3UTR.5	Mt1:10130680..10130690	Medtr1g029490
PP	CDS.1	Mt1:10192160..10192170	Medtr1g029610
PP	CDS.2	Mt1:10192207..10192217	Medtr1g029610
PP	3UTR.6	Mt1:10192448..10192458	Medtr1g029610
PP	intron.1	Mt1:10244794..10244804	Medtr1g029680
PP	3UTR.1	Mt1:10245931..10245941	Medtr1g029680
PP	3UTR.1	Mt1:10245984..10245994	Medtr1g029680
PP	3UTR.2	Mt1:10261497..10261507	Medtr1g029690
PP	3UTR.4	Mt1:10261649..10261659	Medtr1g029690
PP	AMB.1	Mt1:10275471..10275481	Medtr1g029710
PP	3UTR.1	Mt1:10284480..10284490	Medtr1g029720
PP	3UTR.1	Mt1:10284525..10284535	Medtr1g029720
PP	3UTR.2	Mt1:10284565..10284575	Medtr1g029720
PP	3UTR.3	Mt1:10284597..10284607	Medtr1g029720
PP	3UTR.1	Mt1:10284646..10284656	Medtr1g029720
PP	igt.2	Mt1:10330819..10330829	Medtr1g029800.igt
PP	igt.42	Mt1:10331659..10331669	Medtr1g029800.igt
PP	3UTR.5	Mt1:10380663..10380673	Medtr1g029850
PP	3UTR.192	Mt1:10434618..10434628	Medtr1g029990
PP	3UTR.1	Mt1:10434735..10434745	Medtr1g029990
PP	3UTR.1	Mt1:10476596..10476606	Medtr1g030060
PP	3UTR.1	Mt1:10476764..10476774	Medtr1g030060
PP	igt.6	Mt1:10476816..10476826	Medtr1g030060.igt
PP	igt.1	Mt1:10476854..10476864	Medtr1g030060.igt
PP	3UTR.1	Mt1:10501114..10501124	Medtr1g030265
PP	3UTR.1	Mt1:10663994..10664004	Medtr1g030640
PP	3UTR.1	Mt1:10664222..10664232	Medtr1g030640
PP	CDS.1	Mt1:10671363..10671373	Medtr1g030650
PP	3UTR.87	Mt1:10675131..10675141	Medtr1g030650
PP	3UTR.74	Mt1:10675326..10675336	Medtr1g030650
PP	3UTR.2	Mt1:10738848..10738858	Medtr1g030740
PP	igt.1	Mt1:10748252..10748262	Medtr1g030740.igt
PP	3UTR.3	Mt1:10777742..10777752	Medtr1g030810
PP	intron.1	Mt1:10783469..10783479	Medtr1g030820
PP	intron.1	Mt1:10783677..10783687	Medtr1g030820
PP	3UTR.44	Mt1:10784909..10784919	Medtr1g030820
PP	3UTR.1	Mt1:10791372..10791382	Medtr1g030840
PP	3UTR.1	Mt1:10791446..10791456	Medtr1g030840
PP	3UTR.1	Mt1:10795970..10795980	Medtr1g030850
PP	3UTR.1	Mt1:10857503..10857513	Medtr1g031110
PP	3UTR.1	Mt1:10900256..10900266	Medtr1g031180
PP	3UTR.1	Mt1:10931345..10931355	Medtr1g031320
PP	3UTR.6	Mt1:10993625..10993635	Medtr1g031460
PP	3UTR.1	Mt1:10993801..10993811	Medtr1g031460
PP	3UTR.1	Mt1:10994344..10994354	Medtr1g031470
PP	3UTR.1	Mt1:11005953..11005963	Medtr1g031510
PP	intron.2	Mt1:11026947..11026957	Medtr1g031540
PP	intron.1	Mt1:11027026..11027036	Medtr1g031540
PP	3UTR.2	Mt1:11041657..11041667	Medtr1g031580
PP	3UTR.1	Mt1:11041732..11041742	Medtr1g031580
PP	3UTR.178	Mt1:11041833..11041843	Medtr1g031580
PP	3UTR.5	Mt1:11041865..11041875	Medtr1g031580
PP	3UTR.1	Mt1:11041945..11041955	Medtr1g031580
PP	3UTR.1	Mt1:11042000..11042010	Medtr1g031580
PP	igt.2	Mt1:11042503..11042513	Medtr1g031580.igt
PP	igt.2	Mt1:11044611..11044621	Medtr1g031580.igt
PP	3UTR.2	Mt1:11068249..11068259	Medtr1g031640
PP	3UTR.1	Mt1:11068377..11068387	Medtr1g031640
PP	3UTR.1	Mt1:11068426..11068436	Medtr1g031640
PP	3UTR.1	Mt1:11131495..11131505	Medtr1g031740
PP	3UTR.11	Mt1:11131543..11131553	Medtr1g031740
PP	intron.4	Mt1:11145563..11145573	Medtr1g031780
PP	CDS.1	Mt1:11147091..11147101	Medtr1g031780
PP	intron.1	Mt1:11147554..11147564	Medtr1g031780
PP	3UTR.1	Mt1:11148961..11148971	Medtr1g031780
PP	3UTR.37	Mt1:11149113..11149123	Medtr1g031780
PP	3UTR.1	Mt1:11172334..11172344	Medtr1g031820
PP	3UTR.5	Mt1:11172377..11172387	Medtr1g031820
PP	3UTR.30	Mt1:11172424..11172434	Medtr1g031820
PP	3UTR.643	Mt1:11172480..11172490	Medtr1g031820
PP	3UTR.4	Mt1:11172589..11172599	Medtr1g031820
PP	3UTR.6	Mt1:11172631..11172641	Medtr1g031820
PP	AMB.3	Mt1:11206331..11206341	Medtr1g031890
PP	AMB.3	Mt1:11207229..11207239	Medtr1g031890
PP	AMB.1	Mt1:11207268..11207278	Medtr1g031890
PP	igt.13	Mt1:11212622..11212632	Medtr1g031890.igt
PP	intron.2	Mt1:11221805..11221815	Medtr1g031910
PP	intron.16	Mt1:11221882..11221892	Medtr1g031910
PP	intron.1	Mt1:11221914..11221924	Medtr1g031910
PP	intron.2	Mt1:11225126..11225136	Medtr1g031910
PP	intron.1	Mt1:11225355..11225365	Medtr1g031910
PP	CDS.10	Mt1:11226866..11226876	Medtr1g031910
PP	intron.1	Mt1:11227466..11227476	Medtr1g031910
PP	intron.2	Mt1:11227694..11227704	Medtr1g031910
PP	3UTR.1	Mt1:11235246..11235256	Medtr1g031910
PP	3UTR.3	Mt1:11235418..11235428	Medtr1g031910
PP	3UTR.753	Mt1:11235621..11235631	Medtr1g031910
PP	3UTR.1	Mt1:11235697..11235707	Medtr1g031910
PP	3UTR.2	Mt1:11419494..11419504	Medtr1g032200
PP	3UTR.2	Mt1:11419559..11419569	Medtr1g032200
PP	3UTR.1	Mt1:11419655..11419665	Medtr1g032200
PP	3UTR.115	Mt1:11425785..11425795	Medtr1g032220
PP	3UTR.2	Mt1:11425856..11425866	Medtr1g032220
PP	3UTR.1	Mt1:11426095..11426105	Medtr1g032220
PP	3UTR.1	Mt1:11426151..11426161	Medtr1g032220
PP	3UTR.1	Mt1:11456498..11456508	Medtr1g032290
PP	3UTR.64	Mt1:11456661..11456671	Medtr1g032290
PP	3UTR.19	Mt1:11456714..11456724	Medtr1g032290
PP	AMB.1	Mt1:11529017..11529027	Medtr1g032430
PP	AMB.3	Mt1:11529067..11529077	Medtr1g032430
PP	AMB.1	Mt1:11529158..11529168	Medtr1g032430
PP	AMB.1	Mt1:11529260..11529270	Medtr1g032430
PP	3UTR.5	Mt1:11536166..11536176	Medtr1g032440
PP	3UTR.6	Mt1:11536236..11536246	Medtr1g032440
PP	3UTR.3	Mt1:11536263..11536273	Medtr1g032440
PP	3UTR.53	Mt1:11536302..11536312	Medtr1g032440
PP	3UTR.68	Mt1:11539511..11539521	Medtr1g032450
PP	3UTR.1	Mt1:11577808..11577818	Medtr1g032520
PP	3UTR.6	Mt1:11602217..11602227	Medtr1g032570
PP	3UTR.45	Mt1:11602344..11602354	Medtr1g032570
PP	3UTR.1	Mt1:11613840..11613850	Medtr1g032580
PP	3UTR.2	Mt1:11623469..11623479	Medtr1g032600
PP	3UTR.10	Mt1:11623561..11623571	Medtr1g032600
PP	AMB.1	Mt1:11638481..11638491	Medtr1g032630
PP	AMB.1	Mt1:11638596..11638606	Medtr1g032630
PP	AMB.1	Mt1:11640594..11640604	Medtr1g032630
PP	AMB.1	Mt1:11640696..11640706	Medtr1g032630
PP	3UTR.2	Mt1:11838540..11838550	Medtr1g033000
PP	3UTR.1	Mt1:11883222..11883232	Medtr1g033080
PP	3UTR.1121	Mt1:11883460..11883470	Medtr1g033080
PP	3UTR.5	Mt1:11892594..11892604	Medtr1g033100
PP	3UTR.1	Mt1:11906056..11906066	Medtr1g033130
PP	3UTR.1	Mt1:11906131..11906141	Medtr1g033130
PP	3UTR.4	Mt1:11906193..11906203	Medtr1g033130
PP	3UTR.71	Mt1:11906269..11906279	Medtr1g033130
PP	CDS.1	Mt1:12091243..12091253	Medtr1g033500
PP	intron.2	Mt1:12135460..12135470	Medtr1g033620
PP	intron.5	Mt1:12135525..12135535	Medtr1g033620
PP	3UTR.4	Mt1:12164756..12164766	Medtr1g033670
PP	AMB.1	Mt1:12236940..12236950	Medtr1g033830
PP	AMB.41	Mt1:12237091..12237101	Medtr1g033830
PP	CDS.2	Mt1:12240926..12240936	Medtr1g033840
PP	CDS.1	Mt1:12296182..12296192	Medtr1g034000
PP	3UTR.1	Mt1:12296417..12296427	Medtr1g034000
PP	3UTR.1	Mt1:12296468..12296478	Medtr1g034000
PP	3UTR.3	Mt1:12296502..12296512	Medtr1g034000
PP	3UTR.5	Mt1:12311335..12311345	Medtr1g034030
PP	3UTR.1	Mt1:12311378..12311388	Medtr1g034030
PP	igt.1	Mt1:12436326..12436336	Medtr1g034210.igt
PP	3UTR.1	Mt1:12446115..12446125	Medtr1g034240
PP	3UTR.2	Mt1:12446192..12446202	Medtr1g034240
PP	3UTR.2	Mt1:12446221..12446231	Medtr1g034240
PP	3UTR.87	Mt1:12446325..12446335	Medtr1g034240
PP	igt.2	Mt1:12455441..12455451	Medtr1g034260.igt
PP	igt.2	Mt1:12455507..12455517	Medtr1g034260.igt
PP	igt.3	Mt1:12456207..12456217	Medtr1g034260.igt
PP	igt.1	Mt1:12456260..12456270	Medtr1g034260.igt
PP	CDS.2	Mt1:12473294..12473304	Medtr1g034290
PP	igt.2	Mt1:12480272..12480282	Medtr1g034290.igt
PP	intron.4	Mt1:12506826..12506836	Medtr1g034330
PP	intron.1	Mt1:12506869..12506879	Medtr1g034330
PP	intron.8	Mt1:12507004..12507014	Medtr1g034330
PP	3UTR.1	Mt1:12507930..12507940	Medtr1g034330
PP	3UTR.1	Mt1:12508082..12508092	Medtr1g034330
PP	3UTR.1	Mt1:12508120..12508130	Medtr1g034330
PP	3UTR.1	Mt1:12511149..12511159	Medtr1g034340
PP	3UTR.1	Mt1:12511190..12511200	Medtr1g034340
PP	3UTR.6	Mt1:12511255..12511265	Medtr1g034340
PP	3UTR.4	Mt1:12586538..12586548	Medtr1g035250
PP	CDS.1	Mt1:12607224..12607234	Medtr1g035200
PP	3UTR.3	Mt1:12608923..12608933	Medtr1g035200
PP	3UTR.1	Mt1:12609029..12609039	Medtr1g035200
PP	CDS.2	Mt1:12677389..12677399	Medtr1g035040
PP	CDS.2	Mt1:12677473..12677483	Medtr1g035040
PP	CDS.1	Mt1:12679446..12679456	Medtr1g035040
PP	CDS.2	Mt1:12679627..12679637	Medtr1g035040
PP	CDS.35	Mt1:12679676..12679686	Medtr1g035040
PP	CDS.1	Mt1:12679899..12679909	Medtr1g035040
PP	intron.1	Mt1:12680879..12680889	Medtr1g035040
PP	CDS.1	Mt1:12681151..12681161	Medtr1g035040
PP	CDS.6	Mt1:12681221..12681231	Medtr1g035040
PP	CDS.2	Mt1:12681253..12681263	Medtr1g035040
PP	CDS.2	Mt1:12681296..12681306	Medtr1g035040
PP	CDS.23	Mt1:12681432..12681442	Medtr1g035040
PP	intron.2	Mt1:12681589..12681599	Medtr1g035040
PP	3UTR.1	Mt1:12682319..12682329	Medtr1g035040
PP	3UTR.4	Mt1:12698483..12698493	Medtr1g035010
PP	3UTR.176	Mt1:12698547..12698557	Medtr1g035010
PP	3UTR.3	Mt1:12698608..12698618	Medtr1g035010
PP	3UTR.7	Mt1:12698682..12698692	Medtr1g035010
PP	3UTR.3	Mt1:12767258..12767268	Medtr1g034785
PP	igt.1	Mt1:12779223..12779233	Medtr1g034785.igt
PP	3UTR.1	Mt1:13025062..13025072	Medtr1g035690
PP	AMB.3	Mt1:13038599..13038609	Medtr1g035700
PP	igt.1	Mt1:13043123..13043133	Medtr1g035700.igt
PP	igt.6	Mt1:13043162..13043172	Medtr1g035700.igt
PP	igt.1	Mt1:13279831..13279841	Medtr1g036260.igt
PP	3UTR.1	Mt1:13293985..13293995	Medtr1g036290
PP	igt.1	Mt1:13393813..13393823	Medtr1g036470.igt
PP	3UTR.5	Mt1:13525333..13525343	Medtr1g036750
PP	intron.1	Mt1:13553002..13553012	Medtr1g036820
PP	CDS.2	Mt1:13614944..13614954	Medtr1g037010
PP	igt.1	Mt1:13618029..13618039	Medtr1g037010.igt
PP	igt.5	Mt1:13618102..13618112	Medtr1g037010.igt
PP	igt.59	Mt1:13618162..13618172	Medtr1g037010.igt
PP	igt.1	Mt1:13618777..13618787	Medtr1g037010.igt
PP	igt.1	Mt1:13618803..13618813	Medtr1g037010.igt
PP	intron.2	Mt1:13623051..13623061	Medtr1g037030
PP	intron.9	Mt1:13623123..13623133	Medtr1g037030
PP	intron.1	Mt1:13623178..13623188	Medtr1g037030
PP	3UTR.6	Mt1:13695276..13695286	Medtr1g037250
PP	3UTR.2	Mt1:13695403..13695413	Medtr1g037250
PP	CDS.1	Mt1:13713803..13713813	Medtr1g037280
PP	igt.2	Mt1:13758684..13758694	Medtr1g037300.igt
PP	igt.1	Mt1:13793473..13793483	Medtr1g037300.igt
PP	igt.1	Mt1:13793503..13793513	Medtr1g037300.igt
PP	igt.1	Mt1:13866059..13866069	Medtr1g037510.igt
PP	3UTR.1	Mt1:13908253..13908263	Medtr1g037570
PP	3UTR.1	Mt1:13915971..13915981	Medtr1g037580
PP	3UTR.11	Mt1:13952665..13952675	Medtr1g037630
PP	3UTR.4	Mt1:13979546..13979556	Medtr1g037680
PP	igt.2	Mt1:14250302..14250312	Medtr1g038630.igt
PP	igt.2	Mt1:14312185..14312195	Medtr1g038793.igt
PP	igt.1	Mt1:14312220..14312230	Medtr1g038793.igt
PP	igt.1	Mt1:14402705..14402715	Medtr1g039030.igt
PP	igt.3	Mt1:14402743..14402753	Medtr1g039030.igt
PP	3UTR.1	Mt1:14409036..14409046	Medtr1g039010
PP	intron.1	Mt1:14435776..14435786	Medtr1g038920
PP	3UTR.165	Mt1:14439597..14439607	Medtr1g038920
PP	igt.1	Mt1:14454883..14454893	Medtr1g038920.igt
PP	igt.1	Mt1:14454924..14454934	Medtr1g038920.igt
PP	3UTR.19	Mt1:14563439..14563449	Medtr1g039380
PP	3UTR.9	Mt1:14563573..14563583	Medtr1g039380
PP	igt.1	Mt1:14624662..14624672	Medtr1g039490.igt
PP	igt.1	Mt1:14624744..14624754	Medtr1g039490.igt
PP	3UTR.2	Mt1:14635263..14635273	Medtr1g040000
PP	3UTR.40	Mt1:14735622..14735632	Medtr1g040145
PP	3UTR.6	Mt1:14735698..14735708	Medtr1g040145
PP	3UTR.1	Mt1:14735775..14735785	Medtr1g040145
PP	igt.1	Mt1:14760391..14760401	Medtr1g040175.igt
PP	CDS.4	Mt1:14869904..14869914	Medtr1g040310
PP	3UTR.1	Mt1:14870585..14870595	Medtr1g040310
PP	3UTR.4	Mt1:14870643..14870653	Medtr1g040310
PP	CDS.1	Mt1:14919160..14919170	Medtr1g040355
PP	3UTR.11	Mt1:14924256..14924266	Medtr1g040355
PP	3UTR.1	Mt1:14924302..14924312	Medtr1g040355
PP	3UTR.3	Mt1:14931843..14931853	Medtr1g040360
PP	3UTR.1	Mt1:14936518..14936528	Medtr1g040370
PP	intron.1	Mt1:14965899..14965909	Medtr1g040435
PP	3UTR.2	Mt1:14966567..14966577	Medtr1g040435
PP	3UTR.4	Mt1:14966717..14966727	Medtr1g040435
PP	3UTR.1	Mt1:14966793..14966803	Medtr1g040435
PP	AMB.1	Mt1:15064947..15064957	Medtr1g040675
PP	3UTR.48	Mt1:15065594..15065604	Medtr1g040675
PP	3UTR.160	Mt1:15065736..15065746	Medtr1g040675
PP	3UTR.2	Mt1:15065771..15065781	Medtr1g040675
PP	3UTR.1	Mt1:15065826..15065836	Medtr1g040675
PP	intron.1	Mt1:15095062..15095072	Medtr1g040725
PP	intron.2	Mt1:15095094..15095104	Medtr1g040725
PP	intron.5	Mt1:15095121..15095131	Medtr1g040725
PP	intron.2	Mt1:15095199..15095209	Medtr1g040725
PP	CDS.5	Mt1:15108523..15108533	Medtr1g040765
PP	3UTR.5	Mt1:15190131..15190141	Medtr1g040905
PP	3UTR.1	Mt1:15190221..15190231	Medtr1g040905
PP	3UTR.7	Mt1:15190267..15190277	Medtr1g040905
PP	3UTR.1	Mt1:15239972..15239982	Medtr1g041085
PP	3UTR.7	Mt1:15240048..15240058	Medtr1g041085
PP	3UTR.2	Mt1:15240106..15240116	Medtr1g041085
PP	igt.1	Mt1:15333330..15333340	Medtr1g041225.igt
PP	intron.34	Mt1:15340753..15340763	Medtr1g041275
PP	CDS.44	Mt1:15341232..15341242	Medtr1g041275
PP	CDS.6	Mt1:15341271..15341281	Medtr1g041275
PP	CDS.1	Mt1:15341322..15341332	Medtr1g041275
PP	3UTR.5	Mt1:15342472..15342482	Medtr1g041275
PP	3UTR.17	Mt1:15352472..15352482	Medtr1g041285
PP	3UTR.3	Mt1:15352547..15352557	Medtr1g041285
PP	3UTR.1	Mt1:15386179..15386189	Medtr1g041320
PP	3UTR.3	Mt1:15386219..15386229	Medtr1g041320
PP	3UTR.83	Mt1:15413521..15413531	Medtr1g041345
PP	3UTR.9	Mt1:15413615..15413625	Medtr1g041345
PP	igt.1	Mt1:15455603..15455613	Medtr1g041345.igt
PP	CDS.2	Mt1:15479637..15479647	Medtr1g041405
PP	3UTR.2	Mt1:15485191..15485201	Medtr1g041405
PP	intron.2	Mt1:15580832..15580842	Medtr1g041495
PP	3UTR.1	Mt1:15583661..15583671	Medtr1g041495
PP	3UTR.2	Mt1:15583711..15583721	Medtr1g041495
PP	3UTR.1	Mt1:15583819..15583829	Medtr1g041495
PP	3UTR.4	Mt1:15591814..15591824	Medtr1g041545
PP	3UTR.2	Mt1:15591839..15591849	Medtr1g041545
PP	3UTR.1	Mt1:15730566..15730576	Medtr1g041815
PP	AMB.1	Mt1:15797913..15797923	Medtr1g042280
PP	AMB.7	Mt1:15797999..15798009	Medtr1g042280
PP	3UTR.3	Mt1:15886358..15886368	Medtr1g442730
PP	CDS.2	Mt1:15943952..15943962	Medtr1g442830
PP	intron.1	Mt1:15954919..15954929	Medtr1g442840
PP	intron.1	Mt1:15955858..15955868	Medtr1g442840
PP	intron.2	Mt1:15956002..15956012	Medtr1g442840
PP	CDS.1	Mt1:15958649..15958659	Medtr1g442840
PP	3UTR.1	Mt1:15958807..15958817	Medtr1g442840
PP	3UTR.10	Mt1:15958874..15958884	Medtr1g442840
PP	3UTR.1	Mt1:15958938..15958948	Medtr1g442840
PP	3UTR.1	Mt1:15959020..15959030	Medtr1g442840
PP	3UTR.1	Mt1:15959045..15959055	Medtr1g442840
PP	AMB.8	Mt1:15959136..15959146	Medtr1g442840
PP	3UTR.1	Mt1:15990426..15990436	Medtr1g042730
PP	3UTR.3	Mt1:15990499..15990509	Medtr1g042730
PP	3UTR.1	Mt1:16108430..16108440	Medtr1te043000
PP	3UTR.2	Mt1:16108571..16108581	Medtr1te043000
PP	3UTR.3	Mt1:16172923..16172933	Medtr1g043190
PP	3UTR.43	Mt1:16239675..16239685	Medtr1g043320
PP	3UTR.1	Mt1:16239711..16239721	Medtr1g043320
PP	3UTR.1	Mt1:16312147..16312157	Medtr1g043430
PP	igt.1	Mt1:16397381..16397391	Medtr1g043690.igt
PP	igt.2	Mt1:16398009..16398019	Medtr1g043690.igt
PP	3UTR.2	Mt1:16440002..16440012	Medtr1g043770
PP	3UTR.1	Mt1:16440049..16440059	Medtr1g043770
PP	3UTR.1	Mt1:16440738..16440748	Medtr1g043770
PP	intron.1	Mt1:16499861..16499871	Medtr1g044105
PP	3UTR.1	Mt1:16499907..16499917	Medtr1g044105
PP	3UTR.2	Mt1:16499960..16499970	Medtr1g044105
PP	3UTR.2	Mt1:16522196..16522206	Medtr1g044125
PP	CDS.4	Mt1:16550073..16550083	Medtr1g044135
PP	CDS.1	Mt1:16550420..16550430	Medtr1g044135
PP	3UTR.7	Mt1:16550762..16550772	Medtr1g044135
PP	3UTR.1	Mt1:16568154..16568164	Medtr1g044145
PP	3UTR.1	Mt1:16568292..16568302	Medtr1g044145
PP	3UTR.1	Mt1:16579371..16579381	Medtr1g044155
PP	3UTR.2	Mt1:16579590..16579600	Medtr1g044155
PP	3UTR.1	Mt1:16579621..16579631	Medtr1g044155
PP	CDS.1	Mt1:16779276..16779286	Medtr1g044450
PP	3UTR.3	Mt1:16782712..16782722	Medtr1g044450
PP	3UTR.93	Mt1:16782797..16782807	Medtr1g044450
PP	3UTR.15	Mt1:16866079..16866089	Medtr1g044660
PP	3UTR.175	Mt1:16866199..16866209	Medtr1g044660
PP	CDS.1	Mt1:16897083..16897093	Medtr1g044720
PP	intron.1	Mt1:16897738..16897748	Medtr1g044720
PP	3UTR.1	Mt1:16898154..16898164	Medtr1g044720
PP	3UTR.390	Mt1:16898256..16898266	Medtr1g044720
PP	igt.3	Mt1:16898411..16898421	Medtr1g044720.igt
PP	3UTR.2	Mt1:16946054..16946064	Medtr1g045130
PP	3UTR.258	Mt1:16946106..16946116	Medtr1g045130
PP	3UTR.17	Mt1:16946181..16946191	Medtr1g045130
PP	3UTR.3	Mt1:16946215..16946225	Medtr1g045130
PP	3UTR.1	Mt1:17010783..17010793	Medtr1g045370
PP	3UTR.1	Mt1:17029442..17029452	Medtr1g045410
PP	CDS.1	Mt1:17065745..17065755	Medtr1g045490
PP	CDS.1	Mt1:17066116..17066126	Medtr1g045490
PP	3UTR.7	Mt1:17075452..17075462	Medtr1g045510
PP	3UTR.13	Mt1:17075487..17075497	Medtr1g045510
PP	CDS.1	Mt1:17081583..17081593	Medtr1g045520
PP	3UTR.2	Mt1:17081705..17081715	Medtr1g045520
PP	3UTR.2	Mt1:17081828..17081838	Medtr1g045520
PP	3UTR.22	Mt1:17081880..17081890	Medtr1g045520
PP	3UTR.12	Mt1:17082018..17082028	Medtr1g045520
PP	3UTR.8	Mt1:17212502..17212512	Medtr1g045750
PP	intron.1	Mt1:17274668..17274678	Medtr1g045890
PP	AMB.1	Mt1:17276172..17276182	Medtr1g045890
PP	igt.2	Mt1:17473862..17473872	Medtr1g046340.igt
PP	3UTR.4	Mt1:17524940..17524950	Medtr1g046490
PP	3UTR.1	Mt1:17631870..17631880	Medtr1g046730
PP	3UTR.1	Mt1:17631907..17631917	Medtr1g046730
PP	3UTR.1	Mt1:17631951..17631961	Medtr1g046730
PP	CDS.1	Mt1:17682851..17682861	Medtr1g046850
PP	3UTR.1	Mt1:17683121..17683131	Medtr1g046850
PP	3UTR.2092	Mt1:17782976..17782986	Medtr1g047130
PP	3UTR.1	Mt1:17783080..17783090	Medtr1g047130
PP	3UTR.59	Mt1:17805098..17805108	Medtr1g047180
PP	3UTR.4	Mt1:17805153..17805163	Medtr1g047180
PP	3UTR.6	Mt1:17805200..17805210	Medtr1g047180
PP	3UTR.3	Mt1:17805228..17805238	Medtr1g047180
PP	3UTR.2	Mt1:17805284..17805294	Medtr1g047180
PP	3UTR.1	Mt1:17805316..17805326	Medtr1g047180
PP	intron.2	Mt1:17908707..17908717	Medtr1g047370
PP	3UTR.1	Mt1:17911385..17911395	Medtr1g047370
PP	3UTR.3	Mt1:17911436..17911446	Medtr1g047370
PP	3UTR.1	Mt1:17911702..17911712	Medtr1g047370
PP	3UTR.12	Mt1:17911794..17911804	Medtr1g047370
PP	3UTR.2	Mt1:17911887..17911897	Medtr1g047370
PP	3UTR.2	Mt1:17911915..17911925	Medtr1g047370
PP	3UTR.7	Mt1:17911959..17911969	Medtr1g047370
PP	3UTR.22	Mt1:17932539..17932549	Medtr1g047390
PP	3UTR.86	Mt1:17932584..17932594	Medtr1g047390
PP	3UTR.202	Mt1:17932675..17932685	Medtr1g047390
PP	3UTR.3	Mt1:17932714..17932724	Medtr1g047390
PP	3UTR.1	Mt1:17932921..17932931	Medtr1g047390
PP	3UTR.1	Mt1:18082997..18083007	Medtr1g047790
PP	3UTR.1	Mt1:18088059..18088069	Medtr1g047800
PP	igt.1	Mt1:18161266..18161276	Medtr1g047990.igt
PP	igt.2	Mt1:18340548..18340558	Medtr1g048350.igt
PP	3UTR.1	Mt1:18638395..18638405	Medtr1g040460
PP	igt.1	Mt1:18654163..18654173	Medtr1g040430.igt
PP	intron.7	Mt1:18721208..18721218	Medtr1g048630
PP	intron.1	Mt1:18721239..18721249	Medtr1g048630
PP	3UTR.1	Mt1:18732032..18732042	Medtr1g048630
PP	3UTR.2	Mt1:18921609..18921619	Medtr1g048970
PP	AMB.1	Mt1:18969097..18969107	Medtr1g049120
PP	AMB.6	Mt1:18971785..18971795	Medtr1g049120
PP	AMB.14	Mt1:18971839..18971849	Medtr1g049120
PP	AMB.1	Mt1:18983453..18983463	Medtr1g049140
PP	3UTR.11	Mt1:19002078..19002088	Medtr1g049180
PP	3UTR.4	Mt1:19002188..19002198	Medtr1g049180
PP	igt.1	Mt1:19386825..19386835	Medtr1g050425.igt
PP	3UTR.1	Mt1:19395737..19395747	Medtr1g050432
PP	CDS.1	Mt1:19480124..19480134	Medtr1g050492
PP	3UTR.7	Mt1:19501938..19501948	Medtr1g050502
PP	3UTR.91	Mt1:19502114..19502124	Medtr1g050502
PP	3UTR.16	Mt1:19502181..19502191	Medtr1g050502
PP	3UTR.1	Mt1:19521401..19521411	Medtr1g050512
PP	igt.1	Mt1:19618420..19618430	Medtr1g050690.igt
PP	igt.5	Mt1:19618482..19618492	Medtr1g050690.igt
PP	intron.1	Mt1:19627006..19627016	Medtr1g050720
PP	intron.1	Mt1:19630928..19630938	Medtr1g050720
PP	CDS.9	Mt1:19631756..19631766	Medtr1g050720
PP	CDS.11	Mt1:19632168..19632178	Medtr1g050720
PP	3UTR.1	Mt1:19632277..19632287	Medtr1g050720
PP	3UTR.2	Mt1:19632397..19632407	Medtr1g050720
PP	3UTR.34	Mt1:19632429..19632439	Medtr1g050720
PP	3UTR.13	Mt1:19632498..19632508	Medtr1g050720
PP	3UTR.1	Mt1:19632580..19632590	Medtr1g050720
PP	3UTR.1	Mt1:19632608..19632618	Medtr1g050720
PP	AMB.5	Mt1:19685758..19685768	Medtr1g050510
PP	CDS.18	Mt1:19685856..19685866	Medtr1g050510
PP	3UTR.1	Mt1:19688382..19688392	Medtr1g050510
PP	3UTR.1	Mt1:19688408..19688418	Medtr1g050510
PP	3UTR.1	Mt1:19688476..19688486	Medtr1g050510
PP	3UTR.1	Mt1:19688607..19688617	Medtr1g050510
PP	igt.1	Mt1:19697137..19697147	Medtr1g050510.igt
PP	intron.1	Mt1:19759025..19759035	Medtr1g050845
PP	igt.1	Mt1:19829334..19829344	Medtr1g050360.igt
PP	igt.5	Mt1:19829550..19829560	Medtr1g050360.igt
PP	igt.1	Mt1:19829635..19829645	Medtr1g050360.igt
PP	3UTR.30	Mt1:19975466..19975476	Medtr1g051155
PP	3UTR.3	Mt1:19975601..19975611	Medtr1g051155
PP	igt.8	Mt1:20001173..20001183	Medtr1g051205.igt
PP	igt.2	Mt1:20001721..20001731	Medtr1g051205.igt
PP	igt.2	Mt1:20036881..20036891	Medtr1g051240.igt
PP	intron.2	Mt1:20104724..20104734	Medtr1g051315
PP	3UTR.1	Mt1:20625652..20625662	Medtr1g051760
PP	3UTR.3	Mt1:20625702..20625712	Medtr1g051760
PP	igt.1	Mt1:20723552..20723562	Medtr1g051810.igt
PP	3UTR.2	Mt1:20747682..20747692	Medtr1g051825
PP	3UTR.6	Mt1:20747760..20747770	Medtr1g051825
PP	3UTR.10	Mt1:20747821..20747831	Medtr1g051825
PP	igt.1	Mt1:20780411..20780421	Medtr1g051860.igt
PP	igt.2	Mt1:20793281..20793291	Medtr1g051860.igt
PP	igt.1	Mt1:20793449..20793459	Medtr1g051860.igt
PP	igt.2	Mt1:20793572..20793582	Medtr1g051860.igt
PP	3UTR.15	Mt1:20985576..20985586	Medtr1g052100
PP	3UTR.1	Mt1:20985658..20985668	Medtr1g052100
PP	3UTR.1	Mt1:20985695..20985705	Medtr1g052100
PP	3UTR.1	Mt1:21006114..21006124	Medtr1g052115
PP	igt.1	Mt1:21007291..21007301	Medtr1g052115.igt
PP	igt.1	Mt1:21050129..21050139	Medtr1g052130.igt
PP	igt.11	Mt1:21050204..21050214	Medtr1g052130.igt
PP	3UTR.11	Mt1:21062507..21062517	Medtr1g052170
PP	3UTR.9	Mt1:21062581..21062591	Medtr1g052170
PP	3UTR.2	Mt1:21062635..21062645	Medtr1g052170
PP	3UTR.1	Mt1:21273374..21273384	Medtr1g052405
PP	3UTR.7	Mt1:21286151..21286161	Medtr1g052425
PP	3UTR.1	Mt1:21286216..21286226	Medtr1g052425
PP	3UTR.1	Mt1:21325275..21325285	Medtr1g052470
PP	3UTR.4	Mt1:21325321..21325331	Medtr1g052470
PP	3UTR.2	Mt1:21325368..21325378	Medtr1g052470
PP	3UTR.1	Mt1:21325422..21325432	Medtr1g052470
PP	3UTR.1	Mt1:21325551..21325561	Medtr1g052470
PP	intron.2	Mt1:21337807..21337817	Medtr1g052475
PP	igt.1	Mt1:21385021..21385031	Medtr1g052505.igt
PP	igt.2	Mt1:21399442..21399452	Medtr1g052505.igt
PP	3UTR.3	Mt1:21548525..21548535	Medtr1g052640
PP	CDS.2	Mt1:21693353..21693363	Medtr1g052730
PP	3UTR.1	Mt1:21695081..21695091	Medtr1g052730
PP	3UTR.1	Mt1:21695134..21695144	Medtr1g052730
PP	3UTR.1	Mt1:21774316..21774326	Medtr1g059090
PP	3UTR.1	Mt1:21774367..21774377	Medtr1g059090
PP	3UTR.1	Mt1:21774465..21774475	Medtr1g059090
PP	3UTR.1	Mt1:21778220..21778230	Medtr1g059080
PP	CDS.1	Mt1:21933711..21933721	Medtr1g052880
PP	3UTR.297	Mt1:22424571..22424581	Medtr1g053360
PP	3UTR.2	Mt1:22424610..22424620	Medtr1g053360
PP	3UTR.8	Mt1:22424660..22424670	Medtr1g053360
PP	3UTR.1	Mt1:22552180..22552190	Medtr1g053520
PP	3UTR.21	Mt1:22552225..22552235	Medtr1g053520
PP	igt.1	Mt1:22870919..22870929	Medtr1g053860.igt
PP	igt.1	Mt1:22870990..22871000	Medtr1g053860.igt
PP	intron.4	Mt1:22877212..22877222	Medtr1g053905
PP	CDS.1	Mt1:22878471..22878481	Medtr1g053905
PP	intron.19	Mt1:22880047..22880057	Medtr1g053905
PP	intron.2	Mt1:22880111..22880121	Medtr1g053905
PP	3UTR.12	Mt1:22880637..22880647	Medtr1g053905
PP	3UTR.1	Mt1:22880716..22880726	Medtr1g053905
PP	3UTR.130	Mt1:22880747..22880757	Medtr1g053905
PP	3UTR.53	Mt1:22880822..22880832	Medtr1g053905
PP	igt.1	Mt1:22883096..22883106	Medtr1g053905.igt
PP	CDS.2	Mt1:22934458..22934468	Medtr1g053955
PP	CDS.1	Mt1:22936397..22936407	Medtr1g053955
PP	CDS.1	Mt1:22937417..22937427	Medtr1g053955
PP	3UTR.1	Mt1:22942100..22942110	Medtr1g053955
PP	3UTR.1	Mt1:22942144..22942154	Medtr1g053955
PP	3UTR.4	Mt1:22942521..22942531	Medtr1g053955
PP	3UTR.27	Mt1:22942638..22942648	Medtr1g053955
PP	3UTR.1	Mt1:22942805..22942815	Medtr1g053955
PP	3UTR.1	Mt1:22950883..22950893	Medtr1g053960
PP	3UTR.21	Mt1:22950987..22950997	Medtr1g053960
PP	3UTR.1	Mt1:23032242..23032252	Medtr1g054035
PP	igt.1	Mt1:23067360..23067370	Medtr1g054055.igt
PP	CDS.1	Mt1:23231405..23231415	Medtr1g054205
PP	3UTR.1	Mt1:23231818..23231828	Medtr1g054205
PP	3UTR.5	Mt1:23231890..23231900	Medtr1g054205
PP	3UTR.1	Mt1:23368308..23368318	Medtr1g054300
PP	intron.1	Mt1:23384183..23384193	Medtr1g054310
PP	3UTR.1208	Mt1:23384545..23384555	Medtr1g054310
PP	CDS.6	Mt1:23426988..23426998	Medtr1g054355
PP	intron.59	Mt1:23427569..23427579	Medtr1g054355
PP	CDS.3	Mt1:23427731..23427741	Medtr1g054355
PP	CDS.7	Mt1:23427770..23427780	Medtr1g054355
PP	3UTR.1	Mt1:23430065..23430075	Medtr1g054355
PP	3UTR.2	Mt1:23430162..23430172	Medtr1g054355
PP	3UTR.2	Mt1:23430198..23430208	Medtr1g054355
PP	3UTR.6	Mt1:23430301..23430311	Medtr1g054355
PP	3UTR.4	Mt1:23523436..23523446	Medtr1g054450
PP	3UTR.45	Mt1:23523474..23523484	Medtr1g054450
PP	3UTR.5	Mt1:23523544..23523554	Medtr1g054450
PP	3UTR.164	Mt1:23523592..23523602	Medtr1g054450
PP	3UTR.6	Mt1:23523762..23523772	Medtr1g054450
PP	AMB.4	Mt1:23610694..23610704	Medtr1g054535
PP	3UTR.12	Mt1:23684204..23684214	Medtr1g054575
PP	3UTR.1	Mt1:23684264..23684274	Medtr1g054575
PP	CDS.4	Mt1:23880773..23880783	Medtr1g054710
PP	3UTR.1	Mt1:23884804..23884814	Medtr1g054710
PP	3UTR.1	Mt1:23891149..23891159	Medtr1g054715
PP	3UTR.1	Mt1:23891478..23891488	Medtr1g054715
PP	igt.2	Mt1:23895177..23895187	Medtr1g054715.igt
PP	3UTR.1	Mt1:23904479..23904489	Medtr1g054735
PP	3UTR.2	Mt1:23904682..23904692	Medtr1g054735
PP	3UTR.2	Mt1:24022127..24022137	Medtr1g054835
PP	igt.3	Mt1:24031731..24031741	Medtr1g054835.igt
PP	3UTR.1	Mt1:24129913..24129923	Medtr1g054935
PP	3UTR.1	Mt1:24129972..24129982	Medtr1g054935
PP	3UTR.1	Mt1:24167411..24167421	Medtr1g054980
PP	3UTR.1	Mt1:24167489..24167499	Medtr1g054980
PP	3UTR.1	Mt1:24167515..24167525	Medtr1g054980
PP	3UTR.9	Mt1:24260376..24260386	Medtr1g055080
PP	3UTR.4	Mt1:24260544..24260554	Medtr1g055080
PP	igt.2	Mt1:24260680..24260690	Medtr1g055080.igt
PP	igt.10	Mt1:24260738..24260748	Medtr1g055080.igt
PP	3UTR.1	Mt1:24338163..24338173	Medtr1g055160
PP	3UTR.1	Mt1:24338205..24338215	Medtr1g055160
PP	3UTR.4	Mt1:24338232..24338242	Medtr1g055160
PP	3UTR.2	Mt1:24338280..24338290	Medtr1g055160
PP	3UTR.2	Mt1:24338385..24338395	Medtr1g055160
PP	CDS.1	Mt1:24504780..24504790	Medtr1g055365
PP	CDS.1	Mt1:24505051..24505061	Medtr1g055365
PP	CDS.1	Mt1:24505462..24505472	Medtr1g055365
PP	CDS.2	Mt1:24505516..24505526	Medtr1g055365
PP	3UTR.4	Mt1:24506159..24506169	Medtr1g055365
PP	3UTR.4	Mt1:24506230..24506240	Medtr1g055365
PP	3UTR.1	Mt1:24506283..24506293	Medtr1g055365
PP	3UTR.2	Mt1:24675512..24675522	Medtr1g056390
PP	3UTR.77	Mt1:24675678..24675688	Medtr1g056390
PP	AMB.1	Mt1:24703167..24703177	Medtr1g056520
PP	AMB.3	Mt1:24704951..24704961	Medtr1g056520
PP	AMB.17	Mt1:24704996..24705006	Medtr1g056520
PP	AMB.1	Mt1:24705048..24705058	Medtr1g056520
PP	igt.1	Mt1:24721670..24721680	Medtr1g056520.igt
PP	intron.1	Mt1:24733374..24733384	Medtr1g056490
PP	intron.3	Mt1:24733518..24733528	Medtr1g056490
PP	intron.1	Mt1:24733590..24733600	Medtr1g056490
PP	3UTR.1	Mt1:24739372..24739382	Medtr1g056490
PP	3UTR.43	Mt1:24768049..24768059	Medtr1g056460
PP	3UTR.18	Mt1:24768204..24768214	Medtr1g056460
PP	3UTR.3	Mt1:24768298..24768308	Medtr1g056460
PP	3UTR.1	Mt1:24768353..24768363	Medtr1g056460
PP	3UTR.1	Mt1:24774493..24774503	Medtr1g056640
PP	3UTR.4	Mt1:24774555..24774565	Medtr1g056640
PP	3UTR.77	Mt1:24774649..24774659	Medtr1g056640
PP	CDS.1	Mt1:24866682..24866692	Medtr1g056800
PP	3UTR.7	Mt1:24872781..24872791	Medtr1g056800
PP	3UTR.365	Mt1:24872952..24872962	Medtr1g056800
PP	3UTR.5	Mt1:24873123..24873133	Medtr1g056800
PP	3UTR.5	Mt1:24873227..24873237	Medtr1g056800
PP	igt.2	Mt1:24999946..24999956	Medtr1g105120.igt
PP	3UTR.102	Mt1:25008933..25008943	Medtr1g105090
PP	3UTR.2	Mt1:25109517..25109527	Medtr1g057130
PP	igt.2	Mt1:25149663..25149673	Medtr1g057190.igt
PP	igt.2	Mt1:25149729..25149739	Medtr1g057190.igt
PP	3UTR.1	Mt1:25274699..25274709	Medtr1g057460
PP	3UTR.1	Mt1:25274730..25274740	Medtr1g057460
PP	3UTR.2	Mt1:25421217..25421227	Medtr1g057790
PP	3UTR.2	Mt1:25456828..25456838	Medtr1g057850
PP	3UTR.1	Mt1:25456856..25456866	Medtr1g057850
PP	3UTR.1	Mt1:25641286..25641296	Medtr1g058260
PP	3UTR.338	Mt1:25641347..25641357	Medtr1g058260
PP	3UTR.1	Mt1:25692743..25692753	Medtr1g058350
PP	3UTR.1	Mt1:25692773..25692783	Medtr1g058350
PP	CDS.1	Mt1:25783538..25783548	Medtr1g058490
PP	igt.4	Mt1:25816537..25816547	Medtr1g058520.igt
PP	3UTR.1	Mt1:25900506..25900516	Medtr1g059590
PP	3UTR.1	Mt1:25900531..25900541	Medtr1g059590
PP	3UTR.2	Mt1:25900575..25900585	Medtr1g059590
PP	3UTR.1	Mt1:25900628..25900638	Medtr1g059590
PP	intron.1	Mt1:25922844..25922854	Medtr1g059630
PP	3UTR.1	Mt1:25939159..25939169	Medtr1g059650
PP	3UTR.5	Mt1:25939191..25939201	Medtr1g059650
PP	3UTR.692	Mt1:25941341..25941351	Medtr1g059660
PP	3UTR.3	Mt1:25941500..25941510	Medtr1g059660
PP	3UTR.1	Mt1:25946903..25946913	Medtr1g059670
PP	3UTR.133	Mt1:25947044..25947054	Medtr1g059670
PP	3UTR.12	Mt1:25950243..25950253	Medtr1g059690
PP	3UTR.1	Mt1:25950314..25950324	Medtr1g059690
PP	3UTR.1	Mt1:26006529..26006539	Medtr1g059760
PP	igt.2	Mt1:26047107..26047117	Medtr1g059820.igt
PP	igt.2	Mt1:26114005..26114015	Medtr1g059890.igt
PP	igt.1	Mt1:26123289..26123299	Medtr1g059890.igt
PP	3UTR.1	Mt1:26162361..26162371	Medtr1g060070
PP	3UTR.1	Mt1:26176134..26176144	Medtr1g060120
PP	AMB.1	Mt1:26294142..26294152	Medtr1g060410
PP	AMB.18	Mt1:26294188..26294198	Medtr1g060410
PP	igt.1	Mt1:26299564..26299574	Medtr1g060410.igt
PP	igt.2	Mt1:26300076..26300086	Medtr1g060410.igt
PP	igt.1	Mt1:26300199..26300209	Medtr1g060410.igt
PP	igt.28	Mt1:26300246..26300256	Medtr1g060410.igt
PP	CDS.2	Mt1:26323751..26323761	Medtr1g060490
PP	3UTR.9	Mt1:26323823..26323833	Medtr1g060490
PP	3UTR.61	Mt1:26323913..26323923	Medtr1g060490
PP	igt.1	Mt1:26348407..26348417	Medtr1g060540.igt
PP	CDS.1	Mt1:26482529..26482539	Medtr1g060790
PP	CDS.1	Mt1:26483404..26483414	Medtr1g060790
PP	3UTR.221	Mt1:26485858..26485868	Medtr1g060790
PP	3UTR.7	Mt1:26485999..26486009	Medtr1g060790
PP	3UTR.2	Mt1:26486033..26486043	Medtr1g060790
PP	3UTR.2	Mt1:26486084..26486094	Medtr1g060790
PP	3UTR.1	Mt1:26504481..26504491	Medtr1g060860
PP	3UTR.1	Mt1:26504917..26504927	Medtr1g060860
PP	CDS.3	Mt1:26528174..26528184	Medtr1g060890
PP	3UTR.1	Mt1:26528824..26528834	Medtr1g060890
PP	3UTR.1	Mt1:26528860..26528870	Medtr1g060890
PP	3UTR.1	Mt1:26539065..26539075	Medtr1g060910
PP	igt.1	Mt1:26630936..26630946	Medtr1g061000.igt
PP	igt.1	Mt1:26632412..26632422	Medtr1g061000.igt
PP	igt.1	Mt1:26632462..26632472	Medtr1g061000.igt
PP	3UTR.1	Mt1:26680782..26680792	Medtr1g061160
PP	3UTR.59	Mt1:26680858..26680868	Medtr1g061160
PP	igt.1	Mt1:26684974..26684984	Medtr1g061160.igt
PP	igt.1	Mt1:26753723..26753733	Medtr1g061160.igt
PP	igt.1	Mt1:26823866..26823876	Medtr1g061330.igt
PP	intron.1	Mt1:26870690..26870700	Medtr1g061560
PP	CDS.1	Mt1:26890583..26890593	Medtr1g061590
PP	CDS.2	Mt1:26890640..26890650	Medtr1g061590
PP	3UTR.1512	Mt1:26891159..26891169	Medtr1g061590
PP	3UTR.1	Mt1:26917679..26917689	Medtr1g061630
PP	3UTR.6	Mt1:26917737..26917747	Medtr1g061630
PP	intron.2	Mt1:26947989..26947999	Medtr1g061690
PP	intron.1	Mt1:26948591..26948601	Medtr1g061690
PP	3UTR.25	Mt1:26951623..26951633	Medtr1g061690
PP	3UTR.3	Mt1:26951652..26951662	Medtr1g061690
PP	3UTR.12	Mt1:27076196..27076206	Medtr1g061970
PP	3UTR.1	Mt1:27076289..27076299	Medtr1g061970
PP	3UTR.2	Mt1:27080381..27080391	Medtr1g062250
PP	3UTR.1	Mt1:27098593..27098603	Medtr1g062160
PP	3UTR.2	Mt1:27098642..27098652	Medtr1g062160
PP	3UTR.1	Mt1:27098806..27098816	Medtr1g062160
PP	3UTR.2	Mt1:27098863..27098873	Medtr1g062160
PP	3UTR.2	Mt1:27141461..27141471	Medtr1g062190
PP	3UTR.11	Mt1:27141538..27141548	Medtr1g062190
PP	3UTR.1	Mt1:27152512..27152522	Medtr1g062200
PP	3UTR.1	Mt1:27152620..27152630	Medtr1g062200
PP	3UTR.12	Mt1:27152685..27152695	Medtr1g062200
PP	CDS.1	Mt1:27202029..27202039	Medtr1g062330
PP	3UTR.1	Mt1:27206454..27206464	Medtr1g062330
PP	3UTR.2	Mt1:27206506..27206516	Medtr1g062330
PP	3UTR.1	Mt1:27408782..27408792	Medtr1g062620
PP	3UTR.4	Mt1:27444326..27444336	Medtr1g062690
PP	3UTR.1	Mt1:27444380..27444390	Medtr1g062690
PP	3UTR.1	Mt1:27444412..27444422	Medtr1g062690
PP	AMB.1	Mt1:27471163..27471173	Medtr1g062740
PP	CDS.1	Mt1:27472997..27473007	Medtr1g062740
PP	CDS.513	Mt1:27473212..27473222	Medtr1g062740
PP	3UTR.1	Mt1:27479227..27479237	Medtr1g062740
PP	3UTR.104	Mt1:27479278..27479288	Medtr1g062740
PP	3UTR.10	Mt1:27479332..27479342	Medtr1g062740
PP	3UTR.2	Mt1:27479367..27479377	Medtr1g062740
PP	3UTR.1	Mt1:27498564..27498574	Medtr1g062760
PP	3UTR.2	Mt1:27498602..27498612	Medtr1g062760
PP	igt.1	Mt1:27686213..27686223	Medtr1g062970.igt
PP	3UTR.1	Mt1:27739872..27739882	Medtr1g063090
PP	3UTR.1	Mt1:27740037..27740047	Medtr1g063090
PP	igt.1	Mt1:27752610..27752620	Medtr1g063090.igt
PP	igt.4	Mt1:27752679..27752689	Medtr1g063090.igt
PP	CDS.3	Mt1:27756219..27756229	Medtr1g063110
PP	intron.2	Mt1:27758174..27758184	Medtr1g063110
PP	intron.1	Mt1:27758215..27758225	Medtr1g063110
PP	3UTR.2	Mt1:27761125..27761135	Medtr1g063110
PP	3UTR.2	Mt1:27761323..27761333	Medtr1g063110
PP	3UTR.1	Mt1:27770882..27770892	Medtr1g063120
PP	3UTR.1	Mt1:27813841..27813851	Medtr1g063170
PP	3UTR.1	Mt1:27840218..27840228	Medtr1g063180
PP	3UTR.1	Mt1:27840305..27840315	Medtr1g063180
PP	3UTR.85	Mt1:27840351..27840361	Medtr1g063180
PP	3UTR.15	Mt1:27840497..27840507	Medtr1g063180
PP	CDS.2	Mt1:27863069..27863079	Medtr1g063210
PP	3UTR.6	Mt1:27863447..27863457	Medtr1g063210
PP	3UTR.218	Mt1:27863598..27863608	Medtr1g063210
PP	3UTR.18	Mt1:27863696..27863706	Medtr1g063210
PP	3UTR.37	Mt1:27863755..27863765	Medtr1g063210
PP	igt.1	Mt1:27882519..27882529	Medtr1g063210.igt
PP	3UTR.1	Mt1:27885506..27885516	Medtr1g063240
PP	3UTR.1	Mt1:27885638..27885648	Medtr1g063240
PP	3UTR.7	Mt1:27956491..27956501	Medtr1g063330
PP	3UTR.4	Mt1:27956565..27956575	Medtr1g063330
PP	3UTR.4	Mt1:27956653..27956663	Medtr1g063330
PP	3UTR.4	Mt1:27959709..27959719	Medtr1g063340
PP	3UTR.17	Mt1:27959781..27959791	Medtr1g063340
PP	igt.2	Mt1:28058272..28058282	Medtr1g063870.igt
PP	igt.10	Mt1:28067997..28068007	Medtr1g063870.igt
PP	3UTR.6	Mt1:28106000..28106010	Medtr1g063940
PP	3UTR.2	Mt1:28106099..28106109	Medtr1g063940
PP	3UTR.3	Mt1:28106150..28106160	Medtr1g063940
PP	igt.1	Mt1:28184791..28184801	Medtr1g064005.igt
PP	igt.1	Mt1:28187828..28187838	Medtr1g064005.igt
PP	3UTR.1	Mt1:28239974..28239984	Medtr1g064170
PP	igt.17	Mt1:28257129..28257139	Medtr1g064230.igt
PP	AMB.2	Mt1:28288832..28288842	Medtr1g064300
PP	igt.1	Mt1:28382805..28382815	Medtr1g064500.igt
PP	igt.2	Mt1:28382857..28382867	Medtr1g064500.igt
PP	igt.3	Mt1:28383023..28383033	Medtr1g064500.igt
PP	igt.3	Mt1:28383079..28383089	Medtr1g064500.igt
PP	igt.1	Mt1:28383385..28383395	Medtr1g064500.igt
PP	3UTR.4	Mt1:28390883..28390893	Medtr1g064540
PP	3UTR.1	Mt1:28406978..28406988	Medtr1g064560
PP	3UTR.1	Mt1:28407103..28407113	Medtr1g064560
PP	3UTR.2	Mt1:28407132..28407142	Medtr1g064560
PP	3UTR.1	Mt1:28407242..28407252	Medtr1g064560
PP	intron.2	Mt1:28467014..28467024	Medtr1g064680
PP	3UTR.7	Mt1:28467900..28467910	Medtr1g064680
PP	3UTR.2	Mt1:28467940..28467950	Medtr1g064680
PP	3UTR.889	Mt1:28468026..28468036	Medtr1g064680
PP	3UTR.8	Mt1:28468080..28468090	Medtr1g064680
PP	3UTR.1	Mt1:28485709..28485719	Medtr1g064710
PP	3UTR.2	Mt1:28485747..28485757	Medtr1g064710
PP	igt.1	Mt1:28528178..28528188	Medtr1g064720.igt
PP	intron.1	Mt1:28532275..28532285	Medtr1g066400
PP	AMB.16	Mt1:28532641..28532651	Medtr1g066400
PP	igt.1	Mt1:28533557..28533567	Medtr1g066400.igt
PP	3UTR.5	Mt1:28606993..28607003	Medtr1g066380
PP	3UTR.4	Mt1:28611257..28611267	Medtr1g066390
PP	3UTR.2	Mt1:28657378..28657388	Medtr1g066680
PP	3UTR.2	Mt1:28696838..28696848	Medtr1g066770
PP	CDS.1	Mt1:28708404..28708414	Medtr1g066800
PP	CDS.1	Mt1:28710343..28710353	Medtr1g066800
PP	CDS.1	Mt1:28710414..28710424	Medtr1g066800
PP	3UTR.1	Mt1:28711150..28711160	Medtr1g066800
PP	3UTR.4	Mt1:28711211..28711221	Medtr1g066800
PP	CDS.2	Mt1:28732628..28732638	Medtr1g066850
PP	CDS.1	Mt1:28733886..28733896	Medtr1g066850
PP	3UTR.5	Mt1:28734229..28734239	Medtr1g066850
PP	3UTR.7	Mt1:28734292..28734302	Medtr1g066850
PP	3UTR.27	Mt1:28734368..28734378	Medtr1g066850
PP	3UTR.1	Mt1:28734476..28734486	Medtr1g066850
PP	intron.1	Mt1:28735898..28735908	Medtr1g066860
PP	CDS.1	Mt1:28736825..28736835	Medtr1g066860
PP	CDS.104	Mt1:28737135..28737145	Medtr1g066860
PP	3UTR.2	Mt1:28737172..28737182	Medtr1g066860
PP	3UTR.271	Mt1:28737282..28737292	Medtr1g066860
PP	3UTR.658	Mt1:28737386..28737396	Medtr1g066860
PP	3UTR.2	Mt1:28807195..28807205	Medtr1g066970
PP	igt.1	Mt1:28815023..28815033	Medtr1g066980.igt
PP	igt.1	Mt1:28815076..28815086	Medtr1g066980.igt
PP	3UTR.11	Mt1:28856835..28856845	Medtr1g067050
PP	3UTR.10	Mt1:28856869..28856879	Medtr1g067050
PP	3UTR.10	Mt1:28856910..28856920	Medtr1g067050
PP	3UTR.2	Mt1:28856941..28856951	Medtr1g067050
PP	3UTR.1	Mt1:28856970..28856980	Medtr1g067050
PP	3UTR.8	Mt1:28857038..28857048	Medtr1g067050
PP	CDS.2	Mt1:28879553..28879563	Medtr1g067110
PP	AMB.45	Mt1:28881422..28881432	Medtr1g067110
PP	3UTR.1	Mt1:28893992..28894002	Medtr1g067140
PP	3UTR.7	Mt1:28894040..28894050	Medtr1g067140
PP	igt.1	Mt1:28978365..28978375	Medtr1g067140.igt
PP	igt.3	Mt1:28978397..28978407	Medtr1g067140.igt
PP	3UTR.1	Mt1:29010201..29010211	Medtr1g067320
PP	igt.3	Mt1:29011100..29011110	Medtr1g067320.igt
PP	CDS.14	Mt1:29016494..29016504	Medtr1g067350
PP	3UTR.1	Mt1:29016859..29016869	Medtr1g067350
PP	3UTR.3	Mt1:29016895..29016905	Medtr1g067350
PP	3UTR.18	Mt1:29040006..29040016	Medtr1g067380
PP	AMB.1	Mt1:29040092..29040102	Medtr1g067380
PP	AMB.1	Mt1:29040231..29040241	Medtr1g067380
PP	AMB.1	Mt1:29040453..29040463	Medtr1g067380
PP	3UTR.2	Mt1:29088696..29088706	Medtr1g067450
PP	3UTR.3	Mt1:29088726..29088736	Medtr1g067450
PP	3UTR.3	Mt1:29088804..29088814	Medtr1g067450
PP	CDS.1	Mt1:29127477..29127487	Medtr1g067530
PP	3UTR.22	Mt1:29133175..29133185	Medtr1g067530
PP	igt.1	Mt1:29181526..29181536	Medtr1g067560.igt
PP	CDS.1	Mt1:29193899..29193909	Medtr1g067630
PP	CDS.7	Mt1:29193950..29193960	Medtr1g067630
PP	3UTR.1	Mt1:29200323..29200333	Medtr1g067640
PP	3UTR.5	Mt1:29200423..29200433	Medtr1g067640
PP	AMB.3	Mt1:29249883..29249893	Medtr1g067750
PP	igt.1	Mt1:29250682..29250692	Medtr1g067750.igt
PP	igt.1	Mt1:29345993..29346003	Medtr1g068650.igt
PP	3UTR.1	Mt1:29369598..29369608	Medtr1g068810
PP	3UTR.613	Mt1:29369746..29369756	Medtr1g068810
PP	3UTR.3	Mt1:29369828..29369838	Medtr1g068810
PP	3UTR.2	Mt1:29370070..29370080	Medtr1g068810
PP	3UTR.1	Mt1:29399873..29399883	Medtr1g068825
PP	3UTR.3	Mt1:29399902..29399912	Medtr1g068825
PP	3UTR.1	Mt1:29454686..29454696	Medtr1g068875
PP	igt.2	Mt1:29462741..29462751	Medtr1g068875.igt
PP	3UTR.19	Mt1:29502451..29502461	Medtr1g068950
PP	3UTR.26	Mt1:29514766..29514776	Medtr1g068965
PP	intron.1	Mt1:29557808..29557818	Medtr1g069000
PP	CDS.1	Mt1:29558954..29558964	Medtr1g069000
PP	CDS.1	Mt1:29559008..29559018	Medtr1g069000
PP	intron.10	Mt1:29559557..29559567	Medtr1g069000
PP	3UTR.4	Mt1:29560169..29560179	Medtr1g069000
PP	3UTR.289	Mt1:29560372..29560382	Medtr1g069000
PP	igt.1	Mt1:29631499..29631509	Medtr1g069050.igt
PP	3UTR.39	Mt1:29655267..29655277	Medtr1g069085
PP	3UTR.15	Mt1:29669865..29669875	Medtr1g069105
PP	3UTR.3	Mt1:29669899..29669909	Medtr1g069105
PP	3UTR.6	Mt1:29669933..29669943	Medtr1g069105
PP	3UTR.3	Mt1:29670041..29670051	Medtr1g069105
PP	3UTR.1	Mt1:29670095..29670105	Medtr1g069105
PP	AMB.1	Mt1:29710171..29710181	Medtr1g069140
PP	3UTR.1	Mt1:29713191..29713201	Medtr1g069140
PP	3UTR.1	Mt1:29725465..29725475	Medtr1g069150
PP	3UTR.1	Mt1:29783181..29783191	Medtr1g069185
PP	3UTR.5	Mt1:29783262..29783272	Medtr1g069185
PP	3UTR.1	Mt1:29783317..29783327	Medtr1g069185
PP	3UTR.1	Mt1:29810986..29810996	Medtr1g069215
PP	3UTR.1	Mt1:29811013..29811023	Medtr1g069215
PP	3UTR.9	Mt1:29818342..29818352	Medtr1g069235
PP	3UTR.4	Mt1:29818398..29818408	Medtr1g069235
PP	igt.5	Mt1:29930538..29930548	Medtr1g069310.igt
PP	3UTR.2	Mt1:29974689..29974699	Medtr1g069355
PP	3UTR.1	Mt1:29974740..29974750	Medtr1g069355
PP	CDS.3	Mt1:30035590..30035600	Medtr1g069430
PP	intron.1	Mt1:30035890..30035900	Medtr1g069430
PP	3UTR.835	Mt1:30038670..30038680	Medtr1g069430
PP	3UTR.4	Mt1:30038753..30038763	Medtr1g069430
PP	3UTR.1	Mt1:30038793..30038803	Medtr1g069430
PP	3UTR.31	Mt1:30067950..30067960	Medtr1g069450
PP	3UTR.38	Mt1:30068089..30068099	Medtr1g069450
PP	3UTR.1	Mt1:30068124..30068134	Medtr1g069450
PP	3UTR.2	Mt1:30075463..30075473	Medtr1g069455
PP	3UTR.5	Mt1:30075506..30075516	Medtr1g069455
PP	igt.5	Mt1:30103835..30103845	Medtr1g069490.igt
PP	CDS.1	Mt1:30225750..30225760	Medtr1g069570
PP	3UTR.8	Mt1:30235654..30235664	Medtr1g069585
PP	3UTR.614	Mt1:30235725..30235735	Medtr1g069585
PP	3UTR.1	Mt1:30235842..30235852	Medtr1g069585
PP	3UTR.2	Mt1:30260743..30260753	Medtr1g069605
PP	CDS.1	Mt1:30311184..30311194	Medtr1g069645
PP	CDS.2	Mt1:30311964..30311974	Medtr1g069645
PP	CDS.2	Mt1:30313490..30313500	Medtr1g069645
PP	intron.1	Mt1:30313937..30313947	Medtr1g069645
PP	intron.1	Mt1:30313986..30313996	Medtr1g069645
PP	3UTR.1	Mt1:30315794..30315804	Medtr1g069645
PP	3UTR.2	Mt1:30315835..30315845	Medtr1g069645
PP	3UTR.49	Mt1:30316055..30316065	Medtr1g069645
PP	3UTR.4	Mt1:30316113..30316123	Medtr1g069645
PP	igt.1	Mt1:30415716..30415726	Medtr1g069730.igt
PP	3UTR.17	Mt1:30427094..30427104	Medtr1g069755
PP	3UTR.6	Mt1:30427186..30427196	Medtr1g069755
PP	3UTR.28	Mt1:30427305..30427315	Medtr1g069755
PP	3UTR.1	Mt1:30427362..30427372	Medtr1g069755
PP	3UTR.1	Mt1:30427429..30427439	Medtr1g069755
PP	3UTR.1	Mt1:30427576..30427586	Medtr1g069755
PP	igt.1	Mt1:30432432..30432442	Medtr1g069760.igt
PP	3UTR.8	Mt1:30449573..30449583	Medtr1g069780
PP	CDS.3	Mt1:30458616..30458626	Medtr1g069790
PP	3UTR.3	Mt1:30463475..30463485	Medtr1g069790
PP	3UTR.78	Mt1:30463593..30463603	Medtr1g069790
PP	3UTR.2060	Mt1:30579906..30579916	Medtr1g069905
PP	3UTR.1	Mt1:30580032..30580042	Medtr1g069905
PP	3UTR.5	Mt1:30580089..30580099	Medtr1g069905
PP	CDS.1	Mt1:30583766..30583776	Medtr1g069910
PP	CDS.27	Mt1:30584796..30584806	Medtr1g069910
PP	CDS.1	Mt1:30590696..30590706	Medtr1g069910
PP	CDS.1	Mt1:30590877..30590887	Medtr1g069910
PP	igt.1	Mt1:30710681..30710691	Medtr1g069995.igt
PP	igt.1	Mt1:30837148..30837158	Medtr1g070150.igt
PP	3UTR.2	Mt1:30845055..30845065	Medtr1g070170
PP	CDS.1	Mt1:30865142..30865152	Medtr1g070180
PP	intron.1	Mt1:30865225..30865235	Medtr1g070180
PP	CDS.1	Mt1:30865987..30865997	Medtr1g070180
PP	3UTR.1	Mt1:30866698..30866708	Medtr1g070180
PP	3UTR.9	Mt1:30866827..30866837	Medtr1g070180
PP	intron.1	Mt1:30942038..30942048	Medtr1g070230
PP	intron.1	Mt1:30942818..30942828	Medtr1g070230
PP	3UTR.4	Mt1:30944038..30944048	Medtr1g070230
PP	3UTR.1	Mt1:30949261..30949271	Medtr1g070240
PP	3UTR.3	Mt1:31122338..31122348	Medtr1g070360
PP	3UTR.3	Mt1:31122405..31122415	Medtr1g070360
PP	3UTR.1	Mt1:31128054..31128064	Medtr1g070365
PP	3UTR.3	Mt1:31128153..31128163	Medtr1g070365
PP	3UTR.4	Mt1:31128222..31128232	Medtr1g070365
PP	3UTR.9	Mt1:31173963..31173973	Medtr1g070390
PP	3UTR.1	Mt1:31174025..31174035	Medtr1g070390
PP	3UTR.20	Mt1:31248171..31248181	Medtr1g070450
PP	3UTR.2	Mt1:31248279..31248289	Medtr1g070450
PP	3UTR.3	Mt1:31302140..31302150	Medtr1g070495
PP	3UTR.375	Mt1:31302205..31302215	Medtr1g070495
PP	3UTR.3	Mt1:31302284..31302294	Medtr1g070495
PP	3UTR.3	Mt1:31302326..31302336	Medtr1g070495
PP	3UTR.1	Mt1:31311113..31311123	Medtr1g070505
PP	CDS.1	Mt1:31332071..31332081	Medtr1g070515
PP	3UTR.2	Mt1:31371396..31371406	Medtr1g070830
PP	3UTR.2	Mt1:31371444..31371454	Medtr1g070830
PP	igt.1	Mt1:31393170..31393180	Medtr1g070830.igt
PP	3UTR.22	Mt1:31454636..31454646	Medtr1g071040
PP	3UTR.63	Mt1:31454673..31454683	Medtr1g071040
PP	3UTR.557	Mt1:31454728..31454738	Medtr1g071040
PP	3UTR.6	Mt1:31454817..31454827	Medtr1g071040
PP	3UTR.1	Mt1:31454877..31454887	Medtr1g071040
PP	3UTR.2	Mt1:31465230..31465240	Medtr1g471050
PP	3UTR.4	Mt1:31465269..31465279	Medtr1g471050
PP	3UTR.1	Mt1:31465342..31465352	Medtr1g471050
PP	3UTR.1	Mt1:31520024..31520034	Medtr1g071110
PP	3UTR.88	Mt1:31520101..31520111	Medtr1g071110
PP	3UTR.6	Mt1:31520194..31520204	Medtr1g071110
PP	3UTR.2	Mt1:31520221..31520231	Medtr1g071110
PP	intron.1	Mt1:31627179..31627189	Medtr1g071300
PP	CDS.1	Mt1:31628847..31628857	Medtr1g071300
PP	AMB.1	Mt1:31632013..31632023	Medtr1g071300
PP	AMB.43	Mt1:31632071..31632081	Medtr1g071300
PP	AMB.2	Mt1:31632107..31632117	Medtr1g071300
PP	intron.1	Mt1:31662633..31662643	Medtr1g071350
PP	intron.2	Mt1:31672075..31672085	Medtr1g071370
PP	3UTR.25	Mt1:31701704..31701714	Medtr1g071430
PP	3UTR.6	Mt1:31701766..31701776	Medtr1g071430
PP	3UTR.1	Mt1:31701901..31701911	Medtr1g071430
PP	3UTR.3	Mt1:31751279..31751289	Medtr1g071530
PP	3UTR.2	Mt1:31751380..31751390	Medtr1g071530
PP	3UTR.2	Mt1:31792754..31792764	Medtr1g071610
PP	3UTR.7	Mt1:31792796..31792806	Medtr1g071610
PP	3UTR.9	Mt1:31858746..31858756	Medtr1g071730
PP	3UTR.2	Mt1:31948953..31948963	Medtr1g071920
PP	3UTR.2	Mt1:31949031..31949041	Medtr1g071920
PP	igt.1	Mt1:32065961..32065971	Medtr1g072250.igt
PP	CDS.1	Mt1:32071232..32071242	Medtr1g072270
PP	3UTR.1	Mt1:32073332..32073342	Medtr1g072270
PP	3UTR.1	Mt1:32073460..32073470	Medtr1g072270
PP	igt.1	Mt1:32139189..32139199	Medtr1g072310.igt
PP	igt.102	Mt1:32139259..32139269	Medtr1g072310.igt
PP	igt.2	Mt1:32139300..32139310	Medtr1g072310.igt
PP	igt.1	Mt1:32139482..32139492	Medtr1g072310.igt
PP	CDS.1	Mt1:32205573..32205583	Medtr1g072560
PP	CDS.3	Mt1:32206603..32206613	Medtr1g072560
PP	AMB.2	Mt1:32206916..32206926	Medtr1g072560
PP	3UTR.1	Mt1:32208173..32208183	Medtr1g072560
PP	3UTR.2	Mt1:32208211..32208221	Medtr1g072560
PP	3UTR.6	Mt1:32208252..32208262	Medtr1g072560
PP	3UTR.1	Mt1:32208312..32208322	Medtr1g072560
PP	igt.1	Mt1:32255009..32255019	Medtr1g072560.igt
PP	3UTR.1	Mt1:32282550..32282560	Medtr1g072720
PP	3UTR.1	Mt1:32282594..32282604	Medtr1g072720
PP	3UTR.105	Mt1:32282641..32282651	Medtr1g072720
PP	3UTR.3	Mt1:32282683..32282693	Medtr1g072720
PP	3UTR.2	Mt1:32282748..32282758	Medtr1g072720
PP	3UTR.55	Mt1:32294936..32294946	Medtr1g072740
PP	3UTR.2	Mt1:32294993..32295003	Medtr1g072740
PP	CDS.4	Mt1:32308755..32308765	Medtr1g072780
PP	CDS.1	Mt1:32309951..32309961	Medtr1g072780
PP	CDS.23	Mt1:32310167..32310177	Medtr1g072780
PP	AMB.1	Mt1:32310830..32310840	Medtr1g072780
PP	AMB.1	Mt1:32310970..32310980	Medtr1g072780
PP	AMB.1	Mt1:32311049..32311059	Medtr1g072780
PP	AMB.3	Mt1:32311085..32311095	Medtr1g072780
PP	AMB.2	Mt1:32311185..32311195	Medtr1g072780
PP	3UTR.1	Mt1:32311466..32311476	Medtr1g072780
PP	CDS.8	Mt1:32324094..32324104	Medtr1g072800
PP	3UTR.1	Mt1:32394201..32394211	Medtr1g072890
PP	3UTR.1	Mt1:32394261..32394271	Medtr1g072890
PP	3UTR.8	Mt1:32394315..32394325	Medtr1g072890
PP	3UTR.8	Mt1:32394399..32394409	Medtr1g072890
PP	3UTR.1	Mt1:32394434..32394444	Medtr1g072890
PP	3UTR.1	Mt1:32394476..32394486	Medtr1g072890
PP	igt.1	Mt1:32408855..32408865	Medtr1g072890.igt
PP	AMB.2	Mt1:32419233..32419243	Medtr1g073000
PP	AMB.3	Mt1:32419275..32419285	Medtr1g073000
PP	3UTR.1	Mt1:32436784..32436794	Medtr1g073140
PP	3UTR.1	Mt1:32436809..32436819	Medtr1g073140
PP	3UTR.2	Mt1:32436844..32436854	Medtr1g073140
PP	3UTR.1	Mt1:32482889..32482899	Medtr1g073200
PP	CDS.3	Mt1:32527534..32527544	Medtr1g073300
PP	igt.2	Mt1:32528510..32528520	Medtr1g073300.igt
PP	igt.2	Mt1:32528544..32528554	Medtr1g073300.igt
PP	igt.1	Mt1:32528607..32528617	Medtr1g073300.igt
PP	igt.1	Mt1:32528973..32528983	Medtr1g073300.igt
PP	igt.8	Mt1:32529069..32529079	Medtr1g073300.igt
PP	3UTR.1	Mt1:32549247..32549257	Medtr1g073340
PP	3UTR.2	Mt1:32549392..32549402	Medtr1g073340
PP	CDS.2	Mt1:32569610..32569620	Medtr1g073360
PP	3UTR.2	Mt1:32668257..32668267	Medtr1g073610
PP	3UTR.1	Mt1:32698186..32698196	Medtr1g073690
PP	AMB.1	Mt1:32698235..32698245	Medtr1g073690
PP	AMB.750	Mt1:32698441..32698451	Medtr1g073690
PP	AMB.3	Mt1:32698504..32698514	Medtr1g073690
PP	AMB.1	Mt1:32698553..32698563	Medtr1g073690
PP	3UTR.31	Mt1:32699061..32699071	Medtr1g073690
PP	3UTR.1	Mt1:32699219..32699229	Medtr1g073690
PP	igt.1	Mt1:32746626..32746636	Medtr1g073760.igt
PP	3UTR.1	Mt1:32885651..32885661	Medtr1g073990
PP	3UTR.65	Mt1:32986805..32986815	Medtr1g074230
PP	3UTR.16	Mt1:32986894..32986904	Medtr1g074230
PP	igt.2	Mt1:32987047..32987057	Medtr1g074230.igt
PP	3UTR.1	Mt1:32993421..32993431	Medtr1g074250
PP	AMB.2	Mt1:33089974..33089984	Medtr1g074880
PP	3UTR.1	Mt1:33092237..33092247	Medtr1g074880
PP	3UTR.2	Mt1:33092264..33092274	Medtr1g074880
PP	3UTR.8	Mt1:33141435..33141445	Medtr1g074990
PP	3UTR.1	Mt1:33141565..33141575	Medtr1g074990
PP	3UTR.8	Mt1:33160029..33160039	Medtr1g075030
PP	3UTR.1	Mt1:33182838..33182848	Medtr1g075095
PP	3UTR.8	Mt1:33182877..33182887	Medtr1g075095
PP	3UTR.1	Mt1:33183002..33183012	Medtr1g075095
PP	3UTR.1	Mt1:33232861..33232871	Medtr1g075170
PP	3UTR.2	Mt1:33232887..33232897	Medtr1g075170
PP	3UTR.134	Mt1:33233016..33233026	Medtr1g075170
PP	3UTR.1	Mt1:33233089..33233099	Medtr1g075170
PP	igt.2	Mt1:33319019..33319029	Medtr1g475240.igt
PP	igt.1	Mt1:33341179..33341189	Medtr1g475240.igt
PP	3UTR.75	Mt1:33356805..33356815	Medtr1g075340
PP	3UTR.44	Mt1:33424966..33424976	Medtr1g075460
PP	igt.2	Mt1:33425179..33425189	Medtr1g075460.igt
PP	3UTR.135	Mt1:33484005..33484015	Medtr1g075610
PP	3UTR.5	Mt1:33484043..33484053	Medtr1g075610
PP	3UTR.3	Mt1:33484091..33484101	Medtr1g075610
PP	3UTR.2	Mt1:33484217..33484227	Medtr1g075610
PP	intron.1	Mt1:33516134..33516144	Medtr1g075640
PP	3UTR.4	Mt1:33520766..33520776	Medtr1g075640
PP	3UTR.4	Mt1:33535024..33535034	Medtr1g075680
PP	3UTR.5	Mt1:33535100..33535110	Medtr1g075680
PP	3UTR.2	Mt1:33535167..33535177	Medtr1g075680
PP	3UTR.12	Mt1:33549145..33549155	Medtr1g075720
PP	3UTR.1	Mt1:33549235..33549245	Medtr1g075720
PP	3UTR.4	Mt1:33549272..33549282	Medtr1g075720
PP	igt.2	Mt1:33586503..33586513	Medtr1g075730.igt
PP	3UTR.11	Mt1:33725183..33725193	Medtr1g076130
PP	3UTR.2	Mt1:33752289..33752299	Medtr1g076170
PP	AMB.12	Mt1:33761034..33761044	Medtr1g076190
PP	AMB.2	Mt1:33761124..33761134	Medtr1g076190
PP	AMB.6	Mt1:33761208..33761218	Medtr1g076190
PP	igt.1	Mt1:33761272..33761282	Medtr1g076190.igt
PP	igt.1	Mt1:33761338..33761348	Medtr1g076190.igt
PP	3UTR.1	Mt1:33782864..33782874	Medtr1g093090
PP	igt.1	Mt1:33999062..33999072	Medtr1g076270.igt
PP	CDS.2	Mt1:34034435..34034445	Medtr1g076400
PP	3UTR.1	Mt1:34037065..34037075	Medtr1g076400
PP	3UTR.9	Mt1:34037114..34037124	Medtr1g076400
PP	3UTR.7	Mt1:34037170..34037180	Medtr1g076400
PP	3UTR.17	Mt1:34037208..34037218	Medtr1g076400
PP	3UTR.1	Mt1:34053600..34053610	Medtr1g076430
PP	3UTR.2	Mt1:34053687..34053697	Medtr1g076430
PP	3UTR.22	Mt1:34053759..34053769	Medtr1g076430
PP	3UTR.1	Mt1:34053864..34053874	Medtr1g076430
PP	igt.1	Mt1:34064986..34064996	Medtr1g076430.igt
PP	3UTR.1	Mt1:34183921..34183931	Medtr1g076650
PP	3UTR.1	Mt1:34183958..34183968	Medtr1g076650
PP	3UTR.13	Mt1:34184026..34184036	Medtr1g076650
PP	3UTR.29	Mt1:34184089..34184099	Medtr1g076650
PP	3UTR.1	Mt1:34184228..34184238	Medtr1g076650
PP	intron.1	Mt1:34229908..34229918	Medtr1g076690
PP	CDS.1	Mt1:34231373..34231383	Medtr1g076690
PP	3UTR.12	Mt1:34231924..34231934	Medtr1g076690
PP	3UTR.3	Mt1:34231958..34231968	Medtr1g076690
PP	3UTR.3	Mt1:34232038..34232048	Medtr1g076690
PP	3UTR.1	Mt1:34239289..34239299	Medtr1g076700
PP	3UTR.4	Mt1:34239397..34239407	Medtr1g076700
PP	3UTR.1	Mt1:34239469..34239479	Medtr1g076700
PP	3UTR.46	Mt1:34245701..34245711	Medtr1g076710
PP	3UTR.3	Mt1:34293455..34293465	Medtr1g076810
PP	3UTR.1	Mt1:34300961..34300971	Medtr1g076840
PP	3UTR.1	Mt1:34301051..34301061	Medtr1g076840
PP	3UTR.21	Mt1:34312474..34312484	Medtr1g076880
PP	3UTR.2	Mt1:34312510..34312520	Medtr1g076880
PP	3UTR.1	Mt1:34344803..34344813	Medtr1g076940
PP	3UTR.2	Mt1:34359190..34359200	Medtr1g076990
PP	3UTR.1	Mt1:34359278..34359288	Medtr1g076990
PP	3UTR.231	Mt1:34359325..34359335	Medtr1g076990
PP	3UTR.5	Mt1:34359496..34359506	Medtr1g076990
PP	3UTR.4	Mt1:34359943..34359953	Medtr1g076990
PP	3UTR.1	Mt1:34360062..34360072	Medtr1g076990
PP	intron.1	Mt1:34366618..34366628	Medtr1g077000
PP	3UTR.1	Mt1:34367758..34367768	Medtr1g077000
PP	3UTR.1993	Mt1:34367952..34367962	Medtr1g077000
PP	3UTR.29	Mt1:34368048..34368058	Medtr1g077000
PP	intron.1	Mt1:34401922..34401932	Medtr1g077090
PP	3UTR.11	Mt1:34403627..34403637	Medtr1g077090
PP	3UTR.19	Mt1:34450620..34450630	Medtr1g077190
PP	3UTR.5	Mt1:34450650..34450660	Medtr1g077190
PP	intron.1	Mt1:34459358..34459368	Medtr1g077210
PP	CDS.1	Mt1:34461769..34461779	Medtr1g077210
PP	3UTR.1	Mt1:34462160..34462170	Medtr1g077210
PP	CDS.1	Mt1:34575601..34575611	Medtr1g077470
PP	CDS.2	Mt1:34576068..34576078	Medtr1g077470
PP	CDS.2	Mt1:34576119..34576129	Medtr1g077470
PP	3UTR.1	Mt1:34576383..34576393	Medtr1g077470
PP	3UTR.172	Mt1:34615198..34615208	Medtr1g077550
PP	3UTR.15	Mt1:34615381..34615391	Medtr1g077550
PP	3UTR.3	Mt1:34621387..34621397	Medtr1g077570
PP	3UTR.10	Mt1:34621451..34621461	Medtr1g077570
PP	3UTR.1	Mt1:34621505..34621515	Medtr1g077570
PP	AMB.1	Mt1:34646810..34646820	Medtr1g077600
PP	igt.1	Mt1:34650754..34650764	Medtr1g077600.igt
PP	3UTR.1	Mt1:34671847..34671857	Medtr1g077640
PP	3UTR.1	Mt1:34683852..34683862	Medtr1g077660
PP	CDS.5	Mt1:34727876..34727886	Medtr1g077740
PP	CDS.5	Mt1:34727953..34727963	Medtr1g077740
PP	CDS.2	Mt1:34727996..34728006	Medtr1g077740
PP	3UTR.3	Mt1:34728509..34728519	Medtr1g077740
PP	3UTR.60	Mt1:34728611..34728621	Medtr1g077740
PP	3UTR.5	Mt1:34788328..34788338	Medtr1g077840
PP	3UTR.22	Mt1:34788429..34788439	Medtr1g077840
PP	3UTR.7	Mt1:34788466..34788476	Medtr1g077840
PP	3UTR.1	Mt1:34788498..34788508	Medtr1g077840
PP	igt.1	Mt1:34797781..34797791	Medtr1g077840.igt
PP	3UTR.1	Mt1:34835224..34835234	Medtr1g077930
PP	3UTR.4	Mt1:34865473..34865483	Medtr1g077980
PP	3UTR.1	Mt1:34865555..34865565	Medtr1g077980
PP	3UTR.12	Mt1:34947063..34947073	Medtr1g078090
PP	3UTR.32	Mt1:34947145..34947155	Medtr1g078090
PP	3UTR.3	Mt1:34947203..34947213	Medtr1g078090
PP	igt.1	Mt1:34948377..34948387	Medtr1g078090.igt
PP	igt.1	Mt1:34964324..34964334	Medtr1g078100.igt
PP	3UTR.1	Mt1:34985280..34985290	Medtr1g078170
PP	igt.1	Mt1:35043560..35043570	Medtr1g078270.igt
PP	3UTR.1	Mt1:35061991..35062001	Medtr1g078300
PP	3UTR.2	Mt1:35062196..35062206	Medtr1g078300
PP	3UTR.1	Mt1:35095353..35095363	Medtr1g078370
PP	3UTR.22	Mt1:35161098..35161108	Medtr1g078490
PP	3UTR.3	Mt1:35289516..35289526	Medtr1g079430
PP	3UTR.2	Mt1:35289576..35289586	Medtr1g079430
PP	3UTR.1	Mt1:35291612..35291622	Medtr1g079440
PP	3UTR.1	Mt1:35296513..35296523	Medtr1g079460
PP	3UTR.70	Mt1:35296550..35296560	Medtr1g079460
PP	3UTR.3	Mt1:35296603..35296613	Medtr1g079460
PP	3UTR.23	Mt1:35314063..35314073	Medtr1g079490
PP	3UTR.1	Mt1:35314120..35314130	Medtr1g079490
PP	igt.2	Mt1:35332507..35332517	Medtr1g079490.igt
PP	igt.1	Mt1:35334942..35334952	Medtr1g079490.igt
PP	3UTR.3	Mt1:35410032..35410042	Medtr1g079730
PP	3UTR.1	Mt1:35410073..35410083	Medtr1g079730
PP	3UTR.18	Mt1:35410119..35410129	Medtr1g079730
PP	3UTR.58	Mt1:35410207..35410217	Medtr1g079730
PP	3UTR.1	Mt1:35441907..35441917	Medtr1g079770
PP	3UTR.1	Mt1:35448592..35448602	Medtr1g079780
PP	intron.1	Mt1:35452165..35452175	Medtr1g079790
PP	3UTR.78	Mt1:35453805..35453815	Medtr1g079790
PP	3UTR.1	Mt1:35453910..35453920	Medtr1g079790
PP	3UTR.123	Mt1:35453957..35453967	Medtr1g079790
PP	3UTR.54	Mt1:35454109..35454119	Medtr1g079790
PP	3UTR.1	Mt1:35473507..35473517	Medtr1g079830
PP	CDS.1	Mt1:35489716..35489726	Medtr1g079890
PP	3UTR.2	Mt1:35490727..35490737	Medtr1g079890
PP	3UTR.4	Mt1:35490792..35490802	Medtr1g079890
PP	3UTR.44	Mt1:35490857..35490867	Medtr1g079890
PP	3UTR.1	Mt1:35490929..35490939	Medtr1g079890
PP	3UTR.5	Mt1:35518943..35518953	Medtr1g079950
PP	3UTR.1	Mt1:35518974..35518984	Medtr1g079950
PP	3UTR.6	Mt1:35519025..35519035	Medtr1g079950
PP	3UTR.7	Mt1:35519113..35519123	Medtr1g079950
PP	3UTR.1	Mt1:35519176..35519186	Medtr1g079950
PP	igt.1	Mt1:35554196..35554206	Medtr1g080000.igt
PP	CDS.4	Mt1:35662689..35662699	Medtr1g080310
PP	3UTR.1	Mt1:35665027..35665037	Medtr1g080310
PP	3UTR.5	Mt1:35665058..35665068	Medtr1g080310
PP	3UTR.10	Mt1:35665200..35665210	Medtr1g080310
PP	3UTR.1	Mt1:35665235..35665245	Medtr1g080310
PP	3UTR.1	Mt1:35705079..35705089	Medtr1g080370
PP	3UTR.5	Mt1:35725471..35725481	Medtr1g080410
PP	CDS.2	Mt1:35770719..35770729	Medtr1g080430
PP	intron.2	Mt1:35772944..35772954	Medtr1g080430
PP	AMB.1	Mt1:35778442..35778452	Medtr1g080430
PP	AMB.1	Mt1:35779970..35779980	Medtr1g080430
PP	AMB.3	Mt1:35780006..35780016	Medtr1g080430
PP	AMB.9	Mt1:35780079..35780089	Medtr1g080430
PP	AMB.1	Mt1:35780126..35780136	Medtr1g080430
PP	AMB.1	Mt1:35780156..35780166	Medtr1g080430
PP	igt.1	Mt1:35837944..35837954	Medtr1g080640.igt
PP	igt.10	Mt1:35868587..35868597	Medtr1g080480.igt
PP	igt.1	Mt1:35868973..35868983	Medtr1g080480.igt
PP	igt.105	Mt1:35870131..35870141	Medtr1g080480.igt
PP	3UTR.1	Mt1:35887666..35887676	Medtr1g080690
PP	3UTR.5	Mt1:35887886..35887896	Medtr1g080690
PP	3UTR.30	Mt1:35888003..35888013	Medtr1g080690
PP	igt.1	Mt1:35891021..35891031	Medtr1g080690.igt
PP	3UTR.1	Mt1:35920329..35920339	Medtr1g080760
PP	3UTR.1	Mt1:36023732..36023742	Medtr1g080950
PP	3UTR.3	Mt1:36023810..36023820	Medtr1g080950
PP	3UTR.208	Mt1:36023944..36023954	Medtr1g080950
PP	3UTR.1	Mt1:36024025..36024035	Medtr1g080950
PP	3UTR.1	Mt1:36024061..36024071	Medtr1g080950
PP	igt.4	Mt1:36129379..36129389	Medtr1g081030.igt
PP	3UTR.10	Mt1:36147821..36147831	Medtr1g081230
PP	3UTR.12	Mt1:36148003..36148013	Medtr1g081230
PP	3UTR.2	Mt1:36148037..36148047	Medtr1g081230
PP	3UTR.1	Mt1:36202400..36202410	Medtr1g081330
PP	3UTR.6	Mt1:36202461..36202471	Medtr1g081330
PP	CDS.1	Mt1:36223521..36223531	Medtr1g081410
PP	3UTR.2	Mt1:36223928..36223938	Medtr1g081410
PP	3UTR.1	Mt1:36252249..36252259	Medtr1g081550
PP	3UTR.1	Mt1:36252308..36252318	Medtr1g081550
PP	3UTR.4	Mt1:36284466..36284476	Medtr1g081620
PP	3UTR.21	Mt1:36310289..36310299	Medtr1g081660
PP	3UTR.1	Mt1:36310346..36310356	Medtr1g081660
PP	3UTR.1	Mt1:36310372..36310382	Medtr1g081660
PP	3UTR.13	Mt1:36310427..36310437	Medtr1g081660
PP	igt.1	Mt1:36352879..36352889	Medtr1g081710.igt
PP	igt.1	Mt1:36353054..36353064	Medtr1g081710.igt
PP	intron.1	Mt1:36406533..36406543	Medtr1g081790
PP	AMB.3	Mt1:36409721..36409731	Medtr1g081790
PP	AMB.1	Mt1:36409772..36409782	Medtr1g081790
PP	igt.1	Mt1:36439467..36439477	Medtr1g081830.igt
PP	3UTR.1	Mt1:36453672..36453682	Medtr1g081850
PP	intron.6	Mt1:36468785..36468795	Medtr1g081870
PP	intron.1	Mt1:36468848..36468858	Medtr1g081870
PP	3UTR.4	Mt1:36474602..36474612	Medtr1g081870
PP	3UTR.5	Mt1:36474772..36474782	Medtr1g081870
PP	3UTR.4	Mt1:36474807..36474817	Medtr1g081870
PP	3UTR.23	Mt1:36493420..36493430	Medtr1g081900
PP	3UTR.6	Mt1:36493470..36493480	Medtr1g081900
PP	3UTR.3	Mt1:36518335..36518345	Medtr1g081950
PP	3UTR.1	Mt1:36518386..36518396	Medtr1g081950
PP	3UTR.3	Mt1:36558844..36558854	Medtr1g082210
PP	3UTR.2	Mt1:36621413..36621423	Medtr1g082360
PP	3UTR.1	Mt1:36621800..36621810	Medtr1g082360
PP	3UTR.1	Mt1:36646090..36646100	Medtr1g082430
PP	CDS.1	Mt1:36666369..36666379	Medtr1g082470
PP	3UTR.2	Mt1:36667667..36667677	Medtr1g082470
PP	3UTR.6	Mt1:36667761..36667771	Medtr1g082470
PP	igt.3	Mt1:36667773..36667783	Medtr1g082470.igt
PP	igt.109	Mt1:36667815..36667825	Medtr1g082470.igt
PP	igt.148	Mt1:36667857..36667867	Medtr1g082470.igt
PP	igt.4	Mt1:36668206..36668216	Medtr1g082470.igt
PP	igt.3	Mt1:36668239..36668249	Medtr1g082470.igt
PP	igt.9	Mt1:36668279..36668289	Medtr1g082470.igt
PP	igt.13	Mt1:36668327..36668337	Medtr1g082470.igt
PP	CDS.2	Mt1:36786587..36786597	Medtr1g082650
PP	CDS.1	Mt1:36786754..36786764	Medtr1g082650
PP	CDS.5	Mt1:36786870..36786880	Medtr1g082650
PP	3UTR.24	Mt1:36787089..36787099	Medtr1g082650
PP	3UTR.295	Mt1:36787195..36787205	Medtr1g082650
PP	3UTR.1	Mt1:36787233..36787243	Medtr1g082650
PP	3UTR.12	Mt1:36787271..36787281	Medtr1g082650
PP	3UTR.109	Mt1:36787365..36787375	Medtr1g082650
PP	3UTR.2	Mt1:36787475..36787485	Medtr1g082650
PP	3UTR.1	Mt1:36823379..36823389	Medtr1g082730
PP	3UTR.7	Mt1:36831556..36831566	Medtr1g082750
PP	3UTR.16	Mt1:36831635..36831645	Medtr1g082750
PP	3UTR.3	Mt1:36831676..36831686	Medtr1g082750
PP	3UTR.67	Mt1:36831791..36831801	Medtr1g082750
PP	CDS.1	Mt1:36835930..36835940	Medtr1g082770
PP	3UTR.1	Mt1:36836428..36836438	Medtr1g082770
PP	intron.3	Mt1:36853877..36853887	Medtr1g082840
PP	intron.1	Mt1:36856464..36856474	Medtr1g082840
PP	AMB.30	Mt1:36857444..36857454	Medtr1g082840
PP	3UTR.1	Mt1:36863989..36863999	Medtr1g082850
PP	3UTR.1	Mt1:36864036..36864046	Medtr1g082850
PP	3UTR.1	Mt1:36879779..36879789	Medtr1g082870
PP	3UTR.13	Mt1:36879940..36879950	Medtr1g082870
PP	3UTR.7	Mt1:36879998..36880008	Medtr1g082870
PP	3UTR.1	Mt1:36880069..36880079	Medtr1g082870
PP	3UTR.1	Mt1:36883193..36883203	Medtr1g082880
PP	3UTR.1	Mt1:36891179..36891189	Medtr1g082890
PP	3UTR.6	Mt1:36891217..36891227	Medtr1g082890
PP	CDS.1	Mt1:36900276..36900286	Medtr1g082920
PP	3UTR.27	Mt1:36900518..36900528	Medtr1g082920
PP	3UTR.4	Mt1:36900597..36900607	Medtr1g082920
PP	3UTR.2	Mt1:36900654..36900664	Medtr1g082920
PP	3UTR.1	Mt1:36900824..36900834	Medtr1g082920
PP	3UTR.1	Mt1:36900920..36900930	Medtr1g082920
PP	3UTR.2	Mt1:36907246..36907256	Medtr1g082950
PP	CDS.1	Mt1:36935804..36935814	Medtr1g083040
PP	CDS.1	Mt1:36935941..36935951	Medtr1g083040
PP	igt.13	Mt1:36991749..36991759	Medtr1g083060.igt
PP	3UTR.12	Mt1:36993539..36993549	Medtr1g083110
PP	CDS.1	Mt1:37026186..37026196	Medtr1g083170
PP	CDS.9	Mt1:37026242..37026252	Medtr1g083170
PP	CDS.1	Mt1:37026269..37026279	Medtr1g083170
PP	CDS.1	Mt1:37026343..37026353	Medtr1g083170
PP	3UTR.1	Mt1:37026664..37026674	Medtr1g083170
PP	3UTR.3	Mt1:37026689..37026699	Medtr1g083170
PP	3UTR.1	Mt1:37026815..37026825	Medtr1g083170
PP	3UTR.1	Mt1:37041232..37041242	Medtr1g083230
PP	3UTR.9	Mt1:37041266..37041276	Medtr1g083230
PP	3UTR.19	Mt1:37041338..37041348	Medtr1g083230
PP	3UTR.1	Mt1:37041463..37041473	Medtr1g083230
PP	intron.7	Mt1:37064219..37064229	Medtr1g083290
PP	CDS.1	Mt1:37066955..37066965	Medtr1g083290
PP	CDS.1	Mt1:37068440..37068450	Medtr1g083290
PP	3UTR.21	Mt1:37069201..37069211	Medtr1g083290
PP	3UTR.7	Mt1:37069236..37069246	Medtr1g083290
PP	CDS.1	Mt1:37082887..37082897	Medtr1g083330
PP	3UTR.80	Mt1:37084086..37084096	Medtr1g083330
PP	3UTR.75	Mt1:37084144..37084154	Medtr1g083330
PP	3UTR.237	Mt1:37084211..37084221	Medtr1g083330
PP	3UTR.32	Mt1:37084278..37084288	Medtr1g083330
PP	3UTR.5	Mt1:37116912..37116922	Medtr1g083390
PP	3UTR.1	Mt1:37117006..37117016	Medtr1g083390
PP	3UTR.2	Mt1:37117121..37117131	Medtr1g083390
PP	3UTR.17	Mt1:37117198..37117208	Medtr1g083390
PP	3UTR.5	Mt1:37117292..37117302	Medtr1g083390
PP	3UTR.1	Mt1:37129920..37129930	Medtr1g083420
PP	3UTR.6	Mt1:37132889..37132899	Medtr1g083430
PP	3UTR.5	Mt1:37143930..37143940	Medtr1g083450
PP	3UTR.2	Mt1:37143997..37144007	Medtr1g083450
PP	3UTR.6	Mt1:37147708..37147718	Medtr1g083460
PP	3UTR.63	Mt1:37147827..37147837	Medtr1g083460
PP	AMB.22	Mt1:37197863..37197873	Medtr1g083600
PP	CDS.1	Mt1:37207768..37207778	Medtr1g083620
PP	3UTR.31	Mt1:37243750..37243760	Medtr1g083690
PP	3UTR.3	Mt1:37243818..37243828	Medtr1g083690
PP	3UTR.1	Mt1:37258440..37258450	Medtr1g083700
PP	3UTR.1	Mt1:37258490..37258500	Medtr1g083700
PP	3UTR.4	Mt1:37258538..37258548	Medtr1g083700
PP	CDS.1	Mt1:37262689..37262699	Medtr1g083720
PP	CDS.2	Mt1:37266019..37266029	Medtr1g083720
PP	3UTR.2	Mt1:37266339..37266349	Medtr1g083720
PP	3UTR.2	Mt1:37266523..37266533	Medtr1g083720
PP	CDS.8	Mt1:37300858..37300868	Medtr1g083790
PP	CDS.1	Mt1:37302618..37302628	Medtr1g083790
PP	intron.2	Mt1:37303575..37303585	Medtr1g083790
PP	3UTR.33	Mt1:37303883..37303893	Medtr1g083790
PP	3UTR.2	Mt1:37303958..37303968	Medtr1g083790
PP	igt.1	Mt1:37312251..37312261	Medtr1g083790.igt
PP	igt.2	Mt1:37325156..37325166	Medtr1g083790.igt
PP	igt.1	Mt1:37325194..37325204	Medtr1g083790.igt
PP	igt.1	Mt1:37325336..37325346	Medtr1g083790.igt
PP	3UTR.5	Mt1:37340700..37340710	Medtr1g083850
PP	3UTR.31	Mt1:37340856..37340866	Medtr1g083850
PP	3UTR.1	Mt1:37367771..37367781	Medtr1g083890
PP	3UTR.2	Mt1:37367829..37367839	Medtr1g083890
PP	igt.2	Mt1:37426279..37426289	Medtr1g083983.igt
PP	3UTR.2	Mt1:37443101..37443111	Medtr1g084000
PP	3UTR.13	Mt1:37443245..37443255	Medtr1g084000
PP	3UTR.82	Mt1:37443321..37443331	Medtr1g084000
PP	igt.17	Mt1:37443337..37443347	Medtr1g084000.igt
PP	igt.1	Mt1:37444063..37444073	Medtr1g084000.igt
PP	igt.8	Mt1:37444608..37444618	Medtr1g084000.igt
PP	igt.1	Mt1:37444656..37444666	Medtr1g084000.igt
PP	igt.1	Mt1:37444705..37444715	Medtr1g084000.igt
PP	3UTR.10	Mt1:37477275..37477285	Medtr1g084040
PP	3UTR.106	Mt1:37477355..37477365	Medtr1g084040
PP	3UTR.2	Mt1:37477467..37477477	Medtr1g084040
PP	3UTR.1	Mt1:37477601..37477611	Medtr1g084040
PP	3UTR.1	Mt1:37477701..37477711	Medtr1g084040
PP	3UTR.1	Mt1:37607962..37607972	Medtr1g084190
PP	igt.1	Mt1:37643875..37643885	Medtr1g084200.igt
PP	3UTR.1	Mt1:37714690..37714700	Medtr1g084720
PP	3UTR.2	Mt1:37723287..37723297	Medtr1g084740
PP	3UTR.4	Mt1:37723327..37723337	Medtr1g084740
PP	3UTR.2	Mt1:37723357..37723367	Medtr1g084740
PP	3UTR.8	Mt1:37757319..37757329	Medtr1g084820
PP	3UTR.3	Mt1:37769439..37769449	Medtr1g484840
PP	3UTR.287	Mt1:37821128..37821138	Medtr1g484940
PP	3UTR.1	Mt1:37870434..37870444	Medtr1g485020
PP	AMB.2	Mt1:37937027..37937037	Medtr1g084980
PP	AMB.3	Mt1:37937073..37937083	Medtr1g084980
PP	igt.1	Mt1:37943498..37943508	Medtr1g084980.igt
PP	3UTR.1	Mt1:37964243..37964253	Medtr1g085040
PP	intron.1	Mt1:38004851..38004861	Medtr1g085130
PP	AMB.2	Mt1:38008525..38008535	Medtr1g085130
PP	3UTR.3	Mt1:38013841..38013851	Medtr1g085140
PP	3UTR.2	Mt1:38013887..38013897	Medtr1g085140
PP	igt.2	Mt1:38064599..38064609	Medtr1g085250.igt
PP	CDS.1	Mt1:38077839..38077849	Medtr1g085300
PP	3UTR.1	Mt1:38082177..38082187	Medtr1g085300
PP	3UTR.2	Mt1:38082294..38082304	Medtr1g085300
PP	3UTR.2	Mt1:38082335..38082345	Medtr1g085300
PP	3UTR.1	Mt1:38082468..38082478	Medtr1g085300
PP	3UTR.8	Mt1:38082541..38082551	Medtr1g085300
PP	3UTR.1	Mt1:38082575..38082585	Medtr1g085300
PP	3UTR.1	Mt1:38082610..38082620	Medtr1g085300
PP	3UTR.12	Mt1:38082649..38082659	Medtr1g085300
PP	3UTR.1	Mt1:38082744..38082754	Medtr1g085300
PP	3UTR.2	Mt1:38182518..38182528	Medtr1g085490
PP	3UTR.2	Mt1:38182626..38182636	Medtr1g085490
PP	3UTR.1	Mt1:38182732..38182742	Medtr1g085490
PP	CDS.2	Mt1:38220200..38220210	Medtr1g085560
PP	CDS.1	Mt1:38220479..38220489	Medtr1g085560
PP	CDS.1	Mt1:38220854..38220864	Medtr1g085560
PP	intron.1	Mt1:38220962..38220972	Medtr1g085560
PP	CDS.1	Mt1:38221065..38221075	Medtr1g085560
PP	3UTR.2	Mt1:38222540..38222550	Medtr1g085560
PP	3UTR.142	Mt1:38222629..38222639	Medtr1g085560
PP	3UTR.5	Mt1:38222689..38222699	Medtr1g085560
PP	3UTR.4	Mt1:38222739..38222749	Medtr1g085560
PP	igt.2	Mt1:38222794..38222804	Medtr1g085560.igt
PP	igt.6	Mt1:38222819..38222829	Medtr1g085560.igt
PP	igt.1	Mt1:38222884..38222894	Medtr1g085560.igt
PP	3UTR.2	Mt1:38254151..38254161	Medtr1g085610
PP	3UTR.1	Mt1:38326896..38326906	Medtr1g085730
PP	3UTR.13	Mt1:38326921..38326931	Medtr1g085730
PP	3UTR.1	Mt1:38335070..38335080	Medtr1g085750
PP	3UTR.1	Mt1:38335112..38335122	Medtr1g085750
PP	3UTR.2	Mt1:38477192..38477202	Medtr1g085980
PP	3UTR.22	Mt1:38477252..38477262	Medtr1g085980
PP	3UTR.8	Mt1:38477324..38477334	Medtr1g085980
PP	3UTR.1	Mt1:38575788..38575798	Medtr1g086170
PP	AMB.19	Mt1:38605124..38605134	Medtr1g086250
PP	CDS.41	Mt1:38611352..38611362	Medtr1g086250
PP	CDS.1	Mt1:38611432..38611442	Medtr1g086250
PP	3UTR.1	Mt1:38611646..38611656	Medtr1g086250
PP	3UTR.1144	Mt1:38611869..38611879	Medtr1g086250
PP	3UTR.2	Mt1:38611980..38611990	Medtr1g086250
PP	3UTR.6	Mt1:38626227..38626237	Medtr1g086310
PP	3UTR.4	Mt1:38626309..38626319	Medtr1g086310
PP	igt.2	Mt1:38633558..38633568	Medtr1g086320.igt
PP	CDS.2	Mt1:38639759..38639769	Medtr1g086340
PP	3UTR.92	Mt1:38639871..38639881	Medtr1g086340
PP	3UTR.1	Mt1:38640062..38640072	Medtr1g086340
PP	3UTR.5	Mt1:38640134..38640144	Medtr1g086340
PP	3UTR.1	Mt1:38640179..38640189	Medtr1g086340
PP	3UTR.110	Mt1:38640258..38640268	Medtr1g086340
PP	AMB.2	Mt1:38649850..38649860	Medtr1g086370
PP	3UTR.43	Mt1:38654361..38654371	Medtr1g086370
PP	3UTR.9	Mt1:38654456..38654466	Medtr1g086370
PP	3UTR.3	Mt1:38682715..38682725	Medtr1g086450
PP	3UTR.92	Mt1:38695094..38695104	Medtr1g086480
PP	3UTR.3	Mt1:38695226..38695236	Medtr1g086480
PP	igt.2	Mt1:38701478..38701488	Medtr1g086480.igt
PP	3UTR.3	Mt1:38720747..38720757	Medtr1g086530
PP	3UTR.6	Mt1:38873535..38873545	Medtr1g086810
PP	3UTR.1	Mt1:38873663..38873673	Medtr1g086810
PP	AMB.14	Mt1:38884887..38884897	Medtr1g086840
PP	AMB.48	Mt1:38884980..38884990	Medtr1g086840
PP	3UTR.3	Mt1:38921290..38921300	Medtr1g086940
PP	3UTR.2	Mt1:38921490..38921500	Medtr1g086940
PP	CDS.15	Mt1:38934924..38934934	Medtr1g086980
PP	intron.1	Mt1:38935329..38935339	Medtr1g086980
PP	AMB.19	Mt1:38942050..38942060	Medtr1g086980
PP	AMB.1	Mt1:38942172..38942182	Medtr1g086980
PP	3UTR.3	Mt1:38960199..38960209	Medtr1g087030
PP	igt.2	Mt1:38963883..38963893	Medtr1g087030.igt
PP	3UTR.1	Mt1:38999661..38999671	Medtr1g087100
PP	3UTR.1	Mt1:38999690..38999700	Medtr1g087100
PP	3UTR.8	Mt1:38999721..38999731	Medtr1g087100
PP	3UTR.1	Mt1:39023690..39023700	Medtr1g087120
PP	3UTR.6	Mt1:39023737..39023747	Medtr1g087120
PP	3UTR.4	Mt1:39023817..39023827	Medtr1g087120
PP	igt.1	Mt1:39023945..39023955	Medtr1g087120.igt
PP	3UTR.1	Mt1:39069183..39069193	Medtr1g087200
PP	3UTR.109	Mt1:39069243..39069253	Medtr1g087200
PP	3UTR.4	Mt1:39069323..39069333	Medtr1g087200
PP	3UTR.1	Mt1:39091741..39091751	Medtr1g087240
PP	3UTR.1	Mt1:39091782..39091792	Medtr1g087240
PP	3UTR.7	Mt1:39091879..39091889	Medtr1g087240
PP	3UTR.2	Mt1:39091947..39091957	Medtr1g087240
PP	igt.2	Mt1:39119316..39119326	Medtr1g087270.igt
PP	3UTR.5	Mt1:39141570..39141580	Medtr1g087320
PP	3UTR.2	Mt1:39141596..39141606	Medtr1g087320
PP	3UTR.29	Mt1:39141640..39141650	Medtr1g087320
PP	igt.3	Mt1:39148477..39148487	Medtr1g087320.igt
PP	3UTR.57	Mt1:39162243..39162253	Medtr1g087370
PP	3UTR.10	Mt1:39162308..39162318	Medtr1g087370
PP	CDS.1	Mt1:39203997..39204007	Medtr1g087520
PP	3UTR.1	Mt1:39207156..39207166	Medtr1g087520
PP	3UTR.2	Mt1:39207185..39207195	Medtr1g087520
PP	3UTR.16	Mt1:39207295..39207305	Medtr1g087520
PP	intron.1	Mt1:39235414..39235424	Medtr1g087440
PP	AMB.2	Mt1:39236391..39236401	Medtr1g087440
PP	AMB.4	Mt1:39237200..39237210	Medtr1g087440
PP	AMB.4	Mt1:39237621..39237631	Medtr1g087440
PP	AMB.7	Mt1:39237974..39237984	Medtr1g087440
PP	AMB.1	Mt1:39238027..39238037	Medtr1g087440
PP	AMB.6	Mt1:39238074..39238084	Medtr1g087440
PP	AMB.1	Mt1:39238120..39238130	Medtr1g087440
PP	3UTR.1	Mt1:39279933..39279943	Medtr1g087775
PP	CDS.7	Mt1:39290037..39290047	Medtr1g087790
PP	CDS.4	Mt1:39291603..39291613	Medtr1g087790
PP	CDS.10	Mt1:39292404..39292414	Medtr1g087790
PP	3UTR.1	Mt1:39293831..39293841	Medtr1g087790
PP	3UTR.1	Mt1:39294030..39294040	Medtr1g087790
PP	3UTR.5	Mt1:39294061..39294071	Medtr1g087790
PP	CDS.2	Mt1:39338796..39338806	Medtr1g087880
PP	3UTR.1	Mt1:39344321..39344331	Medtr1g087880
PP	3UTR.2	Mt1:39344369..39344379	Medtr1g087880
PP	intron.1	Mt1:39353179..39353189	Medtr1g087900
PP	CDS.1	Mt1:39353655..39353665	Medtr1g087900
PP	3UTR.1	Mt1:39353769..39353779	Medtr1g087900
PP	3UTR.28	Mt1:39353814..39353824	Medtr1g087900
PP	3UTR.882	Mt1:39353885..39353895	Medtr1g087900
PP	3UTR.12	Mt1:39353969..39353979	Medtr1g087900
PP	3UTR.2	Mt1:39361157..39361167	Medtr1g087920
PP	3UTR.6	Mt1:39361270..39361280	Medtr1g087920
PP	igt.1	Mt1:39479807..39479817	Medtr1g088260.igt
PP	3UTR.6	Mt1:39518413..39518423	Medtr1g088400
PP	3UTR.104	Mt1:39518521..39518531	Medtr1g088400
PP	3UTR.8	Mt1:39518635..39518645	Medtr1g088400
PP	3UTR.1	Mt1:39518745..39518755	Medtr1g088400
PP	3UTR.22	Mt1:39518831..39518841	Medtr1g088400
PP	3UTR.1	Mt1:39519059..39519069	Medtr1g088400
PP	3UTR.28	Mt1:39532339..39532349	Medtr1g088410
PP	3UTR.1	Mt1:39532468..39532478	Medtr1g088410
PP	3UTR.1	Mt1:39532521..39532531	Medtr1g088410
PP	CDS.2	Mt1:39533932..39533942	Medtr1g088420
PP	3UTR.7	Mt1:39537811..39537821	Medtr1g088420
PP	3UTR.2	Mt1:39537867..39537877	Medtr1g088420
PP	3UTR.2	Mt1:39537950..39537960	Medtr1g088420
PP	3UTR.1	Mt1:39537989..39537999	Medtr1g088420
PP	3UTR.2	Mt1:39562900..39562910	Medtr1g088470
PP	3UTR.1	Mt1:39562989..39562999	Medtr1g088470
PP	AMB.4	Mt1:39644095..39644105	Medtr1g088630
PP	3UTR.6	Mt1:39656023..39656033	Medtr1g088660
PP	3UTR.1	Mt1:39732899..39732909	Medtr1g088760
PP	3UTR.16	Mt1:39732987..39732997	Medtr1g088760
PP	3UTR.1	Mt1:39733077..39733087	Medtr1g088760
PP	3UTR.2	Mt1:39753094..39753104	Medtr1g088775
PP	3UTR.2	Mt1:39753139..39753149	Medtr1g088775
PP	3UTR.2	Mt1:39776288..39776298	Medtr1g088850
PP	3UTR.1	Mt1:39813417..39813427	Medtr1g088875
PP	igt.1	Mt1:39862819..39862829	Medtr1g088920.igt
PP	AMB.4	Mt1:39981772..39981782	Medtr1g088995
PP	AMB.1	Mt1:39981805..39981815	Medtr1g088995
PP	AMB.1	Mt1:39981841..39981851	Medtr1g088995
PP	AMB.60	Mt1:39981902..39981912	Medtr1g088995
PP	AMB.1	Mt1:39982028..39982038	Medtr1g088995
PP	AMB.2	Mt1:39982094..39982104	Medtr1g088995
PP	AMB.1	Mt1:39982173..39982183	Medtr1g088995
PP	igt.1	Mt1:40008877..40008887	Medtr1g089250.igt
PP	igt.1	Mt1:40040664..40040674	Medtr1g089520.igt
PP	3UTR.1	Mt1:40081625..40081635	Medtr1g089290
PP	3UTR.11	Mt1:40081745..40081755	Medtr1g089290
PP	igt.1	Mt1:40089406..40089416	Medtr1g089290.igt
PP	CDS.1	Mt1:40169057..40169067	Medtr1g089750
PP	AMB.109	Mt1:40169370..40169380	Medtr1g089750
PP	igt.1	Mt1:40185819..40185829	Medtr1g089750.igt
PP	3UTR.1	Mt1:40204554..40204564	Medtr1g089810
PP	CDS.1	Mt1:40217979..40217989	Medtr1g089850
PP	3UTR.1	Mt1:40324631..40324641	Medtr1g090050
PP	3UTR.1	Mt1:40324674..40324684	Medtr1g090050
PP	3UTR.3	Mt1:40363832..40363842	Medtr1g090120
PP	3UTR.2	Mt1:40384453..40384463	Medtr1g090150
PP	3UTR.3	Mt1:40384527..40384537	Medtr1g090150
PP	3UTR.2	Mt1:40441917..40441927	Medtr1g090270
PP	3UTR.1	Mt1:40441975..40441985	Medtr1g090270
PP	3UTR.2	Mt1:40444350..40444360	Medtr1g090280
PP	3UTR.1	Mt1:40471291..40471301	Medtr1g090320
PP	3UTR.2	Mt1:40471341..40471351	Medtr1g090320
PP	3UTR.1	Mt1:40573150..40573160	Medtr1g090620
PP	3UTR.1	Mt1:40577145..40577155	Medtr1g090630
PP	CDS.1	Mt1:40591732..40591742	Medtr1g090650
PP	3UTR.3	Mt1:40595158..40595168	Medtr1g090650
PP	3UTR.1	Mt1:40600046..40600056	Medtr1g090657
PP	3UTR.39	Mt1:40600134..40600144	Medtr1g090657
PP	3UTR.1	Mt1:40600202..40600212	Medtr1g090657
PP	3UTR.1	Mt1:40600227..40600237	Medtr1g090657
PP	3UTR.7	Mt1:40600292..40600302	Medtr1g090657
PP	3UTR.9	Mt1:40600395..40600405	Medtr1g090657
PP	3UTR.2	Mt1:40600484..40600494	Medtr1g090657
PP	intron.1	Mt1:40617288..40617298	Medtr1g090667
PP	CDS.6	Mt1:40618185..40618195	Medtr1g090667
PP	3UTR.7	Mt1:40618645..40618655	Medtr1g090667
PP	3UTR.2	Mt1:40618682..40618692	Medtr1g090667
PP	3UTR.1	Mt1:40618715..40618725	Medtr1g090667
PP	3UTR.47	Mt1:40623796..40623806	Medtr1g090670
PP	3UTR.1	Mt1:40623845..40623855	Medtr1g090670
PP	3UTR.1	Mt1:40639980..40639990	Medtr1g090680
PP	igt.1	Mt1:40640280..40640290	Medtr1g090680.igt
PP	igt.1	Mt1:40640312..40640322	Medtr1g090680.igt
PP	3UTR.5	Mt1:40733969..40733979	Medtr1g090720
PP	3UTR.1	Mt1:40734042..40734052	Medtr1g090720
PP	3UTR.6	Mt1:40738729..40738739	Medtr1g090723
PP	3UTR.330	Mt1:40738850..40738860	Medtr1g090723
PP	igt.1	Mt1:40748556..40748566	Medtr1g090723.igt
PP	3UTR.19	Mt1:40783250..40783260	Medtr1g090770
PP	igt.2	Mt1:40791092..40791102	Medtr1g090770.igt
PP	igt.2	Mt1:40791208..40791218	Medtr1g090770.igt
PP	intron.1	Mt1:40956399..40956409	Medtr1g090877
PP	3UTR.3	Mt1:40958223..40958233	Medtr1g090877
PP	3UTR.4	Mt1:41010531..41010541	Medtr1g090913
PP	igt.1	Mt1:41022497..41022507	Medtr1g090913.igt
PP	3UTR.1	Mt1:41108872..41108882	Medtr1g090987
PP	3UTR.3	Mt1:41129908..41129918	Medtr1g091010
PP	3UTR.2	Mt1:41173212..41173222	Medtr1g091037
PP	3UTR.60	Mt1:41498168..41498178	Medtr1g492590
PP	3UTR.65	Mt1:41498239..41498249	Medtr1g492590
PP	igt.4	Mt1:41561664..41561674	Medtr1g492720.igt
PP	igt.1	Mt1:41561701..41561711	Medtr1g492720.igt
PP	intron.4	Mt1:41567853..41567863	Medtr1g492730
PP	CDS.7	Mt1:41568374..41568384	Medtr1g492730
PP	AMB.11	Mt1:41569569..41569579	Medtr1g492730
PP	AMB.2	Mt1:41569665..41569675	Medtr1g492730
PP	AMB.244	Mt1:41569804..41569814	Medtr1g492730
PP	3UTR.2	Mt1:41645946..41645956	Medtr1g492850
PP	3UTR.2	Mt1:41646016..41646026	Medtr1g492850
PP	CDS.1	Mt1:41680076..41680086	Medtr1g492940
PP	CDS.1	Mt1:41680409..41680419	Medtr1g492940
PP	CDS.1	Mt1:41680698..41680708	Medtr1g492940
PP	AMB.8	Mt1:41683149..41683159	Medtr1g492940
PP	3UTR.2	Mt1:41683342..41683352	Medtr1g492940
PP	3UTR.1	Mt1:41683419..41683429	Medtr1g492940
PP	3UTR.185	Mt1:41683525..41683535	Medtr1g492940
PP	3UTR.10	Mt1:41683628..41683638	Medtr1g492940
PP	3UTR.78	Mt1:41683694..41683704	Medtr1g492940
PP	intron.6	Mt1:41841047..41841057	Medtr1g092900
PP	intron.1	Mt1:41841223..41841233	Medtr1g092900
PP	3UTR.8	Mt1:41842292..41842302	Medtr1g092905
PP	3UTR.2	Mt1:41842330..41842340	Medtr1g092905
PP	3UTR.1	Mt1:41848082..41848092	Medtr1g092910
PP	igt.1	Mt1:41981612..41981622	Medtr1g093095.igt
PP	igt.1	Mt1:42047462..42047472	Medtr1g093720.igt
PP	3UTR.1	Mt1:42195465..42195475	Medtr1g093990
PP	3UTR.14	Mt1:42195596..42195606	Medtr1g093990
PP	3UTR.1	Mt1:42197240..42197250	Medtr1g093980
PP	igt.1	Mt1:42223035..42223045	Medtr1g094025.igt
PP	igt.1	Mt1:42223125..42223135	Medtr1g094025.igt
PP	3UTR.1	Mt1:42238440..42238450	Medtr1g094045
PP	3UTR.1	Mt1:42238496..42238506	Medtr1g094045
PP	3UTR.5	Mt1:42253799..42253809	Medtr1g094065
PP	3UTR.1	Mt1:42253925..42253935	Medtr1g094065
PP	3UTR.1	Mt1:42274405..42274415	Medtr1g094085
PP	3UTR.29	Mt1:42274454..42274464	Medtr1g094085
PP	3UTR.3	Mt1:42289855..42289865	Medtr1g094115
PP	3UTR.2	Mt1:42307114..42307124	Medtr1g094130
PP	3UTR.759	Mt1:42307161..42307171	Medtr1g094130
PP	3UTR.4	Mt1:42307239..42307249	Medtr1g094130
PP	3UTR.1	Mt1:42327607..42327617	Medtr1g094145
PP	3UTR.1	Mt1:42327728..42327738	Medtr1g094145
PP	3UTR.5	Mt1:42340693..42340703	Medtr1g094155
PP	3UTR.7	Mt1:42382832..42382842	Medtr1g094180
PP	3UTR.1	Mt1:42383016..42383026	Medtr1g094180
PP	3UTR.4	Mt1:42396233..42396243	Medtr1g094190
PP	AMB.1	Mt1:42407946..42407956	Medtr1g094200
PP	AMB.13	Mt1:42408032..42408042	Medtr1g094200
PP	AMB.2	Mt1:42415148..42415158	Medtr1g094210
PP	AMB.4	Mt1:42415189..42415199	Medtr1g094210
PP	AMB.1	Mt1:42415269..42415279	Medtr1g094210
PP	AMB.12	Mt1:42415356..42415366	Medtr1g094210
PP	AMB.5	Mt1:42415416..42415426	Medtr1g094210
PP	AMB.8	Mt1:42415448..42415458	Medtr1g094210
PP	AMB.7	Mt1:42415514..42415524	Medtr1g094210
PP	AMB.1	Mt1:42415566..42415576	Medtr1g094210
PP	3UTR.3	Mt1:42416338..42416348	Medtr1g094210
PP	intron.1	Mt1:42459728..42459738	Medtr1g094255
PP	3UTR.1	Mt1:42504758..42504768	Medtr1g094610
PP	3UTR.3	Mt1:42504785..42504795	Medtr1g094610
PP	3UTR.3	Mt1:42504987..42504997	Medtr1g094610
PP	3UTR.2	Mt1:42505016..42505026	Medtr1g094610
PP	3UTR.1	Mt1:42505122..42505132	Medtr1g094610
PP	3UTR.2	Mt1:42505167..42505177	Medtr1g094610
PP	3UTR.1	Mt1:42505459..42505469	Medtr1g094610
PP	intron.1	Mt1:42519268..42519278	Medtr1g094620
PP	3UTR.38	Mt1:42523008..42523018	Medtr1g094620
PP	AMB.1	Mt1:42523257..42523267	Medtr1g094620
PP	AMB.1	Mt1:42523354..42523364	Medtr1g094620
PP	AMB.2	Mt1:42531923..42531933	Medtr1g094630
PP	3UTR.3	Mt1:42557249..42557259	Medtr1g094660
PP	3UTR.12	Mt1:42557304..42557314	Medtr1g094660
PP	3UTR.1	Mt1:42557612..42557622	Medtr1g094660
PP	AMB.1	Mt1:42655017..42655027	Medtr1g094830
PP	AMB.1	Mt1:42655182..42655192	Medtr1g094830
PP	AMB.4	Mt1:42655274..42655284	Medtr1g094830
PP	3UTR.34	Mt1:42674547..42674557	Medtr1g094870
PP	3UTR.3	Mt1:42674662..42674672	Medtr1g094870
PP	3UTR.1	Mt1:42675076..42675086	Medtr1g094870
PP	3UTR.3	Mt1:42675123..42675133	Medtr1g094870
PP	AMB.5	Mt1:42715087..42715097	Medtr1g094930
PP	3UTR.1	Mt1:42769607..42769617	Medtr1g095030
PP	intron.1	Mt1:42796838..42796848	Medtr1g095070
PP	3UTR.11	Mt1:42799144..42799154	Medtr1g095070
PP	intron.1	Mt1:42800057..42800067	Medtr1g095080
PP	intron.1	Mt1:42800157..42800167	Medtr1g095080
PP	3UTR.1	Mt1:42805219..42805229	Medtr1g095085
PP	3UTR.1	Mt1:42805279..42805289	Medtr1g095085
PP	igt.9	Mt1:42877842..42877852	Medtr1g095165.igt
PP	AMB.1	Mt1:42947716..42947726	Medtr1g095480
PP	AMB.3	Mt1:42947761..42947771	Medtr1g095480
PP	AMB.1	Mt1:42947794..42947804	Medtr1g095480
PP	AMB.1	Mt1:42947846..42947856	Medtr1g095480
PP	CDS.1	Mt1:42951692..42951702	Medtr1g095490
PP	3UTR.997	Mt1:42952890..42952900	Medtr1g095490
PP	3UTR.81	Mt1:42953057..42953067	Medtr1g095490
PP	3UTR.1	Mt1:42953227..42953237	Medtr1g095490
PP	3UTR.1	Mt1:42953294..42953304	Medtr1g095490
PP	igt.1	Mt1:42957533..42957543	Medtr1g095490.igt
PP	igt.1	Mt1:42963771..42963781	Medtr1g095500.igt
PP	3UTR.1	Mt1:43003862..43003872	Medtr1g095570
PP	3UTR.1	Mt1:43003945..43003955	Medtr1g095570
PP	igt.1	Mt1:43032293..43032303	Medtr1g095570.igt
PP	igt.1	Mt1:43046132..43046142	Medtr1g095570.igt
PP	3UTR.4	Mt1:43092141..43092151	Medtr1g095730
PP	AMB.2	Mt1:43113721..43113731	Medtr1g095780
PP	3UTR.310	Mt1:43113924..43113934	Medtr1g095780
PP	3UTR.3	Mt1:43126949..43126959	Medtr1g095810
PP	3UTR.1	Mt1:43126974..43126984	Medtr1g095810
PP	3UTR.3	Mt1:43127023..43127033	Medtr1g095810
PP	3UTR.5	Mt1:43127071..43127081	Medtr1g095810
PP	3UTR.2	Mt1:43174660..43174670	Medtr1g095890
PP	3UTR.1	Mt1:43174833..43174843	Medtr1g095890
PP	3UTR.53	Mt1:43177211..43177221	Medtr1g095900
PP	3UTR.3	Mt1:43177281..43177291	Medtr1g095900
PP	3UTR.3	Mt1:43187712..43187722	Medtr1g095920
PP	3UTR.1	Mt1:43187747..43187757	Medtr1g095920
PP	3UTR.3	Mt1:43187783..43187793	Medtr1g095920
PP	igt.1	Mt1:43202979..43202989	Medtr1g095920.igt
PP	igt.64	Mt1:43204233..43204243	Medtr1g095920.igt
PP	3UTR.1	Mt1:43266561..43266571	Medtr1g096050
PP	3UTR.9	Mt1:43278985..43278995	Medtr1g096200
PP	3UTR.15	Mt1:43331674..43331684	Medtr1g096240
PP	3UTR.97	Mt1:43331714..43331724	Medtr1g096240
PP	igt.23	Mt1:43340904..43340914	Medtr1g096250.igt
PP	igt.1	Mt1:43340936..43340946	Medtr1g096250.igt
PP	igt.19	Mt1:43340999..43341009	Medtr1g096250.igt
PP	igt.1	Mt1:43341050..43341060	Medtr1g096250.igt
PP	3UTR.30	Mt1:43365979..43365989	Medtr1g096310
PP	3UTR.1	Mt1:43366090..43366100	Medtr1g096310
PP	AMB.2	Mt1:43393333..43393343	Medtr1g096340
PP	3UTR.2	Mt1:43424816..43424826	Medtr1g096410
PP	3UTR.3	Mt1:43424867..43424877	Medtr1g096410
PP	3UTR.2	Mt1:43424985..43424995	Medtr1g096410
PP	3UTR.3	Mt1:43425018..43425028	Medtr1g096410
PP	3UTR.1	Mt1:43425055..43425065	Medtr1g096410
PP	3UTR.1	Mt1:43448264..43448274	Medtr1g096450
PP	igt.1	Mt1:43451495..43451505	Medtr1g096450.igt
PP	igt.2	Mt1:43452256..43452266	Medtr1g096450.igt
PP	intron.9	Mt1:43478964..43478974	Medtr1g096550
PP	intron.1	Mt1:43479293..43479303	Medtr1g096550
PP	CDS.22	Mt1:43485765..43485775	Medtr1g096550
PP	AMB.1	Mt1:43493530..43493540	Medtr1g096550
PP	3UTR.6	Mt1:43495349..43495359	Medtr1g096550
PP	3UTR.18	Mt1:43495438..43495448	Medtr1g096550
PP	3UTR.1	Mt1:43525271..43525281	Medtr1g096580
PP	3UTR.1	Mt1:43525369..43525379	Medtr1g096580
PP	igt.1	Mt1:43599443..43599453	Medtr1g096740.igt
PP	3UTR.2	Mt1:43769037..43769047	Medtr1g097080
PP	igt.1	Mt1:43823824..43823834	Medtr1g097090.igt
PP	3UTR.7	Mt1:43843671..43843681	Medtr1g097170
PP	3UTR.2	Mt1:43843730..43843740	Medtr1g097170
PP	igt.1	Mt1:43864579..43864589	Medtr1g097230.igt
PP	igt.1	Mt1:43864678..43864688	Medtr1g097230.igt
PP	3UTR.1	Mt1:43900700..43900710	Medtr1g097310
PP	3UTR.1	Mt1:43900929..43900939	Medtr1g097310
PP	3UTR.1	Mt1:43951628..43951638	Medtr1g097420
PP	3UTR.66	Mt1:43951824..43951834	Medtr1g097420
PP	AMB.1	Mt1:43959035..43959045	Medtr1g097430
PP	igt.1	Mt1:43963909..43963919	Medtr1g097430.igt
PP	igt.1	Mt1:43963953..43963963	Medtr1g097430.igt
PP	3UTR.1	Mt1:43970432..43970442	Medtr1g097440
PP	3UTR.2	Mt1:43970485..43970495	Medtr1g097440
PP	3UTR.43	Mt1:43970545..43970555	Medtr1g097440
PP	3UTR.1	Mt1:43981179..43981189	Medtr1g097460
PP	3UTR.1	Mt1:44008536..44008546	Medtr1g097570
PP	3UTR.1	Mt1:44027399..44027409	Medtr1g097600
PP	3UTR.2	Mt1:44027526..44027536	Medtr1g097600
PP	3UTR.63	Mt1:44027650..44027660	Medtr1g097600
PP	3UTR.4	Mt1:44027810..44027820	Medtr1g097600
PP	3UTR.1	Mt1:44075545..44075555	Medtr1g098000
PP	3UTR.44	Mt1:44102173..44102183	Medtr1g097840
PP	igt.1	Mt1:44102801..44102811	Medtr1g097840.igt
PP	igt.5	Mt1:44106331..44106341	Medtr1g097840.igt
PP	3UTR.38	Mt1:44129583..44129593	Medtr1g098140
PP	3UTR.5	Mt1:44133790..44133800	Medtr1g097910
PP	3UTR.1	Mt1:44142166..44142176	Medtr1g097935
PP	3UTR.24	Mt1:44142206..44142216	Medtr1g097935
PP	3UTR.1	Mt1:44142278..44142288	Medtr1g097935
PP	3UTR.1	Mt1:44142314..44142324	Medtr1g097935
PP	3UTR.1	Mt1:44177780..44177790	Medtr1g098160
PP	3UTR.63	Mt1:44177899..44177909	Medtr1g098160
PP	3UTR.3	Mt1:44177931..44177941	Medtr1g098160
PP	3UTR.242	Mt1:44181063..44181073	Medtr1g098170
PP	3UTR.352	Mt1:44181166..44181176	Medtr1g098170
PP	3UTR.1	Mt1:44181262..44181272	Medtr1g098170
PP	igt.1	Mt1:44193021..44193031	Medtr1g098170.igt
PP	igt.102	Mt1:44193805..44193815	Medtr1g098170.igt
PP	3UTR.186	Mt1:44208288..44208298	Medtr1g098220
PP	3UTR.1	Mt1:44208383..44208393	Medtr1g098220
PP	3UTR.1	Mt1:44208423..44208433	Medtr1g098220
PP	3UTR.1	Mt1:44220373..44220383	Medtr1g098250
PP	igt.1	Mt1:44221199..44221209	Medtr1g098250.igt
PP	AMB.4	Mt1:44230947..44230957	Medtr1g098260
PP	3UTR.1	Mt1:44298771..44298781	Medtr1g098390
PP	3UTR.1	Mt1:44356072..44356082	Medtr1g098510
PP	igt.1	Mt1:44393831..44393841	Medtr1g098510.igt
PP	igt.1	Mt1:44393892..44393902	Medtr1g098510.igt
PP	intron.1	Mt1:44422406..44422416	Medtr1g098640
PP	3UTR.3	Mt1:44424740..44424750	Medtr1g098640
PP	3UTR.1	Mt1:44428988..44428998	Medtr1g098650
PP	3UTR.1	Mt1:44429058..44429068	Medtr1g098650
PP	3UTR.24	Mt1:44429183..44429193	Medtr1g098650
PP	3UTR.2	Mt1:44429223..44429233	Medtr1g098650
PP	3UTR.1	Mt1:44429384..44429394	Medtr1g098650
PP	3UTR.1	Mt1:44429416..44429426	Medtr1g098650
PP	3UTR.1	Mt1:44429473..44429483	Medtr1g098650
PP	3UTR.1	Mt1:44429561..44429571	Medtr1g098650
PP	3UTR.2	Mt1:44436139..44436149	Medtr1g098660
PP	3UTR.3	Mt1:44436197..44436207	Medtr1g098660
PP	3UTR.1	Mt1:44448022..44448032	Medtr1g098680
PP	3UTR.7	Mt1:44448150..44448160	Medtr1g098680
PP	3UTR.2	Mt1:44448181..44448191	Medtr1g098680
PP	3UTR.2	Mt1:44509496..44509506	Medtr1g098820
PP	3UTR.1	Mt1:44534407..44534417	Medtr1g098870
PP	3UTR.2	Mt1:44534763..44534773	Medtr1g098870
PP	3UTR.2	Mt1:44534814..44534824	Medtr1g098870
PP	3UTR.24	Mt1:44534938..44534948	Medtr1g098870
PP	3UTR.1	Mt1:44594538..44594548	Medtr1g098940
PP	CDS.1	Mt1:44625199..44625209	Medtr1g099000
PP	CDS.61	Mt1:44628868..44628878	Medtr1g099000
PP	CDS.1	Mt1:44629867..44629877	Medtr1g099000
PP	3UTR.13	Mt1:44631347..44631357	Medtr1g099000
PP	3UTR.3	Mt1:44631425..44631435	Medtr1g099000
PP	3UTR.469	Mt1:44631549..44631559	Medtr1g099000
PP	3UTR.3	Mt1:44631745..44631755	Medtr1g099000
PP	igt.1	Mt1:44660700..44660710	Medtr1g099030.igt
PP	3UTR.8	Mt1:44705871..44705881	Medtr1g099110
PP	3UTR.4	Mt1:44705975..44705985	Medtr1g099110
PP	3UTR.1	Mt1:44706053..44706063	Medtr1g099110
PP	3UTR.1	Mt1:44806458..44806468	Medtr1g099270
PP	intron.1	Mt1:44818003..44818013	Medtr1g099290
PP	intron.1	Mt1:44818189..44818199	Medtr1g099290
PP	3UTR.1	Mt1:44849787..44849797	Medtr1g099350
PP	3UTR.3	Mt1:44869508..44869518	Medtr1g099370
PP	3UTR.2	Mt1:44901171..44901181	Medtr1g099420
PP	AMB.9	Mt1:44936264..44936274	Medtr1g099480
PP	AMB.1	Mt1:44936849..44936859	Medtr1g099480
PP	AMB.2	Mt1:44937584..44937594	Medtr1g099480
PP	AMB.5	Mt1:44937684..44937694	Medtr1g099480
PP	AMB.3	Mt1:44937749..44937759	Medtr1g099480
PP	3UTR.2	Mt1:44966178..44966188	Medtr1g099550
PP	3UTR.1	Mt1:45088577..45088587	Medtr1g100070
PP	CDS.1	Mt1:45092407..45092417	Medtr1g100090
PP	CDS.14	Mt1:45092473..45092483	Medtr1g100090
PP	intron.8	Mt1:45109434..45109444	Medtr1g100130
PP	CDS.2	Mt1:45109494..45109504	Medtr1g100130
PP	CDS.1	Mt1:45109566..45109576	Medtr1g100130
PP	CDS.1	Mt1:45109655..45109665	Medtr1g100130
PP	intron.1	Mt1:45109899..45109909	Medtr1g100130
PP	intron.3	Mt1:45113120..45113130	Medtr1g100130
PP	CDS.1	Mt1:45114089..45114099	Medtr1g100130
PP	3UTR.776	Mt1:45114425..45114435	Medtr1g100130
PP	3UTR.24	Mt1:45131345..45131355	Medtr1g100150
PP	3UTR.24	Mt1:45131431..45131441	Medtr1g100150
PP	3UTR.1	Mt1:45148395..45148405	Medtr1g100180
PP	3UTR.3	Mt1:45148430..45148440	Medtr1g100180
PP	CDS.3	Mt1:45158881..45158891	Medtr1g100210
PP	CDS.1	Mt1:45158941..45158951	Medtr1g100210
PP	CDS.1	Mt1:45158989..45158999	Medtr1g100210
PP	CDS.1	Mt1:45159023..45159033	Medtr1g100210
PP	CDS.1	Mt1:45159191..45159201	Medtr1g100210
PP	CDS.1	Mt1:45159406..45159416	Medtr1g100210
PP	CDS.1	Mt1:45159441..45159451	Medtr1g100210
PP	3UTR.1	Mt1:45164721..45164731	Medtr1g100210
PP	3UTR.29	Mt1:45164764..45164774	Medtr1g100210
PP	3UTR.6	Mt1:45164840..45164850	Medtr1g100210
PP	3UTR.5	Mt1:45164893..45164903	Medtr1g100210
PP	3UTR.1	Mt1:45164941..45164951	Medtr1g100210
PP	3UTR.4	Mt1:45174825..45174835	Medtr1g100230
PP	AMB.1	Mt1:45284760..45284770	Medtr1g100860
PP	igt.1	Mt1:45305086..45305096	Medtr1g100890.igt
PP	3UTR.4553	Mt1:45335729..45335739	Medtr1g100960
PP	3UTR.4	Mt1:45335815..45335825	Medtr1g100960
PP	3UTR.1	Mt1:45335882..45335892	Medtr1g100960
PP	3UTR.6	Mt1:45410237..45410247	Medtr1g101030
PP	3UTR.1	Mt1:45410334..45410344	Medtr1g101030
PP	igt.3	Mt1:45454935..45454945	Medtr1g101120.igt
PP	igt.4	Mt1:45465551..45465561	Medtr1g101120.igt
PP	igt.18	Mt1:45465637..45465647	Medtr1g101120.igt
PP	igt.53	Mt1:45465810..45465820	Medtr1g101120.igt
PP	igt.1	Mt1:45465903..45465913	Medtr1g101120.igt
PP	igt.1	Mt1:45465936..45465946	Medtr1g101120.igt
PP	igt.1	Mt1:45465965..45465975	Medtr1g101120.igt
PP	igt.3	Mt1:45465996..45466006	Medtr1g101120.igt
PP	AMB.3	Mt1:45480863..45480873	Medtr1g101190
PP	AMB.8	Mt1:45480913..45480923	Medtr1g101190
PP	AMB.1	Mt1:45480976..45480986	Medtr1g101190
PP	AMB.1	Mt1:45481070..45481080	Medtr1g101190
PP	3UTR.1	Mt1:45520260..45520270	Medtr1g100587
PP	intron.1	Mt1:45580802..45580812	Medtr1g100643
PP	3UTR.6	Mt1:45582977..45582987	Medtr1g100643
PP	3UTR.98	Mt1:45583026..45583036	Medtr1g100643
PP	CDS.2	Mt1:45592843..45592853	Medtr1g100647
PP	3UTR.9	Mt1:45593299..45593309	Medtr1g100647
PP	3UTR.5	Mt1:45593340..45593350	Medtr1g100647
PP	3UTR.1	Mt1:45593500..45593510	Medtr1g100647
PP	AMB.1	Mt1:45633019..45633029	Medtr1g100683
PP	3UTR.2	Mt1:45643745..45643755	Medtr1g100697
PP	3UTR.1	Mt1:45643770..45643780	Medtr1g100697
PP	3UTR.1	Mt1:45643828..45643838	Medtr1g100697
PP	3UTR.1	Mt1:45662455..45662465	Medtr1g100727
PP	3UTR.17	Mt1:45662493..45662503	Medtr1g100727
PP	3UTR.4	Mt1:45662585..45662595	Medtr1g100727
PP	3UTR.1	Mt1:45662685..45662695	Medtr1g100727
PP	igt.1	Mt1:45666166..45666176	Medtr1g100727.igt
PP	3UTR.14	Mt1:45685953..45685963	Medtr1g100753
PP	3UTR.2	Mt1:45705795..45705805	Medtr1g100777
PP	igt.1	Mt1:45716286..45716296	Medtr1g100777.igt
PP	3UTR.2	Mt1:45801732..45801742	Medtr1g101390
PP	3UTR.1	Mt1:45801788..45801798	Medtr1g101390
PP	3UTR.21	Mt1:45801837..45801847	Medtr1g101390
PP	3UTR.7	Mt1:45801927..45801937	Medtr1g101390
PP	3UTR.2	Mt1:45824278..45824288	Medtr1g101440
PP	3UTR.2	Mt1:45870254..45870264	Medtr1g101550
PP	CDS.1	Mt1:45888256..45888266	Medtr1g101600
PP	CDS.4	Mt1:45888590..45888600	Medtr1g101600
PP	CDS.1	Mt1:45888725..45888735	Medtr1g101600
PP	3UTR.26	Mt1:45888850..45888860	Medtr1g101600
PP	3UTR.3	Mt1:45888966..45888976	Medtr1g101600
PP	3UTR.23	Mt1:45889017..45889027	Medtr1g101600
PP	3UTR.10	Mt1:45889120..45889130	Medtr1g101600
PP	3UTR.1	Mt1:45966832..45966842	Medtr1g101810
PP	3UTR.2	Mt1:45973961..45973971	Medtr1g101830
PP	3UTR.1	Mt1:45974017..45974027	Medtr1g101830
PP	3UTR.1	Mt1:45974050..45974060	Medtr1g101830
PP	3UTR.1	Mt1:45974134..45974144	Medtr1g101830
PP	3UTR.1	Mt1:45990806..45990816	Medtr1g101870
PP	3UTR.1	Mt1:46010155..46010165	Medtr1g101910
PP	3UTR.1	Mt1:46010249..46010259	Medtr1g101910
PP	3UTR.9	Mt1:46010335..46010345	Medtr1g101910
PP	3UTR.4	Mt1:46064016..46064026	Medtr1g102010
PP	3UTR.1	Mt1:46064404..46064414	Medtr1g102010
PP	3UTR.19	Mt1:46133659..46133669	Medtr1g102130
PP	3UTR.4	Mt1:46133782..46133792	Medtr1g102130
PP	igt.2	Mt1:46134774..46134784	Medtr1g102130.igt
PP	igt.1	Mt1:46134839..46134849	Medtr1g102130.igt
PP	igt.1	Mt1:46172601..46172611	Medtr1g102220.igt
PP	igt.1	Mt1:46176074..46176084	Medtr1g102220.igt
PP	CDS.8	Mt1:46222617..46222627	Medtr1g102360
PP	CDS.1	Mt1:46223230..46223240	Medtr1g102360
PP	CDS.4	Mt1:46223440..46223450	Medtr1g102360
PP	3UTR.3	Mt1:46224063..46224073	Medtr1g102360
PP	3UTR.9	Mt1:46224155..46224165	Medtr1g102360
PP	3UTR.25	Mt1:46224237..46224247	Medtr1g102360
PP	igt.3	Mt1:46230764..46230774	Medtr1g102365.igt
PP	3UTR.2	Mt1:46278703..46278713	Medtr1g102470
PP	3UTR.3	Mt1:46278750..46278760	Medtr1g102470
PP	3UTR.2	Mt1:46278804..46278814	Medtr1g102470
PP	3UTR.2	Mt1:46278845..46278855	Medtr1g102470
PP	3UTR.1	Mt1:46278876..46278886	Medtr1g102470
PP	3UTR.1	Mt1:46309186..46309196	Medtr1g102500
PP	3UTR.2	Mt1:46309217..46309227	Medtr1g102500
PP	igt.2	Mt1:46309297..46309307	Medtr1g102500.igt
PP	intron.1	Mt1:46323998..46324008	Medtr1g102540
PP	igt.1	Mt1:46333572..46333582	Medtr1g102540.igt
PP	3UTR.2	Mt1:46378345..46378355	Medtr1g102630
PP	3UTR.11	Mt1:46378396..46378406	Medtr1g102630
PP	3UTR.46	Mt1:46397580..46397590	Medtr1g102650
PP	igt.1	Mt1:46427866..46427876	Medtr1g102670.igt
PP	igt.1	Mt1:46428058..46428068	Medtr1g102670.igt
PP	3UTR.4	Mt1:46439414..46439424	Medtr1g102750
PP	3UTR.9	Mt1:46452166..46452176	Medtr1g102780
PP	3UTR.1	Mt1:46452247..46452257	Medtr1g102780
PP	3UTR.6	Mt1:46452290..46452300	Medtr1g102780
PP	3UTR.34	Mt1:46537950..46537960	Medtr1g102940
PP	3UTR.16	Mt1:46538057..46538067	Medtr1g102940
PP	3UTR.10	Mt1:46538169..46538179	Medtr1g102940
PP	3UTR.1	Mt1:46538236..46538246	Medtr1g102940
PP	igt.1	Mt1:46565156..46565166	Medtr1g102950.igt
PP	igt.1	Mt1:46579213..46579223	Medtr1g102950.igt
PP	3UTR.1	Mt1:46633276..46633286	Medtr1g103070
PP	3UTR.33	Mt1:46633426..46633436	Medtr1g103070
PP	3UTR.1	Mt1:46633488..46633498	Medtr1g103070
PP	3UTR.4	Mt1:46647614..46647624	Medtr1g103100
PP	3UTR.1	Mt1:46647690..46647700	Medtr1g103100
PP	3UTR.21	Mt1:46647731..46647741	Medtr1g103100
PP	3UTR.1	Mt1:46748539..46748549	Medtr1g103290
PP	3UTR.1	Mt1:46748609..46748619	Medtr1g103290
PP	igt.1	Mt1:46817499..46817509	Medtr1g103400.igt
PP	3UTR.1	Mt1:46825351..46825361	Medtr1g103450
PP	3UTR.1	Mt1:46839766..46839776	Medtr1g103490
PP	AMB.1	Mt1:46843061..46843071	Medtr1g103500
PP	3UTR.1	Mt1:46844748..46844758	Medtr1g103500
PP	3UTR.10	Mt1:46844862..46844872	Medtr1g103500
PP	3UTR.1	Mt1:46844920..46844930	Medtr1g103500
PP	3UTR.543	Mt1:46845116..46845126	Medtr1g103500
PP	3UTR.2	Mt1:46845281..46845291	Medtr1g103500
PP	3UTR.3	Mt1:46845313..46845323	Medtr1g103500
PP	3UTR.1	Mt1:46845463..46845473	Medtr1g103500
PP	igt.1	Mt1:46845905..46845915	Medtr1g103500.igt
PP	3UTR.5	Mt1:46858842..46858852	Medtr1g103540
PP	3UTR.3	Mt1:46858902..46858912	Medtr1g103540
PP	igt.1	Mt1:46858960..46858970	Medtr1g103540.igt
PP	igt.1	Mt1:46858998..46859008	Medtr1g103540.igt
PP	3UTR.1	Mt1:46870819..46870829	Medtr1g103550
PP	3UTR.1	Mt1:46882322..46882332	Medtr1g103570
PP	3UTR.1	Mt1:46934890..46934900	Medtr1g103680
PP	3UTR.1	Mt1:46981167..46981177	Medtr1g103810
PP	3UTR.2	Mt1:46981195..46981205	Medtr1g103810
PP	3UTR.3	Mt1:46981236..46981246	Medtr1g103810
PP	igt.3	Mt1:46990661..46990671	Medtr1g103810.igt
PP	igt.1	Mt1:47001974..47001984	Medtr1g103840.igt
PP	CDS.1	Mt1:47055406..47055416	Medtr1g104500
PP	AMB.7	Mt1:47121177..47121187	Medtr1g104610
PP	3UTR.42	Mt1:47121559..47121569	Medtr1g104610
PP	3UTR.65	Mt1:47121629..47121639	Medtr1g104610
PP	3UTR.3	Mt1:47121675..47121685	Medtr1g104610
PP	3UTR.4	Mt1:47121753..47121763	Medtr1g104610
PP	3UTR.1	Mt1:47121875..47121885	Medtr1g104610
PP	igt.3	Mt1:47132251..47132261	Medtr1g104610.igt
PP	3UTR.1	Mt1:47156268..47156278	Medtr1g104680
PP	3UTR.1	Mt1:47156365..47156375	Medtr1g104680
PP	3UTR.2	Mt1:47156440..47156450	Medtr1g104680
PP	3UTR.2	Mt1:47156516..47156526	Medtr1g104680
PP	igt.4	Mt1:47170842..47170852	Medtr1g104700.igt
PP	igt.1	Mt1:47231934..47231944	Medtr1g104800.igt
PP	igt.1	Mt1:47262810..47262820	Medtr1g104840.igt
PP	intron.1	Mt1:47277539..47277549	Medtr1g104870
PP	intron.1	Mt1:47277688..47277698	Medtr1g104870
PP	3UTR.1	Mt1:47278129..47278139	Medtr1g104870
PP	3UTR.329	Mt1:47278244..47278254	Medtr1g104870
PP	3UTR.74	Mt1:47278403..47278413	Medtr1g104870
PP	3UTR.32	Mt1:47278452..47278462	Medtr1g104870
PP	3UTR.4	Mt1:47284442..47284452	Medtr1g104880
PP	3UTR.1	Mt1:47284502..47284512	Medtr1g104880
PP	3UTR.1	Mt1:47288956..47288966	Medtr1g104890
PP	igt.1	Mt1:47289685..47289695	Medtr1g104890.igt
PP	igt.1	Mt1:47289730..47289740	Medtr1g104890.igt
PP	igt.1	Mt1:47290703..47290713	Medtr1g104890.igt
PP	igt.1	Mt1:47290775..47290785	Medtr1g104890.igt
PP	3UTR.2	Mt1:47305019..47305029	Medtr1g104933
PP	3UTR.2	Mt1:47334017..47334027	Medtr1g105020
PP	3UTR.1	Mt1:47415525..47415535	Medtr1g105410
PP	3UTR.4	Mt1:47415662..47415672	Medtr1g105410
PP	3UTR.3	Mt1:47415708..47415718	Medtr1g105410
PP	3UTR.2	Mt1:47415742..47415752	Medtr1g105410
PP	3UTR.2	Mt1:47415800..47415810	Medtr1g105410
PP	igt.4	Mt1:47464614..47464624	Medtr1g105460.igt
PP	igt.1	Mt1:47482188..47482198	Medtr1g105465.igt
PP	igt.1	Mt1:47482321..47482331	Medtr1g105465.igt
PP	igt.36	Mt1:47501821..47501831	Medtr1g105495.igt
PP	igt.6	Mt1:47501871..47501881	Medtr1g105495.igt
PP	3UTR.7	Mt1:47537263..47537273	Medtr1g105545
PP	3UTR.14	Mt1:47537297..47537307	Medtr1g105545
PP	AMB.3	Mt1:47537362..47537372	Medtr1g105545
PP	AMB.18	Mt1:47537422..47537432	Medtr1g105545
PP	3UTR.1	Mt1:47537613..47537623	Medtr1g105545
PP	AMB.2	Mt1:47628492..47628502	Medtr1g105640
PP	intron.1	Mt1:47636764..47636774	Medtr1g105650
PP	3UTR.45	Mt1:47637434..47637444	Medtr1g105650
PP	3UTR.125	Mt1:47637527..47637537	Medtr1g105650
PP	3UTR.17	Mt1:47637688..47637698	Medtr1g105650
PP	3UTR.1	Mt1:47641591..47641601	Medtr1g105655
PP	3UTR.2	Mt1:47641651..47641661	Medtr1g105655
PP	3UTR.12	Mt1:47641715..47641725	Medtr1g105655
PP	3UTR.1	Mt1:47641759..47641769	Medtr1g105655
PP	3UTR.1	Mt1:47641802..47641812	Medtr1g105655
PP	CDS.1	Mt1:47679573..47679583	Medtr1g105700
PP	3UTR.7	Mt1:47679967..47679977	Medtr1g105700
PP	3UTR.1	Mt1:47680139..47680149	Medtr1g105700
PP	3UTR.4	Mt1:47691620..47691630	Medtr1g105710
PP	intron.2	Mt1:47735008..47735018	Medtr1g105785
PP	3UTR.1	Mt1:47735674..47735684	Medtr1g105785
PP	3UTR.47	Mt1:47735703..47735713	Medtr1g105785
PP	3UTR.4	Mt1:47789951..47789961	Medtr1g105860
PP	3UTR.2	Mt1:47790000..47790010	Medtr1g105860
PP	3UTR.1	Mt1:47824197..47824207	Medtr1g105900
PP	3UTR.1252	Mt1:47870146..47870156	Medtr1g105940
PP	3UTR.6	Mt1:47870305..47870315	Medtr1g105940
PP	3UTR.2	Mt1:47872559..47872569	Medtr1g105945
PP	3UTR.1	Mt1:47888088..47888098	Medtr1g105965
PP	3UTR.20	Mt1:47894699..47894709	Medtr1g105970
PP	3UTR.1	Mt1:47894733..47894743	Medtr1g105970
PP	intron.1	Mt1:47958976..47958986	Medtr1g106025
PP	3UTR.1	Mt1:47960389..47960399	Medtr1g106025
PP	3UTR.3	Mt1:47964819..47964829	Medtr1g106030
PP	3UTR.1	Mt1:47964966..47964976	Medtr1g106030
PP	intron.2	Mt1:47994136..47994146	Medtr1g106055
PP	intron.3	Mt1:47994198..47994208	Medtr1g106055
PP	intron.1	Mt1:47994265..47994275	Medtr1g106055
PP	intron.3	Mt1:47994302..47994312	Medtr1g106055
PP	3UTR.13	Mt1:47994764..47994774	Medtr1g106055
PP	3UTR.7	Mt1:47994804..47994814	Medtr1g106055
PP	3UTR.6	Mt1:47994922..47994932	Medtr1g106055
PP	3UTR.1	Mt1:48002443..48002453	Medtr1g106065
PP	intron.1	Mt1:48030369..48030379	Medtr1g106095
PP	3UTR.3	Mt1:48030770..48030780	Medtr1g106095
PP	3UTR.8	Mt1:48030821..48030831	Medtr1g106095
PP	3UTR.2	Mt1:48030872..48030882	Medtr1g106095
PP	3UTR.1	Mt1:48031037..48031047	Medtr1g106095
PP	3UTR.13	Mt1:48059113..48059123	Medtr1g106190
PP	3UTR.8	Mt1:48059183..48059193	Medtr1g106190
PP	3UTR.2	Mt1:48059226..48059236	Medtr1g106190
PP	CDS.1	Mt1:48117292..48117302	Medtr1g106210
PP	AMB.4	Mt1:48117414..48117424	Medtr1g106210
PP	AMB.25	Mt1:48117440..48117450	Medtr1g106210
PP	AMB.8	Mt1:48117513..48117523	Medtr1g106210
PP	AMB.1	Mt1:48117557..48117567	Medtr1g106210
PP	AMB.1	Mt1:48117589..48117599	Medtr1g106210
PP	AMB.1	Mt1:48117639..48117649	Medtr1g106210
PP	AMB.5	Mt1:48118083..48118093	Medtr1g106210
PP	AMB.1	Mt1:48118181..48118191	Medtr1g106210
PP	CDS.1	Mt1:48133870..48133880	Medtr1g106940
PP	CDS.1	Mt1:48133920..48133930	Medtr1g106940
PP	CDS.2	Mt1:48133983..48133993	Medtr1g106940
PP	CDS.2	Mt1:48134189..48134199	Medtr1g106940
PP	intron.7	Mt1:48134381..48134391	Medtr1g106940
PP	AMB.1	Mt1:48138299..48138309	Medtr1g106940
PP	AMB.1	Mt1:48138412..48138422	Medtr1g106940
PP	AMB.22	Mt1:48138522..48138532	Medtr1g106940
PP	AMB.176	Mt1:48138580..48138590	Medtr1g106940
PP	igt.1	Mt1:48179453..48179463	Medtr1g106560.igt
PP	igt.1	Mt1:48179528..48179538	Medtr1g106560.igt
PP	3UTR.1	Mt1:48272454..48272464	Medtr1g106430
PP	3UTR.9	Mt1:48272555..48272565	Medtr1g106430
PP	3UTR.9	Mt1:48272596..48272606	Medtr1g106430
PP	3UTR.1	Mt1:48277032..48277042	Medtr1g106420
PP	3UTR.2	Mt1:48277060..48277070	Medtr1g106420
PP	3UTR.2	Mt1:48277089..48277099	Medtr1g106420
PP	igt.2	Mt1:48308893..48308903	Medtr1g106765.igt
PP	3UTR.1	Mt1:48343879..48343889	Medtr1g106815
PP	3UTR.9	Mt1:48343967..48343977	Medtr1g106815
PP	3UTR.1	Mt1:48344039..48344049	Medtr1g106815
PP	3UTR.20	Mt1:48344106..48344116	Medtr1g106815
PP	3UTR.11	Mt1:48344198..48344208	Medtr1g106815
PP	3UTR.2	Mt1:48358534..48358544	Medtr1g106855
PP	3UTR.1	Mt1:48358617..48358627	Medtr1g106855
PP	3UTR.3	Mt1:48358642..48358652	Medtr1g106855
PP	3UTR.1	Mt1:48358825..48358835	Medtr1g106855
PP	3UTR.32	Mt1:48359001..48359011	Medtr1g106855
PP	3UTR.1	Mt1:48359070..48359080	Medtr1g106855
PP	3UTR.13	Mt1:48359104..48359114	Medtr1g106855
PP	AMB.2	Mt1:48359245..48359255	Medtr1g106855
PP	3UTR.1	Mt1:48400855..48400865	Medtr1g106905
PP	3UTR.4	Mt1:48400884..48400894	Medtr1g106905
PP	3UTR.2	Mt1:48413627..48413637	Medtr1g106955
PP	3UTR.8	Mt1:48413694..48413704	Medtr1g106955
PP	3UTR.7	Mt1:48413760..48413770	Medtr1g106955
PP	3UTR.1	Mt1:48453322..48453332	Medtr1g107015
PP	intron.16	Mt1:48455871..48455881	Medtr1g107045
PP	CDS.1	Mt1:48456385..48456395	Medtr1g107045
PP	3UTR.1	Mt1:48458633..48458643	Medtr1g107045
PP	3UTR.4	Mt1:48458822..48458832	Medtr1g107045
PP	3UTR.1	Mt1:48458872..48458882	Medtr1g107045
PP	3UTR.12	Mt1:48458951..48458961	Medtr1g107045
PP	3UTR.12	Mt1:48458984..48458994	Medtr1g107045
PP	3UTR.1	Mt1:48459040..48459050	Medtr1g107045
PP	3UTR.2	Mt1:48465585..48465595	Medtr1g107075
PP	igt.1	Mt1:48502207..48502217	Medtr1g107095.igt
PP	igt.5	Mt1:48518243..48518253	Medtr1g107185.igt
PP	3UTR.185	Mt1:48523894..48523904	Medtr1g107215
PP	3UTR.2	Mt1:48523952..48523962	Medtr1g107215
PP	3UTR.7	Mt1:48523993..48524003	Medtr1g107215
PP	3UTR.1	Mt1:48547032..48547042	Medtr1g107255
PP	3UTR.4	Mt1:48547062..48547072	Medtr1g107255
PP	CDS.3	Mt1:48549566..48549576	Medtr1g107265
PP	3UTR.3	Mt1:48559746..48559756	Medtr1g107265
PP	3UTR.5	Mt1:48560013..48560023	Medtr1g107265
PP	3UTR.1	Mt1:48560112..48560122	Medtr1g107265
PP	3UTR.1	Mt1:48619554..48619564	Medtr1g107315
PP	igt.1	Mt1:48626668..48626678	Medtr1g107315.igt
PP	3UTR.1	Mt1:48654870..48654880	Medtr1g107355
PP	3UTR.14	Mt1:48720369..48720379	Medtr1g107425
PP	3UTR.4	Mt1:48720452..48720462	Medtr1g107425
PP	3UTR.1	Mt1:48720592..48720602	Medtr1g107425
PP	3UTR.1	Mt1:48720726..48720736	Medtr1g107425
PP	3UTR.9	Mt1:48734184..48734194	Medtr1g107435
PP	3UTR.1	Mt1:48737824..48737834	Medtr1g107440
PP	3UTR.3	Mt1:48737901..48737911	Medtr1g107440
PP	3UTR.25	Mt1:48737987..48737997	Medtr1g107440
PP	3UTR.31	Mt1:48738018..48738028	Medtr1g107440
PP	3UTR.55	Mt1:48738089..48738099	Medtr1g107440
PP	3UTR.1	Mt1:48744979..48744989	Medtr1g107445
PP	3UTR.3	Mt1:48745017..48745027	Medtr1g107445
PP	3UTR.1	Mt1:48754277..48754287	Medtr1g107455
PP	intron.1	Mt1:48766035..48766045	Medtr1g107460
PP	CDS.61	Mt1:48778478..48778488	Medtr1g107475
PP	intron.5	Mt1:48778676..48778686	Medtr1g107475
PP	CDS.521	Mt1:48778910..48778920	Medtr1g107475
PP	CDS.5	Mt1:48779005..48779015	Medtr1g107475
PP	3UTR.2	Mt1:48779135..48779145	Medtr1g107475
PP	3UTR.21	Mt1:48779176..48779186	Medtr1g107475
PP	3UTR.1	Mt1:48779318..48779328	Medtr1g107475
PP	3UTR.3	Mt1:48779578..48779588	Medtr1g107475
PP	3UTR.36	Mt1:48779628..48779638	Medtr1g107475
PP	3UTR.2	Mt1:48779870..48779880	Medtr1g107475
PP	AMB.2	Mt1:48780036..48780046	Medtr1g107475
PP	igt.12	Mt1:48780083..48780093	Medtr1g107475.igt
PP	igt.1	Mt1:48780960..48780970	Medtr1g107475.igt
PP	3UTR.20	Mt1:48787463..48787473	Medtr1g107480
PP	3UTR.18	Mt1:48787524..48787534	Medtr1g107480
PP	AMB.1	Mt1:48798893..48798903	Medtr1g107490
PP	AMB.2	Mt1:48798929..48798939	Medtr1g107490
PP	AMB.93	Mt1:48799609..48799619	Medtr1g107490
PP	AMB.4	Mt1:48800249..48800259	Medtr1g107490
PP	AMB.2	Mt1:48800287..48800297	Medtr1g107490
PP	igt.1	Mt1:48808495..48808505	Medtr1g107490.igt
PP	igt.15	Mt1:48821865..48821875	Medtr1g107510.igt
PP	igt.11	Mt1:48821910..48821920	Medtr1g107510.igt
PP	igt.2	Mt1:48884168..48884178	Medtr1g107545.igt
PP	CDS.1	Mt1:48902026..48902036	Medtr1g107575
PP	3UTR.14	Mt1:48909412..48909422	Medtr1g107575
PP	3UTR.5	Mt1:48909469..48909479	Medtr1g107575
PP	intron.2	Mt1:48949505..48949515	Medtr1g108340
PP	3UTR.2	Mt1:48951949..48951959	Medtr1g108340
PP	3UTR.1	Mt1:48952002..48952012	Medtr1g108340
PP	AMB.2	Mt1:48952055..48952065	Medtr1g108340
PP	3UTR.1	Mt1:48953713..48953723	Medtr1g108330
PP	igt.1	Mt1:48968696..48968706	Medtr1g108330.igt
PP	igt.1	Mt1:48970100..48970110	Medtr1g108330.igt
PP	igt.1	Mt1:49015860..49015870	Medtr1g108440.igt
PP	3UTR.1	Mt1:49018766..49018776	Medtr1g062090
PP	3UTR.2	Mt1:49018810..49018820	Medtr1g062090
PP	3UTR.1	Mt1:49027758..49027768	Medtr1g108460
PP	3UTR.1	Mt1:49027787..49027797	Medtr1g108460
PP	AMB.1	Mt1:49041170..49041180	Medtr1g108490
PP	intron.1	Mt1:49081788..49081798	Medtr1g108610
PP	3UTR.2	Mt1:49083988..49083998	Medtr1g108610
PP	3UTR.4	Mt1:49084032..49084042	Medtr1g108610
PP	3UTR.3	Mt1:49084093..49084103	Medtr1g108610
PP	igt.1	Mt1:49096820..49096830	Medtr1g108610.igt
PP	igt.2	Mt1:49097113..49097123	Medtr1g108610.igt
PP	3UTR.1	Mt1:49107650..49107660	Medtr1g108650
PP	3UTR.4	Mt1:49107731..49107741	Medtr1g108650
PP	3UTR.1	Mt1:49111404..49111414	Medtr1g108660
PP	CDS.1	Mt1:49132935..49132945	Medtr1g108700
PP	igt.1	Mt1:49139677..49139687	Medtr1g108700.igt
PP	3UTR.1	Mt1:49179832..49179842	Medtr1g108820
PP	3UTR.1	Mt1:49179860..49179870	Medtr1g108820
PP	3UTR.12	Mt1:49179972..49179982	Medtr1g108820
PP	3UTR.2	Mt1:49192346..49192356	Medtr1g108840
PP	3UTR.1	Mt1:49192401..49192411	Medtr1g108840
PP	igt.1	Mt1:49233725..49233735	Medtr1g108920.igt
PP	3UTR.5	Mt1:49279658..49279668	Medtr1g109070
PP	3UTR.1	Mt1:49279734..49279744	Medtr1g109070
PP	igt.1	Mt1:49307875..49307885	Medtr1g109110.igt
PP	intron.78	Mt1:49359528..49359538	Medtr1g109170
PP	3UTR.1	Mt1:49360494..49360504	Medtr1g109170
PP	AMB.1	Mt1:49360553..49360563	Medtr1g109170
PP	igt.1	Mt1:49364089..49364099	Medtr1g109190.igt
PP	CDS.16	Mt1:49377141..49377151	Medtr1g109230
PP	intron.1	Mt1:49377188..49377198	Medtr1g109230
PP	3UTR.120	Mt1:49377961..49377971	Medtr1g109230
PP	3UTR.6	Mt1:49378037..49378047	Medtr1g109230
PP	intron.193	Mt1:49481437..49481447	Medtr1g109420
PP	3UTR.1	Mt1:49512778..49512788	Medtr1g109470
PP	CDS.2	Mt1:49526467..49526477	Medtr1g109500
PP	AMB.4	Mt1:49532640..49532650	Medtr1g109500
PP	igt.1	Mt1:49636302..49636312	Medtr1g110060.igt
PP	igt.1	Mt1:49637877..49637887	Medtr1g110060.igt
PP	3UTR.1	Mt1:49668188..49668198	Medtr1g110110
PP	3UTR.4	Mt1:49668248..49668258	Medtr1g110110
PP	3UTR.1	Mt1:49668369..49668379	Medtr1g110110
PP	CDS.1	Mt1:49692540..49692550	Medtr1g110180
PP	CDS.1	Mt1:49693199..49693209	Medtr1g110180
PP	CDS.1	Mt1:49694097..49694107	Medtr1g110190
PP	CDS.2	Mt1:49694296..49694306	Medtr1g110190
PP	3UTR.357	Mt1:49694400..49694410	Medtr1g110190
PP	3UTR.1	Mt1:49694479..49694489	Medtr1g110190
PP	3UTR.1	Mt1:49694552..49694562	Medtr1g110190
PP	3UTR.1	Mt1:49694579..49694589	Medtr1g110190
PP	CDS.1	Mt1:49705209..49705219	Medtr1g110210
PP	igt.1	Mt1:49708335..49708345	Medtr1g110210.igt
PP	3UTR.2	Mt1:49715011..49715021	Medtr1g110230
PP	intron.1	Mt1:49727611..49727621	Medtr1g110270
PP	intron.7	Mt1:49729379..49729389	Medtr1g110270
PP	intron.1	Mt1:49729523..49729533	Medtr1g110270
PP	3UTR.1	Mt1:49730073..49730083	Medtr1g110270
PP	intron.2	Mt1:49733363..49733373	Medtr1g110280
PP	3UTR.1	Mt1:49734754..49734764	Medtr1g110280
PP	3UTR.1	Mt1:49734822..49734832	Medtr1g110280
PP	3UTR.14	Mt1:49759175..49759185	Medtr1g110310
PP	3UTR.2	Mt1:49759232..49759242	Medtr1g110310
PP	3UTR.1	Mt1:49759263..49759273	Medtr1g110310
PP	3UTR.6	Mt1:49759319..49759329	Medtr1g110310
PP	3UTR.3	Mt1:49759352..49759362	Medtr1g110310
PP	3UTR.1	Mt1:49808249..49808259	Medtr1g110370
PP	3UTR.1	Mt1:49808402..49808412	Medtr1g110370
PP	3UTR.2	Mt1:49836633..49836643	Medtr1g110430
PP	3UTR.1	Mt1:49836820..49836830	Medtr1g110430
PP	3UTR.1	Mt1:49863904..49863914	Medtr1g110490
PP	3UTR.1	Mt1:49864073..49864083	Medtr1g110490
PP	intron.1	Mt1:49929732..49929742	Medtr1g110670
PP	3UTR.1	Mt1:49931397..49931407	Medtr1g110670
PP	3UTR.4	Mt1:49931422..49931432	Medtr1g110670
PP	3UTR.10	Mt1:49931556..49931566	Medtr1g110670
PP	3UTR.1	Mt1:49931582..49931592	Medtr1g110670
PP	CDS.2	Mt1:49940388..49940398	Medtr1g110690
PP	3UTR.17	Mt1:49942123..49942133	Medtr1g110690
PP	3UTR.11	Mt1:49942221..49942231	Medtr1g110690
PP	3UTR.1	Mt1:49942535..49942545	Medtr1g110690
PP	3UTR.2	Mt1:49989396..49989406	Medtr1g110750
PP	3UTR.1	Mt1:49989464..49989474	Medtr1g110750
PP	AMB.1	Mt1:49994398..49994408	Medtr1g110760
PP	3UTR.5	Mt1:50017181..50017191	Medtr1g110790
PP	3UTR.1	Mt1:50017227..50017237	Medtr1g110790
PP	3UTR.1	Mt1:50034031..50034041	Medtr1g110820
PP	3UTR.1	Mt1:50129370..50129380	Medtr1g111010
PP	3UTR.1	Mt1:50175646..50175656	Medtr1g111090
PP	3UTR.47	Mt1:50175740..50175750	Medtr1g111090
PP	CDS.8	Mt1:50179399..50179409	Medtr1g111100
PP	intron.1	Mt1:50179564..50179574	Medtr1g111100
PP	intron.7	Mt1:50180083..50180093	Medtr1g111100
PP	CDS.2	Mt1:50180269..50180279	Medtr1g111100
PP	3UTR.2	Mt1:50180296..50180306	Medtr1g111100
PP	3UTR.6	Mt1:50180354..50180364	Medtr1g111100
PP	3UTR.1	Mt1:50180394..50180404	Medtr1g111100
PP	3UTR.4373	Mt1:50180491..50180501	Medtr1g111100
PP	3UTR.1	Mt1:50180730..50180740	Medtr1g111100
PP	3UTR.46	Mt1:50180892..50180902	Medtr1g111100
PP	3UTR.7	Mt1:50200155..50200165	Medtr1g111140
PP	3UTR.401	Mt1:50200299..50200309	Medtr1g111140
PP	CDS.1	Mt1:50214387..50214397	Medtr1g111180
PP	CDS.1	Mt1:50214706..50214716	Medtr1g111180
PP	CDS.13	Mt1:50214797..50214807	Medtr1g111180
PP	CDS.5	Mt1:50214856..50214866	Medtr1g111180
PP	CDS.1	Mt1:50215080..50215090	Medtr1g111180
PP	CDS.5	Mt1:50215325..50215335	Medtr1g111180
PP	CDS.1	Mt1:50217569..50217579	Medtr1g111180
PP	CDS.2	Mt1:50217710..50217720	Medtr1g111180
PP	CDS.2	Mt1:50217779..50217789	Medtr1g111180
PP	intron.1	Mt1:50219382..50219392	Medtr1g111180
PP	igt.1	Mt1:50222150..50222160	Medtr1g111190.igt
PP	3UTR.1	Mt1:50230785..50230795	Medtr1g111210
PP	3UTR.1	Mt1:50230824..50230834	Medtr1g111210
PP	3UTR.3	Mt1:50242228..50242238	Medtr1g111240
PP	3UTR.4	Mt1:50242273..50242283	Medtr1g111240
PP	3UTR.165	Mt1:50258752..50258762	Medtr1g111270
PP	3UTR.3	Mt1:50258865..50258875	Medtr1g111270
PP	3UTR.2	Mt1:50258897..50258907	Medtr1g111270
PP	igt.4	Mt1:50301896..50301906	Medtr1g111300.igt
PP	igt.1	Mt1:50314276..50314286	Medtr1g111340.igt
PP	3UTR.1	Mt1:50332044..50332054	Medtr1g111390
PP	3UTR.1	Mt1:50332100..50332110	Medtr1g111390
PP	3UTR.2	Mt1:50332136..50332146	Medtr1g111390
PP	3UTR.24	Mt1:50332239..50332249	Medtr1g111390
PP	3UTR.1	Mt1:50332308..50332318	Medtr1g111390
PP	CDS.1	Mt1:50338802..50338812	Medtr1g111400
PP	AMB.1	Mt1:50339470..50339480	Medtr1g111400
PP	3UTR.1	Mt1:50340993..50341003	Medtr1g111400
PP	3UTR.1	Mt1:50341096..50341106	Medtr1g111400
PP	3UTR.17	Mt1:50341128..50341138	Medtr1g111400
PP	igt.1	Mt1:50346846..50346856	Medtr1g111400.igt
PP	igt.1	Mt1:50349127..50349137	Medtr1g111400.igt
PP	igt.5	Mt1:50350581..50350591	Medtr1g111400.igt
PP	igt.10	Mt1:50350669..50350679	Medtr1g111400.igt
PP	igt.5	Mt1:50350697..50350707	Medtr1g111400.igt
PP	3UTR.1	Mt1:50368277..50368287	Medtr1g111480
PP	3UTR.1	Mt1:50386498..50386508	Medtr1g111510
PP	3UTR.2	Mt1:50417203..50417213	Medtr1g111560
PP	3UTR.80	Mt1:50417243..50417253	Medtr1g111560
PP	3UTR.201	Mt1:50417402..50417412	Medtr1g111560
PP	igt.1	Mt1:50446863..50446873	Medtr1g111570.igt
PP	CDS.3	Mt1:50478423..50478433	Medtr1g111660
PP	AMB.2	Mt1:50483009..50483019	Medtr1g111660
PP	igt.1	Mt1:50530547..50530557	Medtr1g111720.igt
PP	igt.1	Mt1:50573994..50574004	Medtr1g111830.igt
PP	3UTR.12	Mt1:50587874..50587884	Medtr1g111860
PP	igt.1	Mt1:50607379..50607389	Medtr1g111890.igt
PP	CDS.2	Mt1:50629520..50629530	Medtr1g111960
PP	3UTR.1	Mt1:50629842..50629852	Medtr1g111960
PP	3UTR.2	Mt1:50629919..50629929	Medtr1g111960
PP	3UTR.1	Mt1:50630014..50630024	Medtr1g111960
PP	3UTR.23	Mt1:50630042..50630052	Medtr1g111960
PP	3UTR.1	Mt1:50630076..50630086	Medtr1g111960
PP	3UTR.1	Mt1:50630126..50630136	Medtr1g111960
PP	3UTR.16	Mt1:50633645..50633655	Medtr1g111970
PP	3UTR.18	Mt1:50633684..50633694	Medtr1g111970
PP	3UTR.1	Mt1:50633744..50633754	Medtr1g111970
PP	CDS.1	Mt1:50700898..50700908	Medtr1g112130
PP	3UTR.4	Mt1:50704041..50704051	Medtr1g112130
PP	3UTR.2	Mt1:50704078..50704088	Medtr1g112130
PP	3UTR.1	Mt1:50744059..50744069	Medtr1g112190
PP	3UTR.2809	Mt1:50772860..50772870	Medtr1g112250
PP	3UTR.1	Mt1:50773368..50773378	Medtr1g112250
PP	igt.1	Mt1:50786379..50786389	Medtr1g112250.igt
PP	3UTR.9	Mt1:50813542..50813552	Medtr1g112280
PP	intron.1	Mt1:50837798..50837808	Medtr1g112310
PP	3UTR.144	Mt1:50842666..50842676	Medtr1g112310
PP	3UTR.13	Mt1:50842702..50842712	Medtr1g112310
PP	igt.1	Mt1:50848109..50848119	Medtr1g112310.igt
PP	intron.2	Mt1:50859095..50859105	Medtr1g112340
PP	intron.4	Mt1:50859154..50859164	Medtr1g112340
PP	intron.1	Mt1:50859266..50859276	Medtr1g112340
PP	intron.1	Mt1:50859292..50859302	Medtr1g112340
PP	intron.1	Mt1:50859493..50859503	Medtr1g112340
PP	3UTR.3	Mt1:50859717..50859727	Medtr1g112340
PP	3UTR.1	Mt1:50859779..50859789	Medtr1g112340
PP	3UTR.7	Mt1:50859839..50859849	Medtr1g112340
PP	3UTR.66	Mt1:50859887..50859897	Medtr1g112340
PP	igt.1	Mt1:50999039..50999049	Medtr1g112650.igt
PP	3UTR.3	Mt1:51136198..51136208	Medtr1g112840
PP	3UTR.1	Mt1:51136351..51136361	Medtr1g112840
PP	3UTR.3	Mt1:51179376..51179386	Medtr1g112870
PP	3UTR.1	Mt1:51179489..51179499	Medtr1g112870
PP	3UTR.12	Mt1:51179565..51179575	Medtr1g112870
PP	3UTR.63	Mt1:51179662..51179672	Medtr1g112870
PP	3UTR.1	Mt1:51179732..51179742	Medtr1g112870
PP	3UTR.1	Mt1:51179800..51179810	Medtr1g112870
PP	AMB.1	Mt1:51200190..51200200	Medtr1g112910
PP	AMB.1	Mt1:51200216..51200226	Medtr1g112910
PP	AMB.1	Mt1:51200275..51200285	Medtr1g112910
PP	3UTR.1	Mt1:51260018..51260028	Medtr1g112980
PP	3UTR.1	Mt1:51260098..51260108	Medtr1g112980
PP	CDS.1	Mt1:51495529..51495539	Medtr1g114150
PP	CDS.1	Mt1:51495788..51495798	Medtr1g114150
PP	CDS.2	Mt1:51495862..51495872	Medtr1g114150
PP	CDS.1	Mt1:51495952..51495962	Medtr1g114150
PP	CDS.1	Mt1:51496822..51496832	Medtr1g114150
PP	3UTR.4	Mt1:51519555..51519565	Medtr1g114170
PP	3UTR.26	Mt1:51559304..51559314	Medtr1g114240
PP	3UTR.1	Mt1:51559433..51559443	Medtr1g114240
PP	CDS.2	Mt1:51566814..51566824	Medtr1g114250
PP	3UTR.5	Mt1:51571119..51571129	Medtr1g114250
PP	3UTR.11	Mt1:51571166..51571176	Medtr1g114250
PP	intron.1	Mt1:51592225..51592235	Medtr1g114320
PP	AMB.1	Mt1:51592933..51592943	Medtr1g114320
PP	3UTR.1	Mt1:51593150..51593160	Medtr1g114320
PP	3UTR.2	Mt1:51616555..51616565	Medtr1g114380
PP	CDS.1	Mt1:51670049..51670059	Medtr1g114490
PP	3UTR.1	Mt1:51673529..51673539	Medtr1g114490
PP	3UTR.86	Mt1:51673632..51673642	Medtr1g114490
PP	3UTR.5	Mt1:51673757..51673767	Medtr1g114490
PP	3UTR.2	Mt1:51673794..51673804	Medtr1g114490
PP	igt.1	Mt1:51674586..51674596	Medtr1g114490.igt
PP	igt.1	Mt1:51674624..51674634	Medtr1g114490.igt
PP	igt.4	Mt1:51674656..51674666	Medtr1g114490.igt
PP	igt.1	Mt1:51675327..51675337	Medtr1g114490.igt
PP	3UTR.2	Mt1:51678442..51678452	Medtr1g114500
PP	3UTR.1	Mt1:51678660..51678670	Medtr1g114500
PP	3UTR.1	Mt1:51678885..51678895	Medtr1g114500
PP	3UTR.3	Mt1:51678939..51678949	Medtr1g114500
PP	3UTR.1	Mt1:51679162..51679172	Medtr1g114500
PP	igt.1	Mt1:51688041..51688051	Medtr1g114510.igt
PP	3UTR.1	Mt1:51700612..51700622	Medtr1g114530
PP	3UTR.2	Mt1:51700745..51700755	Medtr1g114530
PP	3UTR.2	Mt1:51700822..51700832	Medtr1g114530
PP	CDS.8	Mt1:51710032..51710042	Medtr1g114540
PP	CDS.5	Mt1:51710323..51710333	Medtr1g114540
PP	CDS.1	Mt1:51715209..51715219	Medtr1g114540
PP	CDS.1	Mt1:51717056..51717066	Medtr1g114540
PP	CDS.1	Mt1:51717136..51717146	Medtr1g114540
PP	CDS.6	Mt1:51717243..51717253	Medtr1g114540
PP	CDS.1	Mt1:51717437..51717447	Medtr1g114540
PP	CDS.1	Mt1:51717515..51717525	Medtr1g114540
PP	3UTR.12	Mt1:51717644..51717654	Medtr1g114540
PP	3UTR.7	Mt1:51717773..51717783	Medtr1g114540
PP	3UTR.39	Mt1:51717824..51717834	Medtr1g114540
PP	3UTR.1	Mt1:51717884..51717894	Medtr1g114540
PP	3UTR.1	Mt1:51723876..51723886	Medtr1g114560
PP	3UTR.1	Mt1:51723938..51723948	Medtr1g114560
PP	3UTR.1	Mt1:51736319..51736329	Medtr1g114600
PP	AMB.1	Mt1:51743438..51743448	Medtr1g114620
PP	AMB.2	Mt1:51743561..51743571	Medtr1g114620
PP	CDS.1	Mt1:51812062..51812072	Medtr1g115135
PP	AMB.1	Mt1:51819353..51819363	Medtr1g115135
PP	AMB.1	Mt1:51819389..51819399	Medtr1g115135
PP	intron.2	Mt1:51822295..51822305	Medtr1g115140
PP	intron.1	Mt1:51851970..51851980	Medtr1g115175
PP	3UTR.1	Mt1:51853041..51853051	Medtr1g115175
PP	CDS.1	Mt1:51881017..51881027	Medtr1g115210
PP	3UTR.3	Mt1:51908963..51908973	Medtr1g115220
PP	3UTR.1	Mt1:51951145..51951155	Medtr1g115255
PP	3UTR.2	Mt1:51951237..51951247	Medtr1g115255
PP	3UTR.1	Mt1:51991374..51991384	Medtr1g115285
PP	3UTR.2	Mt1:51991432..51991442	Medtr1g115285
PP	3UTR.24	Mt1:51991477..51991487	Medtr1g115285
PP	3UTR.7	Mt1:52019060..52019070	Medtr1g115300
PP	3UTR.23	Mt1:52019163..52019173	Medtr1g115300
PP	3UTR.1	Mt1:52019221..52019231	Medtr1g115300
PP	3UTR.1	Mt1:52034119..52034129	Medtr1g115325
PP	3UTR.1	Mt1:52034144..52034154	Medtr1g115325
PP	3UTR.5	Mt1:52034170..52034180	Medtr1g115325
PP	3UTR.2	Mt1:52034239..52034249	Medtr1g115325
PP	CDS.1	Mt1:52049057..52049067	Medtr1g115340
PP	3UTR.1	Mt1:52050357..52050367	Medtr1g115340
PP	3UTR.1	Mt1:52050499..52050509	Medtr1g115340
PP	3UTR.1	Mt1:52050565..52050575	Medtr1g115340
PP	3UTR.5	Mt1:52050606..52050616	Medtr1g115340
PP	3UTR.6	Mt1:52050670..52050680	Medtr1g115340
PP	3UTR.7	Mt1:52053350..52053360	Medtr1g115345
PP	3UTR.4	Mt1:52053423..52053433	Medtr1g115345
PP	igt.1	Mt1:52096048..52096058	Medtr1g115345.igt
PP	3UTR.2	Mt1:52106909..52106919	Medtr1g115410
PP	3UTR.2	Mt1:52106969..52106979	Medtr1g115410
PP	3UTR.1	Mt1:52106995..52107005	Medtr1g115410
PP	3UTR.1	Mt1:52107049..52107059	Medtr1g115410
PP	igt.1	Mt1:52167139..52167149	Medtr1g115465.igt
PP	igt.2	Mt1:52167209..52167219	Medtr1g115465.igt
PP	igt.3	Mt1:52167258..52167268	Medtr1g115465.igt
PP	3UTR.90	Mt1:52199188..52199198	Medtr1g115505
PP	3UTR.2	Mt1:52199278..52199288	Medtr1g115505
PP	3UTR.22	Mt1:52199317..52199327	Medtr1g115505
PP	3UTR.1	Mt1:52199371..52199381	Medtr1g115505
PP	igt.1	Mt1:52199481..52199491	Medtr1g115505.igt
PP	3UTR.1	Mt1:52213188..52213198	Medtr1g115525
PP	3UTR.1	Mt1:52228620..52228630	Medtr1g115545
PP	3UTR.1	Mt1:52228645..52228655	Medtr1g115545
PP	3UTR.1	Mt1:52260184..52260194	Medtr1g115570
PP	3UTR.3	Mt1:52260209..52260219	Medtr1g115570
PP	3UTR.112	Mt1:52260366..52260376	Medtr1g115570
PP	3UTR.1	Mt1:52266192..52266202	Medtr1g115575
PP	3UTR.1	Mt1:52266251..52266261	Medtr1g115575
PP	3UTR.439	Mt1:52266307..52266317	Medtr1g115575
PP	3UTR.1170	Mt1:52266408..52266418	Medtr1g115575
PP	3UTR.240	Mt1:52266478..52266488	Medtr1g115575
PP	3UTR.5	Mt1:52266566..52266576	Medtr1g115575
PP	3UTR.14713	Mt1:52318819..52318829	Medtr1g115820
PP	intron.2	Mt1:52321246..52321256	Medtr1g115830
PP	3UTR.1	Mt1:52322508..52322518	Medtr1g115830
PP	3UTR.1	Mt1:52322632..52322642	Medtr1g115830
PP	intron.2	Mt1:52325398..52325408	Medtr1g115840
PP	CDS.1	Mt1:52325440..52325450	Medtr1g115840
PP	3UTR.4	Mt1:52325723..52325733	Medtr1g115840
PP	3UTR.2	Mt1:52325756..52325766	Medtr1g115840
PP	3UTR.992	Mt1:52325832..52325842	Medtr1g115840
PP	3UTR.1	Mt1:52325979..52325989	Medtr1g115840
PP	3UTR.1	Mt1:52326058..52326068	Medtr1g115840
PP	intron.2	Mt1:52328723..52328733	Medtr1g115850
PP	3UTR.22	Mt1:52330164..52330174	Medtr1g115850
PP	3UTR.153	Mt1:52330244..52330254	Medtr1g115850
PP	3UTR.1	Mt1:52330286..52330296	Medtr1g115850
PP	3UTR.1	Mt1:52330335..52330345	Medtr1g115850
PP	igt.1	Mt1:52355886..52355896	Medtr1g115860.igt
PP	3UTR.1	Mt1:52417435..52417445	Medtr1g115980
PP	igt.1	Mt1:52420144..52420154	Medtr1g115980.igt
PP	igt.4	Mt1:52420237..52420247	Medtr1g115980.igt
PP	3UTR.6	Mt1:52477174..52477184	Medtr1g116100
PP	3UTR.43	Mt1:52536238..52536248	Medtr1g116210
PP	igt.1	Mt1:52543456..52543466	Medtr1g116210.igt
PP	igt.3	Mt1:52543741..52543751	Medtr1g116210.igt
PP	3UTR.79	Mt1:52547642..52547652	Medtr1g116240
PP	3UTR.1	Mt1:52547758..52547768	Medtr1g116240
PP	3UTR.1	Mt1:52555660..52555670	Medtr1g116260
PP	3UTR.1	Mt1:52555856..52555866	Medtr1g116260
PP	3UTR.2	Mt1:52559655..52559665	Medtr1g116270
PP	3UTR.9	Mt1:52559754..52559764	Medtr1g116270
PP	3UTR.1	Mt1:52559825..52559835	Medtr1g116270
PP	igt.1	Mt1:52577969..52577979	Medtr1g116310.igt
PP	3UTR.1	Mt1:52620034..52620044	Medtr1g116370
PP	intron.1	Mt1:52668503..52668513	Medtr1g116470
PP	CDS.1	Mt1:52668720..52668730	Medtr1g116470
PP	CDS.2	Mt1:52671732..52671742	Medtr1g116470
PP	CDS.3	Mt1:52671795..52671805	Medtr1g116470
PP	CDS.1	Mt1:52672027..52672037	Medtr1g116470
PP	3UTR.26	Mt1:52686418..52686428	Medtr1g116470
PP	3UTR.2	Mt1:52700568..52700578	Medtr1g116500
PP	3UTR.17	Mt1:52700603..52700613	Medtr1g116500
PP	3UTR.2	Mt1:52700679..52700689	Medtr1g116500
PP	3UTR.1	Mt1:52700733..52700743	Medtr1g116500
PP	3UTR.1	Mt1:52712896..52712906	Medtr1g116510
PP	3UTR.1	Mt1:52712935..52712945	Medtr1g116510
PP	3UTR.3	Mt1:52713073..52713083	Medtr1g116510
PP	3UTR.1	Mt1:52713143..52713153	Medtr1g116510
PP	3UTR.2	Mt1:52719558..52719568	Medtr1g116520
PP	3UTR.6	Mt1:52719638..52719648	Medtr1g116520
PP	intron.1	Mt1:52722511..52722521	Medtr1g116530
PP	AMB.1	Mt1:52727975..52727985	Medtr1g116540
PP	AMB.1	Mt1:52728007..52728017	Medtr1g116540
PP	3UTR.1	Mt1:52728570..52728580	Medtr1g116540
PP	AMB.1	Mt1:52738842..52738852	Medtr1g116565
PP	3UTR.1	Mt1:52746646..52746656	Medtr1g116580
PP	3UTR.1	Mt1:52746674..52746684	Medtr1g116580
PP	igt.2	Mt1:52772080..52772090	Medtr1g116580.igt
PP	3UTR.3	Mt1:52798212..52798222	Medtr1g116890
PP	igt.1	Mt1:52820333..52820343	Medtr1g116890.igt
PP	igt.1	Mt1:52820842..52820852	Medtr1g116890.igt
PP	igt.266	Mt1:52822073..52822083	Medtr1g116890.igt
PP	igt.2	Mt1:52822274..52822284	Medtr1g116890.igt
PP	igt.1	Mt1:52822345..52822355	Medtr1g116890.igt
PP	igt.1	Mt1:52850992..52851002	Medtr1g116740.igt
PP	igt.1	Mt1:52851736..52851746	Medtr1g116740.igt
PP	3UTR.2	Mt1:52894656..52894666	Medtr1g116957
PP	3UTR.1	Mt1:52897549..52897559	Medtr1g116970
PP	intron.1	Mt1:52899004..52899014	Medtr1g116980
PP	CDS.6	Mt1:52911819..52911829	Medtr1g116980
PP	3UTR.23	Mt1:52911965..52911975	Medtr1g116980
PP	3UTR.273	Mt1:52912085..52912095	Medtr1g116980
PP	igt.1	Mt1:52924912..52924922	Medtr1g116980.igt
PM	3UTR.2	Mt1:98846..98856	Medtr1g006690
PM	3UTR.5	Mt1:111972..111982	Medtr1g006695
PM	3UTR.1	Mt1:112034..112044	Medtr1g006695
PM	CDS.1	Mt1:112465..112475	Medtr1g006695
PM	3UTR.1	Mt1:138817..138827	Medtr1g006990
PM	3UTR.5	Mt1:206548..206558	Medtr1g007160
PM	3UTR.3	Mt1:206586..206596	Medtr1g007160
PM	3UTR.1	Mt1:206693..206703	Medtr1g007160
PM	3UTR.37	Mt1:220920..220930	Medtr1g007180
PM	3UTR.35	Mt1:220997..221007	Medtr1g007180
PM	intron.2	Mt1:221670..221680	Medtr1g007180
PM	intron.2	Mt1:221773..221783	Medtr1g007180
PM	3UTR.1	Mt1:281626..281636	Medtr1g007325
PM	intron.2	Mt1:283340..283350	Medtr1g007325
PM	3UTR.1	Mt1:306405..306415	Medtr1g007370
PM	3UTR.1	Mt1:311937..311947	Medtr1g007380
PM	3UTR.1	Mt1:312012..312022	Medtr1g007380
PM	3UTR.4	Mt1:375743..375753	Medtr1g007460
PM	3UTR.2	Mt1:375787..375797	Medtr1g007460
PM	3UTR.1	Mt1:444237..444247	Medtr1g007590
PM	3UTR.1	Mt1:444371..444381	Medtr1g007590
PM	3UTR.4	Mt1:444428..444438	Medtr1g007590
PM	3UTR.2	Mt1:444461..444471	Medtr1g007590
PM	3UTR.35	Mt1:444507..444517	Medtr1g007590
PM	3UTR.10	Mt1:444634..444644	Medtr1g007590
PM	3UTR.1	Mt1:444675..444685	Medtr1g007590
PM	3UTR.8	Mt1:444761..444771	Medtr1g007590
PM	3UTR.1	Mt1:449309..449319	Medtr1g007600
PM	3UTR.26	Mt1:449493..449503	Medtr1g007600
PM	AMB.3	Mt1:461033..461043	Medtr1g007630
PM	igt.6	Mt1:480720..480730	Medtr1g007710.igt
PM	igt.38	Mt1:480870..480880	Medtr1g007710.igt
PM	igt.1	Mt1:480987..480997	Medtr1g007710.igt
PM	3UTR.4	Mt1:563969..563979	Medtr1g007800
PM	3UTR.6	Mt1:564069..564079	Medtr1g007800
PM	3UTR.2	Mt1:564125..564135	Medtr1g007800
PM	3UTR.1	Mt1:564193..564203	Medtr1g007800
PM	3UTR.2	Mt1:564229..564239	Medtr1g007800
PM	3UTR.4	Mt1:564262..564272	Medtr1g007800
PM	3UTR.1	Mt1:564370..564380	Medtr1g007800
PM	igt.1	Mt1:595429..595439	Medtr1g007880.igt
PM	igt.33	Mt1:595473..595483	Medtr1g007880.igt
PM	3UTR.44	Mt1:616487..616497	Medtr1g007905
PM	3UTR.9	Mt1:616558..616568	Medtr1g007905
PM	3UTR.6	Mt1:616659..616669	Medtr1g007905
PM	3UTR.1	Mt1:616695..616705	Medtr1g007905
PM	3UTR.1	Mt1:616752..616762	Medtr1g007905
PM	3UTR.7	Mt1:623183..623193	Medtr1g007920
PM	3UTR.3	Mt1:623276..623286	Medtr1g007920
PM	CDS.4	Mt1:624349..624359	Medtr1g007920
PM	CDS.1	Mt1:624463..624473	Medtr1g007920
PM	CDS.3	Mt1:625801..625811	Medtr1g007920
PM	igt.1	Mt1:807112..807122	Medtr1g008280.igt
PM	3UTR.3	Mt1:836494..836504	Medtr1g008280
PM	3UTR.1	Mt1:836553..836563	Medtr1g008280
PM	3UTR.3	Mt1:836588..836598	Medtr1g008280
PM	3UTR.1	Mt1:850613..850623	Medtr1g008310
PM	3UTR.6	Mt1:850671..850681	Medtr1g008310
PM	3UTR.1	Mt1:850746..850756	Medtr1g008310
PM	3UTR.2	Mt1:850778..850788	Medtr1g008310
PM	CDS.2	Mt1:851604..851614	Medtr1g008310
PM	CDS.1	Mt1:852935..852945	Medtr1g008310
PM	igt.1	Mt1:857187..857197	Medtr1g008330.igt
PM	AMB.3	Mt1:1129620..1129630	Medtr1g008990
PM	AMB.1	Mt1:1129712..1129722	Medtr1g008990
PM	AMB.2	Mt1:1129808..1129818	Medtr1g008990
PM	3UTR.1	Mt1:1149245..1149255	Medtr1g009030
PM	3UTR.1	Mt1:1149310..1149320	Medtr1g009030
PM	igt.1	Mt1:1318037..1318047	Medtr1g009610.igt
PM	igt.3	Mt1:1320336..1320346	Medtr1g009610.igt
PM	igt.2	Mt1:1320417..1320427	Medtr1g009610.igt
PM	igt.4	Mt1:1320474..1320484	Medtr1g009610.igt
PM	3UTR.3	Mt1:1329571..1329581	Medtr1g009610
PM	CDS.3	Mt1:1331880..1331890	Medtr1g009610
PM	CDS.1	Mt1:1331987..1331997	Medtr1g009610
PM	CDS.3	Mt1:1337366..1337376	Medtr1g009610
PM	CDS.2	Mt1:1337448..1337458	Medtr1g009610
PM	CDS.1	Mt1:1338808..1338818	Medtr1g009610
PM	CDS.1	Mt1:1339633..1339643	Medtr1g009610
PM	5UTR.1	Mt1:1341834..1341844	Medtr1g009610
PM	3UTR.1	Mt1:1438435..1438445	Medtr1g009690
PM	AMB.3	Mt1:1519111..1519121	Medtr1g009790
PM	AMB.2	Mt1:1519150..1519160	Medtr1g009790
PM	AMB.1	Mt1:1519273..1519283	Medtr1g009790
PM	3UTR.1	Mt1:1556943..1556953	Medtr1g009860
PM	3UTR.14	Mt1:1557134..1557144	Medtr1g009860
PM	3UTR.1	Mt1:1649109..1649119	Medtr1g009960
PM	5UTR.6	Mt1:1654501..1654511	Medtr1g009960
PM	AMB.4	Mt1:1690564..1690574	Medtr1g010030
PM	AMB.1	Mt1:1690614..1690624	Medtr1g010030
PM	AMB.2	Mt1:1690647..1690657	Medtr1g010030
PM	AMB.6	Mt1:1690718..1690728	Medtr1g010030
PM	3UTR.6	Mt1:1734024..1734034	Medtr1g010090
PM	3UTR.40	Mt1:1734101..1734111	Medtr1g010090
PM	3UTR.12	Mt1:1734158..1734168	Medtr1g010090
PM	3UTR.1	Mt1:1734444..1734454	Medtr1g010090
PM	CDS.2	Mt1:1734496..1734506	Medtr1g010090
PM	CDS.1	Mt1:1735035..1735045	Medtr1g010090
PM	CDS.1	Mt1:1735156..1735166	Medtr1g010090
PM	CDS.3	Mt1:1735242..1735252	Medtr1g010090
PM	CDS.5	Mt1:1735373..1735383	Medtr1g010090
PM	CDS.3	Mt1:1735482..1735492	Medtr1g010090
PM	CDS.1	Mt1:1735510..1735520	Medtr1g010090
PM	CDS.3	Mt1:1735560..1735570	Medtr1g010090
PM	CDS.160	Mt1:1735873..1735883	Medtr1g010090
PM	CDS.93	Mt1:1735906..1735916	Medtr1g010090
PM	CDS.51	Mt1:1735949..1735959	Medtr1g010090
PM	CDS.2	Mt1:1735982..1735992	Medtr1g010090
PM	CDS.98	Mt1:1736142..1736152	Medtr1g010090
PM	CDS.1	Mt1:1736181..1736191	Medtr1g010090
PM	3UTR.1	Mt1:1887717..1887727	Medtr1g010290
PM	3UTR.2	Mt1:1887988..1887998	Medtr1g010290
PM	3UTR.37	Mt1:1888042..1888052	Medtr1g010290
PM	3UTR.14	Mt1:1888178..1888188	Medtr1g010290
PM	CDS.1	Mt1:1890543..1890553	Medtr1g010290
PM	CDS.1	Mt1:1890695..1890705	Medtr1g010290
PM	CDS.2	Mt1:1890852..1890862	Medtr1g010290
PM	CDS.1	Mt1:1893030..1893040	Medtr1g010290
PM	3UTR.14	Mt1:1996917..1996927	Medtr1g011380
PM	3UTR.5	Mt1:1997073..1997083	Medtr1g011380
PM	3UTR.3	Mt1:1997168..1997178	Medtr1g011380
PM	CDS.5	Mt1:1998296..1998306	Medtr1g011380
PM	3UTR.2	Mt1:2055672..2055682	Medtr1g011510
PM	3UTR.2	Mt1:2055713..2055723	Medtr1g011510
PM	3UTR.6	Mt1:2055764..2055774	Medtr1g011510
PM	3UTR.6	Mt1:2055838..2055848	Medtr1g011510
PM	intron.1	Mt1:2057169..2057179	Medtr1g011510
PM	3UTR.249	Mt1:2100057..2100067	Medtr1g011610
PM	3UTR.2	Mt1:2100178..2100188	Medtr1g011610
PM	intron.2	Mt1:2105786..2105796	Medtr1g011610
PM	intron.1	Mt1:2107561..2107571	Medtr1g011610
PM	3UTR.1	Mt1:2146043..2146053	Medtr1g011640
PM	3UTR.1	Mt1:2146142..2146152	Medtr1g011640
PM	CDS.1	Mt1:2154386..2154396	Medtr1g011640
PM	3UTR.2	Mt1:2157492..2157502	Medtr1g011650
PM	3UTR.2	Mt1:2157528..2157538	Medtr1g011650
PM	3UTR.3	Mt1:2157622..2157632	Medtr1g011650
PM	CDS.1	Mt1:2189831..2189841	Medtr1g011710
PM	3UTR.2	Mt1:2215578..2215588	Medtr1g011750
PM	3UTR.3	Mt1:2215631..2215641	Medtr1g011750
PM	igt.2	Mt1:2251786..2251796	Medtr1g011810.igt
PM	3UTR.1	Mt1:2322250..2322260	Medtr1g012030
PM	igt.2	Mt1:2377102..2377112	Medtr1g012190.igt
PM	3UTR.3	Mt1:2434351..2434361	Medtr1g012370
PM	AMB.1	Mt1:2434473..2434483	Medtr1g012370
PM	CDS.5	Mt1:2441387..2441397	Medtr1g012370
PM	CDS.1	Mt1:2447778..2447788	Medtr1g012390
PM	3UTR.60	Mt1:2455385..2455395	Medtr1g012420
PM	3UTR.295	Mt1:2455542..2455552	Medtr1g012420
PM	3UTR.1	Mt1:2455732..2455742	Medtr1g012420
PM	intron.1	Mt1:2456090..2456100	Medtr1g012420
PM	CDS.4	Mt1:2461365..2461375	Medtr1g012420
PM	3UTR.1	Mt1:2468133..2468143	Medtr1g012440
PM	3UTR.1	Mt1:2468161..2468171	Medtr1g012440
PM	3UTR.1	Mt1:2468241..2468251	Medtr1g012440
PM	3UTR.4	Mt1:2468286..2468296	Medtr1g012440
PM	3UTR.1	Mt1:2468359..2468369	Medtr1g012440
PM	3UTR.1	Mt1:2468547..2468557	Medtr1g012440
PM	igt.37	Mt1:2502935..2502945	Medtr1g012530.igt
PM	igt.1	Mt1:2503580..2503590	Medtr1g012530.igt
PM	3UTR.2	Mt1:2514940..2514950	Medtr1g012530
PM	3UTR.6	Mt1:2515077..2515087	Medtr1g012530
PM	CDS.1	Mt1:2518044..2518054	Medtr1g012530
PM	CDS.1	Mt1:2518074..2518084	Medtr1g012530
PM	3UTR.1	Mt1:2527602..2527612	Medtr1g012550
PM	3UTR.75	Mt1:2562755..2562765	Medtr1g012620
PM	3UTR.275	Mt1:2562827..2562837	Medtr1g012620
PM	CDS.1	Mt1:2563146..2563156	Medtr1g012620
PM	CDS.1	Mt1:2563384..2563394	Medtr1g012620
PM	CDS.4	Mt1:2564075..2564085	Medtr1g012620
PM	intron.1	Mt1:2630078..2630088	Medtr1g012760
PM	igt.1	Mt1:2641445..2641455	Medtr1g012830.igt
PM	CDS.1	Mt1:2674936..2674946	Medtr1g012840
PM	CDS.4	Mt1:2675924..2675934	Medtr1g012840
PM	CDS.1	Mt1:2676082..2676092	Medtr1g012840
PM	igt.1	Mt1:2677855..2677865	Medtr1g012850.igt
PM	3UTR.1	Mt1:2724841..2724851	Medtr1g012920
PM	3UTR.37	Mt1:2725031..2725041	Medtr1g012920
PM	3UTR.4	Mt1:2743292..2743302	Medtr1g012960
PM	3UTR.2	Mt1:2743411..2743421	Medtr1g012960
PM	intron.2	Mt1:2744317..2744327	Medtr1g012960
PM	CDS.2	Mt1:2746620..2746630	Medtr1g012960
PM	3UTR.1	Mt1:2767516..2767526	Medtr1g012980
PM	3UTR.2	Mt1:2767583..2767593	Medtr1g012980
PM	intron.1	Mt1:2770982..2770992	Medtr1g012980
PM	igt.1	Mt1:2827925..2827935	Medtr1g013090.igt
PM	igt.10	Mt1:2828015..2828025	Medtr1g013090.igt
PM	igt.1	Mt1:2828046..2828056	Medtr1g013090.igt
PM	3UTR.3	Mt1:2839212..2839222	Medtr1g013090
PM	CDS.4	Mt1:2839446..2839456	Medtr1g013090
PM	igt.6	Mt1:2983292..2983302	Medtr1g014410.igt
PM	3UTR.1	Mt1:3053858..3053868	Medtr1g014240
PM	3UTR.3	Mt1:3053929..3053939	Medtr1g014240
PM	3UTR.3	Mt1:3058312..3058322	Medtr1g014230
PM	3UTR.41	Mt1:3058407..3058417	Medtr1g014230
PM	3UTR.4	Mt1:3058652..3058662	Medtr1g014230
PM	3UTR.3	Mt1:3062052..3062062	Medtr1g014220
PM	3UTR.14	Mt1:3127457..3127467	Medtr1g014080
PM	3UTR.1593	Mt1:3127529..3127539	Medtr1g014080
PM	3UTR.585	Mt1:3127848..3127858	Medtr1g014080
PM	3UTR.1	Mt1:3244933..3244943	Medtr1g013790
PM	3UTR.1	Mt1:3257885..3257895	Medtr1g013760
PM	3UTR.1	Mt1:3257956..3257966	Medtr1g013760
PM	3UTR.1	Mt1:3292842..3292852	Medtr1g013700
PM	3UTR.2	Mt1:3292867..3292877	Medtr1g013700
PM	3UTR.1	Mt1:3299439..3299449	Medtr1g013680
PM	3UTR.12	Mt1:3299540..3299550	Medtr1g013680
PM	3UTR.1	Mt1:3299638..3299648	Medtr1g013680
PM	3UTR.1	Mt1:3299681..3299691	Medtr1g013680
PM	CDS.1	Mt1:3300189..3300199	Medtr1g013680
PM	3UTR.52	Mt1:3419619..3419629	Medtr1g013450
PM	3UTR.1	Mt1:3419659..3419669	Medtr1g013450
PM	CDS.5	Mt1:3420002..3420012	Medtr1g013450
PM	igt.1	Mt1:3421273..3421283	Medtr1g014650.igt
PM	igt.2	Mt1:3421481..3421491	Medtr1g014650.igt
PM	3UTR.1	Mt1:3452015..3452025	Medtr1g013360
PM	3UTR.1	Mt1:3452068..3452078	Medtr1g013360
PM	3UTR.1	Mt1:3452264..3452274	Medtr1g013360
PM	igt.1	Mt1:3497769..3497779	Medtr1g014720.igt
PM	igt.2	Mt1:3519917..3519927	Medtr1g014880.igt
PM	AMB.134	Mt1:3594730..3594740	Medtr1g014880
PM	AMB.385	Mt1:3594864..3594874	Medtr1g014880
PM	AMB.43	Mt1:3595005..3595015	Medtr1g014880
PM	AMB.1	Mt1:3595042..3595052	Medtr1g014880
PM	AMB.1	Mt1:3595106..3595116	Medtr1g014880
PM	AMB.1	Mt1:3597021..3597031	Medtr1g014880
PM	AMB.1	Mt1:3597214..3597224	Medtr1g014880
PM	AMB.6	Mt1:3597329..3597339	Medtr1g014880
PM	AMB.8	Mt1:3597419..3597429	Medtr1g014880
PM	AMB.1	Mt1:3597499..3597509	Medtr1g014880
PM	AMB.3	Mt1:3597528..3597538	Medtr1g014880
PM	AMB.2	Mt1:3597567..3597577	Medtr1g014880
PM	CDS.1	Mt1:3597684..3597694	Medtr1g014880
PM	3UTR.1	Mt1:3673749..3673759	Medtr1g015020
PM	3UTR.1	Mt1:3710721..3710731	Medtr1g015110
PM	CDS.1	Mt1:3714964..3714974	Medtr1g015110
PM	3UTR.1	Mt1:3734028..3734038	Medtr1g015140
PM	3UTR.2	Mt1:3734054..3734064	Medtr1g015140
PM	3UTR.2	Mt1:3746634..3746644	Medtr1g015185
PM	3UTR.1	Mt1:3746693..3746703	Medtr1g015185
PM	igt.3	Mt1:3765145..3765155	Medtr1g015300.igt
PM	3UTR.1	Mt1:3765243..3765253	Medtr1g015300
PM	3UTR.2	Mt1:3765309..3765319	Medtr1g015300
PM	igt.1	Mt1:3791769..3791779	Medtr1g015350.igt
PM	3UTR.8	Mt1:3810343..3810353	Medtr1g015390
PM	igt.1	Mt1:3917845..3917855	Medtr1g015540.igt
PM	3UTR.7	Mt1:3975097..3975107	Medtr1g015650
PM	3UTR.40	Mt1:3975152..3975162	Medtr1g015650
PM	3UTR.23	Mt1:3975239..3975249	Medtr1g015650
PM	AMB.2	Mt1:3997384..3997394	Medtr1g015700
PM	CDS.1	Mt1:3999069..3999079	Medtr1g015700
PM	AMB.2	Mt1:4018422..4018432	Medtr1g015750
PM	AMB.85	Mt1:4018604..4018614	Medtr1g015750
PM	igt.1	Mt1:4063028..4063038	Medtr1g015830.igt
PM	3UTR.1	Mt1:4075098..4075108	Medtr1g015830
PM	3UTR.3	Mt1:4075214..4075224	Medtr1g015830
PM	3UTR.4	Mt1:4116021..4116031	Medtr1g015910
PM	3UTR.1	Mt1:4116070..4116080	Medtr1g015910
PM	3UTR.2	Mt1:4116096..4116106	Medtr1g015910
PM	3UTR.2	Mt1:4121200..4121210	Medtr1g015920
PM	3UTR.2	Mt1:4135950..4135960	Medtr1g015970
PM	3UTR.2	Mt1:4136050..4136060	Medtr1g015970
PM	3UTR.1	Mt1:4199600..4199610	Medtr1g016080
PM	3UTR.1	Mt1:4210444..4210454	Medtr1g016100
PM	3UTR.1	Mt1:4333084..4333094	Medtr1g016340
PM	3UTR.1	Mt1:4357449..4357459	Medtr1g016410
PM	3UTR.1	Mt1:4362896..4362906	Medtr1g016430
PM	igt.1	Mt1:4372353..4372363	Medtr1g016510.igt
PM	3UTR.1	Mt1:4416225..4416235	Medtr1g016510
PM	igt.2	Mt1:4457891..4457901	Medtr1g016610.igt
PM	igt.5	Mt1:4476437..4476447	Medtr1g016630.igt
PM	igt.2	Mt1:4476507..4476517	Medtr1g016630.igt
PM	3UTR.22	Mt1:4477783..4477793	Medtr1g016630
PM	3UTR.20	Mt1:4477814..4477824	Medtr1g016630
PM	3UTR.9	Mt1:4477967..4477977	Medtr1g016630
PM	3UTR.87	Mt1:4546651..4546661	Medtr1g016900
PM	3UTR.2	Mt1:4556953..4556963	Medtr1g016920
PM	3UTR.44	Mt1:4585053..4585063	Medtr1g016980
PM	3UTR.5	Mt1:4585161..4585171	Medtr1g016980
PM	3UTR.1	Mt1:4585212..4585222	Medtr1g016980
PM	AMB.1	Mt1:4702904..4702914	Medtr1g017170
PM	AMB.122	Mt1:4703149..4703159	Medtr1g017170
PM	AMB.67	Mt1:4703281..4703291	Medtr1g017170
PM	AMB.212	Mt1:4703324..4703334	Medtr1g017170
PM	intron.1	Mt1:4710775..4710785	Medtr1g017170
PM	3UTR.1	Mt1:4748058..4748068	Medtr1g017220
PM	3UTR.80	Mt1:4765729..4765739	Medtr1g017270
PM	igt.2	Mt1:4775040..4775050	Medtr1g017300.igt
PM	igt.2	Mt1:4775102..4775112	Medtr1g017300.igt
PM	igt.1	Mt1:4775194..4775204	Medtr1g017300.igt
PM	3UTR.162	Mt1:4800961..4800971	Medtr1g017350
PM	3UTR.6	Mt1:4801119..4801129	Medtr1g017350
PM	3UTR.7	Mt1:4801155..4801165	Medtr1g017350
PM	3UTR.2	Mt1:4801462..4801472	Medtr1g017350
PM	AMB.1	Mt1:4801714..4801724	Medtr1g017350
PM	AMB.1	Mt1:4801776..4801786	Medtr1g017350
PM	AMB.11	Mt1:4801811..4801821	Medtr1g017350
PM	3UTR.2	Mt1:4866445..4866455	Medtr1g017450
PM	3UTR.3	Mt1:4866553..4866563	Medtr1g017450
PM	igt.1	Mt1:4933266..4933276	Medtr1g017530.igt
PM	3UTR.1	Mt1:4936214..4936224	Medtr1g017530
PM	CDS.1	Mt1:5102639..5102649	Medtr1g017900
PM	CDS.2	Mt1:5102692..5102702	Medtr1g017900
PM	3UTR.8	Mt1:5123324..5123334	Medtr1g017950
PM	3UTR.1	Mt1:5148485..5148495	Medtr1g018000
PM	intron.1	Mt1:5185226..5185236	Medtr1g018300
PM	CDS.1	Mt1:5185500..5185510	Medtr1g018300
PM	3UTR.1	Mt1:5219087..5219097	Medtr1g018180
PM	3UTR.4	Mt1:5219143..5219153	Medtr1g018180
PM	3UTR.2	Mt1:5219225..5219235	Medtr1g018180
PM	3UTR.1	Mt1:5219331..5219341	Medtr1g018180
PM	3UTR.14	Mt1:5248893..5248903	Medtr1g018140
PM	3UTR.4	Mt1:5255602..5255612	Medtr1g018350
PM	AMB.64	Mt1:5255995..5256005	Medtr1g018350
PM	AMB.10	Mt1:5256152..5256162	Medtr1g018350
PM	AMB.12	Mt1:5256209..5256219	Medtr1g018350
PM	intron.1	Mt1:5259064..5259074	Medtr1g018350
PM	intron.1	Mt1:5259631..5259641	Medtr1g018350
PM	3UTR.1	Mt1:5309230..5309240	Medtr1g018440
PM	igt.1	Mt1:5362232..5362242	Medtr1g018580.igt
PM	igt.1	Mt1:5385145..5385155	Medtr1g018580.igt
PM	3UTR.1	Mt1:5390523..5390533	Medtr1g018580
PM	3UTR.1	Mt1:5394062..5394072	Medtr1g018590
PM	3UTR.2	Mt1:5399206..5399216	Medtr1g018610
PM	3UTR.1	Mt1:5405587..5405597	Medtr1g018620
PM	3UTR.3	Mt1:5405918..5405928	Medtr1g018620
PM	CDS.1	Mt1:5406611..5406621	Medtr1g018620
PM	3UTR.3	Mt1:5479068..5479078	Medtr1g018760
PM	3UTR.3	Mt1:5479223..5479233	Medtr1g018760
PM	igt.1	Mt1:5515406..5515416	Medtr1g018800.igt
PM	igt.2	Mt1:5515513..5515523	Medtr1g018800.igt
PM	igt.5	Mt1:5515560..5515570	Medtr1g018800.igt
PM	3UTR.164	Mt1:5515625..5515635	Medtr1g018800
PM	CDS.1	Mt1:5542724..5542734	Medtr1g018830
PM	AMB.2	Mt1:5546026..5546036	Medtr1g018840
PM	3UTR.168	Mt1:5546126..5546136	Medtr1g018840
PM	3UTR.1	Mt1:5570923..5570933	Medtr1g018910
PM	3UTR.1	Mt1:5582577..5582587	Medtr1g018940
PM	3UTR.1	Mt1:5582613..5582623	Medtr1g018940
PM	intron.2	Mt1:5587895..5587905	Medtr1g018940
PM	CDS.1	Mt1:5588084..5588094	Medtr1g018940
PM	3UTR.1	Mt1:5777527..5777537	Medtr1g019280
PM	3UTR.137	Mt1:5777568..5777578	Medtr1g019280
PM	intron.1	Mt1:5778200..5778210	Medtr1g019280
PM	3UTR.2	Mt1:5790516..5790526	Medtr1g019285
PM	3UTR.3	Mt1:5790552..5790562	Medtr1g019285
PM	CDS.2	Mt1:5790626..5790636	Medtr1g019285
PM	intron.1	Mt1:5790704..5790714	Medtr1g019285
PM	3UTR.1	Mt1:5887136..5887146	Medtr1g019490
PM	3UTR.5	Mt1:5887318..5887328	Medtr1g019490
PM	3UTR.1	Mt1:5887366..5887376	Medtr1g019490
PM	CDS.1	Mt1:5887704..5887714	Medtr1g019490
PM	CDS.16	Mt1:5887927..5887937	Medtr1g019490
PM	CDS.2	Mt1:5913000..5913010	Medtr1g019540
PM	CDS.1	Mt1:5914223..5914233	Medtr1g019540
PM	igt.1	Mt1:5916617..5916627	Medtr1g019550.igt
PM	igt.4	Mt1:5916744..5916754	Medtr1g019550.igt
PM	CDS.2	Mt1:5922045..5922055	Medtr1g019550
PM	3UTR.5	Mt1:5938064..5938074	Medtr1g019620
PM	3UTR.1	Mt1:5938112..5938122	Medtr1g019620
PM	3UTR.24	Mt1:6004904..6004914	Medtr1g019760
PM	3UTR.1	Mt1:6005009..6005019	Medtr1g019760
PM	3UTR.18	Mt1:6038830..6038840	Medtr1g019810
PM	3UTR.50	Mt1:6038933..6038943	Medtr1g019810
PM	AMB.1	Mt1:6039142..6039152	Medtr1g019810
PM	3UTR.2	Mt1:6082298..6082308	Medtr1g019930
PM	3UTR.1	Mt1:6082365..6082375	Medtr1g019930
PM	3UTR.2	Mt1:6082408..6082418	Medtr1g019930
PM	3UTR.2	Mt1:6082448..6082458	Medtr1g019930
PM	3UTR.6	Mt1:6088065..6088075	Medtr1g019940
PM	3UTR.3	Mt1:6088151..6088161	Medtr1g019940
PM	3UTR.11	Mt1:6088182..6088192	Medtr1g019940
PM	3UTR.4	Mt1:6088256..6088266	Medtr1g019940
PM	igt.2	Mt1:6109392..6109402	Medtr1g019980.igt
PM	AMB.1	Mt1:6119031..6119041	Medtr1g020000
PM	AMB.1	Mt1:6119106..6119116	Medtr1g020000
PM	3UTR.1	Mt1:6119213..6119223	Medtr1g020000
PM	3UTR.118	Mt1:6277107..6277117	Medtr1g021120
PM	3UTR.2	Mt1:6277167..6277177	Medtr1g021120
PM	3UTR.1	Mt1:6288857..6288867	Medtr1g021150
PM	3UTR.1	Mt1:6288925..6288935	Medtr1g021150
PM	3UTR.1	Mt1:6288966..6288976	Medtr1g021150
PM	3UTR.1	Mt1:6289041..6289051	Medtr1g021150
PM	igt.1	Mt1:6389942..6389952	Medtr1g021390.igt
PM	igt.1	Mt1:6483116..6483126	Medtr1g021590.igt
PM	igt.2	Mt1:6483157..6483167	Medtr1g021590.igt
PM	3UTR.1	Mt1:6496716..6496726	Medtr1g021610
PM	intron.1	Mt1:6515687..6515697	Medtr1g021635
PM	CDS.7	Mt1:6517134..6517144	Medtr1g021635
PM	3UTR.1	Mt1:6532306..6532316	Medtr1g021652
PM	CDS.1	Mt1:6532734..6532744	Medtr1g021652
PM	CDS.2	Mt1:6532773..6532783	Medtr1g021652
PM	CDS.1	Mt1:6532844..6532854	Medtr1g021652
PM	CDS.1	Mt1:6533235..6533245	Medtr1g021652
PM	3UTR.1	Mt1:6543296..6543306	Medtr1g021680
PM	3UTR.1	Mt1:6543345..6543355	Medtr1g021680
PM	3UTR.12	Mt1:6571070..6571080	Medtr1g021670
PM	3UTR.25	Mt1:6571208..6571218	Medtr1g021670
PM	3UTR.1	Mt1:6571245..6571255	Medtr1g021670
PM	CDS.1	Mt1:6574483..6574493	Medtr1g021670
PM	3UTR.1	Mt1:6580230..6580240	Medtr1g021760
PM	3UTR.1	Mt1:6580260..6580270	Medtr1g021760
PM	3UTR.2	Mt1:6580323..6580333	Medtr1g021760
PM	3UTR.1	Mt1:6584115..6584125	Medtr1g021740
PM	3UTR.1	Mt1:6599140..6599150	Medtr1g021825
PM	igt.1	Mt1:6617603..6617613	Medtr1g021845.igt
PM	3UTR.1	Mt1:6658283..6658293	Medtr1g021895
PM	3UTR.46	Mt1:6658371..6658381	Medtr1g021895
PM	igt.19	Mt1:6664664..6664674	Medtr1g021950.igt
PM	AMB.3	Mt1:6680118..6680128	Medtr1g021950
PM	AMB.1	Mt1:6680175..6680185	Medtr1g021950
PM	AMB.1	Mt1:6680285..6680295	Medtr1g021950
PM	3UTR.1	Mt1:6719242..6719252	Medtr1g021970
PM	3UTR.12	Mt1:6719285..6719295	Medtr1g021970
PM	3UTR.1	Mt1:6719437..6719447	Medtr1g021970
PM	3UTR.1	Mt1:6759986..6759996	Medtr1g022015
PM	3UTR.1	Mt1:6760024..6760034	Medtr1g022015
PM	3UTR.31	Mt1:6760110..6760120	Medtr1g022015
PM	3UTR.11	Mt1:6760182..6760192	Medtr1g022015
PM	3UTR.1	Mt1:6772790..6772800	Medtr1g022025
PM	3UTR.1	Mt1:6772863..6772873	Medtr1g022025
PM	3UTR.1	Mt1:6772963..6772973	Medtr1g022025
PM	3UTR.5	Mt1:6777084..6777094	Medtr1g022030
PM	3UTR.6	Mt1:6790033..6790043	Medtr1g022040
PM	3UTR.8	Mt1:6794826..6794836	Medtr1g022045
PM	3UTR.1	Mt1:6798857..6798867	Medtr1g022050
PM	3UTR.3	Mt1:6799047..6799057	Medtr1g022050
PM	3UTR.11	Mt1:6799098..6799108	Medtr1g022050
PM	3UTR.1	Mt1:6873328..6873338	Medtr1g022145
PM	3UTR.826	Mt1:6873486..6873496	Medtr1g022145
PM	3UTR.1	Mt1:6873706..6873716	Medtr1g022145
PM	CDS.1	Mt1:6873754..6873764	Medtr1g022145
PM	CDS.3	Mt1:6873830..6873840	Medtr1g022145
PM	CDS.1	Mt1:6874087..6874097	Medtr1g022145
PM	CDS.2	Mt1:6875573..6875583	Medtr1g022145
PM	CDS.1	Mt1:6876288..6876298	Medtr1g022145
PM	CDS.3	Mt1:6877262..6877272	Medtr1g022145
PM	CDS.1	Mt1:6878020..6878030	Medtr1g022145
PM	CDS.1	Mt1:6879895..6879905	Medtr1g022145
PM	CDS.1	Mt1:6879938..6879948	Medtr1g022145
PM	AMB.1	Mt1:6893459..6893469	Medtr1g022160
PM	AMB.6	Mt1:6893744..6893754	Medtr1g022160
PM	igt.6	Mt1:6900206..6900216	Medtr1g022190.igt
PM	3UTR.1	Mt1:6955929..6955939	Medtr1g022225
PM	3UTR.1	Mt1:6955961..6955971	Medtr1g022225
PM	3UTR.2	Mt1:6955986..6955996	Medtr1g022225
PM	3UTR.1	Mt1:6956021..6956031	Medtr1g022225
PM	3UTR.3	Mt1:6972663..6972673	Medtr1g022255
PM	3UTR.12	Mt1:6972751..6972761	Medtr1g022255
PM	3UTR.673	Mt1:6972841..6972851	Medtr1g022255
PM	3UTR.1	Mt1:6972991..6973001	Medtr1g022255
PM	AMB.1	Mt1:6973158..6973168	Medtr1g022255
PM	intron.8	Mt1:6973822..6973832	Medtr1g022255
PM	CDS.1	Mt1:6977585..6977595	Medtr1g022255
PM	3UTR.7	Mt1:6989511..6989521	Medtr1g022265
PM	3UTR.3	Mt1:6989544..6989554	Medtr1g022265
PM	3UTR.7	Mt1:6989604..6989614	Medtr1g022265
PM	3UTR.4	Mt1:6989875..6989885	Medtr1g022265
PM	3UTR.2	Mt1:6989908..6989918	Medtr1g022265
PM	3UTR.20	Mt1:7044048..7044058	Medtr1g022315
PM	igt.1	Mt1:7074237..7074247	Medtr1g022370.igt
PM	3UTR.513	Mt1:7105052..7105062	Medtr1g022385
PM	3UTR.104	Mt1:7105150..7105160	Medtr1g022385
PM	CDS.1	Mt1:7105315..7105325	Medtr1g022385
PM	igt.1	Mt1:7116064..7116074	Medtr1g022400.igt
PM	3UTR.2	Mt1:7118207..7118217	Medtr1g022400
PM	3UTR.1	Mt1:7118274..7118284	Medtr1g022400
PM	3UTR.24	Mt1:7130149..7130159	Medtr1g022410
PM	3UTR.123	Mt1:7130261..7130271	Medtr1g022410
PM	3UTR.10	Mt1:7130326..7130336	Medtr1g022410
PM	3UTR.2	Mt1:7187052..7187062	Medtr1g022465
PM	3UTR.3	Mt1:7187115..7187125	Medtr1g022465
PM	3UTR.193	Mt1:7187241..7187251	Medtr1g022465
PM	3UTR.9	Mt1:7187344..7187354	Medtr1g022465
PM	CDS.1	Mt1:7187455..7187465	Medtr1g022465
PM	CDS.13	Mt1:7192355..7192365	Medtr1g022465
PM	3UTR.1	Mt1:7206500..7206510	Medtr1g022480
PM	3UTR.84	Mt1:7206596..7206606	Medtr1g022480
PM	CDS.1	Mt1:7206973..7206983	Medtr1g022480
PM	CDS.5	Mt1:7208334..7208344	Medtr1g022480
PM	3UTR.7	Mt1:7215077..7215087	Medtr1g022485
PM	3UTR.3	Mt1:7215107..7215117	Medtr1g022485
PM	3UTR.3373	Mt1:7215220..7215230	Medtr1g022485
PM	3UTR.449	Mt1:7257300..7257310	Medtr1g022960
PM	3UTR.1	Mt1:7264531..7264541	Medtr1g022970
PM	3UTR.1	Mt1:7264632..7264642	Medtr1g022970
PM	3UTR.1	Mt1:7264749..7264759	Medtr1g022970
PM	3UTR.1	Mt1:7264795..7264805	Medtr1g022970
PM	3UTR.74	Mt1:7268918..7268928	Medtr1g022980
PM	3UTR.6	Mt1:7268979..7268989	Medtr1g022980
PM	3UTR.2	Mt1:7269019..7269029	Medtr1g022980
PM	3UTR.1	Mt1:7278971..7278981	Medtr1g023000
PM	3UTR.1	Mt1:7279047..7279057	Medtr1g023000
PM	3UTR.5	Mt1:7300406..7300416	Medtr1g023050
PM	3UTR.1	Mt1:7312770..7312780	Medtr1g023070
PM	igt.1	Mt1:7348643..7348653	Medtr1g023125.igt
PM	3UTR.1	Mt1:7348811..7348821	Medtr1g023125
PM	3UTR.1	Mt1:7348845..7348855	Medtr1g023125
PM	3UTR.2	Mt1:7352547..7352557	Medtr1g023140
PM	3UTR.12	Mt1:7352638..7352648	Medtr1g023140
PM	3UTR.1	Mt1:7367298..7367308	Medtr1g023180
PM	igt.1	Mt1:7398180..7398190	Medtr1g023230.igt
PM	3UTR.1	Mt1:7468710..7468720	Medtr1g023340
PM	3UTR.45	Mt1:7468811..7468821	Medtr1g023340
PM	igt.74	Mt1:7535279..7535289	Medtr1g023510.igt
PM	igt.95	Mt1:7535433..7535443	Medtr1g023510.igt
PM	igt.17	Mt1:7535493..7535503	Medtr1g023510.igt
PM	igt.1	Mt1:7535843..7535853	Medtr1g023510.igt
PM	igt.12	Mt1:7535886..7535896	Medtr1g023510.igt
PM	igt.37	Mt1:7535992..7536002	Medtr1g023510.igt
PM	igt.63	Mt1:7536079..7536089	Medtr1g023510.igt
PM	igt.7	Mt1:7536250..7536260	Medtr1g023510.igt
PM	igt.2	Mt1:7537211..7537221	Medtr1g023510.igt
PM	CDS.1	Mt1:7542510..7542520	Medtr1g023510
PM	CDS.1	Mt1:7546376..7546386	Medtr1g023510
PM	3UTR.18	Mt1:7593877..7593887	Medtr1g023630
PM	3UTR.4	Mt1:7593932..7593942	Medtr1g023630
PM	igt.1	Mt1:7617995..7618005	Medtr1g023700.igt
PM	3UTR.1	Mt1:7622053..7622063	Medtr1g023700
PM	3UTR.2	Mt1:7622105..7622115	Medtr1g023700
PM	3UTR.180	Mt1:7622214..7622224	Medtr1g023700
PM	3UTR.4	Mt1:7633901..7633911	Medtr1g023730
PM	3UTR.8	Mt1:7633943..7633953	Medtr1g023730
PM	3UTR.2	Mt1:7633988..7633998	Medtr1g023730
PM	3UTR.1	Mt1:7770899..7770909	Medtr1g024025
PM	intron.1	Mt1:7773740..7773750	Medtr1g024025
PM	intron.1	Mt1:7773825..7773835	Medtr1g024025
PM	intron.1	Mt1:7773884..7773894	Medtr1g024025
PM	intron.1	Mt1:7773917..7773927	Medtr1g024025
PM	3UTR.1	Mt1:7924350..7924360	Medtr1g024840
PM	3UTR.1	Mt1:7924387..7924397	Medtr1g024840
PM	3UTR.1	Mt1:7924450..7924460	Medtr1g024840
PM	3UTR.1	Mt1:7935313..7935323	Medtr1g024920
PM	3UTR.12	Mt1:8014085..8014095	Medtr1g025140
PM	igt.1	Mt1:8023033..8023043	Medtr1g025190.igt
PM	igt.1	Mt1:8023077..8023087	Medtr1g025190.igt
PM	igt.1	Mt1:8023271..8023281	Medtr1g025190.igt
PM	igt.1	Mt1:8023341..8023351	Medtr1g025190.igt
PM	igt.1	Mt1:8023408..8023418	Medtr1g025190.igt
PM	3UTR.13	Mt1:8023622..8023632	Medtr1g025190
PM	3UTR.4029	Mt1:8023782..8023792	Medtr1g025190
PM	3UTR.1	Mt1:8034805..8034815	Medtr1g025220
PM	3UTR.1	Mt1:8041761..8041771	Medtr1g025250
PM	igt.1	Mt1:8084663..8084673	Medtr1g025360.igt
PM	igt.1	Mt1:8084707..8084717	Medtr1g025360.igt
PM	igt.4	Mt1:8084755..8084765	Medtr1g025360.igt
PM	3UTR.1	Mt1:8126341..8126351	Medtr1g025430
PM	3UTR.467	Mt1:8126467..8126477	Medtr1g025430
PM	CDS.1	Mt1:8126829..8126839	Medtr1g025430
PM	CDS.301	Mt1:8128880..8128890	Medtr1g025430
PM	CDS.7	Mt1:8129067..8129077	Medtr1g025430
PM	3UTR.1	Mt1:8157095..8157105	Medtr1g025500
PM	3UTR.15	Mt1:8173718..8173728	Medtr1g025550
PM	3UTR.4	Mt1:8194627..8194637	Medtr1g025610
PM	3UTR.1	Mt1:8194664..8194674	Medtr1g025610
PM	3UTR.7	Mt1:8194704..8194714	Medtr1g025610
PM	3UTR.2	Mt1:8194771..8194781	Medtr1g025610
PM	3UTR.6	Mt1:8194851..8194861	Medtr1g025610
PM	3UTR.546	Mt1:8194914..8194924	Medtr1g025610
PM	3UTR.166	Mt1:8195082..8195092	Medtr1g025610
PM	3UTR.2	Mt1:8206310..8206320	Medtr1g025620
PM	3UTR.7	Mt1:8206429..8206439	Medtr1g025620
PM	igt.2	Mt1:8337637..8337647	Medtr1g025920.igt
PM	3UTR.9	Mt1:8339160..8339170	Medtr1g025920
PM	3UTR.37	Mt1:8339250..8339260	Medtr1g025920
PM	3UTR.2	Mt1:8339293..8339303	Medtr1g025920
PM	3UTR.6	Mt1:8339340..8339350	Medtr1g025920
PM	3UTR.8	Mt1:8339402..8339412	Medtr1g025920
PM	3UTR.1	Mt1:8339463..8339473	Medtr1g025920
PM	igt.1	Mt1:8351483..8351493	Medtr1g025980.igt
PM	igt.1	Mt1:8353890..8353900	Medtr1g025980.igt
PM	igt.8	Mt1:8357780..8357790	Medtr1g025980.igt
PM	3UTR.158	Mt1:8360902..8360912	Medtr1g025980
PM	3UTR.3	Mt1:8360975..8360985	Medtr1g025980
PM	3UTR.2	Mt1:8361021..8361031	Medtr1g025980
PM	3UTR.5	Mt1:8377798..8377808	Medtr1g026030
PM	3UTR.15	Mt1:8378022..8378032	Medtr1g026030
PM	3UTR.1	Mt1:8378124..8378134	Medtr1g026030
PM	CDS.1	Mt1:8378385..8378395	Medtr1g026030
PM	3UTR.1	Mt1:8409301..8409311	Medtr1g026200
PM	3UTR.11	Mt1:8410909..8410919	Medtr1g026078
PM	3UTR.3	Mt1:8410992..8411002	Medtr1g026078
PM	3UTR.1	Mt1:8428409..8428419	Medtr1g026100
PM	3UTR.2	Mt1:8428602..8428612	Medtr1g026100
PM	3UTR.1	Mt1:8428663..8428673	Medtr1g026100
PM	3UTR.1	Mt1:8437420..8437430	Medtr1g026125
PM	3UTR.2	Mt1:8437547..8437557	Medtr1g026125
PM	igt.1	Mt1:8445006..8445016	Medtr1g026140.igt
PM	3UTR.138	Mt1:8446378..8446388	Medtr1g026140
PM	3UTR.36	Mt1:8446466..8446476	Medtr1g026140
PM	3UTR.1	Mt1:8446576..8446586	Medtr1g026140
PM	3UTR.9	Mt1:8446661..8446671	Medtr1g026140
PM	3UTR.4	Mt1:8448352..8448362	Medtr1g026160
PM	3UTR.1	Mt1:8448406..8448416	Medtr1g026160
PM	3UTR.3	Mt1:8448459..8448469	Medtr1g026160
PM	CDS.1	Mt1:8450877..8450887	Medtr1g026160
PM	3UTR.47	Mt1:8515355..8515365	Medtr1g026290
PM	CDS.3	Mt1:8522828..8522838	Medtr1g026290
PM	intron.2	Mt1:8523446..8523456	Medtr1g026290
PM	intron.1	Mt1:8523506..8523516	Medtr1g026290
PM	3UTR.2	Mt1:8532164..8532174	Medtr1g026310
PM	3UTR.3	Mt1:8532207..8532217	Medtr1g026310
PM	3UTR.1	Mt1:8532248..8532258	Medtr1g026310
PM	3UTR.1	Mt1:8532312..8532322	Medtr1g026310
PM	3UTR.4	Mt1:8532346..8532356	Medtr1g026310
PM	3UTR.1	Mt1:8564261..8564271	Medtr1g026400
PM	3UTR.1	Mt1:8570088..8570098	Medtr1g026410
PM	3UTR.1	Mt1:8570123..8570133	Medtr1g026410
PM	3UTR.15	Mt1:8665737..8665747	Medtr1g026560
PM	3UTR.3	Mt1:8665767..8665777	Medtr1g026560
PM	3UTR.3	Mt1:8674838..8674848	Medtr1g026590
PM	3UTR.1	Mt1:8790774..8790784	Medtr1g026820
PM	3UTR.1	Mt1:8790970..8790980	Medtr1g026820
PM	3UTR.183	Mt1:8791069..8791079	Medtr1g026820
PM	intron.1	Mt1:8791957..8791967	Medtr1g026820
PM	3UTR.117	Mt1:8800063..8800073	Medtr1g026840
PM	3UTR.1	Mt1:8800158..8800168	Medtr1g026840
PM	3UTR.3	Mt1:8800192..8800202	Medtr1g026840
PM	3UTR.1	Mt1:8800245..8800255	Medtr1g026840
PM	3UTR.3	Mt1:8800272..8800282	Medtr1g026840
PM	3UTR.1	Mt1:8800334..8800344	Medtr1g026840
PM	3UTR.2	Mt1:8815865..8815875	Medtr1g026860
PM	3UTR.1	Mt1:8820764..8820774	Medtr1g026870
PM	intron.1	Mt1:8826713..8826723	Medtr1g026870
PM	3UTR.1	Mt1:8830224..8830234	Medtr1g026890
PM	3UTR.4	Mt1:8830295..8830305	Medtr1g026890
PM	3UTR.14	Mt1:8830343..8830353	Medtr1g026890
PM	AMB.1	Mt1:8839664..8839674	Medtr1g026910
PM	AMB.8	Mt1:8839711..8839721	Medtr1g026910
PM	AMB.8	Mt1:8839805..8839815	Medtr1g026910
PM	intron.1	Mt1:8924015..8924025	Medtr1g027030
PM	3UTR.1	Mt1:8963916..8963926	Medtr1g027160
PM	3UTR.1	Mt1:8978206..8978216	Medtr1g027200
PM	3UTR.1	Mt1:8978285..8978295	Medtr1g027200
PM	3UTR.1	Mt1:8978367..8978377	Medtr1g027200
PM	igt.2	Mt1:9047559..9047569	Medtr1g027320.igt
PM	igt.1	Mt1:9063843..9063853	Medtr1g027360.igt
PM	3UTR.3	Mt1:9160984..9160994	Medtr1g027580
PM	3UTR.1	Mt1:9169784..9169794	Medtr1g027600
PM	3UTR.1	Mt1:9235584..9235594	Medtr1g027690
PM	3UTR.1	Mt1:9235609..9235619	Medtr1g027690
PM	igt.1	Mt1:9354966..9354976	Medtr1g027950.igt
PM	igt.2	Mt1:9431487..9431497	Medtr1g028120.igt
PM	3UTR.1	Mt1:9436942..9436952	Medtr1g028130
PM	3UTR.1	Mt1:9487945..9487955	Medtr1g028280
PM	3UTR.1	Mt1:9487989..9487999	Medtr1g028280
PM	3UTR.4	Mt1:9518540..9518550	Medtr1g028330
PM	igt.1	Mt1:9535857..9535867	Medtr1g028350.igt
PM	igt.16	Mt1:9535927..9535937	Medtr1g028350.igt
PM	3UTR.1	Mt1:9544799..9544809	Medtr1g028370
PM	3UTR.1	Mt1:9544972..9544982	Medtr1g028370
PM	3UTR.2	Mt1:9564086..9564096	Medtr1g028390
PM	3UTR.1	Mt1:9564336..9564346	Medtr1g028390
PM	3UTR.1	Mt1:9629205..9629215	Medtr1g028470
PM	AMB.3	Mt1:9646042..9646052	Medtr1g028510
PM	igt.1	Mt1:9938692..9938702	Medtr1g029190.igt
PM	igt.1	Mt1:9942895..9942905	Medtr1g029190.igt
PM	3UTR.1	Mt1:10092079..10092089	Medtr1g029420
PM	CDS.1	Mt1:10092965..10092975	Medtr1g029420
PM	CDS.7	Mt1:10093110..10093120	Medtr1g029420
PM	CDS.1	Mt1:10093178..10093188	Medtr1g029420
PM	3UTR.1	Mt1:10141525..10141535	Medtr1g029520
PM	3UTR.1	Mt1:10141587..10141597	Medtr1g029520
PM	3UTR.2	Mt1:10141632..10141642	Medtr1g029520
PM	3UTR.7	Mt1:10141684..10141694	Medtr1g029520
PM	3UTR.3	Mt1:10141742..10141752	Medtr1g029520
PM	3UTR.1	Mt1:10141769..10141779	Medtr1g029520
PM	3UTR.2	Mt1:10141815..10141825	Medtr1g029520
PM	3UTR.2	Mt1:10193554..10193564	Medtr1g029620
PM	AMB.1	Mt1:10202310..10202320	Medtr1g029630
PM	3UTR.108	Mt1:10202514..10202524	Medtr1g029630
PM	3UTR.12	Mt1:10202555..10202565	Medtr1g029630
PM	3UTR.5	Mt1:10202604..10202614	Medtr1g029630
PM	3UTR.1	Mt1:10202776..10202786	Medtr1g029630
PM	3UTR.4	Mt1:10202925..10202935	Medtr1g029630
PM	3UTR.3	Mt1:10202975..10202985	Medtr1g029630
PM	intron.1	Mt1:10203058..10203068	Medtr1g029630
PM	intron.1	Mt1:10203102..10203112	Medtr1g029630
PM	intron.1	Mt1:10204669..10204679	Medtr1g029630
PM	3UTR.1	Mt1:10313767..10313777	Medtr1g029790
PM	3UTR.1	Mt1:10313887..10313897	Medtr1g029790
PM	3UTR.5	Mt1:10313937..10313947	Medtr1g029790
PM	3UTR.1	Mt1:10314050..10314060	Medtr1g029790
PM	3UTR.1	Mt1:10327943..10327953	Medtr1g029810
PM	3UTR.9	Mt1:10360706..10360716	Medtr1g029840
PM	3UTR.1	Mt1:10436477..10436487	Medtr1g030480
PM	intron.35	Mt1:10522551..10522561	Medtr1g030295
PM	intron.2	Mt1:10522664..10522674	Medtr1g030295
PM	3UTR.48	Mt1:10522675..10522685	Medtr1g030300
PM	intron.2	Mt1:10530047..10530057	Medtr1g030300
PM	CDS.1	Mt1:10565498..10565508	Medtr1g030410
PM	3UTR.1	Mt1:10575136..10575146	Medtr1g030420
PM	3UTR.15	Mt1:10575502..10575512	Medtr1g030420
PM	3UTR.2	Mt1:10575572..10575582	Medtr1g030420
PM	3UTR.1	Mt1:10589304..10589314	Medtr1g030450
PM	3UTR.2	Mt1:10589336..10589346	Medtr1g030450
PM	3UTR.33	Mt1:10589424..10589434	Medtr1g030450
PM	3UTR.6	Mt1:10599729..10599739	Medtr1g030580
PM	3UTR.1	Mt1:10623291..10623301	Medtr1g030600
PM	igt.1	Mt1:10707362..10707372	Medtr1g030720.igt
PM	igt.1	Mt1:10707457..10707467	Medtr1g030720.igt
PM	igt.1	Mt1:10707482..10707492	Medtr1g030720.igt
PM	AMB.1	Mt1:10717137..10717147	Medtr1g030720
PM	3UTR.2	Mt1:10739525..10739535	Medtr1g030750
PM	3UTR.5	Mt1:10797402..10797412	Medtr1g030860
PM	3UTR.1	Mt1:10797536..10797546	Medtr1g030860
PM	AMB.1	Mt1:10834209..10834219	Medtr1g030890
PM	AMB.1	Mt1:10834237..10834247	Medtr1g030890
PM	AMB.2	Mt1:10834266..10834276	Medtr1g030890
PM	3UTR.1	Mt1:10878155..10878165	Medtr1g031150
PM	3UTR.2	Mt1:10878243..10878253	Medtr1g031150
PM	3UTR.49	Mt1:10878347..10878357	Medtr1g031150
PM	3UTR.1	Mt1:10878397..10878407	Medtr1g031150
PM	3UTR.1	Mt1:10913578..10913588	Medtr1g031280
PM	3UTR.6	Mt1:10913647..10913657	Medtr1g031280
PM	3UTR.4	Mt1:10913694..10913704	Medtr1g031280
PM	3UTR.1	Mt1:10913742..10913752	Medtr1g031280
PM	intron.1	Mt1:10915945..10915955	Medtr1g031280
PM	intron.1	Mt1:10916325..10916335	Medtr1g031280
PM	intron.1	Mt1:10918319..10918329	Medtr1g031280
PM	intron.2	Mt1:10918374..10918384	Medtr1g031280
PM	intron.4	Mt1:10921423..10921433	Medtr1g031280
PM	intron.1	Mt1:10921448..10921458	Medtr1g031280
PM	CDS.1	Mt1:10983818..10983828	Medtr1g031450
PM	3UTR.1	Mt1:11007032..11007042	Medtr1g031520
PM	3UTR.1	Mt1:11007063..11007073	Medtr1g031520
PM	3UTR.35	Mt1:11007234..11007244	Medtr1g031520
PM	3UTR.5	Mt1:11007298..11007308	Medtr1g031520
PM	3UTR.23	Mt1:11007363..11007373	Medtr1g031520
PM	3UTR.1	Mt1:11032589..11032599	Medtr1g031560
PM	3UTR.10	Mt1:11032681..11032691	Medtr1g031560
PM	3UTR.1	Mt1:11041948..11041958	Medtr1g031590
PM	3UTR.2	Mt1:11042003..11042013	Medtr1g031590
PM	3UTR.1	Mt1:11042028..11042038	Medtr1g031590
PM	3UTR.1	Mt1:11055389..11055399	Medtr1g031620
PM	3UTR.3	Mt1:11069077..11069087	Medtr1g031650
PM	3UTR.3	Mt1:11086055..11086065	Medtr1g031690
PM	3UTR.1	Mt1:11086217..11086227	Medtr1g031690
PM	3UTR.1	Mt1:11114637..11114647	Medtr1g031720
PM	intron.1	Mt1:11117115..11117125	Medtr1g031720
PM	3UTR.2	Mt1:11122342..11122352	Medtr1g031730
PM	3UTR.9	Mt1:11122538..11122548	Medtr1g031730
PM	CDS.3	Mt1:11125110..11125120	Medtr1g031730
PM	intron.1	Mt1:11126397..11126407	Medtr1g031730
PM	AMB.1	Mt1:11131409..11131419	Medtr1g031750
PM	AMB.2	Mt1:11131569..11131579	Medtr1g031750
PM	3UTR.340	Mt1:11131702..11131712	Medtr1g031750
PM	igt.1	Mt1:11144078..11144088	Medtr1g031790.igt
PM	3UTR.3	Mt1:11184696..11184706	Medtr1g031840
PM	3UTR.155	Mt1:11208117..11208127	Medtr1g031900
PM	3UTR.1	Mt1:11208259..11208269	Medtr1g031900
PM	AMB.1	Mt1:11208582..11208592	Medtr1g031900
PM	AMB.2	Mt1:11208616..11208626	Medtr1g031900
PM	3UTR.1	Mt1:11243395..11243405	Medtr1g031930
PM	3UTR.242	Mt1:11243513..11243523	Medtr1g031930
PM	3UTR.7	Mt1:11243689..11243699	Medtr1g031930
PM	intron.1	Mt1:11244244..11244254	Medtr1g031930
PM	3UTR.3	Mt1:11362451..11362461	Medtr1g032110
PM	3UTR.2	Mt1:11362500..11362510	Medtr1g032110
PM	3UTR.2	Mt1:11362548..11362558	Medtr1g032110
PM	igt.8	Mt1:11386657..11386667	Medtr1g032140.igt
PM	3UTR.9	Mt1:11392863..11392873	Medtr1g032160
PM	3UTR.1	Mt1:11401281..11401291	Medtr1g032190
PM	3UTR.1	Mt1:11445084..11445094	Medtr1g032260
PM	3UTR.1	Mt1:11546165..11546175	Medtr1g032490
PM	3UTR.12	Mt1:11546206..11546216	Medtr1g032490
PM	3UTR.17	Mt1:11592801..11592811	Medtr1g032560
PM	3UTR.1	Mt1:11592866..11592876	Medtr1g032560
PM	igt.1	Mt1:11694969..11694979	Medtr1g032730.igt
PM	3UTR.9	Mt1:11695023..11695033	Medtr1g032730
PM	3UTR.122	Mt1:11695160..11695170	Medtr1g032730
PM	3UTR.684	Mt1:11695198..11695208	Medtr1g032730
PM	3UTR.2	Mt1:11695356..11695366	Medtr1g032730
PM	3UTR.8	Mt1:11762816..11762826	Medtr1g032860
PM	3UTR.1	Mt1:11789916..11789926	Medtr1g032930
PM	CDS.2	Mt1:11790659..11790669	Medtr1g032930
PM	CDS.1	Mt1:11790897..11790907	Medtr1g032930
PM	CDS.110	Mt1:11791034..11791044	Medtr1g032930
PM	igt.3	Mt1:11877041..11877051	Medtr1g033090.igt
PM	igt.1	Mt1:11890417..11890427	Medtr1g033110.igt
PM	igt.1	Mt1:11902130..11902140	Medtr1g033160.igt
PM	3UTR.2	Mt1:12054208..12054218	Medtr1g033450
PM	3UTR.2	Mt1:12076337..12076347	Medtr1g033480
PM	3UTR.91	Mt1:12076469..12076479	Medtr1g033480
PM	3UTR.3	Mt1:12076513..12076523	Medtr1g033480
PM	AMB.1	Mt1:12110833..12110843	Medtr1g033550
PM	CDS.2	Mt1:12133027..12133037	Medtr1g033610
PM	igt.1	Mt1:12313475..12313485	Medtr1g034050.igt
PM	igt.1	Mt1:12316406..12316416	Medtr1g034050.igt
PM	3UTR.1	Mt1:12320794..12320804	Medtr1g034060
PM	3UTR.1	Mt1:12320827..12320837	Medtr1g034060
PM	3UTR.97	Mt1:12320963..12320973	Medtr1g034060
PM	3UTR.18	Mt1:12321001..12321011	Medtr1g034060
PM	3UTR.1	Mt1:12372832..12372842	Medtr1g034120
PM	3UTR.1	Mt1:12372867..12372877	Medtr1g034120
PM	3UTR.2	Mt1:12372922..12372932	Medtr1g034120
PM	3UTR.2	Mt1:12372960..12372970	Medtr1g034120
PM	3UTR.44	Mt1:12390243..12390253	Medtr1g034170
PM	3UTR.5	Mt1:12390324..12390334	Medtr1g034170
PM	3UTR.6	Mt1:12390355..12390365	Medtr1g034170
PM	CDS.1	Mt1:12391750..12391760	Medtr1g034170
PM	CDS.3	Mt1:12392635..12392645	Medtr1g034170
PM	CDS.1	Mt1:12393256..12393266	Medtr1g034170
PM	AMB.1	Mt1:12394351..12394361	Medtr1g034170
PM	igt.1	Mt1:12462641..12462651	Medtr1g034300.igt
PM	3UTR.3	Mt1:12475377..12475387	Medtr1g034300
PM	3UTR.4	Mt1:12475418..12475428	Medtr1g034300
PM	3UTR.1	Mt1:12475468..12475478	Medtr1g034300
PM	3UTR.79	Mt1:12515162..12515172	Medtr1g034360
PM	3UTR.9	Mt1:12515236..12515246	Medtr1g034360
PM	3UTR.2	Mt1:12544176..12544186	Medtr1g034450
PM	3UTR.1	Mt1:12544274..12544284	Medtr1g034450
PM	3UTR.6	Mt1:12557331..12557341	Medtr1g034480
PM	3UTR.18	Mt1:12578665..12578675	Medtr1g035260
PM	3UTR.5	Mt1:12578715..12578725	Medtr1g035260
PM	3UTR.3595	Mt1:12592147..12592157	Medtr1g035230
PM	3UTR.1	Mt1:12592324..12592334	Medtr1g035230
PM	3UTR.1	Mt1:12592349..12592359	Medtr1g035230
PM	3UTR.5	Mt1:12609430..12609440	Medtr1g035190
PM	3UTR.2	Mt1:12609503..12609513	Medtr1g035190
PM	3UTR.1	Mt1:12609528..12609538	Medtr1g035190
PM	3UTR.9	Mt1:12609602..12609612	Medtr1g035190
PM	CDS.1	Mt1:12610092..12610102	Medtr1g035190
PM	CDS.70	Mt1:12610244..12610254	Medtr1g035190
PM	intron.1	Mt1:12610565..12610575	Medtr1g035190
PM	CDS.18	Mt1:12610807..12610817	Medtr1g035190
PM	CDS.2	Mt1:12610940..12610950	Medtr1g035190
PM	CDS.1	Mt1:12611065..12611075	Medtr1g035190
PM	3UTR.1	Mt1:12636536..12636546	Medtr1g035140
PM	3UTR.2	Mt1:12636766..12636776	Medtr1g035140
PM	CDS.1	Mt1:12637760..12637770	Medtr1g035140
PM	CDS.1	Mt1:12637917..12637927	Medtr1g035140
PM	CDS.1	Mt1:12638104..12638114	Medtr1g035140
PM	CDS.2	Mt1:12638174..12638184	Medtr1g035140
PM	AMB.89	Mt1:12641886..12641896	Medtr1g035130
PM	AMB.2	Mt1:12641981..12641991	Medtr1g035130
PM	CDS.1	Mt1:12642404..12642414	Medtr1g035130
PM	igt.1	Mt1:12681753..12681763	Medtr1g034990.igt
PM	igt.1	Mt1:12692613..12692623	Medtr1g034990.igt
PM	igt.1	Mt1:12692694..12692704	Medtr1g034990.igt
PM	3UTR.1	Mt1:12719278..12719288	Medtr1g034960
PM	igt.1	Mt1:12800728..12800738	Medtr1g035300.igt
PM	igt.1	Mt1:12800780..12800790	Medtr1g035300.igt
PM	3UTR.6	Mt1:12817488..12817498	Medtr1g035330
PM	CDS.1	Mt1:12818007..12818017	Medtr1g035330
PM	3UTR.1	Mt1:12833901..12833911	Medtr1g035360
PM	3UTR.1	Mt1:12834036..12834046	Medtr1g035360
PM	3UTR.1	Mt1:12834186..12834196	Medtr1g035360
PM	3UTR.1	Mt1:12834219..12834229	Medtr1g035360
PM	3UTR.2	Mt1:12834253..12834263	Medtr1g035360
PM	3UTR.2	Mt1:12834322..12834332	Medtr1g035360
PM	igt.1	Mt1:13030265..13030275	Medtr1g035710.igt
PM	igt.1	Mt1:13270971..13270981	Medtr1g036270.igt
PM	3UTR.2	Mt1:13271072..13271082	Medtr1g036270
PM	3UTR.2	Mt1:13274783..13274793	Medtr1g036280
PM	3UTR.1	Mt1:13274852..13274862	Medtr1g036280
PM	3UTR.20	Mt1:13337261..13337271	Medtr1g036390
PM	3UTR.19	Mt1:13337342..13337352	Medtr1g036390
PM	3UTR.10	Mt1:13337512..13337522	Medtr1g036390
PM	3UTR.2	Mt1:13337547..13337557	Medtr1g036390
PM	3UTR.3	Mt1:13337595..13337605	Medtr1g036390
PM	CDS.3	Mt1:13337893..13337903	Medtr1g036390
PM	igt.2	Mt1:13355231..13355241	Medtr1g036420.igt
PM	igt.5	Mt1:13355294..13355304	Medtr1g036420.igt
PM	igt.21	Mt1:13355405..13355415	Medtr1g036420.igt
PM	igt.1	Mt1:13362748..13362758	Medtr1g036430.igt
PM	igt.2	Mt1:13362791..13362801	Medtr1g036430.igt
PM	igt.2	Mt1:13362858..13362868	Medtr1g036430.igt
PM	igt.77	Mt1:13362946..13362956	Medtr1g036430.igt
PM	igt.1	Mt1:13363019..13363029	Medtr1g036430.igt
PM	intron.1	Mt1:13370454..13370464	Medtr1g036430
PM	3UTR.1	Mt1:13381735..13381745	Medtr1g036460
PM	3UTR.1	Mt1:13393160..13393170	Medtr1g036490
PM	3UTR.1	Mt1:13393208..13393218	Medtr1g036490
PM	3UTR.4	Mt1:13736863..13736873	Medtr1g037310
PM	intron.10	Mt1:13757991..13758001	Medtr1g037310
PM	igt.1	Mt1:13815610..13815620	Medtr1g037460.igt
PM	igt.1	Mt1:13815654..13815664	Medtr1g037460.igt
PM	igt.3	Mt1:13815743..13815753	Medtr1g037460.igt
PM	3UTR.38	Mt1:13864239..13864249	Medtr1g037520
PM	3UTR.24	Mt1:13864292..13864302	Medtr1g037520
PM	igt.1	Mt1:13909329..13909339	Medtr1g037590.igt
PM	igt.1	Mt1:13978344..13978354	Medtr1g037690.igt
PM	3UTR.28	Mt1:14127546..14127556	Medtr1g038430
PM	3UTR.5	Mt1:14163537..14163547	Medtr1g038340
PM	3UTR.5	Mt1:14163620..14163630	Medtr1g038340
PM	intron.1	Mt1:14164526..14164536	Medtr1g038340
PM	igt.4	Mt1:14194143..14194153	Medtr1g038260.igt
PM	3UTR.2	Mt1:14248576..14248586	Medtr1g038650
PM	3UTR.1	Mt1:14248828..14248838	Medtr1g038650
PM	AMB.132	Mt1:14248980..14248990	Medtr1g038650
PM	AMB.129	Mt1:14249074..14249084	Medtr1g038650
PM	AMB.1	Mt1:14249208..14249218	Medtr1g038650
PM	AMB.1	Mt1:14285965..14285975	Medtr1g038760
PM	AMB.3	Mt1:14286158..14286168	Medtr1g038760
PM	3UTR.2	Mt1:14335660..14335670	Medtr1g038840
PM	CDS.5	Mt1:14336950..14336960	Medtr1g038840
PM	igt.1	Mt1:14358726..14358736	Medtr1g038820.igt
PM	3UTR.1	Mt1:14359184..14359194	Medtr1g038820
PM	3UTR.1	Mt1:14366415..14366425	Medtr1g038810
PM	3UTR.1	Mt1:14366447..14366457	Medtr1g038810
PM	3UTR.1	Mt1:14375102..14375112	Medtr1g038815
PM	3UTR.3	Mt1:14375157..14375167	Medtr1g038815
PM	3UTR.2	Mt1:14375222..14375232	Medtr1g038815
PM	intron.1	Mt1:14376413..14376423	Medtr1g038815
PM	CDS.1	Mt1:14381098..14381108	Medtr1g038815
PM	igt.1	Mt1:14439136..14439146	Medtr1g038900.igt
PM	3UTR.1	Mt1:14623911..14623921	Medtr1g039790
PM	3UTR.2	Mt1:14639131..14639141	Medtr1g040020
PM	3UTR.4	Mt1:14639182..14639192	Medtr1g040020
PM	3UTR.1	Mt1:14718040..14718050	Medtr1g040105
PM	3UTR.12	Mt1:14718073..14718083	Medtr1g040105
PM	3UTR.55	Mt1:14718168..14718178	Medtr1g040105
PM	CDS.1	Mt1:14719554..14719564	Medtr1g040105
PM	intron.1	Mt1:14720540..14720550	Medtr1g040105
PM	CDS.1	Mt1:14720742..14720752	Medtr1g040105
PM	intron.2	Mt1:14722754..14722764	Medtr1g040105
PM	3UTR.7	Mt1:14736154..14736164	Medtr1g040155
PM	3UTR.1	Mt1:14736270..14736280	Medtr1g040155
PM	CDS.2	Mt1:14738373..14738383	Medtr1g040155
PM	CDS.1	Mt1:14738515..14738525	Medtr1g040155
PM	CDS.12	Mt1:14738829..14738839	Medtr1g040155
PM	intron.1	Mt1:14739253..14739263	Medtr1g040155
PM	CDS.2	Mt1:14739426..14739436	Medtr1g040155
PM	3UTR.1	Mt1:14766703..14766713	Medtr1g040195
PM	3UTR.4	Mt1:14766757..14766767	Medtr1g040195
PM	3UTR.1	Mt1:14766827..14766837	Medtr1g040195
PM	igt.2	Mt1:14860548..14860558	Medtr1g040315.igt
PM	igt.1	Mt1:15087481..15087491	Medtr1g040785.igt
PM	igt.1	Mt1:15156340..15156350	Medtr1g040855.igt
PM	3UTR.1	Mt1:15250188..15250198	Medtr1g041115
PM	3UTR.1	Mt1:15250336..15250346	Medtr1g041115
PM	3UTR.10	Mt1:15250383..15250393	Medtr1g041115
PM	3UTR.3	Mt1:15250461..15250471	Medtr1g041115
PM	3UTR.1	Mt1:15287048..15287058	Medtr1g041155
PM	igt.1	Mt1:15326322..15326332	Medtr1g041245.igt
PM	intron.5	Mt1:15329148..15329158	Medtr1g041245
PM	intron.1	Mt1:15329204..15329214	Medtr1g041245
PM	3UTR.2	Mt1:15366928..15366938	Medtr1g041310
PM	AMB.1	Mt1:15436224..15436234	Medtr1g041380
PM	3UTR.1	Mt1:15450672..15450682	Medtr1g041395
PM	3UTR.3	Mt1:15450771..15450781	Medtr1g041395
PM	3UTR.3	Mt1:15450834..15450844	Medtr1g041395
PM	3UTR.2	Mt1:15450872..15450882	Medtr1g041395
PM	3UTR.21	Mt1:15450932..15450942	Medtr1g041395
PM	3UTR.1	Mt1:15451019..15451029	Medtr1g041395
PM	3UTR.1	Mt1:15451045..15451055	Medtr1g041395
PM	3UTR.8	Mt1:15451079..15451089	Medtr1g041395
PM	igt.3	Mt1:15483529..15483539	Medtr1g041410.igt
PM	igt.1	Mt1:15495583..15495593	Medtr1g041425.igt
PM	3UTR.1	Mt1:15508843..15508853	Medtr1g041435
PM	3UTR.4	Mt1:15509002..15509012	Medtr1g041435
PM	3UTR.1	Mt1:15637331..15637341	Medtr1g041695
PM	3UTR.1	Mt1:15637363..15637373	Medtr1g041695
PM	3UTR.37	Mt1:15637408..15637418	Medtr1g041695
PM	3UTR.58	Mt1:15637456..15637466	Medtr1g041695
PM	3UTR.19	Mt1:15637597..15637607	Medtr1g041695
PM	3UTR.1	Mt1:15637646..15637656	Medtr1g041695
PM	AMB.1	Mt1:15676346..15676356	Medtr1g041735
PM	AMB.39	Mt1:15676446..15676456	Medtr1g041735
PM	AMB.4	Mt1:15677126..15677136	Medtr1g041735
PM	AMB.1	Mt1:15677408..15677418	Medtr1g041735
PM	AMB.2099	Mt1:15692165..15692175	Medtr1g041745
PM	3UTR.1	Mt1:15706390..15706400	Medtr1g041795
PM	3UTR.2	Mt1:15706491..15706501	Medtr1g041795
PM	3UTR.2243	Mt1:15780462..15780472	Medtr1g042300
PM	CDS.17	Mt1:15782628..15782638	Medtr1g042300
PM	CDS.3	Mt1:15782750..15782760	Medtr1g042300
PM	CDS.1	Mt1:15924493..15924503	Medtr1g442790
PM	3UTR.39	Mt1:16117487..16117497	Medtr1g043040
PM	3UTR.1	Mt1:16117659..16117669	Medtr1g043040
PM	3UTR.8	Mt1:16126410..16126420	Medtr1g043050
PM	3UTR.2	Mt1:16126527..16126537	Medtr1g043050
PM	3UTR.1	Mt1:16126588..16126598	Medtr1g043050
PM	3UTR.3	Mt1:16137378..16137388	Medtr1g043080
PM	3UTR.6	Mt1:16137496..16137506	Medtr1g043080
PM	3UTR.6	Mt1:16137646..16137656	Medtr1g043080
PM	3UTR.1	Mt1:16145648..16145658	Medtr1g043110
PM	3UTR.1	Mt1:16145742..16145752	Medtr1g043110
PM	igt.2	Mt1:16192849..16192859	Medtr1g043340.igt
PM	3UTR.1	Mt1:16251614..16251624	Medtr1g043350
PM	3UTR.18	Mt1:16251724..16251734	Medtr1g043350
PM	CDS.1	Mt1:16251792..16251802	Medtr1g043350
PM	CDS.1	Mt1:16251835..16251845	Medtr1g043350
PM	3UTR.1	Mt1:16322072..16322082	Medtr1g043450
PM	3UTR.3	Mt1:16396058..16396068	Medtr1g043700
PM	3UTR.2	Mt1:16413910..16413920	Medtr1g043760
PM	3UTR.5	Mt1:16425003..16425013	Medtr1g043810
PM	3UTR.61	Mt1:16425179..16425189	Medtr1g043810
PM	3UTR.9	Mt1:16425283..16425293	Medtr1g043810
PM	3UTR.1	Mt1:16425334..16425344	Medtr1g043810
PM	3UTR.1	Mt1:16441306..16441316	Medtr1g043775
PM	3UTR.1	Mt1:16441442..16441452	Medtr1g043775
PM	3UTR.1	Mt1:16445160..16445170	Medtr1g044020
PM	intron.2	Mt1:16470602..16470612	Medtr1g044020
PM	CDS.2	Mt1:16471077..16471087	Medtr1g044020
PM	CDS.1	Mt1:16471342..16471352	Medtr1g044020
PM	CDS.9	Mt1:16471742..16471752	Medtr1g044020
PM	igt.1	Mt1:16568824..16568834	Medtr1g044340.igt
PM	igt.1	Mt1:16568886..16568896	Medtr1g044340.igt
PM	igt.13	Mt1:16568944..16568954	Medtr1g044340.igt
PM	igt.38	Mt1:16569069..16569079	Medtr1g044340.igt
PM	igt.2	Mt1:16569156..16569166	Medtr1g044340.igt
PM	igt.1	Mt1:16818893..16818903	Medtr1g044560.igt
PM	igt.1	Mt1:16820387..16820397	Medtr1te044580.igt
PM	igt.19	Mt1:16820476..16820486	Medtr1te044580.igt
PM	intron.1	Mt1:16826538..16826548	Medtr1te044580
PM	intron.1	Mt1:16826563..16826573	Medtr1te044580
PM	intron.4	Mt1:16826591..16826601	Medtr1te044580
PM	CDS.1	Mt1:16826674..16826684	Medtr1te044580
PM	3UTR.3	Mt1:16946663..16946673	Medtr1g045140
PM	3UTR.5	Mt1:16946796..16946806	Medtr1g045140
PM	igt.24	Mt1:16979041..16979051	Medtr1g045065.igt
PM	igt.6	Mt1:16979095..16979105	Medtr1g045065.igt
PM	igt.1	Mt1:16979153..16979163	Medtr1g045065.igt
PM	igt.2	Mt1:16979218..16979228	Medtr1g045065.igt
PM	3UTR.6	Mt1:17089561..17089571	Medtr1g045550
PM	3UTR.4	Mt1:17089601..17089611	Medtr1g045550
PM	3UTR.69	Mt1:17089695..17089705	Medtr1g045550
PM	3UTR.2	Mt1:17089823..17089833	Medtr1g045550
PM	3UTR.7	Mt1:17089912..17089922	Medtr1g045550
PM	3UTR.1	Mt1:17117573..17117583	Medtr1g045610
PM	3UTR.1	Mt1:17152500..17152510	Medtr1g045670
PM	igt.1	Mt1:17203856..17203866	Medtr1g045780.igt
PM	3UTR.7	Mt1:17230806..17230816	Medtr1g045800
PM	3UTR.6	Mt1:17230961..17230971	Medtr1g045800
PM	3UTR.33	Mt1:17260291..17260301	Medtr1g045870
PM	3UTR.5	Mt1:17260404..17260414	Medtr1g045870
PM	3UTR.1	Mt1:17278296..17278306	Medtr1g045900
PM	3UTR.205	Mt1:17278360..17278370	Medtr1g045900
PM	3UTR.109	Mt1:17278438..17278448	Medtr1g045900
PM	3UTR.19	Mt1:17278520..17278530	Medtr1g045900
PM	igt.1	Mt1:17288383..17288393	Medtr1g045930.igt
PM	3UTR.1	Mt1:17288743..17288753	Medtr1g045930
PM	3UTR.2	Mt1:17288826..17288836	Medtr1g045930
PM	3UTR.4	Mt1:17392649..17392659	Medtr1g046200
PM	3UTR.3	Mt1:17392721..17392731	Medtr1g046200
PM	3UTR.1	Mt1:17392836..17392846	Medtr1g046200
PM	CDS.1	Mt1:17394125..17394135	Medtr1g046200
PM	igt.1	Mt1:17407462..17407472	Medtr1g046250.igt
PM	3UTR.8	Mt1:17417358..17417368	Medtr1g046250
PM	3UTR.1	Mt1:17417493..17417503	Medtr1g046250
PM	3UTR.2	Mt1:17462285..17462295	Medtr1g046350
PM	CDS.1	Mt1:17472351..17472361	Medtr1g046350
PM	3UTR.1	Mt1:17475940..17475950	Medtr1g046360
PM	3UTR.2	Mt1:17476051..17476061	Medtr1g046360
PM	igt.19	Mt1:17481965..17481975	Medtr1g046380.igt
PM	igt.3	Mt1:17481997..17482007	Medtr1g046380.igt
PM	igt.198	Mt1:17482073..17482083	Medtr1g046380.igt
PM	3UTR.10330	Mt1:17482264..17482274	Medtr1g046380
PM	3UTR.1	Mt1:17482406..17482416	Medtr1g046380
PM	CDS.1	Mt1:17482585..17482595	Medtr1g046380
PM	CDS.1	Mt1:17486500..17486510	Medtr1g046380
PM	CDS.1	Mt1:17547250..17547260	Medtr1g046580
PM	3UTR.3	Mt1:17555213..17555223	Medtr1g046590
PM	3UTR.100	Mt1:17555352..17555362	Medtr1g046590
PM	3UTR.1	Mt1:17555535..17555545	Medtr1g046590
PM	3UTR.1	Mt1:17568811..17568821	Medtr1g046620
PM	3UTR.1	Mt1:17568924..17568934	Medtr1g046620
PM	3UTR.21	Mt1:17568960..17568970	Medtr1g046620
PM	3UTR.3	Mt1:17569006..17569016	Medtr1g046620
PM	3UTR.56	Mt1:17569046..17569056	Medtr1g046620
PM	3UTR.1	Mt1:17593902..17593912	Medtr1g046660
PM	3UTR.1	Mt1:17601431..17601441	Medtr1g046680
PM	3UTR.2	Mt1:17635701..17635711	Medtr1g046740
PM	3UTR.1	Mt1:17635815..17635825	Medtr1g046740
PM	3UTR.1	Mt1:17818051..17818061	Medtr1g047210
PM	3UTR.3	Mt1:17818155..17818165	Medtr1g047210
PM	3UTR.532	Mt1:17818530..17818540	Medtr1g047210
PM	3UTR.5	Mt1:17830187..17830197	Medtr1g047250
PM	3UTR.6	Mt1:17830242..17830252	Medtr1g047250
PM	igt.6	Mt1:17998193..17998203	Medtr1g047640.igt
PM	3UTR.2	Mt1:18018059..18018069	Medtr1g047670
PM	3UTR.2	Mt1:18158579..18158589	Medtr1g048000
PM	3UTR.9	Mt1:18158849..18158859	Medtr1g048000
PM	3UTR.41	Mt1:18159076..18159086	Medtr1g048000
PM	3UTR.17	Mt1:18159122..18159132	Medtr1g048000
PM	CDS.1	Mt1:18161033..18161043	Medtr1g048000
PM	CDS.1	Mt1:18175595..18175605	Medtr1g048030
PM	3UTR.3	Mt1:18193161..18193171	Medtr1g048080
PM	3UTR.6	Mt1:18193250..18193260	Medtr1g048080
PM	3UTR.1	Mt1:18193401..18193411	Medtr1g048080
PM	intron.5	Mt1:18197265..18197275	Medtr1g048080
PM	CDS.1	Mt1:18198640..18198650	Medtr1g048080
PM	intron.1	Mt1:18200003..18200013	Medtr1g048080
PM	CDS.2	Mt1:18200721..18200731	Medtr1g048080
PM	CDS.2	Mt1:18203931..18203941	Medtr1g048080
PM	3UTR.5	Mt1:18323476..18323486	Medtr1g048370
PM	3UTR.1	Mt1:18323505..18323515	Medtr1g048370
PM	3UTR.6	Mt1:18323542..18323552	Medtr1g048370
PM	intron.1	Mt1:18375263..18375273	Medtr1g041240
PM	3UTR.1	Mt1:18708097..18708107	Medtr1g048610
PM	3UTR.3	Mt1:18708151..18708161	Medtr1g048610
PM	3UTR.10	Mt1:18914060..18914070	Medtr1g048960
PM	3UTR.4	Mt1:18914109..18914119	Medtr1g048960
PM	intron.2	Mt1:19411347..19411357	Medtr1g050445
PM	3UTR.1	Mt1:19423035..19423045	Medtr1g050458
PM	3UTR.1	Mt1:19423060..19423070	Medtr1g050458
PM	3UTR.4	Mt1:19423101..19423111	Medtr1g050458
PM	3UTR.13	Mt1:19423160..19423170	Medtr1g050458
PM	3UTR.1	Mt1:19423230..19423240	Medtr1g050458
PM	3UTR.1	Mt1:19428235..19428245	Medtr1g050462
PM	3UTR.1	Mt1:19443385..19443395	Medtr1g050465
PM	igt.1	Mt1:19521505..19521515	Medtr1g050528.igt
PM	igt.1	Mt1:19537252..19537262	Medtr1g050528.igt
PM	igt.1	Mt1:19537280..19537290	Medtr1g050528.igt
PM	3UTR.1	Mt1:19548774..19548784	Medtr1g050528
PM	3UTR.7	Mt1:19561283..19561293	Medtr1g050538
PM	3UTR.1	Mt1:19573059..19573069	Medtr1g050545
PM	3UTR.1	Mt1:19573108..19573118	Medtr1g050545
PM	3UTR.1	Mt1:19573148..19573158	Medtr1g050545
PM	3UTR.2	Mt1:19573180..19573190	Medtr1g050545
PM	3UTR.1	Mt1:19573260..19573270	Medtr1g050545
PM	3UTR.14	Mt1:19581184..19581194	Medtr1g050640
PM	3UTR.54	Mt1:19581254..19581264	Medtr1g050640
PM	3UTR.3	Mt1:19588716..19588726	Medtr1g050670
PM	3UTR.2	Mt1:19588872..19588882	Medtr1g050670
PM	CDS.1	Mt1:19590983..19590993	Medtr1g050670
PM	3UTR.1	Mt1:19632815..19632825	Medtr1g050730
PM	3UTR.2	Mt1:19632883..19632893	Medtr1g050730
PM	3UTR.2	Mt1:19632918..19632928	Medtr1g050730
PM	3UTR.4	Mt1:19646342..19646352	Medtr1g050750
PM	3UTR.2	Mt1:19646396..19646406	Medtr1g050750
PM	3UTR.4	Mt1:19646488..19646498	Medtr1g050750
PM	3UTR.7	Mt1:19653455..19653465	Medtr1g050760
PM	3UTR.6	Mt1:19653579..19653589	Medtr1g050760
PM	igt.1	Mt1:19685278..19685288	Medtr1g050520.igt
PM	3UTR.2	Mt1:19689784..19689794	Medtr1g050520
PM	AMB.2	Mt1:19698708..19698718	Medtr1g050530
PM	3UTR.33	Mt1:19799834..19799844	Medtr1g050340
PM	3UTR.65	Mt1:19799931..19799941	Medtr1g050340
PM	intron.4	Mt1:19803880..19803890	Medtr1g050340
PM	CDS.1	Mt1:19811875..19811885	Medtr1g050340
PM	3UTR.2	Mt1:19886671..19886681	Medtr1g051025
PM	3UTR.1	Mt1:19886918..19886928	Medtr1g051025
PM	3UTR.1	Mt1:19902173..19902183	Medtr1g051055
PM	3UTR.1	Mt1:19902252..19902262	Medtr1g051055
PM	AMB.1	Mt1:19921188..19921198	Medtr1g051105
PM	igt.21	Mt1:19931173..19931183	Medtr1g051125.igt
PM	igt.6	Mt1:19931295..19931305	Medtr1g051125.igt
PM	igt.1	Mt1:19931323..19931333	Medtr1g051125.igt
PM	3UTR.4	Mt1:19931349..19931359	Medtr1g051125
PM	3UTR.1	Mt1:20034203..20034213	Medtr1g051245
PM	3UTR.1	Mt1:20034373..20034383	Medtr1g051245
PM	3UTR.1	Mt1:20034400..20034410	Medtr1g051245
PM	igt.7	Mt1:20498846..20498856	Medtr1g051620.igt
PM	igt.161	Mt1:20498996..20499006	Medtr1g051620.igt
PM	igt.1	Mt1:20499052..20499062	Medtr1g051620.igt
PM	igt.1	Mt1:20576253..20576263	Medtr1g051750.igt
PM	3UTR.3	Mt1:20717997..20718007	Medtr1g051820
PM	AMB.1	Mt1:20787780..20787790	Medtr1g051895
PM	AMB.1	Mt1:20787816..20787826	Medtr1g051895
PM	AMB.1	Mt1:20787901..20787911	Medtr1g051895
PM	AMB.65	Mt1:20787960..20787970	Medtr1g051895
PM	AMB.1	Mt1:20788034..20788044	Medtr1g051895
PM	AMB.1	Mt1:20788106..20788116	Medtr1g051895
PM	AMB.1	Mt1:20788611..20788621	Medtr1g051895
PM	3UTR.5	Mt1:21011188..21011198	Medtr1g052135
PM	igt.1	Mt1:21063347..21063357	Medtr1g052175.igt
PM	3UTR.28	Mt1:21063888..21063898	Medtr1g052175
PM	3UTR.4	Mt1:21383782..21383792	Medtr1g052525
PM	3UTR.3	Mt1:21383847..21383857	Medtr1g052525
PM	3UTR.1	Mt1:21383903..21383913	Medtr1g052525
PM	3UTR.1	Mt1:21386185..21386195	Medtr1g052530
PM	3UTR.20	Mt1:21386220..21386230	Medtr1g052530
PM	3UTR.1	Mt1:21386333..21386343	Medtr1g052530
PM	3UTR.12	Mt1:21386369..21386379	Medtr1g052530
PM	3UTR.1	Mt1:21386493..21386503	Medtr1g052530
PM	3UTR.3	Mt1:21386560..21386570	Medtr1g052530
PM	AMB.1	Mt1:21386733..21386743	Medtr1g052530
PM	AMB.1	Mt1:21387058..21387068	Medtr1g052530
PM	AMB.1	Mt1:21387097..21387107	Medtr1g052530
PM	AMB.2	Mt1:21393037..21393047	Medtr1g052535
PM	AMB.3	Mt1:21393096..21393106	Medtr1g052535
PM	AMB.507	Mt1:21393199..21393209	Medtr1g052535
PM	AMB.670	Mt1:21393383..21393393	Medtr1g052535
PM	AMB.8	Mt1:21393544..21393554	Medtr1g052535
PM	AMB.6	Mt1:21394715..21394725	Medtr1g052535
PM	CDS.1	Mt1:21397814..21397824	Medtr1g052535
PM	3UTR.1	Mt1:21621276..21621286	Medtr1g052685
PM	igt.1	Mt1:21774325..21774335	Medtr1g059060.igt
PM	igt.1	Mt1:22155804..22155814	Medtr1g053160.igt
PM	3UTR.1	Mt1:22174151..22174161	Medtr1g053160
PM	3UTR.1	Mt1:22174329..22174339	Medtr1g053160
PM	intron.1	Mt1:22179672..22179682	Medtr1g053160
PM	3UTR.8	Mt1:22337044..22337054	Medtr1g053270
PM	3UTR.1	Mt1:22337115..22337125	Medtr1g053270
PM	CDS.3	Mt1:22340162..22340172	Medtr1g053270
PM	CDS.6	Mt1:22340199..22340209	Medtr1g053270
PM	CDS.1	Mt1:22340230..22340240	Medtr1g053270
PM	CDS.2	Mt1:22340290..22340300	Medtr1g053270
PM	igt.1	Mt1:22390523..22390533	Medtr1g053405.igt
PM	igt.1	Mt1:22390621..22390631	Medtr1g053405.igt
PM	igt.38	Mt1:22390692..22390702	Medtr1g053405.igt
PM	igt.8	Mt1:22390751..22390761	Medtr1g053405.igt
PM	igt.100	Mt1:22390831..22390841	Medtr1g053405.igt
PM	igt.1	Mt1:22395443..22395453	Medtr1g053405.igt
PM	igt.1	Mt1:22415918..22415928	Medtr1g053405.igt
PM	intron.1	Mt1:22869838..22869848	Medtr1g053900
PM	igt.1	Mt1:22873800..22873810	Medtr1g053910.igt
PM	igt.52	Mt1:22873862..22873872	Medtr1g053910.igt
PM	igt.1	Mt1:22880375..22880385	Medtr1g053910.igt
PM	3UTR.1	Mt1:22885652..22885662	Medtr1g053910
PM	CDS.9	Mt1:22886115..22886125	Medtr1g053910
PM	CDS.4	Mt1:22886203..22886213	Medtr1g053910
PM	3UTR.1	Mt1:23048553..23048563	Medtr1g054070
PM	CDS.1	Mt1:23187154..23187164	Medtr1g054175
PM	3UTR.1	Mt1:23369710..23369720	Medtr1g054305
PM	3UTR.34	Mt1:23538705..23538715	Medtr1g054455
PM	3UTR.1	Mt1:23744082..23744092	Medtr1g054625
PM	3UTR.1	Mt1:23744142..23744152	Medtr1g054625
PM	3UTR.1	Mt1:23750939..23750949	Medtr1g054630
PM	3UTR.25	Mt1:23751024..23751034	Medtr1g054630
PM	3UTR.5	Mt1:23751117..23751127	Medtr1g054630
PM	3UTR.43	Mt1:23751246..23751256	Medtr1g054630
PM	3UTR.2	Mt1:23767897..23767907	Medtr1g054635
PM	igt.1	Mt1:23792613..23792623	Medtr1g054665.igt
PM	3UTR.1	Mt1:23801286..23801296	Medtr1g054670
PM	3UTR.3	Mt1:23811039..23811049	Medtr1g054675
PM	3UTR.3	Mt1:23811098..23811108	Medtr1g054675
PM	3UTR.15	Mt1:23811182..23811192	Medtr1g054675
PM	3UTR.3	Mt1:23811319..23811329	Medtr1g054675
PM	3UTR.5	Mt1:23811345..23811355	Medtr1g054675
PM	igt.1	Mt1:23891900..23891910	Medtr1g054725.igt
PM	igt.1	Mt1:23892224..23892234	Medtr1g054725.igt
PM	3UTR.1	Mt1:23895493..23895503	Medtr1g054725
PM	3UTR.1	Mt1:23895523..23895533	Medtr1g054725
PM	3UTR.2	Mt1:23895561..23895571	Medtr1g054725
PM	3UTR.4	Mt1:23895736..23895746	Medtr1g054725
PM	igt.1	Mt1:23990706..23990716	Medtr1g054815.igt
PM	3UTR.52	Mt1:24148198..24148208	Medtr1g054965
PM	3UTR.7	Mt1:24148438..24148448	Medtr1g054965
PM	3UTR.1	Mt1:24148494..24148504	Medtr1g054965
PM	3UTR.6	Mt1:24148537..24148547	Medtr1g054965
PM	3UTR.1	Mt1:24456339..24456349	Medtr1g055315
PM	3UTR.1	Mt1:24456366..24456376	Medtr1g055315
PM	3UTR.1	Mt1:24456583..24456593	Medtr1g055315
PM	3UTR.3	Mt1:24456691..24456701	Medtr1g055315
PM	igt.1	Mt1:24576307..24576317	Medtr1g056180.igt
PM	CDS.3	Mt1:24585469..24585479	Medtr1g056180
PM	CDS.1	Mt1:24586056..24586066	Medtr1g056180
PM	intron.1	Mt1:24586790..24586800	Medtr1g056180
PM	3UTR.1	Mt1:24709566..24709576	Medtr1g056550
PM	3UTR.10	Mt1:24709849..24709859	Medtr1g056550
PM	3UTR.4	Mt1:24709943..24709953	Medtr1g056550
PM	CDS.1	Mt1:24710070..24710080	Medtr1g056550
PM	intron.1	Mt1:24711557..24711567	Medtr1g056550
PM	CDS.2	Mt1:24711588..24711598	Medtr1g056550
PM	3UTR.2	Mt1:24713738..24713748	Medtr1g056560
PM	3UTR.97	Mt1:24713809..24713819	Medtr1g056560
PM	3UTR.2	Mt1:24713931..24713941	Medtr1g056560
PM	3UTR.8030	Mt1:24714167..24714177	Medtr1g056560
PM	3UTR.4	Mt1:24714388..24714398	Medtr1g056560
PM	3UTR.33	Mt1:24714438..24714448	Medtr1g056560
PM	CDS.1	Mt1:24714594..24714604	Medtr1g056560
PM	3UTR.4	Mt1:24911993..24912003	Medtr1g056890
PM	3UTR.119	Mt1:24912212..24912222	Medtr1g056890
PM	3UTR.1	Mt1:24993842..24993852	Medtr1g105110
PM	3UTR.13	Mt1:24993874..24993884	Medtr1g105110
PM	igt.1	Mt1:25005054..25005064	Medtr1g057000.igt
PM	igt.1	Mt1:25005079..25005089	Medtr1g057000.igt
PM	3UTR.1	Mt1:25024315..25024325	Medtr1g057020
PM	3UTR.22	Mt1:25024355..25024365	Medtr1g057020
PM	3UTR.1	Mt1:25024408..25024418	Medtr1g057020
PM	3UTR.2	Mt1:25024460..25024470	Medtr1g057020
PM	3UTR.1	Mt1:25024502..25024512	Medtr1g057020
PM	igt.2	Mt1:25236672..25236682	Medtr1g057400.igt
PM	3UTR.1	Mt1:25237203..25237213	Medtr1g057400
PM	3UTR.7	Mt1:25237280..25237290	Medtr1g057400
PM	3UTR.4	Mt1:25284195..25284205	Medtr1g057560
PM	3UTR.129	Mt1:25339614..25339624	Medtr1g057650
PM	3UTR.11	Mt1:25339791..25339801	Medtr1g057650
PM	igt.2	Mt1:25458524..25458534	Medtr1g057860.igt
PM	3UTR.227	Mt1:25458685..25458695	Medtr1g057860
PM	3UTR.18	Mt1:25458787..25458797	Medtr1g057860
PM	CDS.1	Mt1:25466774..25466784	Medtr1g057860
PM	CDS.1	Mt1:25469604..25469614	Medtr1g057860
PM	igt.11	Mt1:25557503..25557513	Medtr1g058100.igt
PM	3UTR.13	Mt1:25568948..25568958	Medtr1g058100
PM	3UTR.10	Mt1:25569021..25569031	Medtr1g058100
PM	3UTR.3	Mt1:25569082..25569092	Medtr1g058100
PM	igt.1	Mt1:25637502..25637512	Medtr1g058250.igt
PM	igt.2	Mt1:25707119..25707129	Medtr1g058390.igt
PM	igt.5	Mt1:25707171..25707181	Medtr1g058390.igt
PM	igt.1	Mt1:25707248..25707258	Medtr1g058390.igt
PM	igt.1	Mt1:25707279..25707289	Medtr1g058390.igt
PM	3UTR.9	Mt1:25797062..25797072	Medtr1g058540
PM	3UTR.81	Mt1:25808759..25808769	Medtr1g058560
PM	3UTR.2	Mt1:25815709..25815719	Medtr1g058570
PM	3UTR.4	Mt1:25815804..25815814	Medtr1g058570
PM	igt.1	Mt1:25901616..25901626	Medtr1g059610.igt
PM	igt.11	Mt1:25901666..25901676	Medtr1g059610.igt
PM	igt.16	Mt1:25901708..25901718	Medtr1g059610.igt
PM	3UTR.178	Mt1:25901837..25901847	Medtr1g059610
PM	3UTR.2	Mt1:25901975..25901985	Medtr1g059610
PM	3UTR.134	Mt1:25902068..25902078	Medtr1g059610
PM	3UTR.82	Mt1:25902200..25902210	Medtr1g059610
PM	CDS.26	Mt1:25902491..25902501	Medtr1g059610
PM	CDS.2	Mt1:25905941..25905951	Medtr1g059610
PM	CDS.1	Mt1:25972056..25972066	Medtr1g059720
PM	3UTR.1	Mt1:26029173..26029183	Medtr1g059810
PM	3UTR.1	Mt1:26036408..26036418	Medtr1g059830
PM	3UTR.1	Mt1:26043964..26043974	Medtr1g059840
PM	3UTR.35	Mt1:26044087..26044097	Medtr1g059840
PM	3UTR.2	Mt1:26044158..26044168	Medtr1g059840
PM	AMB.1	Mt1:26046030..26046040	Medtr1g059840
PM	AMB.8	Mt1:26046077..26046087	Medtr1g059840
PM	AMB.22	Mt1:26046177..26046187	Medtr1g059840
PM	AMB.5	Mt1:26046239..26046249	Medtr1g059840
PM	CDS.2	Mt1:26046924..26046934	Medtr1g059840
PM	intron.2	Mt1:26047867..26047877	Medtr1g059840
PM	intron.1	Mt1:26047904..26047914	Medtr1g059840
PM	3UTR.1	Mt1:26102985..26102995	Medtr1g059960
PM	3UTR.1	Mt1:26103158..26103168	Medtr1g059960
PM	3UTR.2	Mt1:26103293..26103303	Medtr1g059960
PM	3UTR.1	Mt1:26122214..26122224	Medtr1g059990
PM	3UTR.1	Mt1:26125026..26125036	Medtr1g060010
PM	3UTR.1	Mt1:26125061..26125071	Medtr1g060010
PM	CDS.1	Mt1:26130038..26130048	Medtr1g060010
PM	AMB.22	Mt1:26177411..26177421	Medtr1g060130
PM	3UTR.1	Mt1:26183860..26183870	Medtr1g060150
PM	3UTR.9	Mt1:26183954..26183964	Medtr1g060150
PM	3UTR.1	Mt1:26202793..26202803	Medtr1g060190
PM	3UTR.1	Mt1:26202908..26202918	Medtr1g060190
PM	igt.2	Mt1:26302705..26302715	Medtr1g060440.igt
PM	igt.1	Mt1:26302745..26302755	Medtr1g060440.igt
PM	igt.1	Mt1:26320398..26320408	Medtr1g060550.igt
PM	igt.1	Mt1:26323246..26323256	Medtr1g060550.igt
PM	3UTR.1	Mt1:26347797..26347807	Medtr1g060550
PM	igt.1	Mt1:26372607..26372617	Medtr1g060590.igt
PM	3UTR.5	Mt1:26373753..26373763	Medtr1g060590
PM	3UTR.13	Mt1:26373835..26373845	Medtr1g060590
PM	3UTR.2	Mt1:26373862..26373872	Medtr1g060590
PM	3UTR.50	Mt1:26374001..26374011	Medtr1g060590
PM	3UTR.144	Mt1:26374054..26374064	Medtr1g060590
PM	3UTR.38	Mt1:26374157..26374167	Medtr1g060590
PM	3UTR.12	Mt1:26394144..26394154	Medtr1g060620
PM	3UTR.1	Mt1:26394183..26394193	Medtr1g060620
PM	CDS.1	Mt1:26394516..26394526	Medtr1g060620
PM	intron.56	Mt1:26395405..26395415	Medtr1g060620
PM	CDS.3	Mt1:26395474..26395484	Medtr1g060620
PM	CDS.54	Mt1:26395750..26395760	Medtr1g060620
PM	CDS.28	Mt1:26395803..26395813	Medtr1g060620
PM	CDS.5	Mt1:26395993..26396003	Medtr1g060620
PM	intron.1	Mt1:26396231..26396241	Medtr1g060620
PM	igt.1	Mt1:26597362..26597372	Medtr1g061050.igt
PM	3UTR.1	Mt1:26628873..26628883	Medtr1g061050
PM	3UTR.3	Mt1:26628947..26628957	Medtr1g061050
PM	3UTR.1	Mt1:26628975..26628985	Medtr1g061050
PM	3UTR.1	Mt1:26629114..26629124	Medtr1g061050
PM	3UTR.1	Mt1:26629148..26629158	Medtr1g061050
PM	3UTR.1	Mt1:26641975..26641985	Medtr1g061080
PM	3UTR.9	Mt1:26642052..26642062	Medtr1g061080
PM	AMB.1	Mt1:26666434..26666444	Medtr1g061130
PM	intron.1	Mt1:26669801..26669811	Medtr1g061130
PM	3UTR.1	Mt1:26682204..26682214	Medtr1g061170
PM	AMB.2	Mt1:26682297..26682307	Medtr1g061170
PM	AMB.5	Mt1:26682416..26682426	Medtr1g061170
PM	3UTR.1	Mt1:26689305..26689315	Medtr1g061190
PM	intron.21	Mt1:26743580..26743590	Medtr1g061220
PM	intron.12	Mt1:26743713..26743723	Medtr1g061220
PM	CDS.1	Mt1:26744042..26744052	Medtr1g061220
PM	CDS.1	Mt1:26749726..26749736	Medtr1g061220
PM	CDS.1	Mt1:26750199..26750209	Medtr1g061220
PM	CDS.2	Mt1:26752021..26752031	Medtr1g061220
PM	CDS.4	Mt1:26752184..26752194	Medtr1g061220
PM	3UTR.1	Mt1:26772393..26772403	Medtr1g061240
PM	3UTR.2	Mt1:26772446..26772456	Medtr1g061240
PM	3UTR.2	Mt1:26772488..26772498	Medtr1g061240
PM	igt.8	Mt1:26845267..26845277	Medtr1g061530.igt
PM	3UTR.2	Mt1:26891392..26891402	Medtr1g061600
PM	3UTR.1	Mt1:26891417..26891427	Medtr1g061600
PM	3UTR.3	Mt1:26935528..26935538	Medtr1g061670
PM	3UTR.2	Mt1:26935631..26935641	Medtr1g061670
PM	3UTR.1	Mt1:26935702..26935712	Medtr1g061670
PM	3UTR.2	Mt1:26956199..26956209	Medtr1g061710
PM	3UTR.3	Mt1:26956278..26956288	Medtr1g061710
PM	igt.2	Mt1:26963075..26963085	Medtr1g061730.igt
PM	3UTR.2	Mt1:26968491..26968501	Medtr1g061730
PM	3UTR.1	Mt1:26984190..26984200	Medtr1g061800
PM	3UTR.44	Mt1:26984243..26984253	Medtr1g061800
PM	3UTR.22	Mt1:26984313..26984323	Medtr1g061800
PM	3UTR.1	Mt1:27025397..27025407	Medtr1g061870
PM	CDS.1	Mt1:27027034..27027044	Medtr1g061870
PM	CDS.6	Mt1:27027747..27027757	Medtr1g061870
PM	3UTR.1	Mt1:27058314..27058324	Medtr1g061940
PM	igt.1	Mt1:27069376..27069386	Medtr1g062150.igt
PM	igt.1	Mt1:27069414..27069424	Medtr1g062150.igt
PM	igt.1	Mt1:27123141..27123151	Medtr1g062340.igt
PM	igt.2	Mt1:27135652..27135662	Medtr1g062340.igt
PM	igt.4	Mt1:27158241..27158251	Medtr1g062340.igt
PM	igt.1	Mt1:27175389..27175399	Medtr1g062340.igt
PM	3UTR.1	Mt1:27214490..27214500	Medtr1g062350
PM	3UTR.1	Mt1:27319343..27319353	Medtr1g062500
PM	3UTR.21	Mt1:27388365..27388375	Medtr1g062590
PM	3UTR.405	Mt1:27388443..27388453	Medtr1g062590
PM	3UTR.164	Mt1:27388492..27388502	Medtr1g062590
PM	CDS.1	Mt1:27389048..27389058	Medtr1g062590
PM	3UTR.27	Mt1:27409447..27409457	Medtr1g062630
PM	3UTR.3	Mt1:27409543..27409553	Medtr1g062630
PM	CDS.1	Mt1:27409695..27409705	Medtr1g062630
PM	CDS.1	Mt1:27409732..27409742	Medtr1g062630
PM	3UTR.24	Mt1:27432150..27432160	Medtr1g062660
PM	3UTR.77	Mt1:27432277..27432287	Medtr1g062660
PM	3UTR.3	Mt1:27432330..27432340	Medtr1g062660
PM	3UTR.1	Mt1:27499042..27499052	Medtr1g062770
PM	3UTR.2	Mt1:27499081..27499091	Medtr1g062770
PM	3UTR.2	Mt1:27499129..27499139	Medtr1g062770
PM	3UTR.2	Mt1:27499173..27499183	Medtr1g062770
PM	3UTR.1	Mt1:27508470..27508480	Medtr1g062780
PM	3UTR.691	Mt1:27539219..27539229	Medtr1g062860
PM	3UTR.6	Mt1:27559932..27559942	Medtr1g062880
PM	3UTR.2	Mt1:27560028..27560038	Medtr1g062880
PM	3UTR.1	Mt1:27560135..27560145	Medtr1g062880
PM	3UTR.2	Mt1:27634919..27634929	Medtr1g062950
PM	3UTR.2	Mt1:27635023..27635033	Medtr1g062950
PM	3UTR.24	Mt1:27635104..27635114	Medtr1g062950
PM	3UTR.4	Mt1:27635140..27635150	Medtr1g062950
PM	3UTR.1	Mt1:27635216..27635226	Medtr1g062950
PM	3UTR.1	Mt1:27661412..27661422	Medtr1g062980
PM	3UTR.8	Mt1:27661466..27661476	Medtr1g062980
PM	3UTR.2	Mt1:27661525..27661535	Medtr1g062980
PM	3UTR.3	Mt1:27661571..27661581	Medtr1g062980
PM	3UTR.1	Mt1:27661663..27661673	Medtr1g062980
PM	3UTR.1	Mt1:27680297..27680307	Medtr1g063000
PM	3UTR.1	Mt1:27683625..27683635	Medtr1g063020
PM	AMB.1	Mt1:27717533..27717543	Medtr1g063060
PM	3UTR.1	Mt1:27723017..27723027	Medtr1g063070
PM	3UTR.1	Mt1:27723127..27723137	Medtr1g063070
PM	AMB.1	Mt1:27727469..27727479	Medtr1g063080
PM	AMB.1	Mt1:27727543..27727553	Medtr1g063080
PM	3UTR.17	Mt1:27749389..27749399	Medtr1g063100
PM	3UTR.13	Mt1:27749442..27749452	Medtr1g063100
PM	3UTR.1	Mt1:27749481..27749491	Medtr1g063100
PM	igt.2	Mt1:27755174..27755184	Medtr1g063150.igt
PM	igt.1	Mt1:27755225..27755235	Medtr1g063150.igt
PM	igt.9	Mt1:27755496..27755506	Medtr1g063150.igt
PM	igt.1	Mt1:27773226..27773236	Medtr1g063150.igt
PM	3UTR.39	Mt1:27846729..27846739	Medtr1g063190
PM	3UTR.1	Mt1:27961104..27961114	Medtr1g063350
PM	3UTR.2	Mt1:27961197..27961207	Medtr1g063350
PM	3UTR.1	Mt1:27965182..27965192	Medtr1g063360
PM	3UTR.4	Mt1:27965290..27965300	Medtr1g063360
PM	3UTR.9	Mt1:27998310..27998320	Medtr1g063420
PM	3UTR.4	Mt1:27998351..27998361	Medtr1g063420
PM	3UTR.1	Mt1:28023262..28023272	Medtr1g063850
PM	AMB.6	Mt1:28063088..28063098	Medtr1g063900
PM	AMB.1	Mt1:28063164..28063174	Medtr1g063900
PM	AMB.1	Mt1:28063221..28063231	Medtr1g063900
PM	3UTR.1	Mt1:28073438..28073448	Medtr1g063910
PM	3UTR.1	Mt1:28073765..28073775	Medtr1g063910
PM	3UTR.3	Mt1:28123973..28123983	Medtr1g063960
PM	3UTR.1	Mt1:28124062..28124072	Medtr1g063960
PM	3UTR.1	Mt1:28167771..28167781	Medtr1g064060
PM	3UTR.2	Mt1:28167812..28167822	Medtr1g064060
PM	3UTR.26	Mt1:28167932..28167942	Medtr1g064060
PM	3UTR.1	Mt1:28174192..28174202	Medtr1g064070
PM	3UTR.133	Mt1:28183310..28183320	Medtr1g064090
PM	3UTR.1	Mt1:28183440..28183450	Medtr1g064090
PM	3UTR.1	Mt1:28268803..28268813	Medtr1g064260
PM	3UTR.1	Mt1:28268919..28268929	Medtr1g064260
PM	3UTR.1	Mt1:28299293..28299303	Medtr1g064320
PM	3UTR.2	Mt1:28299359..28299369	Medtr1g064320
PM	igt.1	Mt1:28366100..28366110	Medtr1g064490.igt
PM	3UTR.2	Mt1:28368123..28368133	Medtr1g064490
PM	3UTR.4	Mt1:28368223..28368233	Medtr1g064490
PM	3UTR.2	Mt1:28438016..28438026	Medtr1g064630
PM	3UTR.10	Mt1:28438075..28438085	Medtr1g064630
PM	3UTR.5	Mt1:28438114..28438124	Medtr1g064630
PM	3UTR.1	Mt1:28438495..28438505	Medtr1g064630
PM	3UTR.1	Mt1:28470788..28470798	Medtr1g064690
PM	igt.1	Mt1:28494347..28494357	Medtr1g066460.igt
PM	igt.1	Mt1:28494372..28494382	Medtr1g066460.igt
PM	igt.1	Mt1:28494404..28494414	Medtr1g066460.igt
PM	igt.5	Mt1:28494430..28494440	Medtr1g066460.igt
PM	igt.19	Mt1:28494641..28494651	Medtr1g066460.igt
PM	AMB.1	Mt1:28508381..28508391	Medtr1g066460
PM	intron.1	Mt1:28666162..28666172	Medtr1g066720
PM	3UTR.1	Mt1:28674706..28674716	Medtr1g066750
PM	igt.1	Mt1:28682530..28682540	Medtr1g066760.igt
PM	3UTR.5	Mt1:28683530..28683540	Medtr1g066760
PM	3UTR.15	Mt1:28683682..28683692	Medtr1g066760
PM	3UTR.3	Mt1:28683740..28683750	Medtr1g066760
PM	3UTR.1	Mt1:28683785..28683795	Medtr1g066760
PM	3UTR.9	Mt1:28757066..28757076	Medtr1g066900
PM	3UTR.11	Mt1:28757150..28757160	Medtr1g066900
PM	CDS.4	Mt1:28757533..28757543	Medtr1g066900
PM	3UTR.3	Mt1:28771204..28771214	Medtr1g066940
PM	3UTR.3	Mt1:28771269..28771279	Medtr1g066940
PM	3UTR.33	Mt1:28812463..28812473	Medtr1g066990
PM	3UTR.1	Mt1:28816152..28816162	Medtr1g067000
PM	3UTR.2	Mt1:28816211..28816221	Medtr1g067000
PM	CDS.2	Mt1:28835725..28835735	Medtr1g067020
PM	CDS.1	Mt1:28835905..28835915	Medtr1g067020
PM	intron.1	Mt1:28836212..28836222	Medtr1g067020
PM	igt.1	Mt1:28845997..28846007	Medtr1g067040.igt
PM	igt.1	Mt1:28846069..28846079	Medtr1g067040.igt
PM	igt.1	Mt1:28846127..28846137	Medtr1g067040.igt
PM	3UTR.2	Mt1:28846831..28846841	Medtr1g067040
PM	intron.31	Mt1:28846966..28846976	Medtr1g067040
PM	3UTR.2	Mt1:28895608..28895618	Medtr1g067150
PM	3UTR.2	Mt1:28952824..28952834	Medtr1g067220
PM	3UTR.1	Mt1:29103132..29103142	Medtr1g067480
PM	3UTR.1	Mt1:29109279..29109289	Medtr1g067490
PM	igt.1	Mt1:29126972..29126982	Medtr1g067550.igt
PM	3UTR.2	Mt1:29337620..29337630	Medtr1g068730
PM	3UTR.1	Mt1:29337653..29337663	Medtr1g068730
PM	3UTR.3	Mt1:29337779..29337789	Medtr1g068730
PM	3UTR.51	Mt1:29345289..29345299	Medtr1g068740
PM	3UTR.1	Mt1:29345380..29345390	Medtr1g068740
PM	3UTR.1	Mt1:29345452..29345462	Medtr1g068740
PM	3UTR.1	Mt1:29345485..29345495	Medtr1g068740
PM	3UTR.4	Mt1:29345604..29345614	Medtr1g068740
PM	3UTR.1	Mt1:29402987..29402997	Medtr1g068830
PM	3UTR.121	Mt1:29403103..29403113	Medtr1g068830
PM	3UTR.11	Mt1:29403176..29403186	Medtr1g068830
PM	CDS.1	Mt1:29406499..29406509	Medtr1g068830
PM	CDS.2	Mt1:29408351..29408361	Medtr1g068830
PM	CDS.1	Mt1:29408476..29408486	Medtr1g068830
PM	intron.16	Mt1:29409684..29409694	Medtr1g068830
PM	intron.2	Mt1:29410852..29410862	Medtr1g068830
PM	CDS.1	Mt1:29411249..29411259	Medtr1g068830
PM	3UTR.6	Mt1:29427413..29427423	Medtr1g068845
PM	3UTR.4	Mt1:29427603..29427613	Medtr1g068845
PM	3UTR.3	Mt1:29427658..29427668	Medtr1g068845
PM	3UTR.1	Mt1:29427718..29427728	Medtr1g068845
PM	intron.1	Mt1:29476230..29476240	Medtr1g068925
PM	3UTR.176	Mt1:29477856..29477866	Medtr1g068930
PM	3UTR.1	Mt1:29477936..29477946	Medtr1g068930
PM	3UTR.15	Mt1:29477978..29477988	Medtr1g068930
PM	3UTR.1	Mt1:29478049..29478059	Medtr1g068930
PM	intron.1	Mt1:29479601..29479611	Medtr1g068930
PM	CDS.21	Mt1:29480423..29480433	Medtr1g068930
PM	CDS.1	Mt1:29481337..29481347	Medtr1g068930
PM	intron.1	Mt1:29484623..29484633	Medtr1g068930
PM	CDS.1	Mt1:29485451..29485461	Medtr1g068930
PM	intron.12	Mt1:29504222..29504232	Medtr1g068955
PM	3UTR.1	Mt1:29507182..29507192	Medtr1g068960
PM	igt.2	Mt1:29556752..29556762	Medtr1g069005.igt
PM	igt.2	Mt1:29556854..29556864	Medtr1g069005.igt
PM	igt.27	Mt1:29556921..29556931	Medtr1g069005.igt
PM	3UTR.1	Mt1:29581611..29581621	Medtr1g069015
PM	3UTR.1	Mt1:29587413..29587423	Medtr1g069020
PM	3UTR.31	Mt1:29587555..29587565	Medtr1g069020
PM	intron.1	Mt1:29590280..29590290	Medtr1g069020
PM	CDS.1	Mt1:29590652..29590662	Medtr1g069020
PM	3UTR.1	Mt1:29629435..29629445	Medtr1g069065
PM	CDS.1	Mt1:29630342..29630352	Medtr1g069065
PM	3UTR.2	Mt1:29728301..29728311	Medtr1g069155
PM	3UTR.8	Mt1:29728337..29728347	Medtr1g069155
PM	3UTR.1	Mt1:29767427..29767437	Medtr1g069175
PM	3UTR.1	Mt1:29767492..29767502	Medtr1g069175
PM	3UTR.3	Mt1:29820029..29820039	Medtr1g069240
PM	3UTR.1	Mt1:29830980..29830990	Medtr1g069255
PM	3UTR.1	Mt1:29831033..29831043	Medtr1g069255
PM	3UTR.18	Mt1:29882596..29882606	Medtr1g069290
PM	3UTR.1	Mt1:29882771..29882781	Medtr1g069290
PM	3UTR.3	Mt1:29924769..29924779	Medtr1g069320
PM	3UTR.3	Mt1:29924795..29924805	Medtr1g069320
PM	3UTR.172	Mt1:29924869..29924879	Medtr1g069320
PM	intron.2	Mt1:29926264..29926274	Medtr1g069320
PM	CDS.2	Mt1:29926316..29926326	Medtr1g069320
PM	CDS.2	Mt1:29926500..29926510	Medtr1g069320
PM	3UTR.15	Mt1:29931310..29931320	Medtr1g069325
PM	intron.2	Mt1:29931832..29931842	Medtr1g069325
PM	igt.1	Mt1:29988737..29988747	Medtr1g069385.igt
PM	3UTR.4	Mt1:30008972..30008982	Medtr1g069385
PM	3UTR.1	Mt1:30009035..30009045	Medtr1g069385
PM	igt.3	Mt1:30015857..30015867	Medtr1g069390.igt
PM	3UTR.4	Mt1:30020287..30020297	Medtr1g069405
PM	3UTR.1	Mt1:30020377..30020387	Medtr1g069405
PM	3UTR.2	Mt1:30020452..30020462	Medtr1g069405
PM	AMB.1	Mt1:30045901..30045911	Medtr1g069440
PM	AMB.12	Mt1:30046006..30046016	Medtr1g069440
PM	igt.11	Mt1:30078418..30078428	Medtr1g069465.igt
PM	igt.2	Mt1:30079008..30079018	Medtr1g069465.igt
PM	3UTR.1	Mt1:30081642..30081652	Medtr1g069465
PM	3UTR.28	Mt1:30081822..30081832	Medtr1g069465
PM	3UTR.21	Mt1:30081867..30081877	Medtr1g069465
PM	3UTR.42	Mt1:30081923..30081933	Medtr1g069465
PM	3UTR.2	Mt1:30081964..30081974	Medtr1g069465
PM	3UTR.3	Mt1:30082029..30082039	Medtr1g069465
PM	3UTR.1	Mt1:30099785..30099795	Medtr1g069495
PM	3UTR.1	Mt1:30099832..30099842	Medtr1g069495
PM	3UTR.2	Mt1:30099894..30099904	Medtr1g069495
PM	3UTR.191	Mt1:30100068..30100078	Medtr1g069495
PM	3UTR.43	Mt1:30100221..30100231	Medtr1g069495
PM	CDS.1	Mt1:30100371..30100381	Medtr1g069495
PM	3UTR.32	Mt1:30229632..30229642	Medtr1g069575
PM	3UTR.189	Mt1:30229725..30229735	Medtr1g069575
PM	3UTR.1	Mt1:30283448..30283458	Medtr1g069630
PM	3UTR.1	Mt1:30296755..30296765	Medtr1g069640
PM	3UTR.6	Mt1:30296804..30296814	Medtr1g069640
PM	3UTR.13	Mt1:30296856..30296866	Medtr1g069640
PM	3UTR.1	Mt1:30352913..30352923	Medtr1g069705
PM	3UTR.1	Mt1:30374459..30374469	Medtr1g069720
PM	3UTR.7	Mt1:30374495..30374505	Medtr1g069720
PM	AMB.1	Mt1:30387532..30387542	Medtr1g069735
PM	intron.1	Mt1:30396086..30396096	Medtr1g069735
PM	AMB.1	Mt1:30415129..30415139	Medtr1g069750
PM	3UTR.1	Mt1:30430477..30430487	Medtr1g069765
PM	3UTR.4	Mt1:30430531..30430541	Medtr1g069765
PM	3UTR.1	Mt1:30450557..30450567	Medtr1g069785
PM	3UTR.1	Mt1:30450637..30450647	Medtr1g069785
PM	3UTR.2	Mt1:30450702..30450712	Medtr1g069785
PM	3UTR.3	Mt1:30503430..30503440	Medtr1g069825
PM	3UTR.1	Mt1:30523407..30523417	Medtr1g069845
PM	3UTR.1	Mt1:30541253..30541263	Medtr1g069855
PM	CDS.1	Mt1:30553003..30553013	Medtr1g069865
PM	3UTR.1	Mt1:30553908..30553918	Medtr1g069870
PM	3UTR.1	Mt1:30553991..30554001	Medtr1g069870
PM	3UTR.4	Mt1:30573960..30573970	Medtr1g069900
PM	3UTR.1	Mt1:30574023..30574033	Medtr1g069900
PM	3UTR.1	Mt1:30574088..30574098	Medtr1g069900
PM	CDS.1	Mt1:30577052..30577062	Medtr1g069900
PM	3UTR.29	Mt1:30607678..30607688	Medtr1g069925
PM	3UTR.6	Mt1:30607721..30607731	Medtr1g069925
PM	3UTR.7	Mt1:30607834..30607844	Medtr1g069925
PM	3UTR.1	Mt1:30607859..30607869	Medtr1g069925
PM	3UTR.4	Mt1:30607900..30607910	Medtr1g069925
PM	3UTR.1	Mt1:30697539..30697549	Medtr1g070020
PM	3UTR.14	Mt1:30739347..30739357	Medtr1g070080
PM	3UTR.12	Mt1:30739389..30739399	Medtr1g070080
PM	intron.7	Mt1:30741392..30741402	Medtr1g070080
PM	intron.1	Mt1:30741523..30741533	Medtr1g070080
PM	3UTR.1	Mt1:30744361..30744371	Medtr1g070085
PM	3UTR.2	Mt1:30744394..30744404	Medtr1g070085
PM	3UTR.121	Mt1:30799681..30799691	Medtr1g070120
PM	CDS.1	Mt1:30799983..30799993	Medtr1g070120
PM	3UTR.8	Mt1:30814225..30814235	Medtr1g070145
PM	3UTR.40	Mt1:30814288..30814298	Medtr1g070145
PM	3UTR.13	Mt1:30814358..30814368	Medtr1g070145
PM	CDS.2	Mt1:30814703..30814713	Medtr1g070145
PM	3UTR.2	Mt1:30830476..30830486	Medtr1g070160
PM	3UTR.26	Mt1:30830550..30830560	Medtr1g070160
PM	3UTR.2	Mt1:30830665..30830675	Medtr1g070160
PM	igt.1	Mt1:30842226..30842236	Medtr1g070175.igt
PM	igt.2	Mt1:30843165..30843175	Medtr1g070175.igt
PM	3UTR.3	Mt1:30867085..30867095	Medtr1g070185
PM	3UTR.2	Mt1:30867601..30867611	Medtr1g070185
PM	3UTR.1	Mt1:30867664..30867674	Medtr1g070185
PM	3UTR.30	Mt1:30867708..30867718	Medtr1g070185
PM	3UTR.3	Mt1:31059002..31059012	Medtr1g070330
PM	igt.1	Mt1:31060498..31060508	Medtr1g070335.igt
PM	3UTR.186	Mt1:31143762..31143772	Medtr1g070380
PM	3UTR.76	Mt1:31143852..31143862	Medtr1g070380
PM	3UTR.4	Mt1:31143898..31143908	Medtr1g070380
PM	3UTR.1	Mt1:31143924..31143934	Medtr1g070380
PM	igt.1	Mt1:31229615..31229625	Medtr1g070440.igt
PM	3UTR.1	Mt1:31231485..31231495	Medtr1g070440
PM	3UTR.21	Mt1:31231538..31231548	Medtr1g070440
PM	3UTR.1	Mt1:31231599..31231609	Medtr1g070440
PM	igt.1	Mt1:31250512..31250522	Medtr1g070455.igt
PM	igt.1	Mt1:31250756..31250766	Medtr1g070455.igt
PM	igt.6	Mt1:31250860..31250870	Medtr1g070455.igt
PM	3UTR.1073	Mt1:31337014..31337024	Medtr1g070520
PM	CDS.778	Mt1:31339440..31339450	Medtr1g070520
PM	CDS.5	Mt1:31340669..31340679	Medtr1g070520
PM	igt.1	Mt1:31369732..31369742	Medtr1g070840.igt
PM	3UTR.5	Mt1:31372488..31372498	Medtr1g070840
PM	3UTR.9	Mt1:31380317..31380327	Medtr1g070870
PM	3UTR.4	Mt1:31380471..31380481	Medtr1g070870
PM	CDS.1	Mt1:31382946..31382956	Medtr1g070870
PM	3UTR.1	Mt1:31416788..31416798	Medtr1g070960
PM	3UTR.1	Mt1:31484094..31484104	Medtr1g071070
PM	3UTR.5	Mt1:31509144..31509154	Medtr1g071100
PM	3UTR.17	Mt1:31509589..31509599	Medtr1g071100
PM	3UTR.1	Mt1:31578471..31578481	Medtr1g071240
PM	intron.1	Mt1:31578592..31578602	Medtr1g071240
PM	intron.11	Mt1:31578645..31578655	Medtr1g071240
PM	3UTR.94	Mt1:31685544..31685554	Medtr1g071400
PM	3UTR.89	Mt1:31685700..31685710	Medtr1g071400
PM	3UTR.1	Mt1:31685771..31685781	Medtr1g071400
PM	3UTR.8	Mt1:31705912..31705922	Medtr1g071450
PM	3UTR.6	Mt1:31751753..31751763	Medtr1g071540
PM	3UTR.18	Mt1:31751858..31751868	Medtr1g071540
PM	3UTR.1	Mt1:31751920..31751930	Medtr1g071540
PM	3UTR.3	Mt1:31751969..31751979	Medtr1g071540
PM	3UTR.1	Mt1:31752032..31752042	Medtr1g071540
PM	CDS.1	Mt1:31752297..31752307	Medtr1g071540
PM	CDS.1	Mt1:31752348..31752358	Medtr1g071540
PM	CDS.43	Mt1:31752502..31752512	Medtr1g071540
PM	CDS.1	Mt1:31753870..31753880	Medtr1g071540
PM	CDS.1	Mt1:31754423..31754433	Medtr1g071540
PM	CDS.1	Mt1:31756916..31756926	Medtr1g071540
PM	3UTR.1	Mt1:31799240..31799250	Medtr1g071630
PM	3UTR.1	Mt1:31799267..31799277	Medtr1g071630
PM	3UTR.1	Mt1:31799297..31799307	Medtr1g071630
PM	3UTR.2	Mt1:31799351..31799361	Medtr1g071630
PM	3UTR.498	Mt1:31855358..31855368	Medtr1g071720
PM	intron.3	Mt1:31885877..31885887	Medtr1g071795
PM	intron.6	Mt1:31886177..31886187	Medtr1g071795
PM	intron.2	Mt1:31886220..31886230	Medtr1g071795
PM	3UTR.237	Mt1:31986302..31986312	Medtr1g072130
PM	3UTR.88	Mt1:31986435..31986445	Medtr1g072130
PM	3UTR.3	Mt1:31986656..31986666	Medtr1g072130
PM	CDS.1	Mt1:31987346..31987356	Medtr1g072130
PM	CDS.17	Mt1:31995126..31995136	Medtr1g072130
PM	3UTR.1	Mt1:32003401..32003411	Medtr1g072140
PM	3UTR.8	Mt1:32003489..32003499	Medtr1g072140
PM	3UTR.1	Mt1:32023930..32023940	Medtr1g072170
PM	3UTR.69	Mt1:32063739..32063749	Medtr1g072260
PM	3UTR.3	Mt1:32095860..32095870	Medtr1g072320
PM	3UTR.1	Mt1:32095948..32095958	Medtr1g072320
PM	3UTR.1	Mt1:32096033..32096043	Medtr1g072320
PM	CDS.2	Mt1:32096517..32096527	Medtr1g072320
PM	3UTR.1	Mt1:32120165..32120175	Medtr1g072370
PM	3UTR.1	Mt1:32120310..32120320	Medtr1g072370
PM	3UTR.1	Mt1:32120339..32120349	Medtr1g072370
PM	3UTR.6	Mt1:32120480..32120490	Medtr1g072370
PM	3UTR.172	Mt1:32120546..32120556	Medtr1g072370
PM	igt.1	Mt1:32125763..32125773	Medtr1g072380.igt
PM	3UTR.1	Mt1:32125848..32125858	Medtr1g072380
PM	3UTR.12	Mt1:32126014..32126024	Medtr1g072380
PM	3UTR.14	Mt1:32126092..32126102	Medtr1g072380
PM	CDS.4	Mt1:32126304..32126314	Medtr1g072380
PM	CDS.22	Mt1:32126358..32126368	Medtr1g072380
PM	intron.3	Mt1:32134305..32134315	Medtr1g072400
PM	3UTR.2	Mt1:32137787..32137797	Medtr1g072420
PM	CDS.1	Mt1:32147875..32147885	Medtr1g072450
PM	CDS.1	Mt1:32147949..32147959	Medtr1g072450
PM	CDS.1	Mt1:32147990..32148000	Medtr1g072450
PM	3UTR.1	Mt1:32163393..32163403	Medtr1g072490
PM	3UTR.4	Mt1:32166288..32166298	Medtr1g072500
PM	3UTR.1	Mt1:32166335..32166345	Medtr1g072500
PM	3UTR.2	Mt1:32166365..32166375	Medtr1g072500
PM	3UTR.1	Mt1:32170359..32170369	Medtr1g072510
PM	3UTR.3	Mt1:32170413..32170423	Medtr1g072510
PM	3UTR.1	Mt1:32170574..32170584	Medtr1g072510
PM	igt.1	Mt1:32208833..32208843	Medtr1g072570.igt
PM	igt.201	Mt1:32208961..32208971	Medtr1g072570.igt
PM	igt.1	Mt1:32209078..32209088	Medtr1g072570.igt
PM	igt.3	Mt1:32219982..32219992	Medtr1g072580.igt
PM	igt.5	Mt1:32220075..32220085	Medtr1g072580.igt
PM	3UTR.1	Mt1:32220258..32220268	Medtr1g072580
PM	3UTR.1435	Mt1:32220555..32220565	Medtr1g072580
PM	intron.1	Mt1:32228339..32228349	Medtr1g072580
PM	CDS.1	Mt1:32228714..32228724	Medtr1g072580
PM	CDS.84	Mt1:32229652..32229662	Medtr1g072580
PM	CDS.1	Mt1:32229687..32229697	Medtr1g072580
PM	CDS.7	Mt1:32229719..32229729	Medtr1g072580
PM	3UTR.1	Mt1:32252393..32252403	Medtr1g072630
PM	3UTR.7	Mt1:32252519..32252529	Medtr1g072630
PM	3UTR.1	Mt1:32255456..32255466	Medtr1g072640
PM	3UTR.1	Mt1:32255536..32255546	Medtr1g072640
PM	3UTR.2	Mt1:32255570..32255580	Medtr1g072640
PM	3UTR.1	Mt1:32255706..32255716	Medtr1g072640
PM	CDS.1	Mt1:32258918..32258928	Medtr1g072640
PM	3UTR.19	Mt1:32262332..32262342	Medtr1g072650
PM	intron.1	Mt1:32263791..32263801	Medtr1g072650
PM	3UTR.1	Mt1:32283586..32283596	Medtr1g072690
PM	3UTR.1	Mt1:32283709..32283719	Medtr1g072690
PM	3UTR.1	Mt1:32313945..32313955	Medtr1g072790
PM	3UTR.1	Mt1:32370561..32370571	Medtr1g072860
PM	3UTR.9	Mt1:32370704..32370714	Medtr1g072860
PM	3UTR.16	Mt1:32370775..32370785	Medtr1g072860
PM	3UTR.2	Mt1:32370829..32370839	Medtr1g072860
PM	3UTR.7	Mt1:32370975..32370985	Medtr1g072860
PM	3UTR.8	Mt1:32421265..32421275	Medtr1g073010
PM	3UTR.7	Mt1:32421308..32421318	Medtr1g073010
PM	3UTR.1	Mt1:32421474..32421484	Medtr1g073010
PM	3UTR.1	Mt1:32425770..32425780	Medtr1g073130
PM	igt.1	Mt1:32470835..32470845	Medtr1g073210.igt
PM	igt.3	Mt1:32470933..32470943	Medtr1g073210.igt
PM	AMB.1	Mt1:32512940..32512950	Medtr1g073260
PM	AMB.3	Mt1:32512997..32513007	Medtr1g073260
PM	AMB.12	Mt1:32513067..32513077	Medtr1g073260
PM	3UTR.1	Mt1:32531394..32531404	Medtr1g073320
PM	igt.5	Mt1:32545399..32545409	Medtr1g073380.igt
PM	igt.1	Mt1:32610320..32610330	Medtr1g073490.igt
PM	3UTR.1	Mt1:32656900..32656910	Medtr1g073590
PM	3UTR.1	Mt1:32668834..32668844	Medtr1g073620
PM	3UTR.1	Mt1:32668899..32668909	Medtr1g073620
PM	3UTR.174	Mt1:32669011..32669021	Medtr1g073620
PM	igt.1	Mt1:32683899..32683909	Medtr1g073670.igt
PM	3UTR.2	Mt1:32684191..32684201	Medtr1g073670
PM	3UTR.1	Mt1:32684284..32684294	Medtr1g073670
PM	igt.3	Mt1:32695716..32695726	Medtr1g073700.igt
PM	3UTR.2	Mt1:32700281..32700291	Medtr1g073700
PM	3UTR.1	Mt1:32745932..32745942	Medtr1g073790
PM	3UTR.1	Mt1:32745995..32746005	Medtr1g073790
PM	3UTR.156	Mt1:32746106..32746116	Medtr1g073790
PM	3UTR.1	Mt1:32746171..32746181	Medtr1g073790
PM	3UTR.191	Mt1:32746298..32746308	Medtr1g073790
PM	3UTR.1	Mt1:32746369..32746379	Medtr1g073790
PM	intron.1	Mt1:32750942..32750952	Medtr1g073790
PM	CDS.53	Mt1:32750967..32750977	Medtr1g073790
PM	intron.1	Mt1:32753932..32753942	Medtr1g073790
PM	3UTR.1	Mt1:32802241..32802251	Medtr1g073860
PM	3UTR.46	Mt1:32802335..32802345	Medtr1g073860
PM	3UTR.4	Mt1:32802394..32802404	Medtr1g073860
PM	3UTR.1	Mt1:32802448..32802458	Medtr1g073860
PM	3UTR.1	Mt1:32838326..32838336	Medtr1g073920
PM	3UTR.3	Mt1:32838367..32838377	Medtr1g073920
PM	3UTR.3	Mt1:32838469..32838479	Medtr1g073920
PM	3UTR.4	Mt1:32838523..32838533	Medtr1g073920
PM	3UTR.6	Mt1:32955563..32955573	Medtr1g074170
PM	3UTR.3	Mt1:32955624..32955634	Medtr1g074170
PM	3UTR.359	Mt1:32955783..32955793	Medtr1g074170
PM	3UTR.3	Mt1:32955832..32955842	Medtr1g074170
PM	3UTR.31	Mt1:32955876..32955886	Medtr1g074170
PM	3UTR.1	Mt1:32955931..32955941	Medtr1g074170
PM	intron.1	Mt1:32956350..32956360	Medtr1g074170
PM	igt.1	Mt1:32961682..32961692	Medtr1g074190.igt
PM	igt.1	Mt1:32961788..32961798	Medtr1g074190.igt
PM	igt.1	Mt1:32961854..32961864	Medtr1g074190.igt
PM	igt.1	Mt1:32961885..32961895	Medtr1g074190.igt
PM	3UTR.103	Mt1:33117011..33117021	Medtr1g074950
PM	3UTR.10	Mt1:33117114..33117124	Medtr1g074950
PM	3UTR.1	Mt1:33183634..33183644	Medtr1g075100
PM	3UTR.1	Mt1:33183691..33183701	Medtr1g075100
PM	3UTR.1	Mt1:33201174..33201184	Medtr1g475140
PM	igt.1	Mt1:33209340..33209350	Medtr1g075137.igt
PM	igt.1	Mt1:33209366..33209376	Medtr1g075137.igt
PM	3UTR.1	Mt1:33209406..33209416	Medtr1g075137
PM	3UTR.3	Mt1:33209471..33209481	Medtr1g075137
PM	3UTR.2	Mt1:33209503..33209513	Medtr1g075137
PM	3UTR.2	Mt1:33209752..33209762	Medtr1g075137
PM	CDS.3	Mt1:33209784..33209794	Medtr1g075137
PM	igt.1	Mt1:33211388..33211398	Medtr1g075200.igt
PM	igt.1	Mt1:33211787..33211797	Medtr1g075200.igt
PM	igt.1	Mt1:33211854..33211864	Medtr1g075200.igt
PM	igt.1	Mt1:33212183..33212193	Medtr1g075200.igt
PM	igt.3	Mt1:33212276..33212286	Medtr1g075200.igt
PM	3UTR.1	Mt1:33286708..33286718	Medtr1g075230
PM	3UTR.12	Mt1:33308800..33308810	Medtr1g075260
PM	3UTR.6	Mt1:33309472..33309482	Medtr1g075260
PM	3UTR.7	Mt1:33309647..33309657	Medtr1g075260
PM	CDS.1	Mt1:33310185..33310195	Medtr1g075260
PM	CDS.1	Mt1:33310498..33310508	Medtr1g075260
PM	CDS.2	Mt1:33310556..33310566	Medtr1g075260
PM	igt.1	Mt1:33344123..33344133	Medtr1g075320.igt
PM	3UTR.12	Mt1:33344609..33344619	Medtr1g075320
PM	3UTR.23	Mt1:33344670..33344680	Medtr1g075320
PM	3UTR.5	Mt1:33344702..33344712	Medtr1g075320
PM	3UTR.2378	Mt1:33344748..33344758	Medtr1g075320
PM	igt.1	Mt1:33358246..33358256	Medtr1g075360.igt
PM	3UTR.1	Mt1:33410903..33410913	Medtr1g075440
PM	3UTR.19	Mt1:33410949..33410959	Medtr1g075440
PM	3UTR.92	Mt1:33411126..33411136	Medtr1g075440
PM	intron.1	Mt1:33412157..33412167	Medtr1g075440
PM	intron.2	Mt1:33412442..33412452	Medtr1g075440
PM	3UTR.335	Mt1:33433848..33433858	Medtr1g075490
PM	3UTR.5	Mt1:33453238..33453248	Medtr1g075540
PM	3UTR.2	Mt1:33453336..33453346	Medtr1g075540
PM	igt.3	Mt1:33526447..33526457	Medtr1g075700.igt
PM	igt.2	Mt1:33526514..33526524	Medtr1g075700.igt
PM	igt.1	Mt1:33531523..33531533	Medtr1g075700.igt
PM	3UTR.4	Mt1:33543091..33543101	Medtr1g075710
PM	3UTR.1	Mt1:33543134..33543144	Medtr1g075710
PM	3UTR.2	Mt1:33543162..33543172	Medtr1g075710
PM	3UTR.1	Mt1:33543230..33543240	Medtr1g075710
PM	3UTR.1	Mt1:33556104..33556114	Medtr1g075740
PM	3UTR.1	Mt1:33556156..33556166	Medtr1g075740
PM	3UTR.5	Mt1:33588163..33588173	Medtr1g075800
PM	3UTR.1	Mt1:33588246..33588256	Medtr1g075800
PM	3UTR.10	Mt1:33622682..33622692	Medtr1g075870
PM	3UTR.1	Mt1:33622765..33622775	Medtr1g075870
PM	3UTR.19	Mt1:33622814..33622824	Medtr1g075870
PM	3UTR.1	Mt1:33622871..33622881	Medtr1g075870
PM	3UTR.4	Mt1:33633014..33633024	Medtr1g075880
PM	3UTR.14	Mt1:33650829..33650839	Medtr1g075900
PM	3UTR.1	Mt1:33650869..33650879	Medtr1g075900
PM	CDS.2	Mt1:33654082..33654092	Medtr1g075900
PM	3UTR.1	Mt1:33671004..33671014	Medtr1g075990
PM	3UTR.1	Mt1:33687129..33687139	Medtr1g476030
PM	3UTR.2	Mt1:33687162..33687172	Medtr1g476030
PM	3UTR.1	Mt1:33687259..33687269	Medtr1g476030
PM	AMB.34	Mt1:33730244..33730254	Medtr1g076150
PM	AMB.2	Mt1:33730341..33730351	Medtr1g076150
PM	AMB.1	Mt1:33730377..33730387	Medtr1g076150
PM	AMB.1	Mt1:33730558..33730568	Medtr1g076150
PM	AMB.2	Mt1:33730653..33730663	Medtr1g076150
PM	AMB.1	Mt1:33730682..33730692	Medtr1g076150
PM	AMB.2	Mt1:33730708..33730718	Medtr1g076150
PM	CDS.3	Mt1:33730998..33731008	Medtr1g076150
PM	AMB.31	Mt1:33731971..33731981	Medtr1g076150
PM	AMB.3	Mt1:33732018..33732028	Medtr1g076150
PM	AMB.26	Mt1:33732188..33732198	Medtr1g076150
PM	AMB.22	Mt1:33900355..33900365	Medtr1g093240
PM	AMB.2	Mt1:33900427..33900437	Medtr1g093240
PM	AMB.2	Mt1:33900476..33900486	Medtr1g093240
PM	3UTR.2	Mt1:33972851..33972861	Medtr1g076290
PM	3UTR.2	Mt1:33972904..33972914	Medtr1g076290
PM	CDS.1	Mt1:33974522..33974532	Medtr1g076290
PM	3UTR.234	Mt1:33983392..33983402	Medtr1g076310
PM	AMB.5	Mt1:33989030..33989040	Medtr1g076330
PM	AMB.1	Mt1:33989081..33989091	Medtr1g076330
PM	CDS.1	Mt1:33992320..33992330	Medtr1g076330
PM	CDS.17	Mt1:33992989..33992999	Medtr1g076330
PM	CDS.1	Mt1:33993058..33993068	Medtr1g076330
PM	intron.5	Mt1:33993836..33993846	Medtr1g076330
PM	3UTR.44	Mt1:34072013..34072023	Medtr1g076470
PM	3UTR.3	Mt1:34072097..34072107	Medtr1g076470
PM	CDS.2	Mt1:34072447..34072457	Medtr1g076470
PM	CDS.21	Mt1:34072517..34072527	Medtr1g076470
PM	3UTR.3	Mt1:34124159..34124169	Medtr1g076540
PM	3UTR.1	Mt1:34124231..34124241	Medtr1g076540
PM	3UTR.6	Mt1:34124283..34124293	Medtr1g076540
PM	3UTR.28	Mt1:34124367..34124377	Medtr1g076540
PM	3UTR.2	Mt1:34137732..34137742	Medtr1g076570
PM	3UTR.1	Mt1:34137831..34137841	Medtr1g076570
PM	3UTR.3	Mt1:34137882..34137892	Medtr1g076570
PM	igt.1	Mt1:34182701..34182711	Medtr1g076750.igt
PM	3UTR.2	Mt1:34324995..34325005	Medtr1g076920
PM	igt.2	Mt1:34365694..34365704	Medtr1g077010.igt
PM	3UTR.1	Mt1:34373478..34373488	Medtr1g077030
PM	3UTR.3	Mt1:34373663..34373673	Medtr1g077030
PM	3UTR.11	Mt1:34373726..34373736	Medtr1g077030
PM	3UTR.2	Mt1:34373782..34373792	Medtr1g077030
PM	intron.1	Mt1:34374159..34374169	Medtr1g077030
PM	3UTR.3	Mt1:34404305..34404315	Medtr1g077100
PM	igt.1	Mt1:34433359..34433369	Medtr1g077220.igt
PM	3UTR.1	Mt1:34542068..34542078	Medtr1g077430
PM	3UTR.11	Mt1:34542134..34542144	Medtr1g077430
PM	3UTR.45	Mt1:34542305..34542315	Medtr1g077430
PM	3UTR.1	Mt1:34623188..34623198	Medtr1g077580
PM	3UTR.27	Mt1:34623262..34623272	Medtr1g077580
PM	3UTR.1	Mt1:34753134..34753144	Medtr1g077790
PM	3UTR.5	Mt1:34755500..34755510	Medtr1g077800
PM	3UTR.2	Mt1:34788392..34788402	Medtr1g077850
PM	3UTR.26	Mt1:34788697..34788707	Medtr1g077850
PM	CDS.1	Mt1:34803888..34803898	Medtr1g077870
PM	3UTR.3	Mt1:34836775..34836785	Medtr1g077940
PM	3UTR.7	Mt1:34836846..34836856	Medtr1g077940
PM	3UTR.1	Mt1:34836910..34836920	Medtr1g077940
PM	3UTR.3	Mt1:34871687..34871697	Medtr1g078000
PM	3UTR.193	Mt1:34871912..34871922	Medtr1g078000
PM	3UTR.87	Mt1:34872187..34872197	Medtr1g078000
PM	CDS.3	Mt1:34873830..34873840	Medtr1g078000
PM	3UTR.16	Mt1:34884491..34884501	Medtr1g078030
PM	3UTR.9	Mt1:34884554..34884564	Medtr1g078030
PM	3UTR.194	Mt1:34884644..34884654	Medtr1g078030
PM	3UTR.1	Mt1:34884700..34884710	Medtr1g078030
PM	3UTR.3	Mt1:34884730..34884740	Medtr1g078030
PM	3UTR.1	Mt1:34890652..34890662	Medtr1g078040
PM	3UTR.9	Mt1:34890787..34890797	Medtr1g078040
PM	3UTR.132	Mt1:34890921..34890931	Medtr1g078040
PM	3UTR.1	Mt1:34891001..34891011	Medtr1g078040
PM	3UTR.1	Mt1:34891065..34891075	Medtr1g078040
PM	CDS.7	Mt1:34891279..34891289	Medtr1g078040
PM	intron.1	Mt1:34892770..34892780	Medtr1g078040
PM	AMB.2	Mt1:34920449..34920459	Medtr1g078070
PM	3UTR.1	Mt1:34961591..34961601	Medtr1g078110
PM	3UTR.1	Mt1:34993872..34993882	Medtr1g078200
PM	3UTR.13	Mt1:34993967..34993977	Medtr1g078200
PM	CDS.1	Mt1:34994094..34994104	Medtr1g078200
PM	3UTR.1	Mt1:35001601..35001611	Medtr1g078210
PM	3UTR.1	Mt1:35001789..35001799	Medtr1g078210
PM	3UTR.17	Mt1:35044882..35044892	Medtr1g078290
PM	AMB.1	Mt1:35045194..35045204	Medtr1g078290
PM	AMB.2	Mt1:35045347..35045357	Medtr1g078290
PM	3UTR.1	Mt1:35113761..35113771	Medtr1g078400
PM	3UTR.4	Mt1:35146992..35147002	Medtr1g078470
PM	3UTR.2383	Mt1:35147103..35147113	Medtr1g078470
PM	3UTR.1	Mt1:35190192..35190202	Medtr1g079180
PM	3UTR.1	Mt1:35199698..35199708	Medtr1g079200
PM	3UTR.3	Mt1:35199743..35199753	Medtr1g079200
PM	3UTR.2	Mt1:35224694..35224704	Medtr1g079260
PM	igt.1	Mt1:35247771..35247781	Medtr1g079340.igt
PM	3UTR.1	Mt1:35247963..35247973	Medtr1g079340
PM	3UTR.12	Mt1:35247989..35247999	Medtr1g079340
PM	3UTR.5	Mt1:35248071..35248081	Medtr1g079340
PM	3UTR.1	Mt1:35248150..35248160	Medtr1g079340
PM	AMB.1	Mt1:35251802..35251812	Medtr1g079350
PM	3UTR.22	Mt1:35262741..35262751	Medtr1g079370
PM	3UTR.6	Mt1:35270035..35270045	Medtr1g079380
PM	3UTR.702	Mt1:35270135..35270145	Medtr1g079380
PM	3UTR.3	Mt1:35323637..35323647	Medtr1g079510
PM	3UTR.9	Mt1:35323718..35323728	Medtr1g079510
PM	3UTR.1	Mt1:35323825..35323835	Medtr1g079510
PM	3UTR.11	Mt1:35342812..35342822	Medtr1g079525
PM	CDS.1	Mt1:35345083..35345093	Medtr1g079525
PM	3UTR.1	Mt1:35414594..35414604	Medtr1g079760
PM	3UTR.3	Mt1:35420146..35420156	Medtr1g079763
PM	3UTR.3	Mt1:35420265..35420275	Medtr1g079763
PM	3UTR.273	Mt1:35420449..35420459	Medtr1g079763
PM	intron.2	Mt1:35425171..35425181	Medtr1g079767
PM	3UTR.2	Mt1:35480901..35480911	Medtr1g079870
PM	3UTR.1	Mt1:35504307..35504317	Medtr1g079925
PM	3UTR.3	Mt1:35552464..35552474	Medtr1g080030
PM	3UTR.7	Mt1:35552524..35552534	Medtr1g080030
PM	3UTR.1	Mt1:35552612..35552622	Medtr1g080030
PM	igt.2	Mt1:35565739..35565749	Medtr1g080050.igt
PM	3UTR.1	Mt1:35580006..35580016	Medtr1g080120
PM	3UTR.1	Mt1:35580047..35580057	Medtr1g080120
PM	3UTR.3	Mt1:35588508..35588518	Medtr1g080150
PM	igt.2	Mt1:35611025..35611035	Medtr1g080250.igt
PM	3UTR.1	Mt1:35626813..35626823	Medtr1g080250
PM	3UTR.7	Mt1:35626879..35626889	Medtr1g080250
PM	3UTR.3	Mt1:35626920..35626930	Medtr1g080250
PM	igt.2	Mt1:35661242..35661252	Medtr1g080320.igt
PM	igt.2	Mt1:35661340..35661350	Medtr1g080320.igt
PM	3UTR.4	Mt1:35665417..35665427	Medtr1g080320
PM	3UTR.1	Mt1:35665520..35665530	Medtr1g080320
PM	3UTR.1	Mt1:35665583..35665593	Medtr1g080320
PM	3UTR.1	Mt1:35674317..35674327	Medtr1g080330
PM	CDS.2	Mt1:35709134..35709144	Medtr1g080390
PM	CDS.2	Mt1:35709599..35709609	Medtr1g080390
PM	intron.1	Mt1:35710131..35710141	Medtr1g080390
PM	intron.3	Mt1:35714524..35714534	Medtr1g080390
PM	3UTR.85	Mt1:35726534..35726544	Medtr1g080420
PM	3UTR.1	Mt1:35726592..35726602	Medtr1g080420
PM	3UTR.4	Mt1:35726664..35726674	Medtr1g080420
PM	3UTR.1	Mt1:35726696..35726706	Medtr1g080420
PM	CDS.1	Mt1:35731956..35731966	Medtr1g080420
PM	CDS.18	Mt1:35734088..35734098	Medtr1g080420
PM	CDS.1	Mt1:35734612..35734622	Medtr1g080420
PM	CDS.1	Mt1:35743018..35743028	Medtr1g080420
PM	3UTR.1	Mt1:35780484..35780494	Medtr1g080440
PM	3UTR.1	Mt1:35780518..35780528	Medtr1g080440
PM	3UTR.15	Mt1:35780563..35780573	Medtr1g080440
PM	3UTR.1	Mt1:35780623..35780633	Medtr1g080440
PM	3UTR.2	Mt1:35780671..35780681	Medtr1g080440
PM	igt.1	Mt1:35803599..35803609	Medtr1g080470.igt
PM	3UTR.1	Mt1:35807119..35807129	Medtr1g080470
PM	3UTR.317	Mt1:35836033..35836043	Medtr1g080590
PM	3UTR.2	Mt1:35849363..35849373	Medtr1g080510
PM	3UTR.3	Mt1:35870820..35870830	Medtr1g080680
PM	igt.1	Mt1:35918584..35918594	Medtr1g080770.igt
PM	3UTR.1	Mt1:35924516..35924526	Medtr1g080770
PM	3UTR.9	Mt1:35924663..35924673	Medtr1g080770
PM	3UTR.3	Mt1:35924712..35924722	Medtr1g080770
PM	CDS.1	Mt1:35924981..35924991	Medtr1g080770
PM	3UTR.1	Mt1:35939037..35939047	Medtr1g080800
PM	3UTR.151	Mt1:35939230..35939240	Medtr1g080800
PM	3UTR.1	Mt1:35946100..35946110	Medtr1g080810
PM	3UTR.100	Mt1:35946201..35946211	Medtr1g080810
PM	3UTR.1	Mt1:35946347..35946357	Medtr1g080810
PM	3UTR.4	Mt1:35952363..35952373	Medtr1g080820
PM	3UTR.12	Mt1:35952404..35952414	Medtr1g080820
PM	3UTR.1	Mt1:35973477..35973487	Medtr1g080860
PM	3UTR.6	Mt1:35973647..35973657	Medtr1g080860
PM	3UTR.7	Mt1:35993167..35993177	Medtr1g080890
PM	3UTR.1	Mt1:35993273..35993283	Medtr1g080890
PM	3UTR.2	Mt1:35993309..35993319	Medtr1g080890
PM	3UTR.6	Mt1:35993342..35993352	Medtr1g080890
PM	3UTR.5	Mt1:36003559..36003569	Medtr1g080910
PM	3UTR.7	Mt1:36003688..36003698	Medtr1g080910
PM	3UTR.1	Mt1:36005956..36005966	Medtr1g080920
PM	3UTR.55	Mt1:36006102..36006112	Medtr1g080920
PM	3UTR.265	Mt1:36006164..36006174	Medtr1g080920
PM	3UTR.2	Mt1:36006229..36006239	Medtr1g080920
PM	3UTR.1	Mt1:36006259..36006269	Medtr1g080920
PM	3UTR.3	Mt1:36038826..36038836	Medtr1g080960
PM	3UTR.5	Mt1:36038943..36038953	Medtr1g080960
PM	3UTR.1	Mt1:36038988..36038998	Medtr1g080960
PM	3UTR.6	Mt1:36060786..36060796	Medtr1g080990
PM	3UTR.11	Mt1:36065447..36065457	Medtr1g081000
PM	3UTR.199	Mt1:36065551..36065561	Medtr1g081000
PM	3UTR.9	Mt1:36065585..36065595	Medtr1g081000
PM	3UTR.2	Mt1:36126928..36126938	Medtr1g081180
PM	3UTR.1	Mt1:36127034..36127044	Medtr1g081180
PM	3UTR.1	Mt1:36147986..36147996	Medtr1g081240
PM	3UTR.121	Mt1:36148120..36148130	Medtr1g081240
PM	3UTR.1	Mt1:36170488..36170498	Medtr1g081280
PM	3UTR.1	Mt1:36170567..36170577	Medtr1g081280
PM	3UTR.2	Mt1:36173367..36173377	Medtr1g081290
PM	3UTR.10	Mt1:36173422..36173432	Medtr1g081290
PM	3UTR.514	Mt1:36173539..36173549	Medtr1g081290
PM	AMB.2	Mt1:36174938..36174948	Medtr1g081290
PM	intron.4	Mt1:36225187..36225197	Medtr1g081420
PM	intron.3	Mt1:36225261..36225271	Medtr1g081420
PM	igt.156	Mt1:36261435..36261445	Medtr1g081665.igt
PM	igt.2	Mt1:36261506..36261516	Medtr1g081665.igt
PM	igt.1	Mt1:36261533..36261543	Medtr1g081665.igt
PM	igt.3	Mt1:36261559..36261569	Medtr1g081665.igt
PM	igt.1	Mt1:36261764..36261774	Medtr1g081665.igt
PM	igt.1	Mt1:36263213..36263223	Medtr1g081665.igt
PM	igt.3	Mt1:36280365..36280375	Medtr1g081665.igt
PM	3UTR.1	Mt1:36310549..36310559	Medtr1g081665
PM	intron.1	Mt1:36314222..36314232	Medtr1g081665
PM	igt.3	Mt1:36323337..36323347	Medtr1g081720.igt
PM	igt.1	Mt1:36323399..36323409	Medtr1g081720.igt
PM	3UTR.1	Mt1:36411325..36411335	Medtr1g081800
PM	3UTR.4	Mt1:36411377..36411387	Medtr1g081800
PM	3UTR.7	Mt1:36411433..36411443	Medtr1g081800
PM	3UTR.24	Mt1:36411504..36411514	Medtr1g081800
PM	3UTR.1	Mt1:36411698..36411708	Medtr1g081800
PM	3UTR.2	Mt1:36411727..36411737	Medtr1g081800
PM	intron.1	Mt1:36412514..36412524	Medtr1g081800
PM	3UTR.2	Mt1:36561028..36561038	Medtr1g082215
PM	CDS.1	Mt1:36562429..36562439	Medtr1g082215
PM	CDS.2	Mt1:36562533..36562543	Medtr1g082215
PM	3UTR.2	Mt1:36587823..36587833	Medtr1g082300
PM	3UTR.4	Mt1:36587883..36587893	Medtr1g082300
PM	3UTR.305	Mt1:36587975..36587985	Medtr1g082300
PM	3UTR.7	Mt1:36588126..36588136	Medtr1g082300
PM	3UTR.2	Mt1:36588240..36588250	Medtr1g082300
PM	AMB.1	Mt1:36588295..36588305	Medtr1g082300
PM	intron.1	Mt1:36588471..36588481	Medtr1g082300
PM	igt.1	Mt1:36619833..36619843	Medtr1g082370.igt
PM	igt.1	Mt1:36619872..36619882	Medtr1g082370.igt
PM	3UTR.9	Mt1:36622029..36622039	Medtr1g082370
PM	3UTR.15	Mt1:36640098..36640108	Medtr1g082420
PM	3UTR.16	Mt1:36748061..36748071	Medtr1g082580
PM	3UTR.16	Mt1:36748108..36748118	Medtr1g082580
PM	igt.5	Mt1:36820525..36820535	Medtr1g082760.igt
PM	AMB.18	Mt1:36891200..36891210	Medtr1g082900
PM	AMB.1	Mt1:36891235..36891245	Medtr1g082900
PM	AMB.4	Mt1:36891276..36891286	Medtr1g082900
PM	AMB.2	Mt1:36993430..36993440	Medtr1g083120
PM	AMB.3	Mt1:36993467..36993477	Medtr1g083120
PM	3UTR.2	Mt1:37003154..37003164	Medtr1g083130
PM	3UTR.8	Mt1:37003267..37003277	Medtr1g083130
PM	3UTR.1	Mt1:37003306..37003316	Medtr1g083130
PM	3UTR.1	Mt1:37051477..37051487	Medtr1g083260
PM	3UTR.1	Mt1:37091150..37091160	Medtr1g083350
PM	3UTR.1	Mt1:37105045..37105055	Medtr1g083380
PM	3UTR.7	Mt1:37105249..37105259	Medtr1g083380
PM	3UTR.2	Mt1:37105293..37105303	Medtr1g083380
PM	3UTR.2	Mt1:37105342..37105352	Medtr1g083380
PM	igt.3	Mt1:37118210..37118220	Medtr1g083395.igt
PM	3UTR.2	Mt1:37118237..37118247	Medtr1g083395
PM	3UTR.4	Mt1:37118320..37118330	Medtr1g083395
PM	igt.1	Mt1:37128995..37129005	Medtr1g083480.igt
PM	3UTR.5	Mt1:37172763..37172773	Medtr1g083540
PM	3UTR.1	Mt1:37172837..37172847	Medtr1g083540
PM	3UTR.5	Mt1:37185964..37185974	Medtr1g083580
PM	3UTR.2	Mt1:37186029..37186039	Medtr1g083580
PM	3UTR.5	Mt1:37276953..37276963	Medtr1g083750
PM	3UTR.1	Mt1:37277020..37277030	Medtr1g083750
PM	CDS.1	Mt1:37278040..37278050	Medtr1g083750
PM	CDS.188	Mt1:37278788..37278798	Medtr1g083750
PM	3UTR.1	Mt1:37293521..37293531	Medtr1g083780
PM	3UTR.1	Mt1:37293628..37293638	Medtr1g083780
PM	3UTR.1	Mt1:37307826..37307836	Medtr1g083810
PM	3UTR.1	Mt1:37307881..37307891	Medtr1g083810
PM	3UTR.4	Mt1:37367786..37367796	Medtr1g083900
PM	3UTR.2	Mt1:37367816..37367826	Medtr1g083900
PM	3UTR.4	Mt1:37370654..37370664	Medtr1g083910
PM	3UTR.2	Mt1:37370735..37370745	Medtr1g083910
PM	3UTR.6	Mt1:37370787..37370797	Medtr1g083910
PM	3UTR.2	Mt1:37370866..37370876	Medtr1g083910
PM	3UTR.3	Mt1:37370905..37370915	Medtr1g083910
PM	CDS.8	Mt1:37373036..37373046	Medtr1g083910
PM	CDS.3	Mt1:37374275..37374285	Medtr1g083910
PM	CDS.6	Mt1:37374316..37374326	Medtr1g083910
PM	CDS.1	Mt1:37374414..37374424	Medtr1g083910
PM	CDS.1	Mt1:37376053..37376063	Medtr1g083910
PM	AMB.1	Mt1:37381088..37381098	Medtr1g083910
PM	AMB.4	Mt1:37381235..37381245	Medtr1g083910
PM	3UTR.2	Mt1:37414038..37414048	Medtr1g083960
PM	3UTR.1475	Mt1:37414184..37414194	Medtr1g083960
PM	CDS.1	Mt1:37416071..37416081	Medtr1g083960
PM	3UTR.16	Mt1:37428779..37428789	Medtr1g083990
PM	3UTR.1	Mt1:37433695..37433705	Medtr1g083995
PM	3UTR.1	Mt1:37433862..37433872	Medtr1g083995
PM	intron.1	Mt1:37457034..37457044	Medtr1g084020
PM	3UTR.1	Mt1:37488839..37488849	Medtr1g084060
PM	3UTR.1	Mt1:37488870..37488880	Medtr1g084060
PM	CDS.1	Mt1:37489257..37489267	Medtr1g084060
PM	3UTR.4	Mt1:37506725..37506735	Medtr1g084090
PM	3UTR.5	Mt1:37506769..37506779	Medtr1g084090
PM	3UTR.7	Mt1:37506816..37506826	Medtr1g084090
PM	3UTR.20	Mt1:37506913..37506923	Medtr1g084090
PM	3UTR.1111	Mt1:37507008..37507018	Medtr1g084090
PM	3UTR.1	Mt1:37517757..37517767	Medtr1g084100
PM	AMB.1	Mt1:37544939..37544949	Medtr1g084140
PM	3UTR.2	Mt1:37628827..37628837	Medtr1g084230
PM	3UTR.4	Mt1:37628860..37628870	Medtr1g084230
PM	CDS.33	Mt1:37628972..37628982	Medtr1g084230
PM	intron.1	Mt1:37630403..37630413	Medtr1g084230
PM	intron.3	Mt1:37630457..37630467	Medtr1g084230
PM	intron.2	Mt1:37630531..37630541	Medtr1g084230
PM	intron.13	Mt1:37630687..37630697	Medtr1g084230
PM	intron.13	Mt1:37630782..37630792	Medtr1g084230
PM	3UTR.3	Mt1:37636165..37636175	Medtr1g084570
PM	3UTR.4	Mt1:37636230..37636240	Medtr1g084570
PM	3UTR.2	Mt1:37657871..37657881	Medtr1g084620
PM	3UTR.4	Mt1:37657924..37657934	Medtr1g084620
PM	3UTR.8	Mt1:37727073..37727083	Medtr1g084750
PM	3UTR.1	Mt1:37728513..37728523	Medtr1g084760
PM	3UTR.13	Mt1:37729127..37729137	Medtr1g084760
PM	3UTR.2	Mt1:37729178..37729188	Medtr1g084760
PM	3UTR.1	Mt1:37729277..37729287	Medtr1g084760
PM	3UTR.2	Mt1:37729341..37729351	Medtr1g084760
PM	3UTR.1	Mt1:37746387..37746397	Medtr1g084790
PM	3UTR.2	Mt1:37757408..37757418	Medtr1g484830
PM	3UTR.1	Mt1:37757713..37757723	Medtr1g484830
PM	intron.3	Mt1:37761119..37761129	Medtr1g484830
PM	intron.2	Mt1:37761220..37761230	Medtr1g484830
PM	CDS.24	Mt1:37761402..37761412	Medtr1g484830
PM	3UTR.1	Mt1:37773132..37773142	Medtr1g484850
PM	3UTR.1	Mt1:37773361..37773371	Medtr1g484850
PM	igt.2	Mt1:37802458..37802468	Medtr1g484920.igt
PM	igt.2	Mt1:37803745..37803755	Medtr1g484920.igt
PM	3UTR.8	Mt1:37826082..37826092	Medtr1g484960
PM	3UTR.1	Mt1:37826127..37826137	Medtr1g484960
PM	CDS.1	Mt1:37831062..37831072	Medtr1g484960
PM	intron.1	Mt1:37831708..37831718	Medtr1g484960
PM	intron.1	Mt1:37831743..37831753	Medtr1g484960
PM	CDS.1	Mt1:37832351..37832361	Medtr1g484960
PM	3UTR.1	Mt1:37937872..37937882	Medtr1g084990
PM	3UTR.197	Mt1:37938001..37938011	Medtr1g084990
PM	3UTR.6	Mt1:37938122..37938132	Medtr1g084990
PM	3UTR.1	Mt1:37938158..37938168	Medtr1g084990
PM	3UTR.1	Mt1:37981332..37981342	Medtr1g085090
PM	3UTR.10	Mt1:38014170..38014180	Medtr1g085150
PM	CDS.1	Mt1:38015533..38015543	Medtr1g085150
PM	3UTR.105	Mt1:38021693..38021703	Medtr1g085160
PM	CDS.192	Mt1:38024135..38024145	Medtr1g085160
PM	igt.1	Mt1:38062476..38062486	Medtr1g085280.igt
PM	3UTR.25	Mt1:38166632..38166642	Medtr1g085470
PM	3UTR.82	Mt1:38166781..38166791	Medtr1g085470
PM	3UTR.1	Mt1:38166908..38166918	Medtr1g085470
PM	3UTR.1	Mt1:38167112..38167122	Medtr1g085470
PM	3UTR.1	Mt1:38167145..38167155	Medtr1g085470
PM	3UTR.3	Mt1:38167217..38167227	Medtr1g085470
PM	intron.2	Mt1:38175428..38175438	Medtr1g085480
PM	3UTR.6	Mt1:38184005..38184015	Medtr1g085500
PM	CDS.2	Mt1:38199354..38199364	Medtr1g085530
PM	igt.2	Mt1:38212701..38212711	Medtr1g085550.igt
PM	igt.1	Mt1:38212785..38212795	Medtr1g085550.igt
PM	AMB.4	Mt1:38222578..38222588	Medtr1g085570
PM	igt.5	Mt1:38290015..38290025	Medtr1g085680.igt
PM	igt.1	Mt1:38291223..38291233	Medtr1g085680.igt
PM	3UTR.2	Mt1:38291554..38291564	Medtr1g085680
PM	AMB.11	Mt1:38308938..38308948	Medtr1g085710
PM	3UTR.71	Mt1:38309059..38309069	Medtr1g085710
PM	3UTR.2	Mt1:38309118..38309128	Medtr1g085710
PM	3UTR.4	Mt1:38309160..38309170	Medtr1g085710
PM	3UTR.1	Mt1:38309218..38309228	Medtr1g085710
PM	3UTR.2	Mt1:38478549..38478559	Medtr1g086000
PM	3UTR.115	Mt1:38484685..38484695	Medtr1g086030
PM	3UTR.31	Mt1:38484778..38484788	Medtr1g086030
PM	3UTR.7	Mt1:38484824..38484834	Medtr1g086030
PM	CDS.1	Mt1:38484930..38484940	Medtr1g086030
PM	CDS.1	Mt1:38484970..38484980	Medtr1g086030
PM	3UTR.1	Mt1:38492608..38492618	Medtr1g086050
PM	3UTR.2	Mt1:38492646..38492656	Medtr1g086050
PM	3UTR.6	Mt1:38492722..38492732	Medtr1g086050
PM	3UTR.2	Mt1:38492793..38492803	Medtr1g086050
PM	intron.1	Mt1:38499443..38499453	Medtr1g086050
PM	3UTR.2	Mt1:38521965..38521975	Medtr1g086080
PM	3UTR.1	Mt1:38522040..38522050	Medtr1g086080
PM	CDS.7	Mt1:38526126..38526136	Medtr1g086080
PM	AMB.6	Mt1:38579119..38579129	Medtr1g086180
PM	3UTR.1	Mt1:38586714..38586724	Medtr1g086210
PM	3UTR.1	Mt1:38590980..38590990	Medtr1g086230
PM	3UTR.1	Mt1:38591043..38591053	Medtr1g086230
PM	3UTR.2	Mt1:38591236..38591246	Medtr1g086230
PM	igt.1	Mt1:38607672..38607682	Medtr1g086300.igt
PM	3UTR.37	Mt1:38640216..38640226	Medtr1g086350
PM	3UTR.9680	Mt1:38640315..38640325	Medtr1g086350
PM	3UTR.78	Mt1:38640525..38640535	Medtr1g086350
PM	intron.1	Mt1:38642178..38642188	Medtr1g086350
PM	3UTR.1	Mt1:38696465..38696475	Medtr1g086490
PM	3UTR.9	Mt1:38696525..38696535	Medtr1g086490
PM	3UTR.1	Mt1:38696672..38696682	Medtr1g086490
PM	3UTR.1	Mt1:38699257..38699267	Medtr1g086500
PM	3UTR.4	Mt1:38699313..38699323	Medtr1g086500
PM	3UTR.8	Mt1:38725688..38725698	Medtr1g086550
PM	3UTR.1	Mt1:38725815..38725825	Medtr1g086550
PM	intron.1	Mt1:38727038..38727048	Medtr1g086550
PM	intron.1	Mt1:38727574..38727584	Medtr1g086550
PM	3UTR.2	Mt1:38748635..38748645	Medtr1g086585
PM	3UTR.1	Mt1:38748730..38748740	Medtr1g086585
PM	3UTR.1	Mt1:38748785..38748795	Medtr1g086585
PM	AMB.1	Mt1:38751335..38751345	Medtr1g086590
PM	AMB.4	Mt1:38751431..38751441	Medtr1g086590
PM	AMB.2	Mt1:38751501..38751511	Medtr1g086590
PM	AMB.1	Mt1:38752549..38752559	Medtr1g086590
PM	3UTR.30	Mt1:38776836..38776846	Medtr1g086640
PM	3UTR.54	Mt1:38776943..38776953	Medtr1g086640
PM	3UTR.2	Mt1:38777000..38777010	Medtr1g086640
PM	CDS.6	Mt1:38777296..38777306	Medtr1g086640
PM	3UTR.1	Mt1:38849280..38849290	Medtr1g086790
PM	igt.1	Mt1:38923805..38923815	Medtr1g086970.igt
PM	3UTR.1	Mt1:38943829..38943839	Medtr1g086990
PM	3UTR.5	Mt1:38943922..38943932	Medtr1g086990
PM	3UTR.1	Mt1:38943949..38943959	Medtr1g086990
PM	3UTR.1	Mt1:38969977..38969987	Medtr1g087060
PM	3UTR.1	Mt1:38970004..38970014	Medtr1g087060
PM	igt.1	Mt1:39071826..39071836	Medtr1g087290.igt
PM	igt.1	Mt1:39142482..39142492	Medtr1g087330.igt
PM	3UTR.9	Mt1:39144757..39144767	Medtr1g087330
PM	3UTR.2	Mt1:39144823..39144833	Medtr1g087330
PM	igt.1	Mt1:39208156..39208166	Medtr1g087500.igt
PM	CDS.2	Mt1:39258407..39258417	Medtr1g087730
PM	3UTR.1	Mt1:39261691..39261701	Medtr1g087740
PM	3UTR.1	Mt1:39263336..39263346	Medtr1g087750
PM	3UTR.3	Mt1:39263399..39263409	Medtr1g087750
PM	3UTR.33	Mt1:39263472..39263482	Medtr1g087750
PM	3UTR.1	Mt1:39355433..39355443	Medtr1g087910
PM	3UTR.139	Mt1:39355773..39355783	Medtr1g087910
PM	CDS.2	Mt1:39356452..39356462	Medtr1g087910
PM	igt.7	Mt1:39377895..39377905	Medtr1g088120.igt
PM	3UTR.1	Mt1:39402466..39402476	Medtr1g088180
PM	CDS.1	Mt1:39408045..39408055	Medtr1g088180
PM	igt.1	Mt1:39482761..39482771	Medtr1g088230.igt
PM	igt.7	Mt1:39482795..39482805	Medtr1g088230.igt
PM	3UTR.2	Mt1:39490318..39490328	Medtr1g088230
PM	3UTR.4	Mt1:39538383..39538393	Medtr1g088430
PM	3UTR.1	Mt1:39538431..39538441	Medtr1g088430
PM	3UTR.1	Mt1:39538523..39538533	Medtr1g088430
PM	3UTR.1	Mt1:39538583..39538593	Medtr1g088430
PM	3UTR.23	Mt1:39550335..39550345	Medtr1g088450
PM	3UTR.4	Mt1:39550407..39550417	Medtr1g088450
PM	igt.1	Mt1:39563474..39563484	Medtr1g088480.igt
PM	3UTR.723	Mt1:39563573..39563583	Medtr1g088480
PM	3UTR.1	Mt1:39563692..39563702	Medtr1g088480
PM	intron.1	Mt1:39565546..39565556	Medtr1g088480
PM	3UTR.10	Mt1:39591035..39591045	Medtr1g088540
PM	3UTR.4	Mt1:39591103..39591113	Medtr1g088540
PM	AMB.2	Mt1:39592987..39592997	Medtr1g088550
PM	AMB.8	Mt1:39593029..39593039	Medtr1g088550
PM	AMB.45	Mt1:39593090..39593100	Medtr1g088550
PM	AMB.29	Mt1:39594817..39594827	Medtr1g088550
PM	AMB.1	Mt1:39595022..39595032	Medtr1g088550
PM	3UTR.4	Mt1:39601278..39601288	Medtr1g088580
PM	3UTR.1	Mt1:39607007..39607017	Medtr1g088590
PM	3UTR.16	Mt1:39607058..39607068	Medtr1g088590
PM	3UTR.1	Mt1:39607090..39607100	Medtr1g088590
PM	3UTR.1	Mt1:39657556..39657566	Medtr1g088670
PM	3UTR.1	Mt1:39657651..39657661	Medtr1g088670
PM	3UTR.12	Mt1:39660493..39660503	Medtr1g088680
PM	3UTR.1	Mt1:39660554..39660564	Medtr1g088680
PM	3UTR.1	Mt1:39660579..39660589	Medtr1g088680
PM	3UTR.6	Mt1:39660640..39660650	Medtr1g088680
PM	CDS.1	Mt1:39664220..39664230	Medtr1g088680
PM	CDS.1	Mt1:39664939..39664949	Medtr1g088680
PM	3UTR.2	Mt1:39680230..39680240	Medtr1g088710
PM	3UTR.4	Mt1:39680272..39680282	Medtr1g088710
PM	3UTR.7	Mt1:39680309..39680319	Medtr1g088710
PM	3UTR.1	Mt1:39683549..39683559	Medtr1g088720
PM	3UTR.2	Mt1:39683641..39683651	Medtr1g088720
PM	igt.1	Mt1:39692731..39692741	Medtr1g088730.igt
PM	igt.3	Mt1:39692768..39692778	Medtr1g088730.igt
PM	3UTR.1	Mt1:39713409..39713419	Medtr1g088750
PM	igt.1	Mt1:39730772..39730782	Medtr1g088795.igt
PM	3UTR.8	Mt1:39770322..39770332	Medtr1g088845
PM	3UTR.1	Mt1:39770463..39770473	Medtr1g088845
PM	3UTR.7	Mt1:39797472..39797482	Medtr1g088870
PM	AMB.1	Mt1:39803500..39803510	Medtr1g088870
PM	AMB.5	Mt1:39803951..39803961	Medtr1g088870
PM	AMB.1	Mt1:39804078..39804088	Medtr1g088870
PM	AMB.1	Mt1:39804104..39804114	Medtr1g088870
PM	3UTR.1	Mt1:39873932..39873942	Medtr1g088930
PM	3UTR.1	Mt1:39874172..39874182	Medtr1g088930
PM	3UTR.1	Mt1:39874257..39874267	Medtr1g088930
PM	3UTR.29	Mt1:39874357..39874367	Medtr1g088930
PM	3UTR.4	Mt1:39904481..39904491	Medtr1g088950
PM	3UTR.1	Mt1:39904519..39904529	Medtr1g088950
PM	3UTR.61	Mt1:39942299..39942309	Medtr1g088960
PM	3UTR.4	Mt1:39942368..39942378	Medtr1g088960
PM	3UTR.4	Mt1:39942419..39942429	Medtr1g088960
PM	3UTR.14	Mt1:39942448..39942458	Medtr1g088960
PM	intron.1	Mt1:39943352..39943362	Medtr1g088960
PM	3UTR.1	Mt1:39989697..39989707	Medtr1g089500
PM	3UTR.1	Mt1:39989737..39989747	Medtr1g089500
PM	3UTR.1	Mt1:39989874..39989884	Medtr1g089500
PM	3UTR.2	Mt1:40008135..40008145	Medtr1g089370
PM	3UTR.561	Mt1:40008273..40008283	Medtr1g089370
PM	3UTR.2	Mt1:40008371..40008381	Medtr1g089370
PM	3UTR.1	Mt1:40008406..40008416	Medtr1g089370
PM	3UTR.2	Mt1:40008478..40008488	Medtr1g089370
PM	CDS.1	Mt1:40008887..40008897	Medtr1g089370
PM	CDS.1	Mt1:40011448..40011458	Medtr1g089370
PM	igt.2	Mt1:40076139..40076149	Medtr1g089280.igt
PM	igt.1	Mt1:40080382..40080392	Medtr1g089280.igt
PM	3UTR.1	Mt1:40095767..40095777	Medtr1g089130
PM	3UTR.1	Mt1:40095879..40095889	Medtr1g089130
PM	AMB.149	Mt1:40103153..40103163	Medtr1g089110
PM	intron.1	Mt1:40106791..40106801	Medtr1g089110
PM	3UTR.1	Mt1:40112559..40112569	Medtr1g089570
PM	3UTR.1	Mt1:40112605..40112615	Medtr1g089570
PM	3UTR.1	Mt1:40112681..40112691	Medtr1g089570
PM	3UTR.1	Mt1:40112706..40112716	Medtr1g089570
PM	3UTR.354	Mt1:40143477..40143487	Medtr1g089630
PM	AMB.12	Mt1:40143784..40143794	Medtr1g089630
PM	igt.1	Mt1:40170572..40170582	Medtr1te089760.igt
PM	3UTR.2	Mt1:40170636..40170646	Medtr1te089760
PM	3UTR.1	Mt1:40170669..40170679	Medtr1te089760
PM	igt.2	Mt1:40220259..40220269	Medtr1g089865.igt
PM	igt.53	Mt1:40220555..40220565	Medtr1g089865.igt
PM	AMB.93	Mt1:40220586..40220596	Medtr1g089865
PM	AMB.5	Mt1:40220663..40220673	Medtr1g089865
PM	AMB.1	Mt1:40220720..40220730	Medtr1g089865
PM	AMB.10	Mt1:40220802..40220812	Medtr1g089865
PM	AMB.5	Mt1:40254692..40254702	Medtr1g089900
PM	AMB.2	Mt1:40254734..40254744	Medtr1g089900
PM	AMB.47	Mt1:40254839..40254849	Medtr1g089900
PM	AMB.7	Mt1:40254930..40254940	Medtr1g089900
PM	3UTR.1612	Mt1:40296943..40296953	Medtr1g089980
PM	3UTR.1	Mt1:40297032..40297042	Medtr1g089980
PM	3UTR.1	Mt1:40297077..40297087	Medtr1g089980
PM	3UTR.1	Mt1:40297158..40297168	Medtr1g089980
PM	CDS.2	Mt1:40297369..40297379	Medtr1g089980
PM	CDS.1	Mt1:40297606..40297616	Medtr1g089980
PM	3UTR.8	Mt1:40301833..40301843	Medtr1g090010
PM	3UTR.4	Mt1:40324976..40324986	Medtr1g090060
PM	3UTR.6	Mt1:40325104..40325114	Medtr1g090060
PM	3UTR.6	Mt1:40325133..40325143	Medtr1g090060
PM	3UTR.4412	Mt1:40329599..40329609	Medtr1g090070
PM	3UTR.7	Mt1:40364768..40364778	Medtr1g090130
PM	3UTR.1	Mt1:40376362..40376372	Medtr1g090140
PM	3UTR.3	Mt1:40376394..40376404	Medtr1g090140
PM	3UTR.1	Mt1:40404789..40404799	Medtr1g090190
PM	igt.1	Mt1:40442851..40442861	Medtr1g090290.igt
PM	igt.2	Mt1:40443952..40443962	Medtr1g090290.igt
PM	3UTR.8	Mt1:40444248..40444258	Medtr1g090290
PM	3UTR.57	Mt1:40444286..40444296	Medtr1g090290
PM	3UTR.11	Mt1:40444340..40444350	Medtr1g090290
PM	3UTR.59	Mt1:40444386..40444396	Medtr1g090290
PM	3UTR.1	Mt1:40454569..40454579	Medtr1g090310
PM	3UTR.1	Mt1:40454687..40454697	Medtr1g090310
PM	3UTR.2	Mt1:40454849..40454859	Medtr1g090310
PM	3UTR.2	Mt1:40454926..40454936	Medtr1g090310
PM	3UTR.2	Mt1:40454994..40455004	Medtr1g090310
PM	3UTR.1	Mt1:40455052..40455062	Medtr1g090310
PM	3UTR.8	Mt1:40484939..40484949	Medtr1g090350
PM	3UTR.5	Mt1:40527570..40527580	Medtr1g090490
PM	3UTR.8	Mt1:40550093..40550103	Medtr1g090550
PM	3UTR.1	Mt1:40550157..40550167	Medtr1g090550
PM	3UTR.1	Mt1:40586148..40586158	Medtr1g090640
PM	igt.1	Mt1:40642350..40642360	Medtr1g090683.igt
PM	igt.1	Mt1:40642404..40642414	Medtr1g090683.igt
PM	3UTR.1	Mt1:40643334..40643344	Medtr1g090683
PM	3UTR.56	Mt1:40643391..40643401	Medtr1g090683
PM	3UTR.4	Mt1:40643591..40643601	Medtr1g090683
PM	3UTR.1	Mt1:40652056..40652066	Medtr1g090687
PM	3UTR.1	Mt1:40652105..40652115	Medtr1g090687
PM	3UTR.1	Mt1:40652171..40652181	Medtr1g090687
PM	igt.1	Mt1:40738626..40738636	Medtr1g090730.igt
PM	AMB.2	Mt1:40743688..40743698	Medtr1g090730
PM	AMB.1	Mt1:40743716..40743726	Medtr1g090730
PM	AMB.1	Mt1:40743754..40743764	Medtr1g090730
PM	igt.13	Mt1:40758254..40758264	Medtr1g090740.igt
PM	3UTR.713	Mt1:40758383..40758393	Medtr1g090740
PM	igt.6	Mt1:40839987..40839997	Medtr1g090817.igt
PM	igt.2	Mt1:40840041..40840051	Medtr1g090817.igt
PM	igt.68	Mt1:40840152..40840162	Medtr1g090817.igt
PM	igt.16	Mt1:40840234..40840244	Medtr1g090817.igt
PM	igt.4	Mt1:40840283..40840293	Medtr1g090817.igt
PM	3UTR.1	Mt1:40851031..40851041	Medtr1g090827
PM	3UTR.1	Mt1:40851069..40851079	Medtr1g090827
PM	3UTR.13	Mt1:40851120..40851130	Medtr1g090827
PM	3UTR.5	Mt1:40851173..40851183	Medtr1g090827
PM	3UTR.7	Mt1:40851231..40851241	Medtr1g090827
PM	CDS.1	Mt1:40852768..40852778	Medtr1g090827
PM	CDS.1	Mt1:40853369..40853379	Medtr1g090827
PM	CDS.1	Mt1:40853608..40853618	Medtr1g090827
PM	CDS.1	Mt1:40853749..40853759	Medtr1g090827
PM	CDS.1	Mt1:40853865..40853875	Medtr1g090827
PM	3UTR.1	Mt1:40903385..40903395	Medtr1g090853
PM	3UTR.2	Mt1:40903493..40903503	Medtr1g090853
PM	3UTR.7	Mt1:40911764..40911774	Medtr1g090860
PM	3UTR.108	Mt1:40926989..40926999	Medtr1g090867
PM	CDS.1	Mt1:40931257..40931267	Medtr1g090867
PM	3UTR.1	Mt1:40938637..40938647	Medtr1g090873
PM	3UTR.877	Mt1:40938815..40938825	Medtr1g090873
PM	3UTR.62	Mt1:40938860..40938870	Medtr1g090873
PM	intron.1	Mt1:40940854..40940864	Medtr1g090873
PM	intron.4	Mt1:40941444..40941454	Medtr1g090873
PM	3UTR.1	Mt1:41010576..41010586	Medtr1g090917
PM	3UTR.1	Mt1:41010740..41010750	Medtr1g090917
PM	3UTR.5	Mt1:41010770..41010780	Medtr1g090917
PM	3UTR.2	Mt1:41020336..41020346	Medtr1g090920
PM	CDS.1	Mt1:41022143..41022153	Medtr1g090920
PM	3UTR.10	Mt1:41142803..41142813	Medtr1g091023
PM	3UTR.2	Mt1:41173598..41173608	Medtr1g091040
PM	3UTR.3	Mt1:41173676..41173686	Medtr1g091040
PM	3UTR.1	Mt1:41405227..41405237	Medtr1g091930
PM	igt.2	Mt1:41469809..41469819	Medtr1g492600.igt
PM	igt.1	Mt1:41503899..41503909	Medtr1g492630.igt
PM	AMB.1	Mt1:41515416..41515426	Medtr1g492640
PM	AMB.15	Mt1:41515458..41515468	Medtr1g492640
PM	AMB.2908	Mt1:41515650..41515660	Medtr1g492640
PM	igt.1	Mt1:41531551..41531561	Medtr1g492690.igt
PM	igt.4	Mt1:41566751..41566761	Medtr1g492750.igt
PM	igt.1	Mt1:41566811..41566821	Medtr1g492750.igt
PM	igt.1	Mt1:41566883..41566893	Medtr1g492750.igt
PM	igt.16	Mt1:41567051..41567061	Medtr1g492750.igt
PM	igt.1	Mt1:41596577..41596587	Medtr1g492770.igt
PM	3UTR.2	Mt1:41603992..41604002	Medtr1g492790
PM	3UTR.1	Mt1:41631470..41631480	Medtr1g492840
PM	3UTR.63	Mt1:41631646..41631656	Medtr1g492840
PM	3UTR.11	Mt1:41631701..41631711	Medtr1g492840
PM	CDS.1	Mt1:41632532..41632542	Medtr1g492840
PM	AMB.1	Mt1:41660458..41660468	Medtr1g492880
PM	AMB.1	Mt1:41660667..41660677	Medtr1g492880
PM	AMB.1	Mt1:41660730..41660740	Medtr1g492880
PM	3UTR.1	Mt1:41684711..41684721	Medtr1g492950
PM	3UTR.1	Mt1:41684749..41684759	Medtr1g492950
PM	3UTR.2	Mt1:41726429..41726439	Medtr1g092670
PM	3UTR.2	Mt1:41732169..41732179	Medtr1g092690
PM	3UTR.1	Mt1:41732323..41732333	Medtr1g092690
PM	3UTR.29	Mt1:41763388..41763398	Medtr1g092770
PM	3UTR.137	Mt1:41763447..41763457	Medtr1g092770
PM	3UTR.196	Mt1:41763501..41763511	Medtr1g092770
PM	3UTR.1	Mt1:41763596..41763606	Medtr1g092770
PM	3UTR.5	Mt1:41813085..41813095	Medtr1g092860
PM	3UTR.304	Mt1:41813280..41813290	Medtr1g092860
PM	intron.4	Mt1:41814013..41814023	Medtr1g092860
PM	3UTR.10	Mt1:41848815..41848825	Medtr1g092920
PM	intron.1	Mt1:41893221..41893231	Medtr1g093020
PM	3UTR.1	Mt1:41904835..41904845	Medtr1g093060
PM	3UTR.2	Mt1:41904872..41904882	Medtr1g093060
PM	3UTR.1	Mt1:41904933..41904943	Medtr1g093060
PM	3UTR.6	Mt1:41904981..41904991	Medtr1g093060
PM	3UTR.4	Mt1:41905018..41905028	Medtr1g093060
PM	3UTR.2	Mt1:41905044..41905054	Medtr1g093060
PM	3UTR.50	Mt1:41905124..41905134	Medtr1g093060
PM	3UTR.1	Mt1:41905255..41905265	Medtr1g093060
PM	3UTR.1	Mt1:41951261..41951271	Medtr1g093600
PM	3UTR.24	Mt1:41951382..41951392	Medtr1g093600
PM	CDS.58	Mt1:41951843..41951853	Medtr1g093600
PM	CDS.45	Mt1:41952117..41952127	Medtr1g093600
PM	CDS.61	Mt1:41952174..41952184	Medtr1g093600
PM	3UTR.1	Mt1:41975749..41975759	Medtr1te093630
PM	3UTR.1	Mt1:42003771..42003781	Medtr1g093670
PM	igt.1	Mt1:42011988..42011998	Medtr1g093680.igt
PM	3UTR.1	Mt1:42012467..42012477	Medtr1g093680
PM	3UTR.1	Mt1:42012512..42012522	Medtr1g093680
PM	3UTR.1	Mt1:42060106..42060116	Medtr1g093750
PM	3UTR.2	Mt1:42076250..42076260	Medtr1g093770
PM	3UTR.3	Mt1:42076390..42076400	Medtr1g093770
PM	3UTR.1	Mt1:42076506..42076516	Medtr1g093770
PM	3UTR.3	Mt1:42083801..42083811	Medtr1g093790
PM	3UTR.6	Mt1:42083828..42083838	Medtr1g093790
PM	3UTR.2	Mt1:42084126..42084136	Medtr1g093790
PM	CDS.1	Mt1:42084353..42084363	Medtr1g093790
PM	CDS.1	Mt1:42084650..42084660	Medtr1g093790
PM	intron.1	Mt1:42084692..42084702	Medtr1g093790
PM	igt.17	Mt1:42097635..42097645	Medtr1g093850.igt
PM	igt.2	Mt1:42097713..42097723	Medtr1g093850.igt
PM	3UTR.2	Mt1:42107428..42107438	Medtr1g093850
PM	CDS.2	Mt1:42110270..42110280	Medtr1g093850
PM	3UTR.16	Mt1:42114314..42114324	Medtr1g093860
PM	3UTR.352	Mt1:42114397..42114407	Medtr1g093860
PM	3UTR.1	Mt1:42114480..42114490	Medtr1g093860
PM	3UTR.1	Mt1:42114815..42114825	Medtr1g093860
PM	igt.1	Mt1:42191200..42191210	Medtr1g093975.igt
PM	3UTR.2	Mt1:42345950..42345960	Medtr1g094165
PM	3UTR.1	Mt1:42345982..42345992	Medtr1g094165
PM	3UTR.1	Mt1:42346118..42346128	Medtr1g094165
PM	CDS.1	Mt1:42353562..42353572	Medtr1g094165
PM	CDS.2	Mt1:42354417..42354427	Medtr1g094165
PM	igt.1	Mt1:42413915..42413925	Medtr1g094215.igt
PM	3UTR.8	Mt1:42419730..42419740	Medtr1g094215
PM	3UTR.2	Mt1:42419759..42419769	Medtr1g094215
PM	3UTR.1	Mt1:42419798..42419808	Medtr1g094215
PM	CDS.3	Mt1:42420482..42420492	Medtr1g094215
PM	3UTR.9	Mt1:42425515..42425525	Medtr1g094220
PM	AMB.1	Mt1:42426102..42426112	Medtr1g094220
PM	AMB.1	Mt1:42426148..42426158	Medtr1g094220
PM	AMB.10	Mt1:42426190..42426200	Medtr1g094220
PM	AMB.1	Mt1:42426345..42426355	Medtr1g094220
PM	3UTR.2	Mt1:42537436..42537446	Medtr1g094650
PM	3UTR.33	Mt1:42565587..42565597	Medtr1g094680
PM	3UTR.1	Mt1:42573898..42573908	Medtr1g094720
PM	3UTR.1	Mt1:42573978..42573988	Medtr1g094720
PM	3UTR.1	Mt1:42579735..42579745	Medtr1g094740
PM	3UTR.1	Mt1:42579789..42579799	Medtr1g094740
PM	CDS.1	Mt1:42580781..42580791	Medtr1g094740
PM	CDS.1	Mt1:42580806..42580816	Medtr1g094740
PM	3UTR.5	Mt1:42608817..42608827	Medtr1g094780
PM	3UTR.4	Mt1:42656717..42656727	Medtr1g094840
PM	igt.1	Mt1:42668530..42668540	Medtr1g094910.igt
PM	igt.80	Mt1:42674175..42674185	Medtr1g094910.igt
PM	3UTR.2	Mt1:42746401..42746411	Medtr1g094980
PM	3UTR.1	Mt1:42746490..42746500	Medtr1g094980
PM	3UTR.3	Mt1:42746761..42746771	Medtr1g094980
PM	3UTR.4	Mt1:42746796..42746806	Medtr1g094980
PM	3UTR.5	Mt1:42763922..42763932	Medtr1g095000
PM	3UTR.7	Mt1:42763984..42763994	Medtr1g095000
PM	3UTR.1	Mt1:42764076..42764086	Medtr1g095000
PM	igt.1	Mt1:42795982..42795992	Medtr1g095110.igt
PM	igt.10	Mt1:42796342..42796352	Medtr1g095110.igt
PM	3UTR.1	Mt1:42869061..42869071	Medtr1g095250
PM	3UTR.18	Mt1:42869113..42869123	Medtr1g095250
PM	3UTR.31	Mt1:42869169..42869179	Medtr1g095250
PM	3UTR.1	Mt1:42869285..42869295	Medtr1g095250
PM	3UTR.2	Mt1:42961799..42961809	Medtr1g095510
PM	3UTR.16	Mt1:42978895..42978905	Medtr1g095560
PM	3UTR.18	Mt1:42978949..42978959	Medtr1g095560
PM	3UTR.5	Mt1:42979045..42979055	Medtr1g095560
PM	intron.1	Mt1:42980052..42980062	Medtr1g095560
PM	igt.1	Mt1:42995340..42995350	Medtr1g095580.igt
PM	igt.1	Mt1:42997409..42997419	Medtr1g095580.igt
PM	AMB.1	Mt1:43004613..43004623	Medtr1g095580
PM	3UTR.1	Mt1:43016024..43016034	Medtr1g095600
PM	3UTR.4	Mt1:43016126..43016136	Medtr1g095600
PM	3UTR.1	Mt1:43026504..43026514	Medtr1g095620
PM	3UTR.2	Mt1:43026580..43026590	Medtr1g095620
PM	3UTR.1	Mt1:43026662..43026672	Medtr1g095620
PM	3UTR.15	Mt1:43026717..43026727	Medtr1g095620
PM	3UTR.12	Mt1:43026783..43026793	Medtr1g095620
PM	3UTR.1	Mt1:43043783..43043793	Medtr1g095650
PM	3UTR.1	Mt1:43043813..43043823	Medtr1g095650
PM	3UTR.3	Mt1:43043912..43043922	Medtr1g095650
PM	igt.3	Mt1:43049852..43049862	Medtr1g095660.igt
PM	igt.7	Mt1:43049939..43049949	Medtr1g095660.igt
PM	3UTR.3852	Mt1:43050137..43050147	Medtr1g095660
PM	igt.1	Mt1:43066269..43066279	Medtr1g095703.igt
PM	3UTR.1	Mt1:43130380..43130390	Medtr1g095830
PM	3UTR.7	Mt1:43130535..43130545	Medtr1g095830
PM	3UTR.954	Mt1:43130619..43130629	Medtr1g095830
PM	igt.1	Mt1:43135168..43135178	Medtr1g095850.igt
PM	3UTR.3	Mt1:43177884..43177894	Medtr1g095910
PM	3UTR.2	Mt1:43177943..43177953	Medtr1g095910
PM	igt.19	Mt1:43187947..43187957	Medtr1g095950.igt
PM	igt.1	Mt1:43187980..43187990	Medtr1g095950.igt
PM	3UTR.3	Mt1:43211447..43211457	Medtr1g095950
PM	3UTR.9	Mt1:43228997..43229007	Medtr1g096140
PM	3UTR.13	Mt1:43229079..43229089	Medtr1g096140
PM	3UTR.1	Mt1:43243808..43243818	Medtr1g096170
PM	igt.15	Mt1:43307241..43307251	Medtr1g096230.igt
PM	igt.7	Mt1:43307299..43307309	Medtr1g096230.igt
PM	igt.7	Mt1:43307352..43307362	Medtr1g096230.igt
PM	igt.128	Mt1:43307434..43307444	Medtr1g096230.igt
PM	igt.220	Mt1:43307502..43307512	Medtr1g096230.igt
PM	igt.12	Mt1:43307538..43307548	Medtr1g096230.igt
PM	igt.1	Mt1:43308111..43308121	Medtr1g096230.igt
PM	3UTR.7	Mt1:43321603..43321613	Medtr1g096230
PM	3UTR.4	Mt1:43337147..43337157	Medtr1g096270
PM	3UTR.1610	Mt1:43337332..43337342	Medtr1g096270
PM	3UTR.36	Mt1:43337501..43337511	Medtr1g096270
PM	CDS.4	Mt1:43337651..43337661	Medtr1g096270
PM	CDS.1	Mt1:43337746..43337756	Medtr1g096270
PM	3UTR.1	Mt1:43368934..43368944	Medtr1g096320
PM	3UTR.9	Mt1:43368974..43368984	Medtr1g096320
PM	3UTR.2	Mt1:43449949..43449959	Medtr1g096460
PM	3UTR.15	Mt1:43450019..43450029	Medtr1g096460
PM	3UTR.2	Mt1:43462246..43462256	Medtr1g096490
PM	igt.1	Mt1:43517955..43517965	Medtr1g096600.igt
PM	3UTR.20	Mt1:43594902..43594912	Medtr1g096780
PM	3UTR.6	Mt1:43594939..43594949	Medtr1g096780
PM	3UTR.4	Mt1:43595024..43595034	Medtr1g096780
PM	3UTR.1	Mt1:43595064..43595074	Medtr1g096780
PM	3UTR.1	Mt1:43604448..43604458	Medtr1g096790
PM	3UTR.2593	Mt1:43604553..43604563	Medtr1g096790
PM	intron.1	Mt1:43617251..43617261	Medtr1g096810
PM	3UTR.1	Mt1:43651559..43651569	Medtr1g096880
PM	3UTR.2	Mt1:43651586..43651596	Medtr1g096880
PM	3UTR.970	Mt1:43663127..43663137	Medtr1g096910
PM	3UTR.5	Mt1:43663325..43663335	Medtr1g096910
PM	3UTR.16	Mt1:43663398..43663408	Medtr1g096910
PM	3UTR.225	Mt1:43663482..43663492	Medtr1g096910
PM	3UTR.1	Mt1:43705121..43705131	Medtr1g096970
PM	3UTR.10	Mt1:43705161..43705171	Medtr1g096970
PM	3UTR.1	Mt1:43705238..43705248	Medtr1g096970
PM	igt.1	Mt1:43717487..43717497	Medtr1g096990.igt
PM	igt.12	Mt1:43725038..43725048	Medtr1g097070.igt
PM	igt.6	Mt1:43725570..43725580	Medtr1g097070.igt
PM	igt.8	Mt1:43725668..43725678	Medtr1g097070.igt
PM	3UTR.64	Mt1:43816489..43816499	Medtr1g097140
PM	3UTR.2	Mt1:43816558..43816568	Medtr1g097140
PM	3UTR.1	Mt1:43825493..43825503	Medtr1g097160
PM	3UTR.2	Mt1:43825602..43825612	Medtr1g097160
PM	3UTR.1	Mt1:43825818..43825828	Medtr1g097160
PM	3UTR.1	Mt1:43861897..43861907	Medtr1g097240
PM	3UTR.6	Mt1:43873268..43873278	Medtr1g097280
PM	3UTR.1	Mt1:43886535..43886545	Medtr1g097300
PM	3UTR.8	Mt1:43886575..43886585	Medtr1g097300
PM	3UTR.2	Mt1:43921963..43921973	Medtr1g097380
PM	3UTR.79	Mt1:43922058..43922068	Medtr1g097380
PM	3UTR.4	Mt1:43922111..43922121	Medtr1g097380
PM	AMB.2	Mt1:43941331..43941341	Medtr1g097400
PM	AMB.19	Mt1:43941395..43941405	Medtr1g097400
PM	igt.1	Mt1:43958096..43958106	Medtr1g097470.igt
PM	igt.1	Mt1:44100756..44100766	Medtr1g097850.igt
PM	3UTR.1	Mt1:44102204..44102214	Medtr1g097850
PM	3UTR.1	Mt1:44102230..44102240	Medtr1g097850
PM	3UTR.6	Mt1:44102255..44102265	Medtr1g097850
PM	3UTR.10	Mt1:44102309..44102319	Medtr1g097850
PM	3UTR.20	Mt1:44102387..44102397	Medtr1g097850
PM	igt.1	Mt1:44127779..44127789	Medtr1g097955.igt
PM	igt.2	Mt1:44168810..44168820	Medtr1g098180.igt
PM	igt.8	Mt1:44168862..44168872	Medtr1g098180.igt
PM	igt.1	Mt1:44171374..44171384	Medtr1g098180.igt
PM	3UTR.1	Mt1:44211386..44211396	Medtr1g098240
PM	3UTR.37	Mt1:44278679..44278689	Medtr1g098360
PM	CDS.2	Mt1:44278881..44278891	Medtr1g098360
PM	CDS.2	Mt1:44279010..44279020	Medtr1g098360
PM	CDS.47	Mt1:44279045..44279055	Medtr1g098360
PM	3UTR.1	Mt1:44280560..44280570	Medtr1g098370
PM	3UTR.8	Mt1:44280601..44280611	Medtr1g098370
PM	3UTR.4	Mt1:44280631..44280641	Medtr1g098370
PM	3UTR.1	Mt1:44330878..44330888	Medtr1g098460
PM	3UTR.5	Mt1:44331116..44331126	Medtr1g098460
PM	3UTR.2	Mt1:44331151..44331161	Medtr1g098460
PM	3UTR.2	Mt1:44331201..44331211	Medtr1g098460
PM	3UTR.1	Mt1:44358695..44358705	Medtr1g098530
PM	igt.1	Mt1:44365947..44365957	Medtr1g098540.igt
PM	3UTR.9222	Mt1:44366454..44366464	Medtr1g098540
PM	CDS.1	Mt1:44366659..44366669	Medtr1g098540
PM	CDS.1	Mt1:44366792..44366802	Medtr1g098540
PM	CDS.2	Mt1:44367123..44367133	Medtr1g098540
PM	CDS.1	Mt1:44368337..44368347	Medtr1g098540
PM	AMB.1	Mt1:44392221..44392231	Medtr1g098580
PM	AMB.3	Mt1:44392303..44392313	Medtr1g098580
PM	3UTR.1	Mt1:44398313..44398323	Medtr1g098590
PM	3UTR.4	Mt1:44398390..44398400	Medtr1g098590
PM	3UTR.1	Mt1:44398445..44398455	Medtr1g098590
PM	3UTR.5	Mt1:44459073..44459083	Medtr1g098700
PM	3UTR.225	Mt1:44497654..44497664	Medtr1g098790
PM	3UTR.47	Mt1:44497812..44497822	Medtr1g098790
PM	3UTR.1	Mt1:44497875..44497885	Medtr1g098790
PM	intron.1	Mt1:44498742..44498752	Medtr1g098790
PM	intron.4	Mt1:44498775..44498785	Medtr1g098790
PM	intron.2	Mt1:44498938..44498948	Medtr1g098790
PM	CDS.1	Mt1:44500038..44500048	Medtr1g098790
PM	igt.3	Mt1:44508582..44508592	Medtr1g098840.igt
PM	3UTR.4	Mt1:44552332..44552342	Medtr1g098900
PM	3UTR.5	Mt1:44552429..44552439	Medtr1g098900
PM	3UTR.39	Mt1:44552492..44552502	Medtr1g098900
PM	3UTR.17	Mt1:44552661..44552671	Medtr1g098900
PM	CDS.1	Mt1:44553076..44553086	Medtr1g098900
PM	CDS.1	Mt1:44553283..44553293	Medtr1g098900
PM	CDS.1	Mt1:44553328..44553338	Medtr1g098900
PM	3UTR.4	Mt1:44577567..44577577	Medtr1g098920
PM	3UTR.2	Mt1:44577643..44577653	Medtr1g098920
PM	CDS.1	Mt1:44578492..44578502	Medtr1g098920
PM	3UTR.71	Mt1:44727103..44727113	Medtr1g099150
PM	3UTR.3	Mt1:44727264..44727274	Medtr1g099150
PM	3UTR.4	Mt1:44727455..44727465	Medtr1g099150
PM	intron.17	Mt1:44727993..44728003	Medtr1g099150
PM	intron.2	Mt1:44728055..44728065	Medtr1g099150
PM	AMB.1	Mt1:44748891..44748901	Medtr1g099190
PM	3UTR.12	Mt1:44766935..44766945	Medtr1g099220
PM	3UTR.12	Mt1:44767031..44767041	Medtr1g099220
PM	CDS.1	Mt1:44770921..44770931	Medtr1g099220
PM	igt.1	Mt1:44814123..44814133	Medtr1g099360.igt
PM	igt.2	Mt1:44816801..44816811	Medtr1g099360.igt
PM	igt.2	Mt1:44838286..44838296	Medtr1g099360.igt
PM	3UTR.8	Mt1:44850143..44850153	Medtr1g099360
PM	3UTR.3	Mt1:44870919..44870929	Medtr1g099380
PM	3UTR.3	Mt1:44870948..44870958	Medtr1g099380
PM	igt.3	Mt1:44883412..44883422	Medtr1g099500.igt
PM	igt.2	Mt1:44884809..44884819	Medtr1g099500.igt
PM	3UTR.2	Mt1:44951123..44951133	Medtr1g099520
PM	3UTR.2	Mt1:45035456..45035466	Medtr1g099800
PM	3UTR.59	Mt1:45035567..45035577	Medtr1g099800
PM	3UTR.9	Mt1:45035665..45035675	Medtr1g099800
PM	CDS.3	Mt1:45035919..45035929	Medtr1g099800
PM	3UTR.3	Mt1:45040745..45040755	Medtr1g099810
PM	AMB.46	Mt1:45040818..45040828	Medtr1g099810
PM	AMB.1	Mt1:45040914..45040924	Medtr1g099810
PM	CDS.3	Mt1:45041182..45041192	Medtr1g099810
PM	CDS.1	Mt1:45060929..45060939	Medtr1g099840
PM	igt.1	Mt1:45090763..45090773	Medtr1g100100.igt
PM	igt.1	Mt1:45090825..45090835	Medtr1g100100.igt
PM	3UTR.1	Mt1:45094189..45094199	Medtr1g100100
PM	igt.1	Mt1:45097038..45097048	Medtr1g100110.igt
PM	3UTR.1	Mt1:45097183..45097193	Medtr1g100110
PM	igt.2	Mt1:45104357..45104367	Medtr1g100220.igt
PM	3UTR.1	Mt1:45165675..45165685	Medtr1g100220
PM	3UTR.2	Mt1:45165760..45165770	Medtr1g100220
PM	intron.1	Mt1:45167914..45167924	Medtr1g100220
PM	3UTR.1	Mt1:45175337..45175347	Medtr1g100240
PM	3UTR.40	Mt1:45175503..45175513	Medtr1g100240
PM	3UTR.53	Mt1:45175574..45175584	Medtr1g100240
PM	CDS.1	Mt1:45175783..45175793	Medtr1g100240
PM	CDS.1	Mt1:45175848..45175858	Medtr1g100240
PM	CDS.2	Mt1:45175888..45175898	Medtr1g100240
PM	CDS.1	Mt1:45177284..45177294	Medtr1g100240
PM	3UTR.1	Mt1:45202619..45202629	Medtr1g100305
PM	3UTR.1	Mt1:45202646..45202656	Medtr1g100305
PM	3UTR.28	Mt1:45202747..45202757	Medtr1g100305
PM	3UTR.2	Mt1:45202776..45202786	Medtr1g100305
PM	3UTR.38	Mt1:45209029..45209039	Medtr1g100315
PM	3UTR.8	Mt1:45209112..45209122	Medtr1g100315
PM	3UTR.3	Mt1:45209158..45209168	Medtr1g100315
PM	CDS.1	Mt1:45213659..45213669	Medtr1g100315
PM	AMB.5	Mt1:45227828..45227838	Medtr1g100335
PM	AMB.12	Mt1:45227923..45227933	Medtr1g100335
PM	3UTR.2	Mt1:45245241..45245251	Medtr1g100395
PM	3UTR.14	Mt1:45245302..45245312	Medtr1g100395
PM	3UTR.1	Mt1:45251614..45251624	Medtr1g100810
PM	CDS.1	Mt1:45252800..45252810	Medtr1g100810
PM	3UTR.25	Mt1:45258869..45258879	Medtr1g100820
PM	3UTR.1	Mt1:45259119..45259129	Medtr1g100820
PM	intron.2	Mt1:45264053..45264063	Medtr1g100820
PM	3UTR.5	Mt1:45300943..45300953	Medtr1g100900
PM	AMB.1	Mt1:45326784..45326794	Medtr1g100950
PM	3UTR.2	Mt1:45340160..45340170	Medtr1g100970
PM	3UTR.54	Mt1:45340303..45340313	Medtr1g100970
PM	3UTR.2	Mt1:45353122..45353132	Medtr1g100980
PM	3UTR.1	Mt1:45353487..45353497	Medtr1g100980
PM	3UTR.2	Mt1:45353530..45353540	Medtr1g100980
PM	3UTR.29	Mt1:45353594..45353604	Medtr1g100980
PM	3UTR.68	Mt1:45410289..45410299	Medtr1g101040
PM	3UTR.1	Mt1:45410358..45410368	Medtr1g101040
PM	3UTR.1	Mt1:45410494..45410504	Medtr1g101040
PM	AMB.14	Mt1:45439900..45439910	Medtr1g101100
PM	AMB.1	Mt1:45440017..45440027	Medtr1g101100
PM	AMB.2	Mt1:45440593..45440603	Medtr1g101100
PM	3UTR.8	Mt1:45452033..45452043	Medtr1g101130
PM	igt.4	Mt1:45497360..45497370	Medtr1g101230.igt
PM	igt.3	Mt1:45512220..45512230	Medtr1g100593.igt
PM	AMB.1	Mt1:45520708..45520718	Medtr1g100593
PM	AMB.1	Mt1:45522119..45522129	Medtr1g100593
PM	3UTR.1	Mt1:45525262..45525272	Medtr1g100597
PM	3UTR.2	Mt1:45542371..45542381	Medtr1g100623
PM	3UTR.6	Mt1:45542415..45542425	Medtr1g100623
PM	3UTR.19	Mt1:45553599..45553609	Medtr1g100633
PM	3UTR.9	Mt1:45553658..45553668	Medtr1g100633
PM	3UTR.3	Mt1:45553711..45553721	Medtr1g100633
PM	3UTR.1	Mt1:45553776..45553786	Medtr1g100633
PM	3UTR.2	Mt1:45553836..45553846	Medtr1g100633
PM	AMB.51	Mt1:45554124..45554134	Medtr1g100633
PM	CDS.1	Mt1:45554955..45554965	Medtr1g100633
PM	CDS.1	Mt1:45555047..45555057	Medtr1g100633
PM	igt.8	Mt1:45578504..45578514	Medtr1g100653.igt
PM	igt.2	Mt1:45578622..45578632	Medtr1g100653.igt
PM	igt.1	Mt1:45582432..45582442	Medtr1g100653.igt
PM	3UTR.15	Mt1:45603961..45603971	Medtr1g100667
PM	3UTR.67	Mt1:45604063..45604073	Medtr1g100667
PM	3UTR.1	Mt1:45604116..45604126	Medtr1g100667
PM	igt.1	Mt1:45612498..45612508	Medtr1g100673.igt
PM	igt.1	Mt1:45612575..45612585	Medtr1g100673.igt
PM	3UTR.1	Mt1:45613101..45613111	Medtr1g100673
PM	3UTR.1	Mt1:45613128..45613138	Medtr1g100673
PM	3UTR.14	Mt1:45613167..45613177	Medtr1g100673
PM	3UTR.7	Mt1:45613281..45613291	Medtr1g100673
PM	3UTR.1	Mt1:45613490..45613500	Medtr1g100673
PM	3UTR.1	Mt1:45613530..45613540	Medtr1g100673
PM	3UTR.1	Mt1:45731521..45731531	Medtr1g100797
PM	3UTR.3	Mt1:45731560..45731570	Medtr1g100797
PM	3UTR.1	Mt1:45731596..45731606	Medtr1g100797
PM	3UTR.1	Mt1:45731672..45731682	Medtr1g100797
PM	3UTR.2	Mt1:45767903..45767913	Medtr1g101330
PM	3UTR.2	Mt1:45767936..45767946	Medtr1g101330
PM	intron.1	Mt1:45772529..45772539	Medtr1g101330
PM	3UTR.1	Mt1:45802029..45802039	Medtr1g101400
PM	3UTR.49	Mt1:45802164..45802174	Medtr1g101400
PM	3UTR.1	Mt1:45802215..45802225	Medtr1g101400
PM	3UTR.1	Mt1:45852245..45852255	Medtr1g101520
PM	3UTR.2	Mt1:45852292..45852302	Medtr1g101520
PM	3UTR.18	Mt1:45852318..45852328	Medtr1g101520
PM	3UTR.1	Mt1:45852368..45852378	Medtr1g101520
PM	3UTR.3	Mt1:45890792..45890802	Medtr1g101620
PM	3UTR.14	Mt1:45890873..45890883	Medtr1g101620
PM	3UTR.143	Mt1:45890964..45890974	Medtr1g101620
PM	3UTR.7	Mt1:45891092..45891102	Medtr1g101620
PM	3UTR.63	Mt1:45891133..45891143	Medtr1g101620
PM	CDS.1	Mt1:45892054..45892064	Medtr1g101620
PM	intron.1	Mt1:45892565..45892575	Medtr1g101620
PM	CDS.2	Mt1:45893227..45893237	Medtr1g101620
PM	CDS.1	Mt1:45894933..45894943	Medtr1g101620
PM	CDS.2	Mt1:45899682..45899692	Medtr1g101620
PM	3UTR.1	Mt1:45902238..45902248	Medtr1g101630
PM	3UTR.1	Mt1:45902319..45902329	Medtr1g101630
PM	3UTR.1	Mt1:45902387..45902397	Medtr1g101630
PM	3UTR.1	Mt1:45902415..45902425	Medtr1g101630
PM	3UTR.6	Mt1:45902458..45902468	Medtr1g101630
PM	3UTR.1	Mt1:45902653..45902663	Medtr1g101630
PM	igt.1	Mt1:45924302..45924312	Medtr1g101785.igt
PM	igt.1	Mt1:45950837..45950847	Medtr1g101785.igt
PM	3UTR.2	Mt1:45974574..45974584	Medtr1g101840
PM	3UTR.2	Mt1:45974645..45974655	Medtr1g101840
PM	3UTR.3	Mt1:45974737..45974747	Medtr1g101840
PM	3UTR.1	Mt1:45974782..45974792	Medtr1g101840
PM	3UTR.2	Mt1:46145306..46145316	Medtr1g102190
PM	igt.1	Mt1:46161792..46161802	Medtr1g102230.igt
PM	3UTR.9	Mt1:46174873..46174883	Medtr1g102240
PM	3UTR.3	Mt1:46174927..46174937	Medtr1g102240
PM	3UTR.8	Mt1:46175039..46175049	Medtr1g102240
PM	3UTR.4	Mt1:46175078..46175088	Medtr1g102240
PM	CDS.1	Mt1:46175355..46175365	Medtr1g102240
PM	igt.1	Mt1:46221938..46221948	Medtr1g102370.igt
PM	igt.1	Mt1:46221980..46221990	Medtr1g102370.igt
PM	3UTR.1	Mt1:46229471..46229481	Medtr1g102370
PM	3UTR.2	Mt1:46229536..46229546	Medtr1g102370
PM	3UTR.1	Mt1:46229632..46229642	Medtr1g102370
PM	igt.2	Mt1:46244823..46244833	Medtr1g102410.igt
PM	3UTR.1	Mt1:46250992..46251002	Medtr1g102420
PM	3UTR.72	Mt1:46251061..46251071	Medtr1g102420
PM	3UTR.7	Mt1:46251117..46251127	Medtr1g102420
PM	3UTR.6	Mt1:46254562..46254572	Medtr1g102425
PM	3UTR.3	Mt1:46254606..46254616	Medtr1g102425
PM	3UTR.10	Mt1:46259222..46259232	Medtr1g102430
PM	3UTR.1	Mt1:46266087..46266097	Medtr1g102450
PM	3UTR.1	Mt1:46266287..46266297	Medtr1g102450
PM	intron.2	Mt1:46266560..46266570	Medtr1g102450
PM	intron.18	Mt1:46266628..46266638	Medtr1g102450
PM	igt.1	Mt1:46274191..46274201	Medtr1g102510.igt
PM	3UTR.1	Mt1:46310240..46310250	Medtr1g102510
PM	igt.1	Mt1:46325071..46325081	Medtr1g102550.igt
PM	igt.1	Mt1:46325971..46325981	Medtr1g102550.igt
PM	3UTR.1	Mt1:46329825..46329835	Medtr1g102550
PM	3UTR.119	Mt1:46329894..46329904	Medtr1g102550
PM	3UTR.1	Mt1:46330016..46330026	Medtr1g102550
PM	3UTR.1	Mt1:46330063..46330073	Medtr1g102550
PM	CDS.2	Mt1:46333085..46333095	Medtr1g102550
PM	intron.1	Mt1:46347058..46347068	Medtr1g102580
PM	3UTR.1	Mt1:46349705..46349715	Medtr1g102590
PM	3UTR.9	Mt1:46403431..46403441	Medtr1g102680
PM	3UTR.15	Mt1:46415192..46415202	Medtr1g102710
PM	3UTR.1	Mt1:46415244..46415254	Medtr1g102710
PM	3UTR.2	Mt1:46415318..46415328	Medtr1g102710
PM	3UTR.2	Mt1:46472477..46472487	Medtr1g102840
PM	3UTR.1	Mt1:46472539..46472549	Medtr1g102840
PM	3UTR.7	Mt1:46472602..46472612	Medtr1g102840
PM	AMB.16	Mt1:46491707..46491717	Medtr1g102870
PM	AMB.1	Mt1:46491788..46491798	Medtr1g102870
PM	3UTR.2	Mt1:46497067..46497077	Medtr1g102880
PM	3UTR.2	Mt1:46497189..46497199	Medtr1g102880
PM	AMB.1	Mt1:46499519..46499529	Medtr1g102880
PM	3UTR.2	Mt1:46502938..46502948	Medtr1g102890
PM	3UTR.60	Mt1:46503034..46503044	Medtr1g102890
PM	3UTR.1	Mt1:46503064..46503074	Medtr1g102890
PM	3UTR.148	Mt1:46503149..46503159	Medtr1g102890
PM	intron.1	Mt1:46504465..46504475	Medtr1g102890
PM	AMB.1	Mt1:46507124..46507134	Medtr1g102900
PM	AMB.4	Mt1:46507249..46507259	Medtr1g102900
PM	AMB.1	Mt1:46507362..46507372	Medtr1g102900
PM	AMB.1	Mt1:46508571..46508581	Medtr1g102900
PM	3UTR.2	Mt1:46575490..46575500	Medtr1g102980
PM	3UTR.1	Mt1:46575550..46575560	Medtr1g102980
PM	3UTR.3	Mt1:46575580..46575590	Medtr1g102980
PM	3UTR.1	Mt1:46607106..46607116	Medtr1g103020
PM	3UTR.1	Mt1:46607142..46607152	Medtr1g103020
PM	3UTR.2	Mt1:46617278..46617288	Medtr1g103050
PM	3UTR.13	Mt1:46617363..46617373	Medtr1g103050
PM	3UTR.1	Mt1:46617427..46617437	Medtr1g103050
PM	3UTR.1	Mt1:46617452..46617462	Medtr1g103050
PM	3UTR.1	Mt1:46617557..46617567	Medtr1g103050
PM	3UTR.1	Mt1:46657763..46657773	Medtr1g103160
PM	3UTR.1	Mt1:46657910..46657920	Medtr1g103160
PM	CDS.2	Mt1:46658140..46658150	Medtr1g103160
PM	CDS.2	Mt1:46658247..46658257	Medtr1g103160
PM	CDS.1	Mt1:46658434..46658444	Medtr1g103160
PM	CDS.1	Mt1:46659485..46659495	Medtr1g103160
PM	3UTR.2	Mt1:46713801..46713811	Medtr1g103260
PM	3UTR.2	Mt1:46713861..46713871	Medtr1g103260
PM	3UTR.2	Mt1:46713900..46713910	Medtr1g103260
PM	intron.1	Mt1:46718977..46718987	Medtr1g103260
PM	igt.2	Mt1:46843318..46843328	Medtr1g103520.igt
PM	3UTR.10	Mt1:46890308..46890318	Medtr1g103590
PM	3UTR.1	Mt1:46890345..46890355	Medtr1g103590
PM	3UTR.2	Mt1:46941514..46941524	Medtr1g103710
PM	3UTR.3	Mt1:46941629..46941639	Medtr1g103710
PM	3UTR.1	Mt1:46941687..46941697	Medtr1g103710
PM	3UTR.1	Mt1:46950920..46950930	Medtr1g103730
PM	3UTR.36	Mt1:46982254..46982264	Medtr1g103820
PM	3UTR.1	Mt1:46987854..46987864	Medtr1g103830
PM	CDS.1	Mt1:46994410..46994420	Medtr1g103830
PM	CDS.5	Mt1:46994454..46994464	Medtr1g103830
PM	CDS.1	Mt1:46994760..46994770	Medtr1g103830
PM	CDS.1	Mt1:46995317..46995327	Medtr1g103830
PM	3UTR.1	Mt1:47016422..47016432	Medtr1g103870
PM	3UTR.2	Mt1:47016449..47016459	Medtr1g103870
PM	3UTR.122	Mt1:47066874..47066884	Medtr1g104520
PM	3UTR.3	Mt1:47066917..47066927	Medtr1g104520
PM	3UTR.1	Mt1:47103182..47103192	Medtr1g104590
PM	3UTR.1	Mt1:47123520..47123530	Medtr1g104630
PM	3UTR.7	Mt1:47123590..47123600	Medtr1g104630
PM	3UTR.20	Mt1:47126105..47126115	Medtr1g104650
PM	3UTR.4	Mt1:47126186..47126196	Medtr1g104650
PM	igt.1	Mt1:47149846..47149856	Medtr1g104710.igt
PM	3UTR.1	Mt1:47167700..47167710	Medtr1g104710
PM	3UTR.4	Mt1:47167808..47167818	Medtr1g104710
PM	3UTR.4	Mt1:47167874..47167884	Medtr1g104710
PM	3UTR.13	Mt1:47168014..47168024	Medtr1g104710
PM	3UTR.18	Mt1:47168151..47168161	Medtr1g104710
PM	3UTR.5	Mt1:47168216..47168226	Medtr1g104710
PM	3UTR.2	Mt1:47168310..47168320	Medtr1g104710
PM	3UTR.2	Mt1:47168352..47168362	Medtr1g104710
PM	3UTR.30	Mt1:47168453..47168463	Medtr1g104710
PM	CDS.1	Mt1:47170095..47170105	Medtr1g104710
PM	CDS.5	Mt1:47170120..47170130	Medtr1g104710
PM	CDS.1	Mt1:47170373..47170383	Medtr1g104710
PM	CDS.33	Mt1:47174221..47174231	Medtr1g104710
PM	intron.3	Mt1:47224157..47224167	Medtr1g104810
PM	3UTR.1	Mt1:47235791..47235801	Medtr1g104820
PM	igt.1	Mt1:47321180..47321190	Medtr1g105010.igt
PM	3UTR.1	Mt1:47341092..47341102	Medtr1g105050
PM	3UTR.7	Mt1:47341128..47341138	Medtr1g105050
PM	3UTR.3	Mt1:47357611..47357621	Medtr1g105065
PM	3UTR.7	Mt1:47357663..47357673	Medtr1g105065
PM	3UTR.1	Mt1:47357717..47357727	Medtr1g105065
PM	3UTR.3	Mt1:47357787..47357797	Medtr1g105065
PM	intron.5	Mt1:47358670..47358680	Medtr1g105065
PM	AMB.1	Mt1:47403945..47403955	Medtr1g105290
PM	AMB.2	Mt1:47403984..47403994	Medtr1g105290
PM	AMB.11	Mt1:47404051..47404061	Medtr1g105290
PM	AMB.1	Mt1:47404102..47404112	Medtr1g105290
PM	AMB.7	Mt1:47404267..47404277	Medtr1g105290
PM	3UTR.4	Mt1:47415763..47415773	Medtr1g105305
PM	3UTR.1	Mt1:47430488..47430498	Medtr1g105415
PM	3UTR.1	Mt1:47430514..47430524	Medtr1g105415
PM	3UTR.39	Mt1:47430601..47430611	Medtr1g105415
PM	3UTR.1	Mt1:47440983..47440993	Medtr1g105430
PM	3UTR.1	Mt1:47441023..47441033	Medtr1g105430
PM	3UTR.81	Mt1:47441201..47441211	Medtr1g105430
PM	3UTR.8	Mt1:47441273..47441283	Medtr1g105430
PM	3UTR.1	Mt1:47441302..47441312	Medtr1g105430
PM	3UTR.34	Mt1:47441384..47441394	Medtr1g105430
PM	3UTR.5	Mt1:47441444..47441454	Medtr1g105430
PM	3UTR.1	Mt1:47480043..47480053	Medtr1g105480
PM	3UTR.1	Mt1:47480079..47480089	Medtr1g105480
PM	3UTR.5	Mt1:47480154..47480164	Medtr1g105480
PM	3UTR.1	Mt1:47480183..47480193	Medtr1g105480
PM	3UTR.6	Mt1:47480216..47480226	Medtr1g105480
PM	3UTR.9	Mt1:47480255..47480265	Medtr1g105480
PM	3UTR.350	Mt1:47480359..47480369	Medtr1g105480
PM	3UTR.1	Mt1:47528639..47528649	Medtr1g105540
PM	3UTR.43	Mt1:47528679..47528689	Medtr1g105540
PM	3UTR.1	Mt1:47528768..47528778	Medtr1g105540
PM	3UTR.2	Mt1:47528798..47528808	Medtr1g105540
PM	3UTR.30	Mt1:47528870..47528880	Medtr1g105540
PM	3UTR.1	Mt1:47545721..47545731	Medtr1g105555
PM	igt.3	Mt1:47589120..47589130	Medtr1g105605.igt
PM	igt.1	Mt1:47589171..47589181	Medtr1g105605.igt
PM	igt.5	Mt1:47589297..47589307	Medtr1g105605.igt
PM	igt.1	Mt1:47589339..47589349	Medtr1g105605.igt
PM	igt.1	Mt1:47589429..47589439	Medtr1g105605.igt
PM	igt.1	Mt1:47634161..47634171	Medtr1g105685.igt
PM	igt.1	Mt1:47638734..47638744	Medtr1g105685.igt
PM	3UTR.1	Mt1:47710308..47710318	Medtr1g105750
PM	3UTR.5	Mt1:47710547..47710557	Medtr1g105750
PM	3UTR.1	Mt1:47715177..47715187	Medtr1g105755
PM	3UTR.1	Mt1:47715223..47715233	Medtr1g105755
PM	3UTR.1	Mt1:47715325..47715335	Medtr1g105755
PM	3UTR.1	Mt1:47757228..47757238	Medtr1g105820
PM	3UTR.16	Mt1:47814024..47814034	Medtr1g105890
PM	3UTR.170	Mt1:47814097..47814107	Medtr1g105890
PM	3UTR.1	Mt1:47814226..47814236	Medtr1g105890
PM	CDS.2	Mt1:47814388..47814398	Medtr1g105890
PM	CDS.1	Mt1:47814557..47814567	Medtr1g105890
PM	CDS.2	Mt1:47815236..47815246	Medtr1g105890
PM	CDS.26	Mt1:47815457..47815467	Medtr1g105890
PM	CDS.3	Mt1:47815607..47815617	Medtr1g105890
PM	3UTR.2	Mt1:47846349..47846359	Medtr1g105930
PM	3UTR.2	Mt1:47846392..47846402	Medtr1g105930
PM	3UTR.2	Mt1:47927208..47927218	Medtr1g106005
PM	3UTR.51	Mt1:47927385..47927395	Medtr1g106005
PM	3UTR.43	Mt1:47927425..47927435	Medtr1g106005
PM	3UTR.1	Mt1:47927481..47927491	Medtr1g106005
PM	3UTR.1	Mt1:47971185..47971195	Medtr1g106040
PM	3UTR.3	Mt1:47971233..47971243	Medtr1g106040
PM	3UTR.7	Mt1:48016317..48016327	Medtr1g106085
PM	3UTR.1	Mt1:48061493..48061503	Medtr1g106910
PM	3UTR.2	Mt1:48105187..48105197	Medtr1g106200
PM	3UTR.1	Mt1:48105228..48105238	Medtr1g106200
PM	intron.1	Mt1:48123469..48123479	Medtr1g106860
PM	CDS.18	Mt1:48141234..48141244	Medtr1g106460
PM	intron.4	Mt1:48141756..48141766	Medtr1g106460
PM	CDS.1	Mt1:48141795..48141805	Medtr1g106460
PM	igt.12	Mt1:48159585..48159595	Medtr1g106530.igt
PM	3UTR.61	Mt1:48159673..48159683	Medtr1g106530
PM	3UTR.1	Mt1:48159821..48159831	Medtr1g106530
PM	CDS.14	Mt1:48161284..48161294	Medtr1g106530
PM	3UTR.2	Mt1:48168719..48168729	Medtr1g106550
PM	3UTR.11	Mt1:48168752..48168762	Medtr1g106550
PM	3UTR.3	Mt1:48168819..48168829	Medtr1g106550
PM	3UTR.141	Mt1:48306687..48306697	Medtr1g106775
PM	3UTR.15	Mt1:48306760..48306770	Medtr1g106775
PM	3UTR.1	Mt1:48316362..48316372	Medtr1g106785
PM	3UTR.4	Mt1:48316413..48316423	Medtr1g106785
PM	3UTR.1	Mt1:48321658..48321668	Medtr1g106795
PM	igt.1	Mt1:48328015..48328025	Medtr1g106875.igt
PM	igt.3	Mt1:48328133..48328143	Medtr1g106875.igt
PM	igt.2	Mt1:48328160..48328170	Medtr1g106875.igt
PM	igt.16	Mt1:48328259..48328269	Medtr1g106875.igt
PM	igt.1	Mt1:48328309..48328319	Medtr1g106875.igt
PM	igt.1	Mt1:48343466..48343476	Medtr1g106875.igt
PM	igt.8	Mt1:48356257..48356267	Medtr1g106875.igt
PM	3UTR.1	Mt1:48370808..48370818	Medtr1g106875
PM	igt.1	Mt1:48464261..48464271	Medtr1g107085.igt
PM	igt.2	Mt1:48464350..48464360	Medtr1g107085.igt
PM	AMB.1	Mt1:48464434..48464444	Medtr1g107085
PM	AMB.7	Mt1:48464497..48464507	Medtr1g107085
PM	AMB.15	Mt1:48464596..48464606	Medtr1g107085
PM	3UTR.16	Mt1:48483460..48483470	Medtr1g107135
PM	CDS.1	Mt1:48486094..48486104	Medtr1g107135
PM	intron.1	Mt1:48486815..48486825	Medtr1g107135
PM	3UTR.1	Mt1:48490750..48490760	Medtr1g107145
PM	3UTR.2	Mt1:48533284..48533294	Medtr1g107235
PM	3UTR.2	Mt1:48533327..48533337	Medtr1g107235
PM	igt.2	Mt1:48542835..48542845	Medtr1g107285.igt
PM	igt.3	Mt1:48543286..48543296	Medtr1g107285.igt
PM	igt.1	Mt1:48543340..48543350	Medtr1g107285.igt
PM	igt.1	Mt1:48549750..48549760	Medtr1g107285.igt
PM	CDS.1	Mt1:48584666..48584676	Medtr1g107285
PM	3UTR.1	Mt1:48627897..48627907	Medtr1g107325
PM	3UTR.1	Mt1:48627955..48627965	Medtr1g107325
PM	CDS.1	Mt1:48666468..48666478	Medtr1g107375
PM	igt.1	Mt1:48672858..48672868	Medtr1g107385.igt
PM	igt.1	Mt1:48672894..48672904	Medtr1g107385.igt
PM	3UTR.5	Mt1:48724354..48724364	Medtr1g107430
PM	3UTR.2	Mt1:48746287..48746297	Medtr1g107450
PM	3UTR.60	Mt1:48746425..48746435	Medtr1g107450
PM	igt.5	Mt1:48780501..48780511	Medtr1g107485.igt
PM	3UTR.88	Mt1:48788987..48788997	Medtr1g107485
PM	3UTR.3	Mt1:48789106..48789116	Medtr1g107485
PM	3UTR.1	Mt1:48789158..48789168	Medtr1g107485
PM	3UTR.22	Mt1:48789201..48789211	Medtr1g107485
PM	igt.2	Mt1:48798060..48798070	Medtr1g107495.igt
PM	3UTR.1	Mt1:48805279..48805289	Medtr1g107500
PM	3UTR.1	Mt1:48849278..48849288	Medtr1g107535
PM	3UTR.2	Mt1:48849475..48849485	Medtr1g107535
PM	3UTR.5	Mt1:48859452..48859462	Medtr1g107540
PM	3UTR.2	Mt1:48859498..48859508	Medtr1g107540
PM	3UTR.618	Mt1:48859595..48859605	Medtr1g107540
PM	CDS.2	Mt1:48859788..48859798	Medtr1g107540
PM	CDS.4	Mt1:48859907..48859917	Medtr1g107540
PM	intron.2	Mt1:48863055..48863065	Medtr1g107540
PM	intron.1	Mt1:48864444..48864454	Medtr1g107540
PM	3UTR.1	Mt1:48878896..48878906	Medtr1g107550
PM	3UTR.8	Mt1:48878935..48878945	Medtr1g107550
PM	3UTR.1	Mt1:48881552..48881562	Medtr1g107555
PM	intron.3	Mt1:48881800..48881810	Medtr1g107555
PM	igt.1	Mt1:48909400..48909410	Medtr1g107580.igt
PM	igt.1	Mt1:48909430..48909440	Medtr1g107580.igt
PM	3UTR.1	Mt1:48928030..48928040	Medtr1g108280
PM	3UTR.1	Mt1:48928080..48928090	Medtr1g108280
PM	3UTR.20	Mt1:48928146..48928156	Medtr1g108280
PM	3UTR.2	Mt1:48928214..48928224	Medtr1g108280
PM	3UTR.1	Mt1:48928283..48928293	Medtr1g108280
PM	3UTR.1	Mt1:48966809..48966819	Medtr1g108290
PM	3UTR.5	Mt1:48966864..48966874	Medtr1g108290
PM	3UTR.4	Mt1:49066158..49066168	Medtr1g108590
PM	3UTR.2	Mt1:49066201..49066211	Medtr1g108590
PM	3UTR.1	Mt1:49135753..49135763	Medtr1g108710
PM	3UTR.9	Mt1:49135868..49135878	Medtr1g108710
PM	3UTR.1	Mt1:49151665..49151675	Medtr1g108765
PM	3UTR.26892	Mt1:49151846..49151856	Medtr1g108765
PM	3UTR.2	Mt1:49151915..49151925	Medtr1g108765
PM	3UTR.3	Mt1:49151968..49151978	Medtr1g108765
PM	3UTR.19	Mt1:49152036..49152046	Medtr1g108765
PM	3UTR.2	Mt1:49280140..49280150	Medtr1g109080
PM	3UTR.2	Mt1:49304748..49304758	Medtr1g109120
PM	igt.3	Mt1:49361078..49361088	Medtr1g109200.igt
PM	igt.1	Mt1:49361146..49361156	Medtr1g109200.igt
PM	3UTR.1351	Mt1:49363557..49363567	Medtr1g109200
PM	3UTR.43	Mt1:49363631..49363641	Medtr1g109200
PM	3UTR.30	Mt1:49363712..49363722	Medtr1g109200
PM	CDS.3	Mt1:49364627..49364637	Medtr1g109200
PM	3UTR.2	Mt1:49432289..49432299	Medtr1g109320
PM	3UTR.31	Mt1:49432425..49432435	Medtr1g109320
PM	3UTR.20	Mt1:49440084..49440094	Medtr1g109340
PM	3UTR.2	Mt1:49440139..49440149	Medtr1g109340
PM	3UTR.1	Mt1:49440194..49440204	Medtr1g109340
PM	3UTR.5	Mt1:49440226..49440236	Medtr1g109340
PM	3UTR.2	Mt1:49440290..49440300	Medtr1g109340
PM	CDS.2	Mt1:49440373..49440383	Medtr1g109340
PM	CDS.1	Mt1:49440432..49440442	Medtr1g109340
PM	CDS.1	Mt1:49440607..49440617	Medtr1g109340
PM	CDS.1	Mt1:49440795..49440805	Medtr1g109340
PM	CDS.2	Mt1:49440873..49440883	Medtr1g109340
PM	igt.1	Mt1:49454025..49454035	Medtr1g109370.igt
PM	3UTR.1	Mt1:49460111..49460121	Medtr1g109380
PM	3UTR.21	Mt1:49460150..49460160	Medtr1g109380
PM	CDS.1	Mt1:49460293..49460303	Medtr1g109380
PM	intron.4	Mt1:49460824..49460834	Medtr1g109380
PM	intron.3	Mt1:49460878..49460888	Medtr1g109380
PM	3UTR.6	Mt1:49472798..49472808	Medtr1g109400
PM	3UTR.10	Mt1:49472966..49472976	Medtr1g109400
PM	3UTR.3	Mt1:49484577..49484587	Medtr1g109430
PM	3UTR.1	Mt1:49484710..49484720	Medtr1g109430
PM	3UTR.1	Mt1:49484740..49484750	Medtr1g109430
PM	3UTR.11	Mt1:49484786..49484796	Medtr1g109430
PM	3UTR.4	Mt1:49484841..49484851	Medtr1g109430
PM	igt.1	Mt1:49527184..49527194	Medtr1g109520.igt
PM	3UTR.10	Mt1:49556130..49556140	Medtr1g109580
PM	3UTR.1	Mt1:49581042..49581052	Medtr1g109620
PM	3UTR.1	Mt1:49591545..49591555	Medtr1g109630
PM	3UTR.3	Mt1:49591584..49591594	Medtr1g109630
PM	3UTR.4	Mt1:49602427..49602437	Medtr1g109660
PM	3UTR.1	Mt1:49602532..49602542	Medtr1g109660
PM	3UTR.3	Mt1:49602594..49602604	Medtr1g109660
PM	3UTR.3	Mt1:49602635..49602645	Medtr1g109660
PM	3UTR.1	Mt1:49602843..49602853	Medtr1g109660
PM	3UTR.1	Mt1:49633417..49633427	Medtr1g110070
PM	igt.1	Mt1:49655041..49655051	Medtr1te110290.igt
PM	igt.2	Mt1:49655070..49655080	Medtr1te110290.igt
PM	igt.1	Mt1:49666831..49666841	Medtr1te110290.igt
PM	igt.3	Mt1:49723131..49723141	Medtr1te110290.igt
PM	3UTR.7	Mt1:49735020..49735030	Medtr1te110290
PM	3UTR.22	Mt1:49735133..49735143	Medtr1te110290
PM	CDS.3	Mt1:49735257..49735267	Medtr1te110290
PM	CDS.1	Mt1:49735347..49735357	Medtr1te110290
PM	intron.2	Mt1:49736418..49736428	Medtr1te110290
PM	CDS.2	Mt1:49736980..49736990	Medtr1te110290
PM	5UTR.2	Mt1:49737126..49737136	Medtr1te110290
PM	3UTR.4	Mt1:49792919..49792929	Medtr1g110350
PM	CDS.5	Mt1:49793815..49793825	Medtr1g110350
PM	igt.1	Mt1:49982997..49983007	Medtr1g110770.igt
PM	igt.3	Mt1:49988803..49988813	Medtr1g110770.igt
PM	igt.2	Mt1:49988869..49988879	Medtr1g110770.igt
PM	3UTR.1	Mt1:50054173..50054183	Medtr1g110870
PM	3UTR.3	Mt1:50054298..50054308	Medtr1g110870
PM	CDS.1	Mt1:50055278..50055288	Medtr1g110870
PM	3UTR.1	Mt1:50109171..50109181	Medtr1g110980
PM	CDS.1	Mt1:50120573..50120583	Medtr1g111000
PM	igt.3	Mt1:50178127..50178137	Medtr1g111130.igt
PM	igt.1	Mt1:50194512..50194522	Medtr1g111160.igt
PM	igt.1	Mt1:50220821..50220831	Medtr1g111260.igt
PM	3UTR.1003	Mt1:50297720..50297730	Medtr1g111330
PM	3UTR.6	Mt1:50297782..50297792	Medtr1g111330
PM	3UTR.1	Mt1:50297839..50297849	Medtr1g111330
PM	3UTR.1	Mt1:50297865..50297875	Medtr1g111330
PM	3UTR.6	Mt1:50297916..50297926	Medtr1g111330
PM	igt.3	Mt1:50359743..50359753	Medtr1g111470.igt
PM	igt.1	Mt1:50364768..50364778	Medtr1g111470.igt
PM	3UTR.16	Mt1:50526493..50526503	Medtr1g111740
PM	3UTR.3	Mt1:50526554..50526564	Medtr1g111740
PM	3UTR.1	Mt1:50526628..50526638	Medtr1g111740
PM	3UTR.27	Mt1:50526701..50526711	Medtr1g111740
PM	3UTR.1	Mt1:50571710..50571720	Medtr1g111840
PM	3UTR.4	Mt1:50571911..50571921	Medtr1g111840
PM	3UTR.9	Mt1:50571974..50571984	Medtr1g111840
PM	3UTR.20	Mt1:50572030..50572040	Medtr1g111840
PM	3UTR.4	Mt1:50572116..50572126	Medtr1g111840
PM	3UTR.1	Mt1:50609397..50609407	Medtr1g111910
PM	igt.1	Mt1:50629799..50629809	Medtr1g111990.igt
PM	igt.7	Mt1:50632199..50632209	Medtr1g111990.igt
PM	3UTR.1	Mt1:50639144..50639154	Medtr1g111990
PM	3UTR.1	Mt1:50639178..50639188	Medtr1g111990
PM	3UTR.3	Mt1:50639238..50639248	Medtr1g111990
PM	CDS.1	Mt1:50639842..50639852	Medtr1g111990
PM	intron.1	Mt1:50639974..50639984	Medtr1g111990
PM	3UTR.1	Mt1:50648849..50648859	Medtr1g112020
PM	3UTR.2	Mt1:50648923..50648933	Medtr1g112020
PM	AMB.8	Mt1:50652680..50652690	Medtr1g112030
PM	AMB.8	Mt1:50652725..50652735	Medtr1g112030
PM	AMB.1	Mt1:50652793..50652803	Medtr1g112030
PM	AMB.1	Mt1:50652840..50652850	Medtr1g112030
PM	AMB.1	Mt1:50674708..50674718	Medtr1g112080
PM	AMB.1	Mt1:50674770..50674780	Medtr1g112080
PM	AMB.1	Mt1:50674979..50674989	Medtr1g112080
PM	3UTR.2321	Mt1:50719790..50719800	Medtr1g112170
PM	AMB.1	Mt1:50720005..50720015	Medtr1g112170
PM	3UTR.16	Mt1:50756589..50756599	Medtr1g112230
PM	3UTR.1	Mt1:50756690..50756700	Medtr1g112230
PM	CDS.4	Mt1:50759554..50759564	Medtr1g112230
PM	igt.1	Mt1:50768772..50768782	Medtr1g112270.igt
PM	3UTR.2	Mt1:50782680..50782690	Medtr1g112270
PM	3UTR.139	Mt1:50782770..50782780	Medtr1g112270
PM	CDS.1	Mt1:50785026..50785036	Medtr1g112270
PM	CDS.3	Mt1:50785265..50785275	Medtr1g112270
PM	igt.8	Mt1:50827642..50827652	Medtr1g112320.igt
PM	AMB.1	Mt1:50843887..50843897	Medtr1g112320
PM	AMB.3	Mt1:50849673..50849683	Medtr1g112330
PM	3UTR.5	Mt1:50916042..50916052	Medtr1g112480
PM	3UTR.11	Mt1:50916129..50916139	Medtr1g112480
PM	3UTR.120	Mt1:50916212..50916222	Medtr1g112480
PM	3UTR.10	Mt1:50928288..50928298	Medtr1g112510
PM	3UTR.1	Mt1:50928375..50928385	Medtr1g112510
PM	3UTR.13	Mt1:50933120..50933130	Medtr1g112520
PM	3UTR.1	Mt1:50933166..50933176	Medtr1g112520
PM	3UTR.1	Mt1:50933196..50933206	Medtr1g112520
PM	3UTR.7	Mt1:50933235..50933245	Medtr1g112520
PM	3UTR.5	Mt1:50980159..50980169	Medtr1g112630
PM	3UTR.1	Mt1:50982648..50982658	Medtr1g112640
PM	3UTR.2	Mt1:50995669..50995679	Medtr1g112660
PM	3UTR.1	Mt1:50995703..50995713	Medtr1g112660
PM	3UTR.3	Mt1:50995745..50995755	Medtr1g112660
PM	3UTR.1	Mt1:50995771..50995781	Medtr1g112660
PM	3UTR.14	Mt1:51021220..51021230	Medtr1g112730
PM	3UTR.2	Mt1:51021315..51021325	Medtr1g112730
PM	CDS.2	Mt1:51023738..51023748	Medtr1g112730
PM	intron.1	Mt1:51068326..51068336	Medtr1g112780
PM	igt.1	Mt1:51070853..51070863	Medtr1g112820.igt
PM	igt.1	Mt1:51070922..51070932	Medtr1g112820.igt
PM	igt.1	Mt1:51078692..51078702	Medtr1g112820.igt
PM	3UTR.1	Mt1:51095929..51095939	Medtr1g112820
PM	3UTR.2	Mt1:51095964..51095974	Medtr1g112820
PM	3UTR.7	Mt1:51096114..51096124	Medtr1g112820
PM	CDS.1	Mt1:51101831..51101841	Medtr1g112820
PM	AMB.1	Mt1:51157252..51157262	Medtr1g112860
PM	3UTR.3	Mt1:51157455..51157465	Medtr1g112860
PM	3UTR.312	Mt1:51157620..51157630	Medtr1g112860
PM	3UTR.328	Mt1:51157769..51157779	Medtr1g112860
PM	intron.1	Mt1:51158795..51158805	Medtr1g112860
PM	intron.1	Mt1:51158909..51158919	Medtr1g112860
PM	intron.1	Mt1:51159190..51159200	Medtr1g112860
PM	3UTR.1	Mt1:51187992..51188002	Medtr1g112900
PM	3UTR.1	Mt1:51188080..51188090	Medtr1g112900
PM	3UTR.1	Mt1:51188107..51188117	Medtr1g112900
PM	3UTR.46	Mt1:51260307..51260317	Medtr1g112990
PM	3UTR.1	Mt1:51260379..51260389	Medtr1g112990
PM	3UTR.12	Mt1:51264898..51264908	Medtr1g113000
PM	3UTR.10	Mt1:51264978..51264988	Medtr1g113000
PM	CDS.1	Mt1:51267056..51267066	Medtr1g113000
PM	3UTR.1	Mt1:51295153..51295163	Medtr1g113700
PM	3UTR.5	Mt1:51345684..51345694	Medtr1g113830
PM	intron.1	Mt1:51346569..51346579	Medtr1g113830
PM	3UTR.1	Mt1:51363815..51363825	Medtr1g113850
PM	3UTR.1	Mt1:51363990..51364000	Medtr1g113850
PM	3UTR.25	Mt1:51409115..51409125	Medtr1g113960
PM	3UTR.3	Mt1:51409169..51409179	Medtr1g113960
PM	3UTR.4	Mt1:51409199..51409209	Medtr1g113960
PM	intron.1	Mt1:51414893..51414903	Medtr1g113960
PM	3UTR.1	Mt1:51427773..51427783	Medtr1g114000
PM	3UTR.9	Mt1:51427812..51427822	Medtr1g114000
PM	3UTR.156	Mt1:51427894..51427904	Medtr1g114000
PM	3UTR.1	Mt1:51427959..51427969	Medtr1g114000
PM	igt.1	Mt1:51498181..51498191	Medtr1g114190.igt
PM	3UTR.2	Mt1:51541580..51541590	Medtr1g114220
PM	igt.1	Mt1:51573026..51573036	Medtr1g114270.igt
PM	3UTR.1	Mt1:51573277..51573287	Medtr1g114270
PM	3UTR.4	Mt1:51581109..51581119	Medtr1g114290
PM	3UTR.2	Mt1:51583511..51583521	Medtr1g114300
PM	3UTR.3	Mt1:51583581..51583591	Medtr1g114300
PM	3UTR.3	Mt1:51583618..51583628	Medtr1g114300
PM	CDS.3	Mt1:51584071..51584081	Medtr1g114300
PM	CDS.1	Mt1:51586182..51586192	Medtr1g114300
PM	3UTR.3	Mt1:51682482..51682492	Medtr1g114520
PM	3UTR.47	Mt1:51682594..51682604	Medtr1g114520
PM	3UTR.1	Mt1:51682624..51682634	Medtr1g114520
PM	3UTR.10	Mt1:51682672..51682682	Medtr1g114520
PM	intron.1	Mt1:51686143..51686153	Medtr1g114520
PM	CDS.4	Mt1:51686497..51686507	Medtr1g114520
PM	igt.1	Mt1:51725772..51725782	Medtr1g114640.igt
PM	igt.2	Mt1:51734593..51734603	Medtr1g114640.igt
PM	3UTR.1	Mt1:51882756..51882766	Medtr1g115215
PM	3UTR.1	Mt1:51882794..51882804	Medtr1g115215
PM	3UTR.1	Mt1:51882865..51882875	Medtr1g115215
PM	CDS.1	Mt1:51887586..51887596	Medtr1g115215
PM	CDS.1	Mt1:51887856..51887866	Medtr1g115215
PM	3UTR.1	Mt1:51909187..51909197	Medtr1g115225
PM	3UTR.5	Mt1:51922917..51922927	Medtr1g115230
PM	3UTR.7	Mt1:51922996..51923006	Medtr1g115230
PM	CDS.1	Mt1:51923807..51923817	Medtr1g115230
PM	3UTR.1	Mt1:51930793..51930803	Medtr1g115235
PM	3UTR.10	Mt1:51930848..51930858	Medtr1g115235
PM	igt.211	Mt1:51990376..51990386	Medtr1g115295.igt
PM	3UTR.228	Mt1:52001887..52001897	Medtr1g115295
PM	3UTR.2	Mt1:52001938..52001948	Medtr1g115295
PM	CDS.13	Mt1:52002187..52002197	Medtr1g115295
PM	3UTR.5	Mt1:52060114..52060124	Medtr1g115355
PM	3UTR.1	Mt1:52068380..52068390	Medtr1g115370
PM	3UTR.1	Mt1:52068417..52068427	Medtr1g115370
PM	3UTR.1	Mt1:52068468..52068478	Medtr1g115370
PM	3UTR.3	Mt1:52071331..52071341	Medtr1g115375
PM	3UTR.28	Mt1:52071442..52071452	Medtr1g115375
PM	3UTR.136	Mt1:52071527..52071537	Medtr1g115375
PM	3UTR.1	Mt1:52071602..52071612	Medtr1g115375
PM	3UTR.1	Mt1:52071648..52071658	Medtr1g115375
PM	3UTR.16	Mt1:52107501..52107511	Medtr1g115415
PM	3UTR.11	Mt1:52114105..52114115	Medtr1g115430
PM	3UTR.1	Mt1:52114164..52114174	Medtr1g115430
PM	CDS.1	Mt1:52117207..52117217	Medtr1g115430
PM	CDS.1	Mt1:52117749..52117759	Medtr1g115430
PM	CDS.2	Mt1:52118535..52118545	Medtr1g115430
PM	CDS.4	Mt1:52122879..52122889	Medtr1g115430
PM	3UTR.31	Mt1:52187524..52187534	Medtr1g115500
PM	3UTR.3	Mt1:52187624..52187634	Medtr1g115500
PM	3UTR.1	Mt1:52187663..52187673	Medtr1g115500
PM	3UTR.19	Mt1:52187709..52187719	Medtr1g115500
PM	3UTR.1	Mt1:52199279..52199289	Medtr1g115510
PM	3UTR.3	Mt1:52199333..52199343	Medtr1g115510
PM	3UTR.1	Mt1:52199481..52199491	Medtr1g115510
PM	3UTR.1	Mt1:52215989..52215999	Medtr1g115535
PM	3UTR.13	Mt1:52216060..52216070	Medtr1g115535
PM	3UTR.1	Mt1:52216114..52216124	Medtr1g115535
PM	3UTR.1	Mt1:52216145..52216155	Medtr1g115535
PM	3UTR.4	Mt1:52230770..52230780	Medtr1g115550
PM	3UTR.4	Mt1:52230797..52230807	Medtr1g115550
PM	CDS.1	Mt1:52231814..52231824	Medtr1g115550
PM	CDS.1	Mt1:52232001..52232011	Medtr1g115550
PM	CDS.1	Mt1:52232026..52232036	Medtr1g115550
PM	igt.1	Mt1:52258643..52258653	Medtr1g115590.igt
PM	3UTR.24	Mt1:52290077..52290087	Medtr1g115610
PM	3UTR.16	Mt1:52342851..52342861	Medtr1g115900
PM	3UTR.1	Mt1:52342925..52342935	Medtr1g115900
PM	3UTR.14	Mt1:52351677..52351687	Medtr1g115920
PM	3UTR.15	Mt1:52351774..52351784	Medtr1g115920
PM	CDS.1	Mt1:52352723..52352733	Medtr1g115920
PM	CDS.24	Mt1:52352817..52352827	Medtr1g115920
PM	intron.1	Mt1:52353060..52353070	Medtr1g115920
PM	CDS.5	Mt1:52357328..52357338	Medtr1g115920
PM	3UTR.3	Mt1:52390148..52390158	Medtr1g115950
PM	3UTR.3	Mt1:52390289..52390299	Medtr1g115950
PM	3UTR.2	Mt1:52441617..52441627	Medtr1g116055
PM	3UTR.9	Mt1:52441689..52441699	Medtr1g116055
PM	intron.1	Mt1:52443764..52443774	Medtr1g116055
PM	3UTR.4	Mt1:52448738..52448748	Medtr1g116060
PM	3UTR.1	Mt1:52465028..52465038	Medtr1g116080
PM	3UTR.1	Mt1:52465057..52465067	Medtr1g116080
PM	3UTR.2	Mt1:52465115..52465125	Medtr1g116080
PM	igt.1	Mt1:52475436..52475446	Medtr1g116110.igt
PM	3UTR.37	Mt1:52479021..52479031	Medtr1g116110
PM	3UTR.1	Mt1:52511267..52511277	Medtr1g116170
PM	3UTR.1	Mt1:52511309..52511319	Medtr1g116170
PM	igt.1	Mt1:52534216..52534226	Medtr1g116230.igt
PM	3UTR.123	Mt1:52538323..52538333	Medtr1g116230
PM	3UTR.2	Mt1:52538372..52538382	Medtr1g116230
PM	igt.1	Mt1:52556773..52556783	Medtr1g116280.igt
PM	3UTR.13	Mt1:52560014..52560024	Medtr1g116280
PM	3UTR.6	Mt1:52560126..52560136	Medtr1g116280
PM	3UTR.3	Mt1:52560261..52560271	Medtr1g116280
PM	AMB.32	Mt1:52560321..52560331	Medtr1g116280
PM	3UTR.1	Mt1:52576345..52576355	Medtr1g116320
PM	3UTR.5	Mt1:52576403..52576413	Medtr1g116320
PM	CDS.36	Mt1:52582772..52582782	Medtr1g116330
PM	CDS.1	Mt1:52582816..52582826	Medtr1g116330
PM	CDS.2	Mt1:52582896..52582906	Medtr1g116330
PM	CDS.1	Mt1:52582988..52582998	Medtr1g116330
PM	CDS.1	Mt1:52583033..52583043	Medtr1g116330
PM	CDS.1	Mt1:52583389..52583399	Medtr1g116330
PM	3UTR.1	Mt1:52621945..52621955	Medtr1g116380
PM	igt.4	Mt1:52692821..52692831	Medtr1g116550.igt
PM	igt.5	Mt1:52692871..52692881	Medtr1g116550.igt
PM	igt.1	Mt1:52692915..52692925	Medtr1g116550.igt
PM	igt.1	Mt1:52715456..52715466	Medtr1g116550.igt
PM	igt.2	Mt1:52724802..52724812	Medtr1g116550.igt
PM	3UTR.4	Mt1:52747333..52747343	Medtr1g116590
PM	3UTR.1	Mt1:52766452..52766462	Medtr1g116650
PM	3UTR.155	Mt1:52766581..52766591	Medtr1g116650
PM	3UTR.10	Mt1:52766689..52766699	Medtr1g116650
PM	CDS.1	Mt1:52767359..52767369	Medtr1g116650
PM	intron.2	Mt1:52767430..52767440	Medtr1g116650
PM	3UTR.1	Mt1:52784397..52784407	Medtr1g116870
PM	3UTR.3	Mt1:52784473..52784483	Medtr1g116870
PM	3UTR.59	Mt1:52786756..52786766	Medtr1g116875
PM	3UTR.323	Mt1:52786849..52786859	Medtr1g116875
PM	3UTR.16	Mt1:52787051..52787061	Medtr1g116875
PM	CDS.1	Mt1:52787188..52787198	Medtr1g116875
PM	intron.2	Mt1:52787427..52787437	Medtr1g116875
PM	CDS.2	Mt1:52788021..52788031	Medtr1g116875
PM	3UTR.1	Mt1:52798709..52798719	Medtr1g116900
PM	3UTR.1	Mt1:52798830..52798840	Medtr1g116900
PM	3UTR.3	Mt1:52817617..52817627	Medtr1g116947
PM	3UTR.418	Mt1:52817752..52817762	Medtr1g116947
PM	CDS.1	Mt1:52819536..52819546	Medtr1g116947
PM	3UTR.11	Mt1:52845027..52845037	Medtr1g116780
PM	3UTR.2	Mt1:52845105..52845115	Medtr1g116780
PM	AMB.1	Mt1:52845581..52845591	Medtr1g116780
PM	3UTR.2	Mt1:52855326..52855336	Medtr1g116790
PM	3UTR.7	Mt1:52855485..52855495	Medtr1g116790
PM	3UTR.1	Mt1:52855542..52855552	Medtr1g116790
PM	3UTR.1	Mt1:52865817..52865827	Medtr1g116810
PM	3UTR.8	Mt1:52866139..52866149	Medtr1g116810
PM	3UTR.114	Mt1:52866212..52866222	Medtr1g116810
PM	igt.6	Mt1:52895983..52895993	Medtr1g117000.igt
PM	igt.2	Mt1:52896031..52896041	Medtr1g117000.igt
PM	3UTR.1	Mt1:52913844..52913854	Medtr1g117000
PM	intron.1130	Mt1:52925553..52925563	Medtr1g117000
PM	3UTR.1	Mt1:52958957..52958967	Medtr1g117060
PM	3UTR.1	Mt1:52959010..52959020	Medtr1g117060
PM	3UTR.982	Mt1:52959178..52959188	Medtr1g117060
PM	CDS.5	Mt1:52959755..52959765	Medtr1g117060
PM	intron.1	Mt1:52960071..52960081	Medtr1g117060
PM	intron.2	Mt1:52965145..52965155	Medtr1g117060
PP	intron.1	Mt2:48321..48331	Medtr2g005110
PP	3UTR.1	Mt2:51332..51342	Medtr2g005110
PP	3UTR.11	Mt2:51400..51410	Medtr2g005110
PP	3UTR.2	Mt2:51465..51475	Medtr2g005110
PP	3UTR.1	Mt2:51631..51641	Medtr2g005110
PP	igt.1	Mt2:103783..103793	Medtr2g005240.igt
PP	igt.12	Mt2:103812..103822	Medtr2g005240.igt
PP	CDS.1	Mt2:108900..108910	Medtr2g005260
PP	3UTR.41	Mt2:109281..109291	Medtr2g005260
PP	3UTR.83	Mt2:109406..109416	Medtr2g005260
PP	3UTR.3	Mt2:109479..109489	Medtr2g005260
PP	igt.5	Mt2:109551..109561	Medtr2g005260.igt
PP	igt.1	Mt2:109663..109673	Medtr2g005260.igt
PP	igt.1	Mt2:109714..109724	Medtr2g005260.igt
PP	3UTR.1	Mt2:135361..135371	Medtr2g005330
PP	3UTR.1	Mt2:135395..135405	Medtr2g005330
PP	CDS.1	Mt2:162290..162300	Medtr2g005450
PP	CDS.1	Mt2:162316..162326	Medtr2g005450
PP	CDS.2	Mt2:167169..167179	Medtr2g005450
PP	CDS.8	Mt2:167621..167631	Medtr2g005450
PP	CDS.4	Mt2:167705..167715	Medtr2g005450
PP	3UTR.1	Mt2:168093..168103	Medtr2g005450
PP	3UTR.18	Mt2:168227..168237	Medtr2g005450
PP	3UTR.1	Mt2:185936..185946	Medtr2g005500
PP	3UTR.3	Mt2:185975..185985	Medtr2g005500
PP	3UTR.22	Mt2:217500..217510	Medtr2g005570
PP	3UTR.3000	Mt2:217536..217546	Medtr2g005570
PP	3UTR.1	Mt2:217741..217751	Medtr2g005570
PP	intron.2	Mt2:227823..227833	Medtr2g005600
PP	intron.2	Mt2:227881..227891	Medtr2g005600
PP	intron.2	Mt2:227915..227925	Medtr2g005600
PP	CDS.1	Mt2:228392..228402	Medtr2g005600
PP	3UTR.1	Mt2:230522..230532	Medtr2g005600
PP	3UTR.1	Mt2:247325..247335	Medtr2g005620
PP	3UTR.11	Mt2:247352..247362	Medtr2g005620
PP	3UTR.212	Mt2:275492..275502	Medtr2g005690
PP	3UTR.11	Mt2:275609..275619	Medtr2g005690
PP	3UTR.1	Mt2:275676..275686	Medtr2g005690
PP	intron.1	Mt2:289977..289987	Medtr2g005730
PP	AMB.3	Mt2:290994..291004	Medtr2g005730
PP	AMB.5	Mt2:291019..291029	Medtr2g005730
PP	AMB.43	Mt2:292257..292267	Medtr2g005730
PP	AMB.1	Mt2:292297..292307	Medtr2g005730
PP	3UTR.1	Mt2:322924..322934	Medtr2g005810
PP	3UTR.14	Mt2:322978..322988	Medtr2g005810
PP	3UTR.1	Mt2:323053..323063	Medtr2g005810
PP	3UTR.4	Mt2:323168..323178	Medtr2g005810
PP	CDS.2	Mt2:329762..329772	Medtr2g005820
PP	3UTR.3	Mt2:330392..330402	Medtr2g005820
PP	3UTR.6	Mt2:330459..330469	Medtr2g005820
PP	3UTR.10	Mt2:330557..330567	Medtr2g005820
PP	3UTR.21	Mt2:392612..392622	Medtr2g005900
PP	3UTR.2	Mt2:392674..392684	Medtr2g005900
PP	3UTR.5	Mt2:392766..392776	Medtr2g005900
PP	AMB.1	Mt2:446287..446297	Medtr2g006070
PP	3UTR.1	Mt2:456753..456763	Medtr2g006100
PP	igt.1	Mt2:477923..477933	Medtr2g006120.igt
PP	igt.3	Mt2:528692..528702	Medtr2g006280.igt
PP	igt.1	Mt2:529838..529848	Medtr2g006280.igt
PP	igt.1	Mt2:533156..533166	Medtr2g006280.igt
PP	3UTR.2	Mt2:545547..545557	Medtr2g006330
PP	3UTR.192	Mt2:545616..545626	Medtr2g006330
PP	3UTR.3	Mt2:545675..545685	Medtr2g006330
PP	intron.1	Mt2:606898..606908	Medtr2g006570
PP	AMB.1	Mt2:609361..609371	Medtr2g006570
PP	AMB.1	Mt2:609790..609800	Medtr2g006570
PP	3UTR.3	Mt2:688380..688390	Medtr2g006750
PP	3UTR.1	Mt2:688411..688421	Medtr2g006750
PP	CDS.2	Mt2:700932..700942	Medtr2g006880
PP	3UTR.1	Mt2:707937..707947	Medtr2g006880
PP	3UTR.9	Mt2:707985..707995	Medtr2g006880
PP	3UTR.1	Mt2:708072..708082	Medtr2g006880
PP	AMB.1	Mt2:719364..719374	Medtr2g006910
PP	AMB.202	Mt2:719421..719431	Medtr2g006910
PP	AMB.6	Mt2:719812..719822	Medtr2g006910
PP	3UTR.2	Mt2:719845..719855	Medtr2g006910
PP	3UTR.3	Mt2:766436..766446	Medtr2g006960
PP	3UTR.346	Mt2:766591..766601	Medtr2g006960
PP	CDS.1	Mt2:778919..778929	Medtr2g007000
PP	CDS.1	Mt2:779090..779100	Medtr2g007000
PP	CDS.1	Mt2:779294..779304	Medtr2g007000
PP	CDS.1	Mt2:781118..781128	Medtr2g007000
PP	CDS.6	Mt2:781315..781325	Medtr2g007000
PP	AMB.12	Mt2:782923..782933	Medtr2g007000
PP	AMB.157	Mt2:783117..783127	Medtr2g007000
PP	AMB.2	Mt2:783781..783791	Medtr2g007000
PP	AMB.1	Mt2:783826..783836	Medtr2g007000
PP	AMB.1	Mt2:783873..783883	Medtr2g007000
PP	CDS.1	Mt2:787892..787902	Medtr2g007010
PP	intron.1	Mt2:788906..788916	Medtr2g007010
PP	intron.1	Mt2:789110..789120	Medtr2g007010
PP	3UTR.48	Mt2:791647..791657	Medtr2g007010
PP	3UTR.2	Mt2:866446..866456	Medtr2g007210
PP	intron.1	Mt2:888064..888074	Medtr2g007250
PP	intron.1	Mt2:905072..905082	Medtr2g007250
PP	3UTR.7	Mt2:953031..953041	Medtr2g007330
PP	igt.2	Mt2:956678..956688	Medtr2g007340.igt
PP	igt.1	Mt2:1030287..1030297	Medtr2g007540.igt
PP	AMB.1	Mt2:1051722..1051732	Medtr2g007640
PP	3UTR.1	Mt2:1052116..1052126	Medtr2g007640
PP	3UTR.1	Mt2:1060258..1060268	Medtr2g007650
PP	3UTR.2	Mt2:1060285..1060295	Medtr2g007650
PP	CDS.3	Mt2:1081043..1081053	Medtr2g007690
PP	3UTR.1	Mt2:1083204..1083214	Medtr2g007690
PP	3UTR.1109	Mt2:1106201..1106211	Medtr2g007740
PP	3UTR.2	Mt2:1141238..1141248	Medtr2g007790
PP	3UTR.1	Mt2:1141422..1141432	Medtr2g007790
PP	CDS.1	Mt2:1146867..1146877	Medtr2g007800
PP	3UTR.1	Mt2:1147746..1147756	Medtr2g007800
PP	3UTR.2	Mt2:1157840..1157850	Medtr2g007830
PP	AMB.11	Mt2:1164029..1164039	Medtr2g007840
PP	AMB.2	Mt2:1164098..1164108	Medtr2g007840
PP	igt.1	Mt2:1201773..1201783	Medtr2g007880.igt
PP	igt.6	Mt2:1285033..1285043	Medtr2g008070.igt
PP	igt.1	Mt2:1318909..1318919	Medtr2g008140.igt
PP	igt.355	Mt2:1319543..1319553	Medtr2g008140.igt
PP	igt.23	Mt2:1319677..1319687	Medtr2g008140.igt
PP	igt.1	Mt2:1319759..1319769	Medtr2g008140.igt
PP	AMB.1	Mt2:1327244..1327254	Medtr2g008160
PP	3UTR.94	Mt2:1327407..1327417	Medtr2g008160
PP	3UTR.4	Mt2:1327486..1327496	Medtr2g008160
PP	3UTR.1	Mt2:1327589..1327599	Medtr2g008160
PP	igt.1	Mt2:1333893..1333903	Medtr2g008170.igt
PP	3UTR.1	Mt2:1351666..1351676	Medtr2g008210
PP	3UTR.3	Mt2:1362542..1362552	Medtr2g008220
PP	3UTR.1	Mt2:1362644..1362654	Medtr2g008220
PP	3UTR.13	Mt2:1362691..1362701	Medtr2g008220
PP	CDS.3	Mt2:1422534..1422544	Medtr2g008350
PP	intron.1	Mt2:1429828..1429838	Medtr2g008360
PP	CDS.9	Mt2:1430390..1430400	Medtr2g008360
PP	3UTR.3	Mt2:1430741..1430751	Medtr2g008360
PP	3UTR.71	Mt2:1430857..1430867	Medtr2g008360
PP	3UTR.8	Mt2:1430919..1430929	Medtr2g008360
PP	3UTR.1	Mt2:1430998..1431008	Medtr2g008360
PP	3UTR.1	Mt2:1431028..1431038	Medtr2g008360
PP	intron.1	Mt2:1441142..1441152	Medtr2g008380
PP	CDS.1	Mt2:1442109..1442119	Medtr2g008380
PP	3UTR.14	Mt2:1442503..1442513	Medtr2g008380
PP	CDS.8	Mt2:1449516..1449526	Medtr2g008390
PP	3UTR.1	Mt2:1449712..1449722	Medtr2g008390
PP	3UTR.53	Mt2:1449881..1449891	Medtr2g008390
PP	3UTR.104	Mt2:1449968..1449978	Medtr2g008390
PP	3UTR.10	Mt2:1450034..1450044	Medtr2g008390
PP	intron.1	Mt2:1455936..1455946	Medtr2g008400
PP	intron.1	Mt2:1455971..1455981	Medtr2g008400
PP	3UTR.1	Mt2:1475533..1475543	Medtr2g008430
PP	3UTR.1	Mt2:1475687..1475697	Medtr2g008430
PP	3UTR.1	Mt2:1475771..1475781	Medtr2g008430
PP	3UTR.1	Mt2:1496632..1496642	Medtr2g008470
PP	3UTR.5	Mt2:1496834..1496844	Medtr2g008470
PP	3UTR.9296	Mt2:1554229..1554239	Medtr2g008610
PP	3UTR.1	Mt2:1554545..1554555	Medtr2g008610
PP	igt.1	Mt2:1555157..1555167	Medtr2g008610.igt
PP	3UTR.3	Mt2:1630659..1630669	Medtr2g008810
PP	3UTR.1	Mt2:1630695..1630705	Medtr2g008810
PP	CDS.1	Mt2:1654632..1654642	Medtr2g008840
PP	CDS.1	Mt2:1654702..1654712	Medtr2g008840
PP	CDS.17	Mt2:1655852..1655862	Medtr2g008840
PP	AMB.3	Mt2:1658459..1658469	Medtr2g008840
PP	3UTR.4	Mt2:1659853..1659863	Medtr2g008840
PP	3UTR.1	Mt2:1659922..1659932	Medtr2g008840
PP	3UTR.6	Mt2:1659990..1660000	Medtr2g008840
PP	3UTR.2	Mt2:1666518..1666528	Medtr2g008850
PP	3UTR.3	Mt2:1666567..1666577	Medtr2g008850
PP	3UTR.1	Mt2:1666656..1666666	Medtr2g008850
PP	3UTR.6	Mt2:1666688..1666698	Medtr2g008850
PP	CDS.2	Mt2:1670473..1670483	Medtr2g008870
PP	3UTR.24	Mt2:1672327..1672337	Medtr2g008870
PP	3UTR.7	Mt2:1672416..1672426	Medtr2g008870
PP	3UTR.3	Mt2:1672453..1672463	Medtr2g008870
PP	intron.1	Mt2:1710013..1710023	Medtr2g008960
PP	3UTR.14	Mt2:1711449..1711459	Medtr2g008960
PP	3UTR.85	Mt2:1711643..1711653	Medtr2g008960
PP	3UTR.3	Mt2:1711670..1711680	Medtr2g008960
PP	3UTR.1	Mt2:1711710..1711720	Medtr2g008960
PP	CDS.1	Mt2:1784226..1784236	Medtr2g009110
PP	intron.1	Mt2:1784841..1784851	Medtr2g009110
PP	intron.4	Mt2:1784867..1784877	Medtr2g009110
PP	AMB.3	Mt2:1785877..1785887	Medtr2g009110
PP	AMB.4	Mt2:1785919..1785929	Medtr2g009110
PP	AMB.3	Mt2:1787137..1787147	Medtr2g009110
PP	AMB.22	Mt2:1787199..1787209	Medtr2g009110
PP	AMB.40	Mt2:1787252..1787262	Medtr2g009110
PP	AMB.1	Mt2:1787336..1787346	Medtr2g009110
PP	AMB.2	Mt2:1787567..1787577	Medtr2g009110
PP	AMB.2	Mt2:1787614..1787624	Medtr2g009110
PP	5UTR.1	Mt2:1848162..1848172	Medtr2g009270
PP	intron.1	Mt2:1851726..1851736	Medtr2g009270
PP	3UTR.1	Mt2:1852303..1852313	Medtr2g009270
PP	3UTR.1	Mt2:1852436..1852446	Medtr2g009270
PP	3UTR.6	Mt2:1852508..1852518	Medtr2g009270
PP	3UTR.2	Mt2:1852609..1852619	Medtr2g009270
PP	3UTR.2	Mt2:1852766..1852776	Medtr2g009270
PP	3UTR.4	Mt2:1867968..1867978	Medtr2g009310
PP	3UTR.1	Mt2:1867995..1868005	Medtr2g009310
PP	3UTR.58	Mt2:1874925..1874935	Medtr2g009320
PP	3UTR.109	Mt2:1874988..1874998	Medtr2g009320
PP	3UTR.10	Mt2:1875120..1875130	Medtr2g009320
PP	3UTR.1	Mt2:1880469..1880479	Medtr2g009330
PP	3UTR.7	Mt2:1974716..1974726	Medtr2g009580
PP	3UTR.1	Mt2:1974748..1974758	Medtr2g009580
PP	3UTR.1	Mt2:1977692..1977702	Medtr2g009600
PP	3UTR.11	Mt2:1977766..1977776	Medtr2g009600
PP	3UTR.1	Mt2:1977879..1977889	Medtr2g009600
PP	3UTR.1	Mt2:2009114..2009124	Medtr2g009650
PP	3UTR.1	Mt2:2035137..2035147	Medtr2g009690
PP	igt.1	Mt2:2063537..2063547	Medtr2g009710.igt
PP	3UTR.2	Mt2:2080569..2080579	Medtr2g009760
PP	3UTR.1	Mt2:2134917..2134927	Medtr2g009890
PP	igt.1	Mt2:2176482..2176492	Medtr2g009960.igt
PP	CDS.1	Mt2:2198736..2198746	Medtr2g010020
PP	CDS.2	Mt2:2198884..2198894	Medtr2g010020
PP	3UTR.4	Mt2:2199258..2199268	Medtr2g010020
PP	3UTR.13	Mt2:2199292..2199302	Medtr2g010020
PP	3UTR.1	Mt2:2199330..2199340	Medtr2g010020
PP	3UTR.1	Mt2:2199355..2199365	Medtr2g010020
PP	3UTR.2	Mt2:2233705..2233715	Medtr2g010110
PP	igt.24	Mt2:2269246..2269256	Medtr2g010200.igt
PP	igt.3	Mt2:2269285..2269295	Medtr2g010200.igt
PP	3UTR.26	Mt2:2294636..2294646	Medtr2g010250
PP	CDS.1	Mt2:2330122..2330132	Medtr2g010330
PP	3UTR.1	Mt2:2341482..2341492	Medtr2g010350
PP	3UTR.5	Mt2:2341607..2341617	Medtr2g010350
PP	igt.1	Mt2:2341770..2341780	Medtr2g010350.igt
PP	CDS.1	Mt2:2362858..2362868	Medtr2g010420
PP	AMB.4	Mt2:2363120..2363130	Medtr2g010420
PP	AMB.1	Mt2:2363154..2363164	Medtr2g010420
PP	AMB.1	Mt2:2363188..2363198	Medtr2g010420
PP	3UTR.1	Mt2:2364124..2364134	Medtr2g010420
PP	igt.1	Mt2:2368331..2368341	Medtr2g010420.igt
PP	3UTR.5	Mt2:2378121..2378131	Medtr2g010450
PP	3UTR.30	Mt2:2378170..2378180	Medtr2g010450
PP	3UTR.1	Mt2:2378257..2378267	Medtr2g010450
PP	3UTR.19	Mt2:2378314..2378324	Medtr2g010450
PP	3UTR.1	Mt2:2378422..2378432	Medtr2g010450
PP	3UTR.1	Mt2:2378460..2378470	Medtr2g010450
PP	3UTR.1	Mt2:2378517..2378527	Medtr2g010450
PP	3UTR.51	Mt2:2392003..2392013	Medtr2g010460
PP	3UTR.57	Mt2:2392078..2392088	Medtr2g010460
PP	intron.1	Mt2:2400149..2400159	Medtr2g010470
PP	3UTR.2	Mt2:2400958..2400968	Medtr2g010470
PP	3UTR.1	Mt2:2400989..2400999	Medtr2g010470
PP	3UTR.9	Mt2:2406868..2406878	Medtr2g010480
PP	3UTR.100	Mt2:2406951..2406961	Medtr2g010480
PP	3UTR.3	Mt2:2406998..2407008	Medtr2g010480
PP	CDS.1	Mt2:2419605..2419615	Medtr2g010510
PP	CDS.24	Mt2:2420316..2420326	Medtr2g010510
PP	3UTR.1	Mt2:2420851..2420861	Medtr2g010510
PP	3UTR.1	Mt2:2420887..2420897	Medtr2g010510
PP	3UTR.1	Mt2:2433961..2433971	Medtr2g010530
PP	AMB.1	Mt2:2441157..2441167	Medtr2g010540
PP	AMB.5	Mt2:2441199..2441209	Medtr2g010540
PP	AMB.3	Mt2:2441233..2441243	Medtr2g010540
PP	AMB.12	Mt2:2441331..2441341	Medtr2g010540
PP	AMB.1	Mt2:2441390..2441400	Medtr2g010540
PP	3UTR.4	Mt2:2462882..2462892	Medtr2g010600
PP	3UTR.1	Mt2:2471280..2471290	Medtr2g010640
PP	AMB.1	Mt2:2506248..2506258	Medtr2g010740
PP	AMB.1	Mt2:2506341..2506351	Medtr2g010740
PP	3UTR.1	Mt2:2531480..2531490	Medtr2g010790
PP	igt.1	Mt2:2531791..2531801	Medtr2g010790.igt
PP	CDS.1	Mt2:2581488..2581498	Medtr2g010920
PP	3UTR.1	Mt2:2581802..2581812	Medtr2g010920
PP	CDS.1	Mt2:2589174..2589184	Medtr2g010935
PP	3UTR.7	Mt2:2589435..2589445	Medtr2g010935
PP	3UTR.8	Mt2:2589575..2589585	Medtr2g010935
PP	igt.3	Mt2:2589670..2589680	Medtr2g010935.igt
PP	igt.1	Mt2:2654676..2654686	Medtr2g011070.igt
PP	3UTR.3	Mt2:2680917..2680927	Medtr2g011170
PP	3UTR.6	Mt2:2681004..2681014	Medtr2g011170
PP	3UTR.4	Mt2:2681082..2681092	Medtr2g011170
PP	igt.1	Mt2:2744882..2744892	Medtr2g011170.igt
PP	3UTR.1	Mt2:2766439..2766449	Medtr2g011400
PP	3UTR.1	Mt2:2766572..2766582	Medtr2g011400
PP	3UTR.1	Mt2:2766619..2766629	Medtr2g011400
PP	intron.1	Mt2:2789895..2789905	Medtr2g011480
PP	3UTR.2	Mt2:2793878..2793888	Medtr2g011480
PP	3UTR.1	Mt2:2800084..2800094	Medtr2g011490
PP	3UTR.1	Mt2:2800213..2800223	Medtr2g011490
PP	3UTR.4	Mt2:2800355..2800365	Medtr2g011490
PP	3UTR.2	Mt2:2800473..2800483	Medtr2g011490
PP	3UTR.5	Mt2:2836492..2836502	Medtr2g011600
PP	3UTR.1	Mt2:2836676..2836686	Medtr2g011600
PP	3UTR.3	Mt2:2851373..2851383	Medtr2g011630
PP	3UTR.1	Mt2:2851477..2851487	Medtr2g011630
PP	3UTR.3	Mt2:2912702..2912712	Medtr2g011690
PP	3UTR.1	Mt2:2912776..2912786	Medtr2g011690
PP	3UTR.7	Mt2:2979242..2979252	Medtr2g011820
PP	3UTR.4	Mt2:2979298..2979308	Medtr2g011820
PP	3UTR.3	Mt2:2979421..2979431	Medtr2g011820
PP	AMB.1	Mt2:3011706..3011716	Medtr2g011940
PP	AMB.8	Mt2:3012551..3012561	Medtr2g011940
PP	CDS.2	Mt2:3028365..3028375	Medtr2g012310
PP	3UTR.1	Mt2:3032349..3032359	Medtr2g012310
PP	3UTR.2	Mt2:3032399..3032409	Medtr2g012310
PP	3UTR.1	Mt2:3032454..3032464	Medtr2g012310
PP	AMB.1	Mt2:3089809..3089819	Medtr2g012440
PP	3UTR.1	Mt2:3089919..3089929	Medtr2g012440
PP	3UTR.7	Mt2:3090002..3090012	Medtr2g012440
PP	3UTR.218	Mt2:3090069..3090079	Medtr2g012440
PP	3UTR.2	Mt2:3103806..3103816	Medtr2g012470
PP	3UTR.1	Mt2:3113725..3113735	Medtr2g012510
PP	igt.4	Mt2:3139054..3139064	Medtr2g012533.igt
PP	igt.2	Mt2:3139095..3139105	Medtr2g012533.igt
PP	igt.1	Mt2:3142531..3142541	Medtr2g012533.igt
PP	igt.1	Mt2:3142906..3142916	Medtr2g012533.igt
PP	igt.2	Mt2:3185232..3185242	Medtr2g012533.igt
PP	intron.1	Mt2:3317959..3317969	Medtr2g012830
PP	intron.5	Mt2:3317995..3318005	Medtr2g012830
PP	intron.2	Mt2:3318064..3318074	Medtr2g012830
PP	intron.1	Mt2:3319144..3319154	Medtr2g012830
PP	intron.1	Mt2:3319569..3319579	Medtr2g012830
PP	intron.1	Mt2:3319618..3319628	Medtr2g012830
PP	3UTR.1	Mt2:3321312..3321322	Medtr2g012830
PP	3UTR.23	Mt2:3321383..3321393	Medtr2g012830
PP	3UTR.188	Mt2:3321589..3321599	Medtr2g012830
PP	3UTR.2	Mt2:3321630..3321640	Medtr2g012830
PP	3UTR.1	Mt2:3321744..3321754	Medtr2g012830
PP	3UTR.3	Mt2:3335261..3335271	Medtr2g012850
PP	3UTR.7	Mt2:3335294..3335304	Medtr2g012850
PP	igt.1	Mt2:3356723..3356733	Medtr2g012860.igt
PP	igt.2	Mt2:3356802..3356812	Medtr2g012860.igt
PP	igt.1	Mt2:3357241..3357251	Medtr2g012860.igt
PP	igt.2	Mt2:3404817..3404827	Medtr2g012930.igt
PP	igt.1	Mt2:3404869..3404879	Medtr2g012930.igt
PP	3UTR.1	Mt2:3473623..3473633	Medtr2g013120
PP	3UTR.1	Mt2:3485599..3485609	Medtr2g013130
PP	AMB.3	Mt2:3489685..3489695	Medtr2g013140
PP	3UTR.3288	Mt2:3490016..3490026	Medtr2g013140
PP	AMB.2	Mt2:3490081..3490091	Medtr2g013140
PP	3UTR.1	Mt2:3522137..3522147	Medtr2g013210
PP	3UTR.1	Mt2:3522171..3522181	Medtr2g013210
PP	3UTR.1	Mt2:3531015..3531025	Medtr2g013230
PP	3UTR.1	Mt2:3531094..3531104	Medtr2g013230
PP	AMB.1	Mt2:3551712..3551722	Medtr2g013260
PP	3UTR.2	Mt2:3584984..3584994	Medtr2g013350
PP	3UTR.11	Mt2:3585047..3585057	Medtr2g013350
PP	igt.1	Mt2:3599006..3599016	Medtr2g013370.igt
PP	3UTR.6	Mt2:3616379..3616389	Medtr2g013430
PP	3UTR.2	Mt2:3616434..3616444	Medtr2g013430
PP	3UTR.11	Mt2:3619194..3619204	Medtr2g013440
PP	3UTR.12	Mt2:3619256..3619266	Medtr2g013440
PP	3UTR.1	Mt2:3619294..3619304	Medtr2g013440
PP	3UTR.2	Mt2:3630147..3630157	Medtr2g013460
PP	3UTR.6	Mt2:3653431..3653441	Medtr2g013535
PP	igt.5	Mt2:3653435..3653445	Medtr2g013535.igt
PP	igt.1	Mt2:3653509..3653519	Medtr2g013535.igt
PP	igt.6	Mt2:3653566..3653576	Medtr2g013535.igt
PP	CDS.2	Mt2:3659189..3659199	Medtr2g013540
PP	CDS.2	Mt2:3659310..3659320	Medtr2g013540
PP	3UTR.3	Mt2:3660029..3660039	Medtr2g013540
PP	3UTR.4	Mt2:3660171..3660181	Medtr2g013540
PP	3UTR.1	Mt2:3660245..3660255	Medtr2g013540
PP	3UTR.2	Mt2:3660281..3660291	Medtr2g013540
PP	3UTR.1	Mt2:3676704..3676714	Medtr2g013570
PP	3UTR.2	Mt2:3676734..3676744	Medtr2g013570
PP	3UTR.2	Mt2:3676770..3676780	Medtr2g013570
PP	3UTR.10	Mt2:3676842..3676852	Medtr2g013570
PP	CDS.1	Mt2:3686743..3686753	Medtr2g013580
PP	3UTR.1	Mt2:3688714..3688724	Medtr2g013580
PP	3UTR.17	Mt2:3776479..3776489	Medtr2g013780
PP	3UTR.3	Mt2:3776604..3776614	Medtr2g013780
PP	3UTR.1	Mt2:3821999..3822009	Medtr2g013900
PP	3UTR.2	Mt2:3822084..3822094	Medtr2g013900
PP	AMB.4	Mt2:3864793..3864803	Medtr2g013980
PP	AMB.1	Mt2:3885008..3885018	Medtr2g014020
PP	3UTR.2	Mt2:3892851..3892861	Medtr2g014030
PP	3UTR.42	Mt2:3892965..3892975	Medtr2g014030
PP	3UTR.1	Mt2:3893100..3893110	Medtr2g014030
PP	3UTR.1	Mt2:3893126..3893136	Medtr2g014030
PP	3UTR.1	Mt2:3899248..3899258	Medtr2g014050
PP	3UTR.5	Mt2:3980846..3980856	Medtr2g014220
PP	3UTR.1	Mt2:3980936..3980946	Medtr2g014220
PP	3UTR.4	Mt2:3980996..3981006	Medtr2g014220
PP	3UTR.3	Mt2:3981122..3981132	Medtr2g014220
PP	3UTR.7	Mt2:3981197..3981207	Medtr2g014220
PP	3UTR.4	Mt2:4031961..4031971	Medtr2g014290
PP	3UTR.1	Mt2:4032002..4032012	Medtr2g014290
PP	igt.1	Mt2:4068271..4068281	Medtr2g014310.igt
PP	igt.1	Mt2:4103734..4103744	Medtr2g014360.igt
PP	igt.1	Mt2:4104007..4104017	Medtr2g014360.igt
PP	igt.1	Mt2:4114275..4114285	Medtr2g014420.igt
PP	CDS.7	Mt2:4142146..4142156	Medtr2g014470
PP	CDS.4	Mt2:4142306..4142316	Medtr2g014470
PP	CDS.1	Mt2:4142332..4142342	Medtr2g014470
PP	CDS.1	Mt2:4142663..4142673	Medtr2g014470
PP	intron.1	Mt2:4142818..4142828	Medtr2g014470
PP	intron.2	Mt2:4142880..4142890	Medtr2g014470
PP	CDS.3	Mt2:4143139..4143149	Medtr2g014470
PP	3UTR.2	Mt2:4143693..4143703	Medtr2g014470
PP	3UTR.821	Mt2:4143770..4143780	Medtr2g014470
PP	3UTR.77	Mt2:4143819..4143829	Medtr2g014470
PP	3UTR.1	Mt2:4144014..4144024	Medtr2g014470
PP	3UTR.1	Mt2:4147753..4147763	Medtr2g014480
PP	3UTR.12	Mt2:4147839..4147849	Medtr2g014480
PP	3UTR.2	Mt2:4147913..4147923	Medtr2g014480
PP	igt.1	Mt2:4177410..4177420	Medtr2g014510.igt
PP	3UTR.1	Mt2:4236343..4236353	Medtr2g014680
PP	igt.3	Mt2:4258695..4258705	Medtr2g014730.igt
PP	igt.4	Mt2:4258746..4258756	Medtr2g014730.igt
PP	3UTR.1	Mt2:4324445..4324455	Medtr2g014860
PP	3UTR.31	Mt2:4324509..4324519	Medtr2g014860
PP	3UTR.3	Mt2:4324571..4324581	Medtr2g014860
PP	3UTR.1	Mt2:4327281..4327291	Medtr2g014870
PP	CDS.6	Mt2:4352986..4352996	Medtr2g014950
PP	3UTR.8	Mt2:4353315..4353325	Medtr2g014950
PP	CDS.12	Mt2:4366719..4366729	Medtr2g014960
PP	3UTR.10	Mt2:4367295..4367305	Medtr2g014960
PP	3UTR.179	Mt2:4367376..4367386	Medtr2g014960
PP	3UTR.2	Mt2:4367442..4367452	Medtr2g014960
PP	3UTR.5	Mt2:4367502..4367512	Medtr2g014960
PP	3UTR.5	Mt2:4418528..4418538	Medtr2g015040
PP	3UTR.1	Mt2:4418701..4418711	Medtr2g015040
PP	CDS.2	Mt2:4515597..4515607	Medtr2g015320
PP	CDS.1	Mt2:4544556..4544566	Medtr2g015370
PP	3UTR.2	Mt2:4545282..4545292	Medtr2g015370
PP	3UTR.13	Mt2:4545381..4545391	Medtr2g015370
PP	3UTR.2	Mt2:4548563..4548573	Medtr2g015380
PP	3UTR.1	Mt2:4548668..4548678	Medtr2g015380
PP	igt.1	Mt2:4577608..4577618	Medtr2g015445.igt
PP	igt.2	Mt2:4596479..4596489	Medtr2g015490.igt
PP	3UTR.10	Mt2:4608784..4608794	Medtr2g015520
PP	3UTR.1	Mt2:4613225..4613235	Medtr2g015540
PP	3UTR.4	Mt2:4627869..4627879	Medtr2g015560
PP	3UTR.26	Mt2:4627991..4628001	Medtr2g015560
PP	3UTR.4	Mt2:4637793..4637803	Medtr2g015580
PP	3UTR.136	Mt2:4715156..4715166	Medtr2g015790
PP	3UTR.4	Mt2:4736644..4736654	Medtr2g015840
PP	3UTR.1	Mt2:4745170..4745180	Medtr2g015850
PP	3UTR.1	Mt2:4782942..4782952	Medtr2g015920
PP	3UTR.1	Mt2:4783049..4783059	Medtr2g015920
PP	3UTR.10	Mt2:4799775..4799785	Medtr2g015960
PP	3UTR.3	Mt2:4799895..4799905	Medtr2g015960
PP	3UTR.64	Mt2:4800019..4800029	Medtr2g015960
PP	3UTR.2	Mt2:4800496..4800506	Medtr2g015970
PP	3UTR.10	Mt2:4805826..4805836	Medtr2g015980
PP	3UTR.1	Mt2:4835764..4835774	Medtr2g016050
PP	3UTR.2	Mt2:4894980..4894990	Medtr2g016160
PP	3UTR.2	Mt2:5017928..5017938	Medtr2g016400
PP	3UTR.36	Mt2:5060082..5060092	Medtr2g016490
PP	3UTR.6	Mt2:5067112..5067122	Medtr2g016500
PP	3UTR.21	Mt2:5067177..5067187	Medtr2g016500
PP	3UTR.1	Mt2:5074781..5074791	Medtr2g016520
PP	3UTR.2	Mt2:5074808..5074818	Medtr2g016520
PP	3UTR.2	Mt2:5074968..5074978	Medtr2g016520
PP	3UTR.2	Mt2:5149596..5149606	Medtr2g016680
PP	igt.1	Mt2:5161315..5161325	Medtr2g016680.igt
PP	3UTR.1	Mt2:5177708..5177718	Medtr2g016740
PP	3UTR.28	Mt2:5191490..5191500	Medtr2g016770
PP	3UTR.1	Mt2:5264991..5265001	Medtr2g017980
PP	3UTR.1	Mt2:5267291..5267301	Medtr2g017970
PP	CDS.1	Mt2:5285021..5285031	Medtr2g018010
PP	3UTR.1	Mt2:5365484..5365494	Medtr2g017520
PP	3UTR.3	Mt2:5391318..5391328	Medtr2g017570
PP	3UTR.1	Mt2:5398737..5398747	Medtr2g017590
PP	3UTR.3	Mt2:5398824..5398834	Medtr2g017590
PP	3UTR.10	Mt2:5454736..5454746	Medtr2g017740
PP	3UTR.10	Mt2:5454821..5454831	Medtr2g017740
PP	3UTR.32	Mt2:5454936..5454946	Medtr2g017740
PP	3UTR.1	Mt2:5492457..5492467	Medtr2g017470
PP	3UTR.1	Mt2:5503331..5503341	Medtr2g017495
PP	intron.4	Mt2:5512415..5512425	Medtr2g017825
PP	intron.1	Mt2:5512496..5512506	Medtr2g017825
PP	intron.1	Mt2:5512543..5512553	Medtr2g017825
PP	intron.2	Mt2:5514705..5514715	Medtr2g017825
PP	AMB.2	Mt2:5518883..5518893	Medtr2g017825
PP	AMB.1	Mt2:5518973..5518983	Medtr2g017825
PP	AMB.24	Mt2:5519049..5519059	Medtr2g017825
PP	AMB.14	Mt2:5519097..5519107	Medtr2g017825
PP	igt.1	Mt2:5519137..5519147	Medtr2g017825.igt
PP	igt.1	Mt2:5554088..5554098	Medtr2g017865.igt
PP	CDS.2	Mt2:5694043..5694053	Medtr2g018135
PP	intron.1	Mt2:5697392..5697402	Medtr2g018135
PP	intron.2	Mt2:5697463..5697473	Medtr2g018135
PP	intron.1	Mt2:5697520..5697530	Medtr2g018135
PP	intron.1	Mt2:5697574..5697584	Medtr2g018135
PP	CDS.1	Mt2:5699176..5699186	Medtr2g018135
PP	3UTR.3	Mt2:5699352..5699362	Medtr2g018135
PP	3UTR.11	Mt2:5699477..5699487	Medtr2g018135
PP	CDS.1	Mt2:5739494..5739504	Medtr2g018270
PP	CDS.1	Mt2:5741374..5741384	Medtr2g018270
PP	CDS.1	Mt2:5742033..5742043	Medtr2g018270
PP	CDS.1	Mt2:5742372..5742382	Medtr2g018270
PP	3UTR.1	Mt2:5742581..5742591	Medtr2g018270
PP	3UTR.1	Mt2:5742626..5742636	Medtr2g018270
PP	3UTR.31	Mt2:5742684..5742694	Medtr2g018270
PP	igt.1	Mt2:5797567..5797577	Medtr2g018420.igt
PP	intron.1	Mt2:5866831..5866841	Medtr2g018600
PP	3UTR.1	Mt2:5867671..5867681	Medtr2g018600
PP	3UTR.1	Mt2:5867918..5867928	Medtr2g018600
PP	3UTR.1	Mt2:5883559..5883569	Medtr2g018630
PP	3UTR.5	Mt2:5883646..5883656	Medtr2g018630
PP	3UTR.1	Mt2:5883728..5883738	Medtr2g018630
PP	3UTR.3	Mt2:5897627..5897637	Medtr2g018660
PP	3UTR.23	Mt2:5897674..5897684	Medtr2g018660
PP	3UTR.4	Mt2:5897758..5897768	Medtr2g018660
PP	3UTR.26	Mt2:5897812..5897822	Medtr2g018660
PP	3UTR.1	Mt2:5897915..5897925	Medtr2g018660
PP	3UTR.161	Mt2:5961268..5961278	Medtr2g018770
PP	3UTR.31	Mt2:5961355..5961365	Medtr2g018770
PP	3UTR.15	Mt2:5961439..5961449	Medtr2g018770
PP	3UTR.1	Mt2:5961492..5961502	Medtr2g018770
PP	3UTR.1	Mt2:5961522..5961532	Medtr2g018770
PP	3UTR.2	Mt2:5961569..5961579	Medtr2g018770
PP	CDS.2	Mt2:5976433..5976443	Medtr2g018780
PP	intron.1	Mt2:5976599..5976609	Medtr2g018780
PP	intron.13	Mt2:5976656..5976666	Medtr2g018780
PP	intron.4	Mt2:5976716..5976726	Medtr2g018780
PP	3UTR.314	Mt2:5978120..5978130	Medtr2g018780
PP	igt.1	Mt2:5993685..5993695	Medtr2g018790.igt
PP	3UTR.1	Mt2:5999624..5999634	Medtr2g018830
PP	3UTR.1	Mt2:6015973..6015983	Medtr2g018870
PP	3UTR.1	Mt2:6044052..6044062	Medtr2g018910
PP	igt.1	Mt2:6202652..6202662	Medtr2g019170.igt
PP	igt.1	Mt2:6205481..6205491	Medtr2g019170.igt
PP	AMB.1	Mt2:6213115..6213125	Medtr2g019210
PP	AMB.4	Mt2:6213279..6213289	Medtr2g019210
PP	3UTR.2	Mt2:6342389..6342399	Medtr2g019410
PP	3UTR.2	Mt2:6342437..6342447	Medtr2g019410
PP	intron.2	Mt2:6382003..6382013	Medtr2g019520
PP	3UTR.2	Mt2:6384776..6384786	Medtr2g019520
PP	3UTR.1	Mt2:6384841..6384851	Medtr2g019520
PP	3UTR.6	Mt2:6430171..6430181	Medtr2g019600
PP	3UTR.4	Mt2:6430210..6430220	Medtr2g019600
PP	3UTR.1	Mt2:6430254..6430264	Medtr2g019600
PP	CDS.1	Mt2:6439396..6439406	Medtr2g019620
PP	CDS.1	Mt2:6441181..6441191	Medtr2g019620
PP	CDS.29	Mt2:6442331..6442341	Medtr2g019620
PP	CDS.1	Mt2:6442496..6442506	Medtr2g019620
PP	intron.1	Mt2:6442815..6442825	Medtr2g019620
PP	3UTR.3	Mt2:6443604..6443614	Medtr2g019620
PP	3UTR.4	Mt2:6443691..6443701	Medtr2g019620
PP	3UTR.2	Mt2:6443903..6443913	Medtr2g019620
PP	igt.1	Mt2:6451909..6451919	Medtr2g019630.igt
PP	igt.1	Mt2:6453521..6453531	Medtr2g019630.igt
PP	igt.11	Mt2:6455970..6455980	Medtr2g019630.igt
PP	igt.1	Mt2:6456528..6456538	Medtr2g019630.igt
PP	3UTR.14	Mt2:6505955..6505965	Medtr2g019740
PP	3UTR.1	Mt2:6534982..6534992	Medtr2g019810
PP	3UTR.4	Mt2:6605080..6605090	Medtr2g019990
PP	3UTR.1	Mt2:6605164..6605174	Medtr2g019990
PP	3UTR.6	Mt2:6605229..6605239	Medtr2g019990
PP	3UTR.2	Mt2:6605274..6605284	Medtr2g019990
PP	3UTR.63	Mt2:6631710..6631720	Medtr2g020020
PP	3UTR.3	Mt2:6631768..6631778	Medtr2g020020
PP	3UTR.1	Mt2:6643037..6643047	Medtr2g020040
PP	3UTR.2	Mt2:6643065..6643075	Medtr2g020040
PP	3UTR.42	Mt2:6643124..6643134	Medtr2g020040
PP	3UTR.9	Mt2:6643189..6643199	Medtr2g020040
PP	3UTR.1	Mt2:6643441..6643451	Medtr2g020040
PP	igt.1	Mt2:6672703..6672713	Medtr2g020070.igt
PP	3UTR.2	Mt2:6704228..6704238	Medtr2g020210
PP	3UTR.2	Mt2:6704305..6704315	Medtr2g020210
PP	3UTR.1	Mt2:6704337..6704347	Medtr2g020210
PP	3UTR.16	Mt2:6704376..6704386	Medtr2g020210
PP	3UTR.3	Mt2:6719699..6719709	Medtr2g020240
PP	3UTR.26	Mt2:6719743..6719753	Medtr2g020240
PP	3UTR.30	Mt2:6719811..6719821	Medtr2g020240
PP	3UTR.64	Mt2:6719892..6719902	Medtr2g020240
PP	AMB.12	Mt2:6769129..6769139	Medtr2g020360
PP	AMB.10	Mt2:6769172..6769182	Medtr2g020360
PP	AMB.1	Mt2:6769243..6769253	Medtr2g020360
PP	AMB.4	Mt2:6773240..6773250	Medtr2g020360
PP	AMB.15	Mt2:6773280..6773290	Medtr2g020360
PP	AMB.201	Mt2:6794285..6794295	Medtr2g020420
PP	AMB.7	Mt2:6794375..6794385	Medtr2g020420
PP	AMB.6	Mt2:6794444..6794454	Medtr2g020420
PP	3UTR.1	Mt2:6794554..6794564	Medtr2g020420
PP	CDS.1	Mt2:6803505..6803515	Medtr2g020440
PP	3UTR.79	Mt2:6806814..6806824	Medtr2g020440
PP	3UTR.12	Mt2:6806909..6806919	Medtr2g020440
PP	3UTR.3	Mt2:6806942..6806952	Medtr2g020440
PP	3UTR.7	Mt2:6807021..6807031	Medtr2g020440
PP	intron.3	Mt2:6829275..6829285	Medtr2g020500
PP	3UTR.2	Mt2:6893746..6893756	Medtr2g020620
PP	igt.1	Mt2:6945092..6945102	Medtr2g020720.igt
PP	3UTR.1	Mt2:6961044..6961054	Medtr2g020750
PP	3UTR.1	Mt2:6968465..6968475	Medtr2g020760
PP	3UTR.1	Mt2:7004063..7004073	Medtr2g020830
PP	3UTR.2	Mt2:7004088..7004098	Medtr2g020830
PP	3UTR.1	Mt2:7004114..7004124	Medtr2g020830
PP	3UTR.1	Mt2:7004249..7004259	Medtr2g020830
PP	3UTR.1	Mt2:7009902..7009912	Medtr2g020850
PP	igt.1	Mt2:7016618..7016628	Medtr2g020850.igt
PP	3UTR.5	Mt2:7060352..7060362	Medtr2g020960
PP	3UTR.1	Mt2:7060503..7060513	Medtr2g020960
PP	igt.1	Mt2:7100488..7100498	Medtr2g021020.igt
PP	intron.1	Mt2:7112288..7112298	Medtr2g021040
PP	3UTR.1	Mt2:7113235..7113245	Medtr2g021040
PP	3UTR.25	Mt2:7123874..7123884	Medtr2g021070
PP	3UTR.7	Mt2:7123943..7123953	Medtr2g021070
PP	igt.1	Mt2:7139984..7139994	Medtr2g021110.igt
PP	igt.4	Mt2:7145834..7145844	Medtr2g021110.igt
PP	igt.1	Mt2:7146918..7146928	Medtr2g021110.igt
PP	igt.1	Mt2:7205759..7205769	Medtr2g021227.igt
PP	3UTR.3	Mt2:7221187..7221197	Medtr2g021260
PP	igt.1	Mt2:7251464..7251474	Medtr2g021300.igt
PP	CDS.1	Mt2:7283598..7283608	Medtr2g021400
PP	3UTR.3	Mt2:7290255..7290265	Medtr2g021400
PP	3UTR.1	Mt2:7290318..7290328	Medtr2g021400
PP	igt.1	Mt2:7554536..7554546	Medtr2g022020.igt
PP	3UTR.2	Mt2:7569123..7569133	Medtr2g022110
PP	3UTR.2	Mt2:7569171..7569181	Medtr2g022110
PP	3UTR.2	Mt2:7621439..7621449	Medtr2g022180
PP	3UTR.1	Mt2:7637914..7637924	Medtr2g022210
PP	3UTR.1	Mt2:7658408..7658418	Medtr2g022250
PP	3UTR.9	Mt2:7658480..7658490	Medtr2g022250
PP	3UTR.3	Mt2:7726913..7726923	Medtr2g022370
PP	3UTR.1	Mt2:7727017..7727027	Medtr2g022370
PP	3UTR.11	Mt2:7796344..7796354	Medtr2g022520
PP	3UTR.229	Mt2:7796456..7796466	Medtr2g022520
PP	3UTR.1	Mt2:7796653..7796663	Medtr2g022520
PP	3UTR.1	Mt2:7796717..7796727	Medtr2g022520
PP	3UTR.397	Mt2:7803239..7803249	Medtr2g022540
PP	igt.6	Mt2:7803464..7803474	Medtr2g022540.igt
PP	igt.2	Mt2:7803766..7803776	Medtr2g022540.igt
PP	intron.1	Mt2:7810920..7810930	Medtr2g022560
PP	3UTR.1	Mt2:7812584..7812594	Medtr2g022560
PP	3UTR.1	Mt2:7812702..7812712	Medtr2g022560
PP	3UTR.2	Mt2:7832404..7832414	Medtr2g022600
PP	3UTR.3	Mt2:7836285..7836295	Medtr2g022610
PP	3UTR.4	Mt2:7865401..7865411	Medtr2g022660
PP	igt.1	Mt2:7872301..7872311	Medtr2g022660.igt
PP	igt.2	Mt2:7874726..7874736	Medtr2g022660.igt
PP	3UTR.1	Mt2:7892666..7892676	Medtr2g022710
PP	AMB.1	Mt2:7908710..7908720	Medtr2g022750
PP	AMB.1	Mt2:7909044..7909054	Medtr2g022750
PP	3UTR.1	Mt2:7909385..7909395	Medtr2g022750
PP	CDS.2	Mt2:7922368..7922378	Medtr2g022760
PP	3UTR.584	Mt2:7923176..7923186	Medtr2g022760
PP	3UTR.492	Mt2:7923272..7923282	Medtr2g022760
PP	igt.14	Mt2:7923388..7923398	Medtr2g022760.igt
PP	igt.2	Mt2:7923455..7923465	Medtr2g022760.igt
PP	AMB.2	Mt2:7953824..7953834	Medtr2g022840
PP	AMB.1	Mt2:7953880..7953890	Medtr2g022840
PP	3UTR.2	Mt2:7966613..7966623	Medtr2g022880
PP	igt.1	Mt2:7976383..7976393	Medtr2g022880.igt
PP	AMB.6999	Mt2:7991919..7991929	Medtr2g022950
PP	AMB.2	Mt2:7992178..7992188	Medtr2g022950
PP	igt.1	Mt2:8016739..8016749	Medtr2g022960.igt
PP	AMB.4	Mt2:8068652..8068662	Medtr2g023070
PP	AMB.2	Mt2:8068700..8068710	Medtr2g023070
PP	AMB.5252	Mt2:8068875..8068885	Medtr2g023070
PP	AMB.2	Mt2:8069022..8069032	Medtr2g023070
PP	AMB.1	Mt2:8069091..8069101	Medtr2g023070
PP	AMB.62	Mt2:8069719..8069729	Medtr2g023070
PP	AMB.3	Mt2:8069768..8069778	Medtr2g023070
PP	AMB.34	Mt2:8069800..8069810	Medtr2g023070
PP	AMB.2	Mt2:8069844..8069854	Medtr2g023070
PP	AMB.1	Mt2:8069895..8069905	Medtr2g023070
PP	igt.1	Mt2:8085059..8085069	Medtr2g023070.igt
PP	igt.1	Mt2:8085282..8085292	Medtr2g023070.igt
PP	3UTR.5	Mt2:8099696..8099706	Medtr2g023120
PP	3UTR.2	Mt2:8205231..8205241	Medtr2g023290
PP	3UTR.3	Mt2:8205278..8205288	Medtr2g023290
PP	3UTR.5	Mt2:8205345..8205355	Medtr2g023290
PP	3UTR.4	Mt2:8205407..8205417	Medtr2g023290
PP	3UTR.4	Mt2:8205480..8205490	Medtr2g023290
PP	CDS.4	Mt2:8221150..8221160	Medtr2g023320
PP	CDS.1	Mt2:8221175..8221185	Medtr2g023320
PP	CDS.1	Mt2:8231160..8231170	Medtr2g023320
PP	3UTR.3	Mt2:8231977..8231987	Medtr2g023320
PP	3UTR.25	Mt2:8232071..8232081	Medtr2g023320
PP	3UTR.55	Mt2:8232235..8232245	Medtr2g023320
PP	3UTR.1	Mt2:8232772..8232782	Medtr2g023320
PP	3UTR.2	Mt2:8279911..8279921	Medtr2g023430
PP	3UTR.66	Mt2:8317312..8317322	Medtr2g023540
PP	3UTR.56	Mt2:8317376..8317386	Medtr2g023540
PP	3UTR.1	Mt2:8336433..8336443	Medtr2g023580
PP	3UTR.1	Mt2:8336486..8336496	Medtr2g023580
PP	CDS.1	Mt2:8350929..8350939	Medtr2g023620
PP	intron.2	Mt2:8454895..8454905	Medtr2g023850
PP	intron.1	Mt2:8456045..8456055	Medtr2g023850
PP	3UTR.1	Mt2:8456955..8456965	Medtr2g023850
PP	3UTR.10	Mt2:8456989..8456999	Medtr2g023850
PP	3UTR.26	Mt2:8457111..8457121	Medtr2g023850
PP	3UTR.1	Mt2:8465654..8465664	Medtr2g023880
PP	3UTR.1	Mt2:8465742..8465752	Medtr2g023880
PP	3UTR.6	Mt2:8490926..8490936	Medtr2g023920
PP	3UTR.9	Mt2:8490960..8490970	Medtr2g023920
PP	3UTR.85	Mt2:8490995..8491005	Medtr2g023920
PP	3UTR.2	Mt2:8491435..8491445	Medtr2g023920
PP	igt.1	Mt2:8498884..8498894	Medtr2g023920.igt
PP	3UTR.48	Mt2:8560383..8560393	Medtr2g024060
PP	3UTR.52	Mt2:8560424..8560434	Medtr2g024060
PP	3UTR.3	Mt2:8745252..8745262	Medtr2g024300
PP	3UTR.6	Mt2:8745402..8745412	Medtr2g024300
PP	3UTR.23	Mt2:8745452..8745462	Medtr2g024300
PP	3UTR.4	Mt2:8745541..8745551	Medtr2g024300
PP	3UTR.1	Mt2:8745677..8745687	Medtr2g024300
PP	3UTR.3	Mt2:8770271..8770281	Medtr2g024330
PP	3UTR.5	Mt2:8821099..8821109	Medtr2g024420
PP	3UTR.15	Mt2:8821133..8821143	Medtr2g024420
PP	intron.1	Mt2:8902991..8903001	Medtr2g025080
PP	3UTR.2	Mt2:8903197..8903207	Medtr2g025080
PP	3UTR.13	Mt2:8903285..8903295	Medtr2g025080
PP	3UTR.4	Mt2:8903325..8903335	Medtr2g025080
PP	3UTR.3	Mt2:8903383..8903393	Medtr2g025080
PP	3UTR.4	Mt2:8952337..8952347	Medtr2g025160
PP	3UTR.2	Mt2:8952380..8952390	Medtr2g025160
PP	3UTR.1	Mt2:8952419..8952429	Medtr2g025160
PP	CDS.2	Mt2:8960787..8960797	Medtr2g025180
PP	3UTR.23	Mt2:8961019..8961029	Medtr2g025180
PP	3UTR.4	Mt2:9096851..9096861	Medtr2g025480
PP	3UTR.3	Mt2:9096892..9096902	Medtr2g025480
PP	3UTR.2	Mt2:9096975..9096985	Medtr2g025480
PP	3UTR.2	Mt2:9133433..9133443	Medtr2g025540
PP	3UTR.2	Mt2:9133489..9133499	Medtr2g025540
PP	3UTR.1	Mt2:9133588..9133598	Medtr2g025540
PP	3UTR.1	Mt2:9148340..9148350	Medtr2g025580
PP	3UTR.1	Mt2:9148407..9148417	Medtr2g025580
PP	3UTR.2	Mt2:9148450..9148460	Medtr2g025580
PP	3UTR.278	Mt2:9178505..9178515	Medtr2g025640
PP	CDS.1	Mt2:9196208..9196218	Medtr2g025690
PP	intron.37	Mt2:9233297..9233307	Medtr2g025780
PP	intron.3	Mt2:9233366..9233376	Medtr2g025780
PP	intron.1	Mt2:9233510..9233520	Medtr2g025780
PP	intron.2	Mt2:9233555..9233565	Medtr2g025780
PP	CDS.1	Mt2:9234021..9234031	Medtr2g025780
PP	3UTR.11	Mt2:9234339..9234349	Medtr2g025780
PP	3UTR.1	Mt2:9234388..9234398	Medtr2g025780
PP	3UTR.96	Mt2:9234542..9234552	Medtr2g025780
PP	3UTR.1196	Mt2:9234615..9234625	Medtr2g025780
PP	igt.1	Mt2:9322201..9322211	Medtr2g426030.igt
PP	AMB.1	Mt2:9387833..9387843	Medtr2g026040
PP	3UTR.1	Mt2:9400315..9400325	Medtr2g026050
PP	3UTR.4	Mt2:9400445..9400455	Medtr2g026050
PP	igt.1	Mt2:9401678..9401688	Medtr2g026050.igt
PP	3UTR.7	Mt2:9435691..9435701	Medtr2g026130
PP	igt.2	Mt2:9483367..9483377	Medtr2g026210.igt
PP	3UTR.5	Mt2:9499001..9499011	Medtr2g026310
PP	3UTR.1	Mt2:9595777..9595787	Medtr2g026530
PP	3UTR.1	Mt2:9595810..9595820	Medtr2g026530
PP	3UTR.30	Mt2:9595882..9595892	Medtr2g026530
PP	igt.1	Mt2:9633550..9633560	Medtr2g026565.igt
PP	CDS.18	Mt2:9699550..9699560	Medtr2g026685
PP	3UTR.2	Mt2:9699896..9699906	Medtr2g026685
PP	3UTR.1	Mt2:9699921..9699931	Medtr2g026685
PP	3UTR.6	Mt2:9699981..9699991	Medtr2g026685
PP	3UTR.5	Mt2:9700021..9700031	Medtr2g026685
PP	3UTR.1	Mt2:9700076..9700086	Medtr2g026685
PP	CDS.4	Mt2:9736374..9736384	Medtr2g026725
PP	3UTR.2	Mt2:9736827..9736837	Medtr2g026725
PP	3UTR.1	Mt2:9757642..9757652	Medtr2g026820
PP	CDS.1	Mt2:9855926..9855936	Medtr2g027090
PP	CDS.2	Mt2:9857676..9857686	Medtr2g027090
PP	CDS.1	Mt2:9869393..9869403	Medtr2g027090
PP	CDS.1	Mt2:9870164..9870174	Medtr2g027090
PP	3UTR.1	Mt2:9871069..9871079	Medtr2g027090
PP	3UTR.2	Mt2:9871147..9871157	Medtr2g027090
PP	3UTR.2	Mt2:9876289..9876299	Medtr2g027100
PP	3UTR.1	Mt2:9876387..9876397	Medtr2g027100
PP	3UTR.1	Mt2:9879633..9879643	Medtr2g027110
PP	CDS.1	Mt2:9972085..9972095	Medtr2g027300
PP	CDS.1	Mt2:9972120..9972130	Medtr2g027300
PP	3UTR.14	Mt2:9972815..9972825	Medtr2g027300
PP	3UTR.41	Mt2:9972930..9972940	Medtr2g027300
PP	3UTR.1	Mt2:9972992..9973002	Medtr2g027300
PP	3UTR.11	Mt2:10000323..10000333	Medtr2g027360
PP	3UTR.58	Mt2:10000352..10000362	Medtr2g027360
PP	3UTR.2	Mt2:10007842..10007852	Medtr2g027390
PP	3UTR.1	Mt2:10007892..10007902	Medtr2g027390
PP	3UTR.6	Mt2:10007958..10007968	Medtr2g027390
PP	intron.2	Mt2:10016781..10016791	Medtr2g027410
PP	3UTR.2	Mt2:10017412..10017422	Medtr2g027410
PP	3UTR.5	Mt2:10017517..10017527	Medtr2g027410
PP	3UTR.6	Mt2:10017578..10017588	Medtr2g027410
PP	3UTR.3	Mt2:10085068..10085078	Medtr2g027530
PP	3UTR.14	Mt2:10085124..10085134	Medtr2g027530
PP	3UTR.1	Mt2:10085215..10085225	Medtr2g027530
PP	3UTR.1	Mt2:10085278..10085288	Medtr2g027530
PP	3UTR.8	Mt2:10135666..10135676	Medtr2g027660
PP	3UTR.68	Mt2:10135718..10135728	Medtr2g027660
PP	3UTR.1	Mt2:10135773..10135783	Medtr2g027660
PP	AMB.1	Mt2:10143102..10143112	Medtr2g027690
PP	CDS.1	Mt2:10143900..10143910	Medtr2g027690
PP	CDS.1	Mt2:10145394..10145404	Medtr2g027690
PP	CDS.2	Mt2:10146767..10146777	Medtr2g027690
PP	CDS.2	Mt2:10147008..10147018	Medtr2g027690
PP	3UTR.1	Mt2:10151889..10151899	Medtr2g027690
PP	3UTR.57	Mt2:10152025..10152035	Medtr2g027690
PP	3UTR.22	Mt2:10152094..10152104	Medtr2g027690
PP	3UTR.1	Mt2:10171321..10171331	Medtr2g027740
PP	3UTR.3	Mt2:10171373..10171383	Medtr2g027740
PP	3UTR.7	Mt2:10171416..10171426	Medtr2g027740
PP	3UTR.20	Mt2:10171519..10171529	Medtr2g027740
PP	3UTR.5	Mt2:10171583..10171593	Medtr2g027740
PP	3UTR.2	Mt2:10171646..10171656	Medtr2g027740
PP	3UTR.14	Mt2:10191985..10191995	Medtr2g027780
PP	CDS.9	Mt2:10200414..10200424	Medtr2g027800
PP	CDS.1	Mt2:10200621..10200631	Medtr2g027800
PP	3UTR.2	Mt2:10200808..10200818	Medtr2g027800
PP	3UTR.529	Mt2:10200952..10200962	Medtr2g027800
PP	3UTR.9	Mt2:10201037..10201047	Medtr2g027800
PP	3UTR.10	Mt2:10201083..10201093	Medtr2g027800
PP	3UTR.3	Mt2:10201202..10201212	Medtr2g027800
PP	3UTR.2	Mt2:10226292..10226302	Medtr2g027860
PP	3UTR.1	Mt2:10226334..10226344	Medtr2g027860
PP	3UTR.4	Mt2:10226434..10226444	Medtr2g027860
PP	3UTR.2	Mt2:10324534..10324544	Medtr2g028050
PP	3UTR.6	Mt2:10324675..10324685	Medtr2g028050
PP	3UTR.2	Mt2:10324727..10324737	Medtr2g028050
PP	igt.2	Mt2:10394793..10394803	Medtr2g028170.igt
PP	3UTR.1	Mt2:10558466..10558476	Medtr2g028450
PP	3UTR.1	Mt2:10558505..10558515	Medtr2g028450
PP	igt.1	Mt2:10568462..10568472	Medtr2g028460.igt
PP	CDS.1	Mt2:10609986..10609996	Medtr2g028580
PP	3UTR.122	Mt2:10632368..10632378	Medtr2g028660
PP	3UTR.48	Mt2:10632431..10632441	Medtr2g028660
PP	3UTR.53	Mt2:10632517..10632527	Medtr2g028660
PP	3UTR.4	Mt2:10632547..10632557	Medtr2g028660
PP	3UTR.42	Mt2:10632595..10632605	Medtr2g028660
PP	3UTR.2	Mt2:10632689..10632699	Medtr2g028660
PP	3UTR.1	Mt2:10632774..10632784	Medtr2g028660
PP	3UTR.31	Mt2:10635836..10635846	Medtr2g028670
PP	3UTR.26	Mt2:10635937..10635947	Medtr2g028670
PP	3UTR.1	Mt2:10636081..10636091	Medtr2g028670
PP	igt.2	Mt2:10642657..10642667	Medtr2g028670.igt
PP	igt.1	Mt2:10647892..10647902	Medtr2g028670.igt
PP	3UTR.1	Mt2:10669149..10669159	Medtr2g028750
PP	3UTR.1	Mt2:10669224..10669234	Medtr2g028750
PP	3UTR.3	Mt2:10695373..10695383	Medtr2g028790
PP	3UTR.5	Mt2:10695463..10695473	Medtr2g028790
PP	3UTR.2	Mt2:10695521..10695531	Medtr2g028790
PP	3UTR.2	Mt2:10719621..10719631	Medtr2g028830
PP	3UTR.70	Mt2:10719682..10719692	Medtr2g028830
PP	3UTR.124	Mt2:10719727..10719737	Medtr2g028830
PP	3UTR.1	Mt2:10719781..10719791	Medtr2g028830
PP	3UTR.2	Mt2:10719863..10719873	Medtr2g028830
PP	igt.5	Mt2:10770491..10770501	Medtr2g028920.igt
PP	igt.1	Mt2:10780122..10780132	Medtr2g028920.igt
PP	igt.1	Mt2:10852919..10852929	Medtr2g029020.igt
PP	3UTR.2	Mt2:10937107..10937117	Medtr2g029300
PP	CDS.28	Mt2:10960147..10960157	Medtr2g029340
PP	CDS.1	Mt2:10961151..10961161	Medtr2g029340
PP	3UTR.1	Mt2:10964016..10964026	Medtr2g029340
PP	3UTR.1	Mt2:10964058..10964068	Medtr2g029340
PP	3UTR.3648	Mt2:10964126..10964136	Medtr2g029340
PP	igt.1	Mt2:10964506..10964516	Medtr2g029340.igt
PP	3UTR.4	Mt2:11055589..11055599	Medtr2g029510
PP	igt.1	Mt2:11059572..11059582	Medtr2g029510.igt
PP	3UTR.2	Mt2:11066692..11066702	Medtr2g029520
PP	intron.1	Mt2:11076434..11076444	Medtr2g029540
PP	CDS.29	Mt2:11081465..11081475	Medtr2g029540
PP	CDS.1	Mt2:11081509..11081519	Medtr2g029540
PP	CDS.22	Mt2:11081542..11081552	Medtr2g029540
PP	CDS.2	Mt2:11082247..11082257	Medtr2g029540
PP	3UTR.1	Mt2:11082609..11082619	Medtr2g029540
PP	3UTR.41	Mt2:11111838..11111848	Medtr2g029740
PP	3UTR.36	Mt2:11119598..11119608	Medtr2g029750
PP	CDS.1	Mt2:11137841..11137851	Medtr2g029800
PP	3UTR.5	Mt2:11138040..11138050	Medtr2g029800
PP	3UTR.378	Mt2:11138147..11138157	Medtr2g029800
PP	3UTR.5	Mt2:11150415..11150425	Medtr2g029820
PP	3UTR.18	Mt2:11157098..11157108	Medtr2g029830
PP	3UTR.1	Mt2:11157158..11157168	Medtr2g029830
PP	3UTR.404	Mt2:11173334..11173344	Medtr2g029850
PP	3UTR.1	Mt2:11173447..11173457	Medtr2g029850
PP	CDS.1	Mt2:11202349..11202359	Medtr2g029940
PP	3UTR.1	Mt2:11206430..11206440	Medtr2g029940
PP	CDS.1	Mt2:11326953..11326963	Medtr2g030200
PP	CDS.1	Mt2:11327091..11327101	Medtr2g030200
PP	3UTR.5	Mt2:11329092..11329102	Medtr2g030200
PP	3UTR.2	Mt2:11329214..11329224	Medtr2g030200
PP	3UTR.1	Mt2:11329241..11329251	Medtr2g030200
PP	CDS.8	Mt2:11345946..11345956	Medtr2g030240
PP	intron.4	Mt2:11346032..11346042	Medtr2g030240
PP	3UTR.1	Mt2:11346194..11346204	Medtr2g030240
PP	3UTR.29	Mt2:11346270..11346280	Medtr2g030240
PP	3UTR.29	Mt2:11346445..11346455	Medtr2g030240
PP	igt.1	Mt2:11346919..11346929	Medtr2g030240.igt
PP	igt.1	Mt2:11347387..11347397	Medtr2g030240.igt
PP	AMB.1	Mt2:11374255..11374265	Medtr2g030300
PP	AMB.2	Mt2:11374455..11374465	Medtr2g030300
PP	AMB.6	Mt2:11374507..11374517	Medtr2g030300
PP	CDS.2	Mt2:11380901..11380911	Medtr2g030310
PP	AMB.2	Mt2:11381272..11381282	Medtr2g030310
PP	AMB.1	Mt2:11381323..11381333	Medtr2g030310
PP	AMB.24	Mt2:11381383..11381393	Medtr2g030310
PP	AMB.1	Mt2:11381458..11381468	Medtr2g030310
PP	intron.1	Mt2:11414035..11414045	Medtr2g030370
PP	3UTR.3	Mt2:11416921..11416931	Medtr2g030370
PP	3UTR.2	Mt2:11416965..11416975	Medtr2g030370
PP	3UTR.51	Mt2:11417050..11417060	Medtr2g030370
PP	3UTR.1	Mt2:11417163..11417173	Medtr2g030370
PP	3UTR.2	Mt2:11424579..11424589	Medtr2g030380
PP	CDS.6	Mt2:11431038..11431048	Medtr2g030390
PP	CDS.1	Mt2:11431126..11431136	Medtr2g030390
PP	CDS.1	Mt2:11431397..11431407	Medtr2g030390
PP	CDS.5	Mt2:11449818..11449828	Medtr2g030420
PP	CDS.2	Mt2:11449859..11449869	Medtr2g030420
PP	CDS.2	Mt2:11450027..11450037	Medtr2g030420
PP	CDS.22	Mt2:11450106..11450116	Medtr2g030420
PP	igt.12	Mt2:11530923..11530933	Medtr2g030530.igt
PP	CDS.1	Mt2:11567042..11567052	Medtr2g030630
PP	CDS.2	Mt2:11569174..11569184	Medtr2g030630
PP	3UTR.1	Mt2:11572195..11572205	Medtr2g030630
PP	3UTR.1	Mt2:11572228..11572238	Medtr2g030630
PP	3UTR.1	Mt2:11572275..11572285	Medtr2g030630
PP	3UTR.6	Mt2:11572305..11572315	Medtr2g030630
PP	3UTR.1	Mt2:11572390..11572400	Medtr2g030630
PP	CDS.3	Mt2:11800886..11800896	Medtr2g031410
PP	3UTR.1	Mt2:12242039..12242049	Medtr2g032540
PP	3UTR.4	Mt2:12242095..12242105	Medtr2g032540
PP	CDS.2	Mt2:12284315..12284325	Medtr2g032630
PP	CDS.49	Mt2:12284344..12284354	Medtr2g032630
PP	3UTR.1	Mt2:12284845..12284855	Medtr2g032630
PP	3UTR.9	Mt2:12285092..12285102	Medtr2g032630
PP	3UTR.1	Mt2:12285238..12285248	Medtr2g032630
PP	3UTR.1	Mt2:12294491..12294501	Medtr2g032660
PP	3UTR.1	Mt2:12444459..12444469	Medtr2g033000
PP	3UTR.2	Mt2:12444554..12444564	Medtr2g033000
PP	3UTR.631	Mt2:12444655..12444665	Medtr2g033000
PP	3UTR.7	Mt2:12444756..12444766	Medtr2g033000
PP	3UTR.33	Mt2:12444788..12444798	Medtr2g033000
PP	3UTR.1	Mt2:12444862..12444872	Medtr2g033000
PP	3UTR.1	Mt2:12453382..12453392	Medtr2g033020
PP	3UTR.9	Mt2:12453423..12453433	Medtr2g033020
PP	3UTR.2	Mt2:12453464..12453474	Medtr2g033020
PP	3UTR.1	Mt2:12737019..12737029	Medtr2g033460
PP	3UTR.1	Mt2:12784150..12784160	Medtr2g033580
PP	3UTR.1	Mt2:12784258..12784268	Medtr2g033580
PP	3UTR.2	Mt2:12790614..12790624	Medtr2g033590
PP	3UTR.8	Mt2:12792696..12792706	Medtr2g033600
PP	3UTR.1	Mt2:12792740..12792750	Medtr2g033600
PP	3UTR.1	Mt2:12973575..12973585	Medtr2g034010
PP	3UTR.4	Mt2:12973653..12973663	Medtr2g034010
PP	igt.1	Mt2:13084036..13084046	Medtr2g034220.igt
PP	3UTR.1	Mt2:13120971..13120981	Medtr2g034360
PP	3UTR.42	Mt2:13121111..13121121	Medtr2g034360
PP	3UTR.3	Mt2:13121183..13121193	Medtr2g034360
PP	3UTR.2	Mt2:13121228..13121238	Medtr2g034360
PP	3UTR.122	Mt2:13161376..13161386	Medtr2g034480
PP	CDS.2	Mt2:13181309..13181319	Medtr2g034500
PP	CDS.1	Mt2:13181435..13181445	Medtr2g034500
PP	3UTR.2	Mt2:13184497..13184507	Medtr2g034500
PP	3UTR.3	Mt2:13184557..13184567	Medtr2g034500
PP	3UTR.1	Mt2:13229158..13229168	Medtr2g034580
PP	3UTR.25	Mt2:13254110..13254120	Medtr2g034640
PP	3UTR.7	Mt2:13254151..13254161	Medtr2g034640
PP	3UTR.1	Mt2:13254226..13254236	Medtr2g034640
PP	3UTR.1	Mt2:13276699..13276709	Medtr2g034680
PP	3UTR.1	Mt2:13276748..13276758	Medtr2g034680
PP	3UTR.3	Mt2:13276786..13276796	Medtr2g034680
PP	3UTR.1	Mt2:13276848..13276858	Medtr2g034680
PP	intron.1	Mt2:13302204..13302214	Medtr2g034720
PP	CDS.21	Mt2:13302566..13302576	Medtr2g034720
PP	CDS.1	Mt2:13303035..13303045	Medtr2g034720
PP	CDS.1	Mt2:13303160..13303170	Medtr2g034720
PP	CDS.1	Mt2:13303310..13303320	Medtr2g034720
PP	3UTR.49	Mt2:13303515..13303525	Medtr2g034720
PP	3UTR.12	Mt2:13303580..13303590	Medtr2g034720
PP	3UTR.299	Mt2:13303782..13303792	Medtr2g034720
PP	3UTR.17	Mt2:13303838..13303848	Medtr2g034720
PP	3UTR.7	Mt2:13319313..13319323	Medtr2g034750
PP	3UTR.28	Mt2:13322909..13322919	Medtr2g034760
PP	3UTR.24	Mt2:13322971..13322981	Medtr2g034760
PP	3UTR.1	Mt2:13323034..13323044	Medtr2g034760
PP	igt.9	Mt2:13337773..13337783	Medtr2g034780.igt
PP	3UTR.2	Mt2:13345771..13345781	Medtr2g034790
PP	3UTR.2	Mt2:13395115..13395125	Medtr2g034880
PP	3UTR.3	Mt2:13404467..13404477	Medtr2g034900
PP	3UTR.1	Mt2:13404531..13404541	Medtr2g034900
PP	igt.1	Mt2:13449708..13449718	Medtr2g034950.igt
PP	igt.1	Mt2:13462666..13462676	Medtr2g034950.igt
PP	igt.1	Mt2:13462718..13462728	Medtr2g034950.igt
PP	3UTR.1	Mt2:13470585..13470595	Medtr2g035070
PP	3UTR.8	Mt2:13470637..13470647	Medtr2g035070
PP	3UTR.1	Mt2:13470710..13470720	Medtr2g035070
PP	3UTR.157	Mt2:13470761..13470771	Medtr2g035070
PP	3UTR.515	Mt2:13486042..13486052	Medtr2g035100
PP	3UTR.17	Mt2:13486078..13486088	Medtr2g035100
PP	3UTR.1	Mt2:13492407..13492417	Medtr2g035105
PP	3UTR.213	Mt2:13492476..13492486	Medtr2g035105
PP	3UTR.1	Mt2:13492524..13492534	Medtr2g035105
PP	3UTR.101	Mt2:13492583..13492593	Medtr2g035105
PP	3UTR.2	Mt2:13501654..13501664	Medtr2g035120
PP	3UTR.4	Mt2:13501718..13501728	Medtr2g035120
PP	3UTR.2539	Mt2:13501777..13501787	Medtr2g035120
PP	3UTR.64	Mt2:13501903..13501913	Medtr2g035120
PP	3UTR.1	Mt2:13502011..13502021	Medtr2g035120
PP	3UTR.1	Mt2:13509703..13509713	Medtr2g035130
PP	3UTR.2	Mt2:13509729..13509739	Medtr2g035130
PP	3UTR.46	Mt2:13509836..13509846	Medtr2g035130
PP	3UTR.1	Mt2:13509866..13509876	Medtr2g035130
PP	3UTR.2	Mt2:13515575..13515585	Medtr2g035150
PP	3UTR.1	Mt2:13518079..13518089	Medtr2g035160
PP	3UTR.1	Mt2:13521038..13521048	Medtr2g035170
PP	3UTR.13	Mt2:13531270..13531280	Medtr2g035190
PP	3UTR.1	Mt2:13538074..13538084	Medtr2g035210
PP	3UTR.6	Mt2:13542096..13542106	Medtr2g035220
PP	intron.1	Mt2:13554067..13554077	Medtr2g035320
PP	AMB.1	Mt2:13554755..13554765	Medtr2g035320
PP	AMB.47	Mt2:13554816..13554826	Medtr2g035320
PP	AMB.85	Mt2:13554915..13554925	Medtr2g035320
PP	AMB.2624	Mt2:13554957..13554967	Medtr2g035320
PP	3UTR.1	Mt2:13555028..13555038	Medtr2g035320
PP	3UTR.1	Mt2:13729918..13729928	Medtr2g435530
PP	CDS.1	Mt2:13956286..13956296	Medtr2g436030
PP	3UTR.5	Mt2:13956935..13956945	Medtr2g436030
PP	3UTR.10	Mt2:13956999..13957009	Medtr2g436030
PP	3UTR.2	Mt2:13957031..13957041	Medtr2g436030
PP	3UTR.7	Mt2:13957113..13957123	Medtr2g436030
PP	5UTR.1	Mt2:14109941..14109951	Medtr2g436300
PP	3UTR.19	Mt2:14118828..14118838	Medtr2g436300
PP	3UTR.2352	Mt2:14119009..14119019	Medtr2g436300
PP	3UTR.15	Mt2:14153820..14153830	Medtr2g436400
PP	3UTR.7	Mt2:14153904..14153914	Medtr2g436400
PP	3UTR.1	Mt2:14154015..14154025	Medtr2g436400
PP	3UTR.7	Mt2:14246716..14246726	Medtr2g436620
PP	3UTR.21198	Mt2:14246792..14246802	Medtr2g436620
PP	CDS.1	Mt2:14261927..14261937	Medtr2g436650
PP	3UTR.1	Mt2:14263097..14263107	Medtr2g436650
PP	3UTR.2	Mt2:14263140..14263150	Medtr2g436650
PP	3UTR.2191	Mt2:14366536..14366546	Medtr2g436800
PP	3UTR.30	Mt2:14366666..14366676	Medtr2g436800
PP	3UTR.1	Mt2:14366753..14366763	Medtr2g436800
PP	igt.2	Mt2:14377246..14377256	Medtr2g436800.igt
PP	3UTR.1	Mt2:14411183..14411193	Medtr2g436870
PP	3UTR.1	Mt2:14448439..14448449	Medtr2g436930
PP	intron.1	Mt2:14498226..14498236	Medtr2g437070
PP	igt.4	Mt2:14517587..14517597	Medtr2g437110.igt
PP	igt.17	Mt2:14517667..14517677	Medtr2g437110.igt
PP	igt.9	Mt2:14517716..14517726	Medtr2g437110.igt
PP	3UTR.1	Mt2:14531996..14532006	Medtr2g437150
PP	CDS.1	Mt2:14644178..14644188	Medtr2g437350
PP	igt.1	Mt2:14682748..14682758	Medtr2g437380.igt
PP	CDS.1	Mt2:14712637..14712647	Medtr2g437460
PP	3UTR.7	Mt2:14713112..14713122	Medtr2g437460
PP	3UTR.1	Mt2:14713183..14713193	Medtr2g437460
PP	intron.1	Mt2:14720202..14720212	Medtr2g437470
PP	intron.1	Mt2:14720351..14720361	Medtr2g437470
PP	intron.2	Mt2:14720582..14720592	Medtr2g437470
PP	3UTR.1	Mt2:14805264..14805274	Medtr2g437620
PP	3UTR.1	Mt2:14960930..14960940	Medtr2g437880
PP	3UTR.46	Mt2:14993405..14993415	Medtr2g437910
PP	3UTR.72	Mt2:14993478..14993488	Medtr2g437910
PP	3UTR.21	Mt2:14993543..14993553	Medtr2g437910
PP	igt.1	Mt2:14995639..14995649	Medtr2g437910.igt
PP	intron.2	Mt2:15014325..15014335	Medtr2g437990
PP	3UTR.1	Mt2:15056498..15056508	Medtr2g035660
PP	3UTR.1	Mt2:15100524..15100534	Medtr2g035470
PP	3UTR.12	Mt2:15105949..15105959	Medtr2g035460
PP	3UTR.1	Mt2:15106037..15106047	Medtr2g035460
PP	3UTR.2	Mt2:15106115..15106125	Medtr2g035460
PP	CDS.1	Mt2:15171849..15171859	Medtr2g035780
PP	CDS.2	Mt2:15172505..15172515	Medtr2g035780
PP	CDS.2	Mt2:15172555..15172565	Medtr2g035780
PP	3UTR.6	Mt2:15174623..15174633	Medtr2g035780
PP	3UTR.5	Mt2:15174670..15174680	Medtr2g035780
PP	3UTR.1	Mt2:15174704..15174714	Medtr2g035780
PP	3UTR.2	Mt2:15174745..15174755	Medtr2g035780
PP	intron.1	Mt2:15209087..15209097	Medtr2g035840
PP	intron.1	Mt2:15209229..15209239	Medtr2g035840
PP	3UTR.10	Mt2:15212191..15212201	Medtr2g035840
PP	3UTR.7	Mt2:15212281..15212291	Medtr2g035840
PP	3UTR.24	Mt2:15212455..15212465	Medtr2g035840
PP	3UTR.566	Mt2:15215269..15215279	Medtr2g035850
PP	3UTR.124	Mt2:15215359..15215369	Medtr2g035850
PP	3UTR.1	Mt2:15215499..15215509	Medtr2g035850
PP	3UTR.1	Mt2:15215548..15215558	Medtr2g035850
PP	intron.1	Mt2:15294238..15294248	Medtr2g036060
PP	igt.3	Mt2:15298859..15298869	Medtr2g036060.igt
PP	igt.1	Mt2:15298912..15298922	Medtr2g036060.igt
PP	igt.1	Mt2:15299105..15299115	Medtr2g036060.igt
PP	igt.1	Mt2:15301052..15301062	Medtr2g036063.igt
PP	3UTR.1	Mt2:15381578..15381588	Medtr2g438140
PP	CDS.1	Mt2:15389383..15389393	Medtr2g438150
PP	3UTR.1	Mt2:15755581..15755591	Medtr2g036380
PP	3UTR.5	Mt2:15760703..15760713	Medtr2g036390
PP	3UTR.1	Mt2:15789751..15789761	Medtr2g036480
PP	CDS.1	Mt2:15792811..15792821	Medtr2g036490
PP	3UTR.2	Mt2:15793904..15793914	Medtr2g036490
PP	3UTR.2	Mt2:15794164..15794174	Medtr2g036490
PP	igt.1	Mt2:15805344..15805354	Medtr2g036490.igt
PP	3UTR.2	Mt2:15843230..15843240	Medtr2g036600
PP	3UTR.3	Mt2:15843278..15843288	Medtr2g036600
PP	3UTR.3	Mt2:15843404..15843414	Medtr2g036600
PP	CDS.1	Mt2:15868259..15868269	Medtr2g036650
PP	intron.1	Mt2:15868346..15868356	Medtr2g036650
PP	CDS.1	Mt2:15869773..15869783	Medtr2g036650
PP	CDS.1	Mt2:15870846..15870856	Medtr2g036650
PP	3UTR.11	Mt2:15871516..15871526	Medtr2g036650
PP	3UTR.1	Mt2:15910505..15910515	Medtr2g036740
PP	3UTR.1	Mt2:15910572..15910582	Medtr2g036740
PP	3UTR.4	Mt2:15924986..15924996	Medtr2g036780
PP	3UTR.126	Mt2:15925072..15925082	Medtr2g036780
PP	3UTR.1	Mt2:15925129..15925139	Medtr2g036780
PP	3UTR.2	Mt2:15925159..15925169	Medtr2g036780
PP	3UTR.2	Mt2:15925243..15925253	Medtr2g036780
PP	CDS.4	Mt2:15977889..15977899	Medtr2g036890
PP	3UTR.1	Mt2:15993154..15993164	Medtr2g036890
PP	3UTR.1	Mt2:16019448..16019458	Medtr2g036910
PP	3UTR.1	Mt2:16019670..16019680	Medtr2g036910
PP	CDS.1	Mt2:16336512..16336522	Medtr2g037690
PP	CDS.1	Mt2:16337016..16337026	Medtr2g037690
PP	igt.1	Mt2:16341393..16341403	Medtr2g037690.igt
PP	3UTR.9	Mt2:16342822..16342832	Medtr2g037710
PP	3UTR.1	Mt2:16342854..16342864	Medtr2g037710
PP	3UTR.1	Mt2:16353536..16353546	Medtr2g037760
PP	3UTR.12	Mt2:16353697..16353707	Medtr2g037760
PP	3UTR.1	Mt2:16353725..16353735	Medtr2g037760
PP	3UTR.1	Mt2:16353756..16353766	Medtr2g037760
PP	3UTR.2	Mt2:16455137..16455147	Medtr2g037930
PP	3UTR.729	Mt2:16455177..16455187	Medtr2g037930
PP	3UTR.183	Mt2:16455289..16455299	Medtr2g037930
PP	3UTR.3	Mt2:16455383..16455393	Medtr2g037930
PP	3UTR.1	Mt2:16455408..16455418	Medtr2g037930
PP	igt.1	Mt2:16462368..16462378	Medtr2g037930.igt
PP	3UTR.11	Mt2:16478257..16478267	Medtr2g037970
PP	igt.2	Mt2:16486273..16486283	Medtr2g037970.igt
PP	3UTR.1	Mt2:16490782..16490792	Medtr2g037990
PP	3UTR.12	Mt2:16490843..16490853	Medtr2g037990
PP	intron.1	Mt2:16511353..16511363	Medtr2g038020
PP	3UTR.25	Mt2:16516355..16516365	Medtr2g038020
PP	3UTR.5	Mt2:16516445..16516455	Medtr2g038020
PP	CDS.1	Mt2:16524085..16524095	Medtr2g038030
PP	3UTR.1269	Mt2:16555684..16555694	Medtr2g038080
PP	3UTR.451	Mt2:16555797..16555807	Medtr2g038080
PP	igt.1	Mt2:16629389..16629399	Medtr2g038200.igt
PP	igt.1	Mt2:16629855..16629865	Medtr2g038200.igt
PP	igt.1	Mt2:16683295..16683305	Medtr2g038290.igt
PP	CDS.1	Mt2:16686611..16686621	Medtr2g038310
PP	CDS.3	Mt2:16691798..16691808	Medtr2g038310
PP	AMB.2	Mt2:16696881..16696891	Medtr2g038310
PP	igt.1	Mt2:16697176..16697186	Medtr2g038310.igt
PP	3UTR.3	Mt2:16799324..16799334	Medtr2g038560
PP	3UTR.1	Mt2:17111189..17111199	Medtr2g039090
PP	AMB.1	Mt2:17129857..17129867	Medtr2g039120
PP	AMB.1	Mt2:17129917..17129927	Medtr2g039120
PP	3UTR.1	Mt2:17360427..17360437	Medtr2g039620
PP	3UTR.1	Mt2:17360488..17360498	Medtr2g039620
PP	3UTR.3	Mt2:17360521..17360531	Medtr2g039620
PP	3UTR.36	Mt2:17429843..17429853	Medtr2g039750
PP	3UTR.59	Mt2:17429900..17429910	Medtr2g039750
PP	3UTR.1	Mt2:17430054..17430064	Medtr2g039750
PP	intron.1	Mt2:17438552..17438562	Medtr2g039770
PP	3UTR.2	Mt2:17443748..17443758	Medtr2g039770
PP	3UTR.1	Mt2:17443827..17443837	Medtr2g039770
PP	CDS.577	Mt2:17493355..17493365	Medtr2g039910
PP	3UTR.12	Mt2:17494900..17494910	Medtr2g039910
PP	3UTR.1	Mt2:17494959..17494969	Medtr2g039910
PP	3UTR.1	Mt2:17494985..17494995	Medtr2g039910
PP	3UTR.2	Mt2:17495013..17495023	Medtr2g039910
PP	3UTR.2	Mt2:17495050..17495060	Medtr2g039910
PP	3UTR.6	Mt2:17495103..17495113	Medtr2g039910
PP	3UTR.1	Mt2:17495205..17495215	Medtr2g039910
PP	3UTR.1	Mt2:17495278..17495288	Medtr2g039910
PP	3UTR.1	Mt2:17495317..17495327	Medtr2g039910
PP	3UTR.1	Mt2:17512559..17512569	Medtr2g039930
PP	3UTR.1	Mt2:17512715..17512725	Medtr2g039930
PP	igt.2	Mt2:17519988..17519998	Medtr2g039930.igt
PP	igt.1	Mt2:17523344..17523354	Medtr2g039930.igt
PP	3UTR.2	Mt2:17577426..17577436	Medtr2g040060
PP	igt.3	Mt2:17602762..17602772	Medtr2g040120.igt
PP	igt.22	Mt2:17603127..17603137	Medtr2g040120.igt
PP	igt.5	Mt2:17603271..17603281	Medtr2g040120.igt
PP	igt.1	Mt2:17603325..17603335	Medtr2g040120.igt
PP	igt.6	Mt2:17693746..17693756	Medtr2g040265.igt
PP	AMB.1	Mt2:17720156..17720166	Medtr2g040370
PP	CDS.1	Mt2:17756184..17756194	Medtr2g040470
PP	CDS.1	Mt2:17759473..17759483	Medtr2g040470
PP	AMB.1	Mt2:17760110..17760120	Medtr2g040470
PP	AMB.4	Mt2:17760161..17760171	Medtr2g040470
PP	3UTR.1	Mt2:17760904..17760914	Medtr2g040470
PP	3UTR.1	Mt2:17760974..17760984	Medtr2g040470
PP	3UTR.278	Mt2:17761008..17761018	Medtr2g040470
PP	3UTR.1	Mt2:17774273..17774283	Medtr2g040500
PP	igt.1	Mt2:17779944..17779954	Medtr2g040500.igt
PP	3UTR.1	Mt2:17847505..17847515	Medtr2g040690
PP	3UTR.1	Mt2:17876019..17876029	Medtr2g040790
PP	3UTR.3	Mt2:17896124..17896134	Medtr2g040850
PP	AMB.2	Mt2:17954364..17954374	Medtr2g040970
PP	AMB.1	Mt2:17954397..17954407	Medtr2g040970
PP	AMB.2	Mt2:17954441..17954451	Medtr2g040970
PP	AMB.4	Mt2:17954515..17954525	Medtr2g040970
PP	igt.3	Mt2:18005191..18005201	Medtr2g041060.igt
PP	intron.1	Mt2:18068099..18068109	Medtr2g041190
PP	CDS.1	Mt2:18069540..18069550	Medtr2g041190
PP	CDS.2	Mt2:18069594..18069604	Medtr2g041190
PP	3UTR.4	Mt2:18070064..18070074	Medtr2g041190
PP	3UTR.1	Mt2:18070252..18070262	Medtr2g041190
PP	3UTR.1	Mt2:18070311..18070321	Medtr2g041190
PP	3UTR.41	Mt2:18100564..18100574	Medtr2g041260
PP	3UTR.9	Mt2:18100612..18100622	Medtr2g041260
PP	3UTR.1	Mt2:18125031..18125041	Medtr2g041310
PP	CDS.2	Mt2:18194389..18194399	Medtr2g041420
PP	CDS.1	Mt2:18195247..18195257	Medtr2g041420
PP	CDS.2	Mt2:18196027..18196037	Medtr2g041420
PP	3UTR.2	Mt2:18196446..18196456	Medtr2g041420
PP	3UTR.3	Mt2:18246378..18246388	Medtr2g041550
PP	AMB.3	Mt2:18266322..18266332	Medtr2g041600
PP	AMB.3	Mt2:18266400..18266410	Medtr2g041600
PP	AMB.1	Mt2:18266502..18266512	Medtr2g041600
PP	3UTR.2	Mt2:18266544..18266554	Medtr2g041600
PP	3UTR.1	Mt2:18266711..18266721	Medtr2g041600
PP	3UTR.1	Mt2:18266817..18266827	Medtr2g041600
PP	igt.1	Mt2:18323591..18323601	Medtr2g041700.igt
PP	igt.3	Mt2:18336377..18336387	Medtr2g041700.igt
PP	igt.14	Mt2:18336440..18336450	Medtr2g041700.igt
PP	igt.1	Mt2:18343637..18343647	Medtr2g041700.igt
PP	3UTR.1	Mt2:18466853..18466863	Medtr2g042330
PP	3UTR.110	Mt2:18466889..18466899	Medtr2g042330
PP	igt.1	Mt2:18479363..18479373	Medtr2g042340.igt
PP	igt.1	Mt2:18479847..18479857	Medtr2g042340.igt
PP	3UTR.1	Mt2:18626249..18626259	Medtr2g042700
PP	3UTR.2	Mt2:18626283..18626293	Medtr2g042700
PP	3UTR.2	Mt2:18641302..18641312	Medtr2g042740
PP	3UTR.1	Mt2:18641445..18641455	Medtr2g042740
PP	3UTR.9	Mt2:18641490..18641500	Medtr2g042740
PP	3UTR.9	Mt2:18688721..18688731	Medtr2g042900
PP	3UTR.4	Mt2:18688794..18688804	Medtr2g042900
PP	3UTR.1	Mt2:18827421..18827431	Medtr2g043230
PP	3UTR.56	Mt2:18827502..18827512	Medtr2g043230
PP	3UTR.927	Mt2:18827645..18827655	Medtr2g043230
PP	igt.2	Mt2:18872974..18872984	Medtr2g043290.igt
PP	AMB.1	Mt2:18962638..18962648	Medtr2g043530
PP	AMB.4	Mt2:18962865..18962875	Medtr2g043530
PP	AMB.1	Mt2:18962927..18962937	Medtr2g043530
PP	3UTR.1	Mt2:19060138..19060148	Medtr2g043850
PP	3UTR.2	Mt2:19108399..19108409	Medtr2g043960
PP	3UTR.1	Mt2:19233262..19233272	Medtr2g044200
PP	3UTR.17	Mt2:19366163..19366173	Medtr2g044580
PP	3UTR.1	Mt2:19366226..19366236	Medtr2g044580
PP	3UTR.3	Mt2:19532718..19532728	Medtr2g044910
PP	3UTR.25	Mt2:19532853..19532863	Medtr2g044910
PP	3UTR.2	Mt2:19532974..19532984	Medtr2g044910
PP	3UTR.1	Mt2:19533012..19533022	Medtr2g044910
PP	igt.1	Mt2:19536976..19536986	Medtr2g044910.igt
PP	3UTR.1	Mt2:19600877..19600887	Medtr2g045050
PP	3UTR.4	Mt2:19614920..19614930	Medtr2g045080
PP	3UTR.1	Mt2:19614967..19614977	Medtr2g045080
PP	3UTR.2	Mt2:19615117..19615127	Medtr2g045080
PP	igt.3	Mt2:19683015..19683025	Medtr2g445180.igt
PP	3UTR.1	Mt2:19925321..19925331	Medtr2g045360
PP	3UTR.6	Mt2:19925363..19925373	Medtr2g045360
PP	3UTR.1	Mt2:19925451..19925461	Medtr2g045360
PP	3UTR.1	Mt2:19925488..19925498	Medtr2g045360
PP	igt.1	Mt2:19941162..19941172	Medtr2g045410.igt
PP	intron.1	Mt2:19963989..19963999	Medtr2g045470
PP	3UTR.866	Mt2:19964944..19964954	Medtr2g045470
PP	3UTR.1	Mt2:19965047..19965057	Medtr2g045470
PP	3UTR.1	Mt2:19965073..19965083	Medtr2g045470
PP	igt.10	Mt2:19974227..19974237	Medtr2g045470.igt
PP	3UTR.1	Mt2:20064389..20064399	Medtr2g045780
PP	3UTR.4	Mt2:20220825..20220835	Medtr2g046130
PP	3UTR.3	Mt2:20220874..20220884	Medtr2g046130
PP	AMB.1	Mt2:20454500..20454510	Medtr2g046550
PP	AMB.1	Mt2:20454633..20454643	Medtr2g046550
PP	CDS.1	Mt2:20493116..20493126	Medtr2g046620
PP	3UTR.3	Mt2:20493411..20493421	Medtr2g046620
PP	igt.1	Mt2:20525128..20525138	Medtr2g046690.igt
PP	igt.1	Mt2:20525185..20525195	Medtr2g046690.igt
PP	3UTR.8	Mt2:20669626..20669636	Medtr2g047110
PP	3UTR.1	Mt2:20906649..20906659	Medtr2g047838
PP	3UTR.1	Mt2:20906807..20906817	Medtr2g047838
PP	3UTR.8	Mt2:20906877..20906887	Medtr2g047838
PP	3UTR.1	Mt2:20924872..20924882	Medtr2g047848
PP	3UTR.2	Mt2:20924912..20924922	Medtr2g047848
PP	3UTR.1	Mt2:20925024..20925034	Medtr2g047848
PP	3UTR.1	Mt2:20936711..20936721	Medtr2g047858
PP	CDS.1	Mt2:21284450..21284460	Medtr2g048340
PP	CDS.2	Mt2:21284763..21284773	Medtr2g048340
PP	3UTR.4	Mt2:21285005..21285015	Medtr2g048340
PP	3UTR.53	Mt2:21285051..21285061	Medtr2g048340
PP	3UTR.1	Mt2:21285117..21285127	Medtr2g048340
PP	3UTR.1	Mt2:21285153..21285163	Medtr2g048340
PP	3UTR.1	Mt2:21285181..21285191	Medtr2g048340
PP	igt.1	Mt2:21308871..21308881	Medtr2g048385.igt
PP	igt.1	Mt2:21311116..21311126	Medtr2g048385.igt
PP	CDS.1	Mt2:21386785..21386795	Medtr2g048510
PP	3UTR.4	Mt2:21389763..21389773	Medtr2g048510
PP	3UTR.1	Mt2:21389820..21389830	Medtr2g048510
PP	3UTR.4	Mt2:21453910..21453920	Medtr2g048630
PP	igt.385	Mt2:21454178..21454188	Medtr2g048630.igt
PP	3UTR.1	Mt2:21456809..21456819	Medtr2g048635
PP	CDS.2	Mt2:21473966..21473976	Medtr2g048680
PP	3UTR.2	Mt2:21476975..21476985	Medtr2g048680
PP	3UTR.2	Mt2:21477027..21477037	Medtr2g048680
PP	intron.1	Mt2:21644063..21644073	Medtr2g048855
PP	igt.1	Mt2:21644751..21644761	Medtr2g048855.igt
PP	igt.1	Mt2:21644996..21645006	Medtr2g048855.igt
PP	igt.2	Mt2:21645075..21645085	Medtr2g048855.igt
PP	igt.1	Mt2:21645114..21645124	Medtr2g048855.igt
PP	3UTR.1	Mt2:21741775..21741785	Medtr2g049330
PP	3UTR.718	Mt2:21741855..21741865	Medtr2g049330
PP	3UTR.2	Mt2:21741939..21741949	Medtr2g049330
PP	3UTR.2	Mt2:21742124..21742134	Medtr2g049330
PP	3UTR.1	Mt2:21742317..21742327	Medtr2g049330
PP	3UTR.1	Mt2:21742392..21742402	Medtr2g049330
PP	igt.1	Mt2:21883145..21883155	Medtr2g049630.igt
PP	CDS.1	Mt2:21942467..21942477	Medtr2g449790
PP	CDS.1	Mt2:22062361..22062371	Medtr2g450040
PP	CDS.3	Mt2:22062389..22062399	Medtr2g450040
PP	CDS.4	Mt2:22065327..22065337	Medtr2g450040
PP	3UTR.1	Mt2:22065891..22065901	Medtr2g450040
PP	3UTR.1	Mt2:22065930..22065940	Medtr2g450040
PP	3UTR.5	Mt2:22066071..22066081	Medtr2g450040
PP	AMB.1	Mt2:22088772..22088782	Medtr2g450070
PP	AMB.1	Mt2:22088830..22088840	Medtr2g450070
PP	igt.1	Mt2:22091256..22091266	Medtr2g450070.igt
PP	CDS.1	Mt2:22151216..22151226	Medtr2g450210
PP	CDS.1	Mt2:22155737..22155747	Medtr2g450210
PP	3UTR.16	Mt2:22158296..22158306	Medtr2g450210
PP	3UTR.1	Mt2:22158360..22158370	Medtr2g450210
PP	3UTR.123	Mt2:22158613..22158623	Medtr2g450210
PP	3UTR.132	Mt2:22158769..22158779	Medtr2g450210
PP	3UTR.1	Mt2:22158805..22158815	Medtr2g450210
PP	3UTR.1	Mt2:22362923..22362933	Medtr2g049770
PP	3UTR.14	Mt2:22362991..22363001	Medtr2g049770
PP	3UTR.34	Mt2:22363041..22363051	Medtr2g049770
PP	AMB.1	Mt2:22452240..22452250	Medtr2g450550
PP	AMB.1	Mt2:22452329..22452339	Medtr2g450550
PP	igt.1	Mt2:23046041..23046051	Medtr2g050100.igt
PP	igt.2	Mt2:23046100..23046110	Medtr2g050100.igt
PP	igt.6	Mt2:23046197..23046207	Medtr2g050100.igt
PP	3UTR.1	Mt2:23224720..23224730	Medtr2g054370
PP	CDS.1	Mt2:23226904..23226914	Medtr2g054380
PP	CDS.1	Mt2:23226972..23226982	Medtr2g054380
PP	3UTR.16	Mt2:23227562..23227572	Medtr2g054380
PP	3UTR.13	Mt2:23227590..23227600	Medtr2g054380
PP	igt.3	Mt2:23227696..23227706	Medtr2g054380.igt
PP	igt.1	Mt2:23233686..23233696	Medtr2g054380.igt
PP	3UTR.1	Mt2:23476520..23476530	Medtr2g054880
PP	3UTR.63	Mt2:23491554..23491564	Medtr2g054920
PP	3UTR.2	Mt2:23491655..23491665	Medtr2g054920
PP	AMB.1	Mt2:23768939..23768949	Medtr2g055430
PP	AMB.2	Mt2:23769032..23769042	Medtr2g055430
PP	AMB.1	Mt2:23769083..23769093	Medtr2g055430
PP	AMB.1	Mt2:23769123..23769133	Medtr2g055430
PP	igt.1	Mt2:23853414..23853424	Medtr2g055530.igt
PP	AMB.1	Mt2:23918011..23918021	Medtr2g055750
PP	AMB.7	Mt2:23918240..23918250	Medtr2g055750
PP	AMB.5	Mt2:23918409..23918419	Medtr2g055750
PP	3UTR.8	Mt2:23981234..23981244	Medtr2g055910
PP	3UTR.3	Mt2:23981276..23981286	Medtr2g055910
PP	3UTR.2	Mt2:23981442..23981452	Medtr2g055910
PP	3UTR.1	Mt2:23994735..23994745	Medtr2g055940
PP	3UTR.14	Mt2:23994987..23994997	Medtr2g055940
PP	3UTR.4	Mt2:24067383..24067393	Medtr2g056120
PP	3UTR.8	Mt2:24099803..24099813	Medtr2g056190
PP	3UTR.22	Mt2:24099907..24099917	Medtr2g056190
PP	3UTR.1	Mt2:24099971..24099981	Medtr2g056190
PP	igt.12	Mt2:24203856..24203866	Medtr2g058550.igt
PP	CDS.5	Mt2:24351003..24351013	Medtr2g058970
PP	3UTR.1	Mt2:24357956..24357966	Medtr2g058970
PP	3UTR.23	Mt2:24358087..24358097	Medtr2g058970
PP	3UTR.5	Mt2:24358141..24358151	Medtr2g058970
PP	3UTR.31	Mt2:24358281..24358291	Medtr2g058970
PP	3UTR.1	Mt2:24364998..24365008	Medtr2g058990
PP	3UTR.1	Mt2:24747908..24747918	Medtr2g060050
PP	3UTR.1	Mt2:24747968..24747978	Medtr2g060050
PP	3UTR.142	Mt2:24748072..24748082	Medtr2g060050
PP	3UTR.1	Mt2:24748209..24748219	Medtr2g060050
PP	3UTR.1	Mt2:24858685..24858695	Medtr2g060350
PP	3UTR.4	Mt2:24858714..24858724	Medtr2g060350
PP	3UTR.1	Mt2:24980277..24980287	Medtr2g460590
PP	3UTR.36	Mt2:24980412..24980422	Medtr2g460590
PP	3UTR.1	Mt2:24980517..24980527	Medtr2g460590
PP	igt.1	Mt2:24994092..24994102	Medtr2g460590.igt
PP	3UTR.1	Mt2:25075427..25075437	Medtr2g460780
PP	AMB.3	Mt2:25093410..25093420	Medtr2g460800
PP	CDS.2	Mt2:25121789..25121799	Medtr2g460880
PP	CDS.7	Mt2:25121990..25122000	Medtr2g460880
PP	CDS.1	Mt2:25122036..25122046	Medtr2g460880
PP	CDS.3	Mt2:25122071..25122081	Medtr2g460880
PP	AMB.1	Mt2:25123114..25123124	Medtr2g460880
PP	AMB.87	Mt2:25123229..25123239	Medtr2g460880
PP	igt.1	Mt2:25231425..25231435	Medtr2g461020.igt
PP	3UTR.1	Mt2:25246069..25246079	Medtr2g461180
PP	3UTR.6	Mt2:25247248..25247258	Medtr2g461190
PP	3UTR.1	Mt2:25247364..25247374	Medtr2g461190
PP	3UTR.8	Mt2:25247426..25247436	Medtr2g461190
PP	3UTR.1	Mt2:25247487..25247497	Medtr2g461190
PP	intron.1	Mt2:25295052..25295062	Medtr2g461260
PP	CDS.1	Mt2:25309728..25309738	Medtr2g461290
PP	intron.1	Mt2:25310076..25310086	Medtr2g461290
PP	CDS.3	Mt2:25310579..25310589	Medtr2g461290
PP	3UTR.636	Mt2:25315641..25315651	Medtr2g461290
PP	3UTR.14	Mt2:25315798..25315808	Medtr2g461290
PP	3UTR.1	Mt2:25657223..25657233	Medtr2g462000
PP	3UTR.1	Mt2:25676634..25676644	Medtr2g060520
PP	CDS.51	Mt2:25724224..25724234	Medtr2g060650
PP	CDS.9	Mt2:25724360..25724370	Medtr2g060650
PP	CDS.13	Mt2:25724418..25724428	Medtr2g060650
PP	3UTR.6	Mt2:25725714..25725724	Medtr2g060650
PP	3UTR.3	Mt2:25725753..25725763	Medtr2g060650
PP	3UTR.8	Mt2:25725802..25725812	Medtr2g060650
PP	3UTR.50	Mt2:25725956..25725966	Medtr2g060650
PP	3UTR.1	Mt2:25726031..25726041	Medtr2g060650
PP	AMB.1	Mt2:25737185..25737195	Medtr2g060670
PP	3UTR.1	Mt2:25737670..25737680	Medtr2g060670
PP	CDS.1	Mt2:25754116..25754126	Medtr2g060720
PP	intron.1	Mt2:25754151..25754161	Medtr2g060720
PP	CDS.5	Mt2:25755493..25755503	Medtr2g060720
PP	3UTR.95	Mt2:25756250..25756260	Medtr2g060720
PP	3UTR.1	Mt2:25756388..25756398	Medtr2g060720
PP	3UTR.180	Mt2:25756474..25756484	Medtr2g060720
PP	intron.1	Mt2:25788958..25788968	Medtr2g060820
PP	3UTR.1	Mt2:25792496..25792506	Medtr2g060820
PP	3UTR.1	Mt2:25792547..25792557	Medtr2g060820
PP	3UTR.135	Mt2:25837348..25837358	Medtr2g060900
PP	3UTR.43	Mt2:25837444..25837454	Medtr2g060900
PP	3UTR.12	Mt2:25837542..25837552	Medtr2g060900
PP	3UTR.94	Mt2:25837597..25837607	Medtr2g060900
PP	3UTR.6	Mt2:25837707..25837717	Medtr2g060900
PP	3UTR.1	Mt2:25837799..25837809	Medtr2g060900
PP	3UTR.5	Mt2:25837868..25837878	Medtr2g060900
PP	igt.1	Mt2:25947211..25947221	Medtr2g060960.igt
PP	3UTR.3	Mt2:26036312..26036322	Medtr2g061420
PP	3UTR.4	Mt2:26036351..26036361	Medtr2g061420
PP	3UTR.2	Mt2:26036406..26036416	Medtr2g061420
PP	3UTR.2	Mt2:26036477..26036487	Medtr2g061420
PP	igt.2	Mt2:26044964..26044974	Medtr2g061420.igt
PP	3UTR.1	Mt2:26049410..26049420	Medtr2g061460
PP	igt.6	Mt2:26049703..26049713	Medtr2g061460.igt
PP	igt.2	Mt2:26050165..26050175	Medtr2g061460.igt
PP	intron.1	Mt2:26053945..26053955	Medtr2g061470
PP	intron.2	Mt2:26056596..26056606	Medtr2g061470
PP	3UTR.1	Mt2:26057183..26057193	Medtr2g061470
PP	3UTR.20	Mt2:26057245..26057255	Medtr2g061470
PP	AMB.5	Mt2:26178282..26178292	Medtr2g061710
PP	3UTR.2	Mt2:26285771..26285781	Medtr2g062270
PP	3UTR.1	Mt2:26285870..26285880	Medtr2g062270
PP	3UTR.1	Mt2:26413852..26413862	Medtr2g062560
PP	3UTR.1	Mt2:26426560..26426570	Medtr2g062600
PP	3UTR.2	Mt2:26426588..26426598	Medtr2g062600
PP	3UTR.1	Mt2:26426616..26426626	Medtr2g062600
PP	3UTR.1	Mt2:26426689..26426699	Medtr2g062600
PP	CDS.1	Mt2:26470148..26470158	Medtr2g062660
PP	CDS.3	Mt2:26470547..26470557	Medtr2g062660
PP	intron.1	Mt2:26486690..26486700	Medtr2g062700
PP	3UTR.1	Mt2:26524224..26524234	Medtr2g062770
PP	igt.3	Mt2:26527268..26527278	Medtr2g062780.igt
PP	igt.7	Mt2:26527348..26527358	Medtr2g062780.igt
PP	3UTR.67	Mt2:26567227..26567237	Medtr2g062840
PP	3UTR.2	Mt2:26639796..26639806	Medtr2g062990
PP	3UTR.9	Mt2:26645797..26645807	Medtr2g063000
PP	3UTR.584	Mt2:26670691..26670701	Medtr2g063080
PP	3UTR.1	Mt2:26670826..26670836	Medtr2g063080
PP	3UTR.1	Mt2:26686003..26686013	Medtr2g063110
PP	3UTR.2	Mt2:26750122..26750132	Medtr2g063460
PP	3UTR.2	Mt2:26750310..26750320	Medtr2g063460
PP	3UTR.1	Mt2:26750404..26750414	Medtr2g063460
PP	igt.1	Mt2:26758734..26758744	Medtr2g063470.igt
PP	3UTR.1	Mt2:26835143..26835153	Medtr2g063560
PP	3UTR.1	Mt2:26838846..26838856	Medtr2g063570
PP	3UTR.1	Mt2:26838888..26838898	Medtr2g063570
PP	3UTR.5	Mt2:26838953..26838963	Medtr2g063570
PP	3UTR.1	Mt2:26839000..26839010	Medtr2g063570
PP	3UTR.1	Mt2:27065970..27065980	Medtr2g063907
PP	intron.2	Mt2:27237583..27237593	Medtr2g064295
PP	CDS.1	Mt2:27238715..27238725	Medtr2g064295
PP	3UTR.6	Mt2:27239026..27239036	Medtr2g064295
PP	3UTR.1	Mt2:27239110..27239120	Medtr2g064295
PP	3UTR.2	Mt2:27239152..27239162	Medtr2g064295
PP	3UTR.43	Mt2:27239179..27239189	Medtr2g064295
PP	3UTR.2	Mt2:27239210..27239220	Medtr2g064295
PP	3UTR.87	Mt2:27324416..27324426	Medtr2g064415
PP	3UTR.3	Mt2:27324456..27324466	Medtr2g064415
PP	3UTR.2	Mt2:27699357..27699367	Medtr2g066110
PP	3UTR.1279	Mt2:27699425..27699435	Medtr2g066110
PP	3UTR.1	Mt2:27699533..27699543	Medtr2g066110
PP	3UTR.11	Mt2:27706639..27706649	Medtr2g066120
PP	3UTR.6	Mt2:27706725..27706735	Medtr2g066120
PP	igt.25	Mt2:27706873..27706883	Medtr2g066120.igt
PP	igt.2	Mt2:27707270..27707280	Medtr2g066120.igt
PP	igt.1	Mt2:27707452..27707462	Medtr2g066120.igt
PP	3UTR.339	Mt2:27713259..27713269	Medtr2g066130
PP	3UTR.8	Mt2:27875001..27875011	Medtr2g066700
PP	igt.2	Mt2:28315689..28315699	Medtr2g067610.igt
PP	intron.1	Mt2:28369126..28369136	Medtr2g067760
PP	3UTR.9	Mt2:28370920..28370930	Medtr2g067760
PP	3UTR.4	Mt2:28370967..28370977	Medtr2g067760
PP	3UTR.1	Mt2:28371033..28371043	Medtr2g067760
PP	3UTR.3	Mt2:28371077..28371087	Medtr2g067760
PP	3UTR.1	Mt2:28371164..28371174	Medtr2g067760
PP	CDS.1	Mt2:28403494..28403504	Medtr2g067830
PP	intron.1	Mt2:28454402..28454412	Medtr2g067990
PP	intron.1	Mt2:28506877..28506887	Medtr2g068690
PP	CDS.2	Mt2:28509731..28509741	Medtr2g068690
PP	intron.1	Mt2:28518619..28518629	Medtr2g068690
PP	intron.2	Mt2:28518658..28518668	Medtr2g068690
PP	3UTR.1	Mt2:28519885..28519895	Medtr2g068690
PP	3UTR.1	Mt2:28519924..28519934	Medtr2g068690
PP	3UTR.10	Mt2:28519998..28520008	Medtr2g068690
PP	3UTR.46	Mt2:28520060..28520070	Medtr2g068690
PP	3UTR.2	Mt2:28520135..28520145	Medtr2g068690
PP	igt.11	Mt2:28520186..28520196	Medtr2g068690.igt
PP	3UTR.1	Mt2:28537057..28537067	Medtr2g068730
PP	igt.1	Mt2:28633805..28633815	Medtr2g068920.igt
PP	igt.2	Mt2:28633834..28633844	Medtr2g068920.igt
PP	igt.1	Mt2:28675317..28675327	Medtr2te068990.igt
PP	3UTR.2	Mt2:28689055..28689065	Medtr2g069050
PP	3UTR.8	Mt2:28689165..28689175	Medtr2g069050
PP	3UTR.1	Mt2:28795334..28795344	Medtr2g069310
PP	3UTR.4	Mt2:28795384..28795394	Medtr2g069310
PP	3UTR.53	Mt2:28795772..28795782	Medtr2g069310
PP	3UTR.9	Mt2:28795848..28795858	Medtr2g069310
PP	3UTR.1	Mt2:28795911..28795921	Medtr2g069310
PP	3UTR.2	Mt2:28800301..28800311	Medtr2g069320
PP	3UTR.52	Mt2:28800407..28800417	Medtr2g069320
PP	3UTR.23	Mt2:28800463..28800473	Medtr2g069320
PP	3UTR.34	Mt2:28860067..28860077	Medtr2g069400
PP	3UTR.1	Mt2:28860127..28860137	Medtr2g069400
PP	3UTR.1	Mt2:28865870..28865880	Medtr2g069430
PP	CDS.1	Mt2:28897194..28897204	Medtr2g069470
PP	3UTR.22	Mt2:28897667..28897677	Medtr2g069470
PP	3UTR.2	Mt2:28897746..28897756	Medtr2g069470
PP	3UTR.1	Mt2:28956367..28956377	Medtr2g069550
PP	3UTR.1	Mt2:29050615..29050625	Medtr2g069680
PP	3UTR.5	Mt2:29159043..29159053	Medtr2g064450
PP	CDS.1	Mt2:29162184..29162194	Medtr2g064460
PP	AMB.1	Mt2:29162653..29162663	Medtr2g064460
PP	CDS.4	Mt2:29179282..29179292	Medtr2g064470
PP	CDS.1	Mt2:29180333..29180343	Medtr2g064470
PP	3UTR.1	Mt2:29180923..29180933	Medtr2g064470
PP	3UTR.4	Mt2:29180986..29180996	Medtr2g064470
PP	3UTR.2	Mt2:29181067..29181077	Medtr2g064470
PP	CDS.3	Mt2:29261964..29261974	Medtr2g064740
PP	CDS.15	Mt2:29262128..29262138	Medtr2g064740
PP	CDS.1	Mt2:29262160..29262170	Medtr2g064740
PP	CDS.1	Mt2:29262193..29262203	Medtr2g064740
PP	CDS.1	Mt2:29262439..29262449	Medtr2g064740
PP	CDS.1	Mt2:29269376..29269386	Medtr2g064740
PP	CDS.1	Mt2:29269665..29269675	Medtr2g064740
PP	intron.1	Mt2:29270095..29270105	Medtr2g064740
PP	intron.1	Mt2:29270162..29270172	Medtr2g064740
PP	3UTR.6	Mt2:29270378..29270388	Medtr2g064740
PP	3UTR.246	Mt2:29270622..29270632	Medtr2g064740
PP	3UTR.1	Mt2:29270751..29270761	Medtr2g064740
PP	3UTR.42	Mt2:29270787..29270797	Medtr2g064740
PP	igt.1	Mt2:29302949..29302959	Medtr2g064690.igt
PP	AMB.1	Mt2:29364591..29364601	Medtr2g064930
PP	AMB.5	Mt2:29364804..29364814	Medtr2g064930
PP	AMB.35	Mt2:29365342..29365352	Medtr2g064930
PP	AMB.436	Mt2:29365401..29365411	Medtr2g064930
PP	AMB.7	Mt2:29365441..29365451	Medtr2g064930
PP	AMB.2	Mt2:29365503..29365513	Medtr2g064930
PP	AMB.147	Mt2:29365653..29365663	Medtr2g064930
PP	3UTR.3	Mt2:29379507..29379517	Medtr2g064910
PP	3UTR.3	Mt2:29385820..29385830	Medtr2g064890
PP	3UTR.1	Mt2:29385986..29385996	Medtr2g064890
PP	CDS.1	Mt2:29415641..29415651	Medtr2g064840
PP	CDS.2	Mt2:29416392..29416402	Medtr2g064840
PP	3UTR.2	Mt2:29420570..29420580	Medtr2g064840
PP	3UTR.7	Mt2:29420725..29420735	Medtr2g064840
PP	3UTR.2	Mt2:29431981..29431991	Medtr2g069950
PP	3UTR.4	Mt2:29492055..29492065	Medtr2g070070
PP	intron.1	Mt2:29613169..29613179	Medtr2g070380
PP	3UTR.1	Mt2:29646800..29646810	Medtr2g070420
PP	3UTR.210	Mt2:29646877..29646887	Medtr2g070420
PP	3UTR.6	Mt2:29646943..29646953	Medtr2g070420
PP	3UTR.3	Mt2:29729616..29729626	Medtr2g070540
PP	3UTR.221	Mt2:29729758..29729768	Medtr2g070540
PP	3UTR.4	Mt2:29729906..29729916	Medtr2g070540
PP	3UTR.3	Mt2:29779502..29779512	Medtr2g070630
PP	3UTR.3	Mt2:29779575..29779585	Medtr2g070630
PP	3UTR.5	Mt2:29779671..29779681	Medtr2g070630
PP	igt.1	Mt2:29824047..29824057	Medtr2g070730.igt
PP	igt.1	Mt2:29824086..29824096	Medtr2g070730.igt
PP	igt.1	Mt2:29824452..29824462	Medtr2g070730.igt
PP	igt.3	Mt2:29824478..29824488	Medtr2g070730.igt
PP	CDS.1	Mt2:30221819..30221829	Medtr2g072080
PP	CDS.3	Mt2:30249438..30249448	Medtr2g072110
PP	3UTR.290	Mt2:30334941..30334951	Medtr2g072190
PP	3UTR.4	Mt2:30335025..30335035	Medtr2g072190
PP	3UTR.2	Mt2:30335052..30335062	Medtr2g072190
PP	3UTR.1	Mt2:30361483..30361493	Medtr2g072210
PP	3UTR.1	Mt2:30361524..30361534	Medtr2g072210
PP	3UTR.3	Mt2:30385405..30385415	Medtr2g072250
PP	3UTR.8	Mt2:30405140..30405150	Medtr2g072270
PP	3UTR.5	Mt2:30431715..30431725	Medtr2g072330
PP	3UTR.7	Mt2:30437992..30438002	Medtr2g072340
PP	3UTR.2	Mt2:30438032..30438042	Medtr2g072340
PP	3UTR.1	Mt2:30469677..30469687	Medtr2g072380
PP	3UTR.8	Mt2:30469792..30469802	Medtr2g072380
PP	3UTR.1	Mt2:30476862..30476872	Medtr2g072400
PP	3UTR.3	Mt2:30476969..30476979	Medtr2g072400
PP	3UTR.1	Mt2:30609207..30609217	Medtr2g072590
PP	3UTR.21	Mt2:30808188..30808198	Medtr2g072830
PP	intron.1	Mt2:30814202..30814212	Medtr2g072840
PP	intron.1	Mt2:30814230..30814240	Medtr2g072840
PP	3UTR.23	Mt2:30817052..30817062	Medtr2g072840
PP	3UTR.1	Mt2:30817149..30817159	Medtr2g072840
PP	igt.1	Mt2:30939112..30939122	Medtr2g073060.igt
PP	igt.1	Mt2:30989206..30989216	Medtr2g073170.igt
PP	3UTR.2	Mt2:31021543..31021553	Medtr2g073240
PP	3UTR.3	Mt2:31021670..31021680	Medtr2g073240
PP	igt.2	Mt2:31021751..31021761	Medtr2g073240.igt
PP	3UTR.2	Mt2:31084823..31084833	Medtr2g073350
PP	3UTR.1	Mt2:31131953..31131963	Medtr2g073420
PP	igt.1	Mt2:31350646..31350656	Medtr2g074955.igt
PP	CDS.1	Mt2:31463123..31463133	Medtr2g075250
PP	intron.1	Mt2:31463202..31463212	Medtr2g075250
PP	intron.1	Mt2:31463306..31463316	Medtr2g075250
PP	3UTR.5	Mt2:31464466..31464476	Medtr2g075250
PP	3UTR.75	Mt2:31464672..31464682	Medtr2g075250
PP	igt.1	Mt2:31538191..31538201	Medtr2g075405.igt
PP	igt.1	Mt2:31538459..31538469	Medtr2g075405.igt
PP	igt.15	Mt2:31541280..31541290	Medtr2g075405.igt
PP	3UTR.2	Mt2:31685237..31685247	Medtr2g075760
PP	3UTR.2	Mt2:31685283..31685293	Medtr2g075760
PP	3UTR.3	Mt2:31692534..31692544	Medtr2g075770
PP	3UTR.3	Mt2:31692569..31692579	Medtr2g075770
PP	3UTR.2	Mt2:31703109..31703119	Medtr2te075780
PP	intron.1	Mt2:31746990..31747000	Medtr2g075870
PP	intron.1	Mt2:31747027..31747037	Medtr2g075870
PP	CDS.1	Mt2:31747769..31747779	Medtr2g075870
PP	CDS.2	Mt2:31749679..31749689	Medtr2g075870
PP	3UTR.2	Mt2:31749838..31749848	Medtr2g075870
PP	3UTR.1	Mt2:31749869..31749879	Medtr2g075870
PP	3UTR.1	Mt2:31749897..31749907	Medtr2g075870
PP	3UTR.22	Mt2:31749929..31749939	Medtr2g075870
PP	3UTR.1	Mt2:31767853..31767863	Medtr2g075910
PP	intron.1	Mt2:31789864..31789874	Medtr2g075950
PP	3UTR.4	Mt2:31793001..31793011	Medtr2g075950
PP	3UTR.107	Mt2:31793102..31793112	Medtr2g075950
PP	3UTR.1	Mt2:31793158..31793168	Medtr2g075950
PP	AMB.2	Mt2:31822202..31822212	Medtr2g076020
PP	AMB.1	Mt2:31825467..31825477	Medtr2g076020
PP	AMB.6	Mt2:31825503..31825513	Medtr2g076020
PP	AMB.1	Mt2:31825549..31825559	Medtr2g076020
PP	3UTR.4	Mt2:31858045..31858055	Medtr2g076070
PP	3UTR.31	Mt2:31858138..31858148	Medtr2g076070
PP	3UTR.3	Mt2:31927387..31927397	Medtr2g076200
PP	3UTR.24	Mt2:31927423..31927433	Medtr2g076200
PP	3UTR.6	Mt2:31927454..31927464	Medtr2g076200
PP	3UTR.6	Mt2:31927518..31927528	Medtr2g076200
PP	3UTR.14	Mt2:31927590..31927600	Medtr2g076200
PP	3UTR.1	Mt2:31987688..31987698	Medtr2g076340
PP	3UTR.20	Mt2:31987733..31987743	Medtr2g076340
PP	intron.2	Mt2:32032233..32032243	Medtr2g076490
PP	intron.1	Mt2:32032314..32032324	Medtr2g076490
PP	intron.4	Mt2:32032353..32032363	Medtr2g076490
PP	CDS.1	Mt2:32096166..32096176	Medtr2g076670
PP	3UTR.4	Mt2:32098967..32098977	Medtr2g076670
PP	3UTR.4	Mt2:32098998..32099008	Medtr2g076670
PP	3UTR.33	Mt2:32099050..32099060	Medtr2g076670
PP	3UTR.88	Mt2:32099100..32099110	Medtr2g076670
PP	intron.11	Mt2:32203451..32203461	Medtr2g076960
PP	3UTR.1	Mt2:32203737..32203747	Medtr2g076960
PP	3UTR.4	Mt2:32203819..32203829	Medtr2g076960
PP	3UTR.15	Mt2:32203847..32203857	Medtr2g076960
PP	3UTR.1	Mt2:32326045..32326055	Medtr2g078010
PP	3UTR.65	Mt2:32326248..32326258	Medtr2g078010
PP	3UTR.1	Mt2:32326292..32326302	Medtr2g078010
PP	3UTR.5	Mt2:32326341..32326351	Medtr2g078010
PP	3UTR.3	Mt2:32326369..32326379	Medtr2g078010
PP	AMB.1	Mt2:32398324..32398334	Medtr2g078050
PP	3UTR.2	Mt2:32405484..32405494	Medtr2g078060
PP	3UTR.22	Mt2:32405526..32405536	Medtr2g078060
PP	3UTR.1	Mt2:32405652..32405662	Medtr2g078060
PP	3UTR.6	Mt2:32422129..32422139	Medtr2g078090
PP	3UTR.3	Mt2:32422193..32422203	Medtr2g078090
PP	3UTR.1	Mt2:32422276..32422286	Medtr2g078090
PP	3UTR.1	Mt2:32422331..32422341	Medtr2g078090
PP	intron.1	Mt2:32433665..32433675	Medtr2g078120
PP	3UTR.3	Mt2:32435568..32435578	Medtr2g078120
PP	3UTR.2	Mt2:32435669..32435679	Medtr2g078120
PP	3UTR.12	Mt2:32507646..32507656	Medtr2g078200
PP	3UTR.1	Mt2:32531734..32531744	Medtr2g078220
PP	igt.1	Mt2:32538648..32538658	Medtr2g078220.igt
PP	3UTR.1	Mt2:32549870..32549880	Medtr2g078260
PP	intron.1	Mt2:32634705..32634715	Medtr2g078350
PP	igt.1	Mt2:32636747..32636757	Medtr2g078350.igt
PP	igt.119	Mt2:32636822..32636832	Medtr2g078350.igt
PP	igt.2	Mt2:32636921..32636931	Medtr2g078350.igt
PP	intron.1	Mt2:32665263..32665273	Medtr2g078390
PP	AMB.18	Mt2:32669115..32669125	Medtr2g078390
PP	AMB.4	Mt2:32669192..32669202	Medtr2g078390
PP	AMB.1	Mt2:32669274..32669284	Medtr2g078390
PP	AMB.5	Mt2:32669365..32669375	Medtr2g078390
PP	3UTR.2	Mt2:32757902..32757912	Medtr2g078510
PP	3UTR.7	Mt2:32758163..32758173	Medtr2g078510
PP	igt.3	Mt2:32758372..32758382	Medtr2g078510.igt
PP	3UTR.1	Mt2:32763950..32763960	Medtr2g078520
PP	3UTR.1	Mt2:32764070..32764080	Medtr2g078520
PP	3UTR.13	Mt2:32917773..32917783	Medtr2g078730
PP	3UTR.50	Mt2:32917843..32917853	Medtr2g078730
PP	3UTR.3	Mt2:32917893..32917903	Medtr2g078730
PP	3UTR.5	Mt2:32961201..32961211	Medtr2g078750
PP	3UTR.3	Mt2:32968130..32968140	Medtr2g078760
PP	3UTR.6	Mt2:32968183..32968193	Medtr2g078760
PP	3UTR.5	Mt2:32968262..32968272	Medtr2g078760
PP	3UTR.4	Mt2:32968506..32968516	Medtr2g078760
PP	3UTR.1	Mt2:32968554..32968564	Medtr2g078760
PP	3UTR.1	Mt2:32968613..32968623	Medtr2g078760
PP	3UTR.115	Mt2:33043764..33043774	Medtr2g078920
PP	3UTR.17	Mt2:33043811..33043821	Medtr2g078920
PP	3UTR.2	Mt2:33064958..33064968	Medtr2g078960
PP	3UTR.4	Mt2:33064996..33065006	Medtr2g078960
PP	3UTR.3	Mt2:33072118..33072128	Medtr2g078970
PP	3UTR.20	Mt2:33072192..33072202	Medtr2g078970
PP	CDS.1	Mt2:33095351..33095361	Medtr2g079030
PP	3UTR.1	Mt2:33105353..33105363	Medtr2g079050
PP	3UTR.3637	Mt2:33105429..33105439	Medtr2g079050
PP	3UTR.54	Mt2:33105623..33105633	Medtr2g079050
PP	3UTR.2	Mt2:33105699..33105709	Medtr2g079050
PP	intron.1	Mt2:33147672..33147682	Medtr2g079110
PP	3UTR.81	Mt2:33149554..33149564	Medtr2g079110
PP	3UTR.148	Mt2:33149619..33149629	Medtr2g079110
PP	3UTR.23	Mt2:33149734..33149744	Medtr2g079110
PP	3UTR.11	Mt2:33149778..33149788	Medtr2g079110
PP	3UTR.15	Mt2:33149841..33149851	Medtr2g079110
PP	3UTR.7	Mt2:33232955..33232965	Medtr2g085300
PP	3UTR.1	Mt2:33233065..33233075	Medtr2g085300
PP	3UTR.5	Mt2:33233110..33233120	Medtr2g085300
PP	3UTR.5	Mt2:33365096..33365106	Medtr2g079270
PP	3UTR.10	Mt2:33365197..33365207	Medtr2g079270
PP	3UTR.31	Mt2:33365280..33365290	Medtr2g079270
PP	3UTR.7	Mt2:33365314..33365324	Medtr2g079270
PP	3UTR.2	Mt2:33365438..33365448	Medtr2g079270
PP	3UTR.1	Mt2:33385586..33385596	Medtr2g079310
PP	AMB.1	Mt2:33396597..33396607	Medtr2g079330
PP	AMB.41	Mt2:33396730..33396740	Medtr2g079330
PP	AMB.2	Mt2:33396795..33396805	Medtr2g079330
PP	AMB.1	Mt2:33396845..33396855	Medtr2g079330
PP	3UTR.25	Mt2:33422745..33422755	Medtr2g079420
PP	3UTR.1	Mt2:33435681..33435691	Medtr2g079440
PP	3UTR.1	Mt2:33435765..33435775	Medtr2g079440
PP	3UTR.1	Mt2:33461875..33461885	Medtr2g079490
PP	3UTR.13	Mt2:33512001..33512011	Medtr2g079560
PP	3UTR.1	Mt2:33512061..33512071	Medtr2g079560
PP	3UTR.13	Mt2:33512166..33512176	Medtr2g079560
PP	3UTR.1	Mt2:33520950..33520960	Medtr2g079580
PP	3UTR.1	Mt2:33526584..33526594	Medtr2g079590
PP	3UTR.1	Mt2:33536301..33536311	Medtr2g079610
PP	3UTR.2	Mt2:33536328..33536338	Medtr2g079610
PP	3UTR.4	Mt2:33536422..33536432	Medtr2g079610
[truncated: 1,583,293 more chars]
