# Supplementary material for: Genome-wide determination of poly(A) sites in Medicago truncatula: evolutionary conservation of alternative poly(A) site choice
Source: BMC Genomics. 2014 Jul 21;15(1):615. doi: 10.1186/1471-2164-15-615 (PMC4117952; doi:10.1186/1471-2164-15-615)
Supplement: Supplementary file 3 — Additional file 3: This file contains the M. truncatula annotation with the new poly(A) sites. The M. truncatula PACs are provided in GFF format and the track file is also available for genome browser. (ZIP 952 KB) [file 12864_2014_6307_MOESM3_ESM.zip › Additional file 1 (Mtr annotation with new PACs).rar Folder/readme.txt]

#################################################
** Description of the track file [MtrV4.PAC.track]
#################################################
This file contains the track data for M. truncatula poly(A) sites from Mt1 to Mt8, which could be visualized in Medicago genome browser.
Poly(A) sites from plus and minus strands are in two separated track [PAC (5'->3') and PAC (3'->5')].
The number of poly(A) tags of a poly(A) site is also given. For example, [3UTR.10] means this PAC is in 3' UTR and has 10 poly(A) tags.

#################################################
** Description of the gff file [MtrV4.PAC.gff]
#################################################
This file is in gff version 3 format, which contains the poly(A) sites from M. truncatula. 
[ID=Medtr3g084280_3UTR] means this PAC is from gene 'Medtr3g084280' and in the 3' UTR region.
[Note=PAT1] means this PAC has 1 PAT.

#################################################
** How to visualize PACs in genome browser
#################################################
1) Open the genome browser http://www.medicagohapmap.org/fgb2/gbrowse/mt35/
2) Click [Custome track]
3) Click [From a file] to upload the file [MtrV4.PAC.track]
4) Then two new tracks [PAC (5'->3') and PAC (3'->5')] can be selected in the browser.
5) An example is shown in [track_example.jpg].
