# Supplementary material for: Genome-wide determination of poly(A) sites in Medicago truncatula: evolutionary conservation of alternative poly(A) site choice
Source: BMC Genomics. 2014 Jul 21;15(1):615. doi: 10.1186/1471-2164-15-615 (PMC4117952; doi:10.1186/1471-2164-15-615)
Supplement: Supplementary file 4 — Additional file 4: Spread sheets with summaries of data compiled and used for the analyses in this article. (XLSX 4 MB) [file 12864_2014_6307_MOESM4_ESM.xlsx]

## Sheet: sense PAC
chromosome	strand	coord	gene	genomic region	PAT#
chr1	+	10245984	Medtr1g029680	3UTR	1
chr1	+	10079593	Medtr1g029400	3UTR	1
chr1	+	10079549	Medtr1g029400	3UTR	1
chr1	+	9945105	Medtr1g029130	3UTR	1
chr1	+	9893486	Medtr1g029000	3UTR	6
chr1	+	9893429	Medtr1g029000	3UTR	1
chr1	+	9893367	Medtr1g029000	3UTR	18
chr1	+	9873550	Medtr1g028960	3UTR	1
chr1	+	9873472	Medtr1g028960	3UTR	3
chr1	+	9873421	Medtr1g028960	3UTR	1
chr1	+	9873372	Medtr1g028960	3UTR	1
chr1	+	9562581	Medtr1g028380	3UTR	1
chr1	+	9562487	Medtr1g028380	3UTR	51
chr1	+	9544618	Medtr1g028360	3UTR	1
chr1	+	10079755	Medtr1g029400	3UTR	4
chr1	+	10079862	Medtr1g029400	3UTR	11
chr1	+	10245931	Medtr1g029680	3UTR	1
chr1	+	10192448	Medtr1g029610	3UTR	6
chr1	+	10130680	Medtr1g029490	3UTR	5
chr1	+	10127624	Medtr1g029470	3UTR	1
chr1	+	10127456	Medtr1g029470	3UTR	2
chr1	+	10120193	Medtr1g029460	3UTR	1
chr1	+	10114512	Medtr1g029450	3UTR	10
chr1	+	10091439	Medtr1g029410	3UTR	4
chr1	+	10091380	Medtr1g029410	3UTR	205
chr1	+	10091175	Medtr1g029410	3UTR	3
chr1	+	10080171	Medtr1g029400	3UTR	8
chr1	+	10080053	Medtr1g029400	3UTR	15
chr1	+	10079980	Medtr1g029400	3UTR	2
chr1	+	9513725	Medtr1g028310	3UTR	18
chr1	+	9513664	Medtr1g028310	3UTR	6
chr1	+	9513585	Medtr1g028310	3UTR	4
chr1	+	8940219	Medtr1g027060	3UTR	1
chr1	+	8940193	Medtr1g027060	3UTR	2
chr1	+	8940109	Medtr1g027060	3UTR	2
chr1	+	8927935	Medtr1g027040	3UTR	18
chr1	+	8927891	Medtr1g027040	3UTR	2
chr1	+	8927864	Medtr1g027040	3UTR	1
chr1	+	8927753	Medtr1g027040	3UTR	9
chr1	+	8927690	Medtr1g027040	3UTR	1
chr1	+	8858347	Medtr1g026920	3UTR	2
chr1	+	8799327	Medtr1g026830	3UTR	3
chr1	+	8799297	Medtr1g026830	3UTR	2
chr1	+	8784777	Medtr1g026800	3UTR	1
chr1	+	8658994	Medtr1g026540	3UTR	1
chr1	+	8940286	Medtr1g027060	3UTR	11
chr1	+	8963059	Medtr1g027150	3UTR	1
chr1	+	9505032	Medtr1g028300	3UTR	1
chr1	+	9496176	Medtr1g028290	3UTR	5
chr1	+	9496103	Medtr1g028290	3UTR	70
chr1	+	9378522	Medtr1g027970	3UTR	1
chr1	+	9365247	Medtr1g027960	3UTR	1
chr1	+	9300949	Medtr1g027820	3UTR	8
chr1	+	9256063	Medtr1g027730	3UTR	1
chr1	+	9255687	Medtr1g027730	3UTR	2
chr1	+	9255637	Medtr1g027730	3UTR	2
chr1	+	9234818	Medtr1g027680	3UTR	2
chr1	+	9105588	Medtr1g027460	3UTR	1
chr1	+	9097404	Medtr1g027440	3UTR	1
chr1	+	8963133	Medtr1g027150	3UTR	1
chr1	+	8658933	Medtr1g026540	3UTR	13
chr1	+	11456661	Medtr1g032290	3UTR	64
chr1	+	11172424	Medtr1g031820	3UTR	30
chr1	+	11172377	Medtr1g031820	3UTR	5
chr1	+	11172334	Medtr1g031820	3UTR	1
chr1	+	11149113	Medtr1g031780	3UTR	37
chr1	+	11148961	Medtr1g031780	3UTR	1
chr1	+	11131543	Medtr1g031740	3UTR	11
chr1	+	11131495	Medtr1g031740	3UTR	1
chr1	+	11068426	Medtr1g031640	3UTR	1
chr1	+	11068377	Medtr1g031640	3UTR	1
chr1	+	11068249	Medtr1g031640	3UTR	2
chr1	+	11042000	Medtr1g031580	3UTR	1
chr1	+	11041945	Medtr1g031580	3UTR	1
chr1	+	11041865	Medtr1g031580	3UTR	5
chr1	+	11172480	Medtr1g031820	3UTR	643
chr1	+	11172589	Medtr1g031820	3UTR	4
chr1	+	11456498	Medtr1g032290	3UTR	1
chr1	+	11426151	Medtr1g032220	3UTR	1
chr1	+	11426095	Medtr1g032220	3UTR	1
chr1	+	11425856	Medtr1g032220	3UTR	2
chr1	+	11425785	Medtr1g032220	3UTR	115
chr1	+	11419655	Medtr1g032200	3UTR	1
chr1	+	11419559	Medtr1g032200	3UTR	2
chr1	+	11419494	Medtr1g032200	3UTR	2
chr1	+	11235697	Medtr1g031910	3UTR	1
chr1	+	11235621	Medtr1g031910	3UTR	753
chr1	+	11235418	Medtr1g031910	3UTR	3
chr1	+	11235246	Medtr1g031910	3UTR	1
chr1	+	11172631	Medtr1g031820	3UTR	6
chr1	+	11041833	Medtr1g031580	3UTR	178
chr1	+	11041732	Medtr1g031580	3UTR	1
chr1	+	11041657	Medtr1g031580	3UTR	2
chr1	+	10663994	Medtr1g030640	3UTR	1
chr1	+	10501114	Medtr1g030265	3UTR	1
chr1	+	10476764	Medtr1g030060	3UTR	1
chr1	+	10476596	Medtr1g030060	3UTR	1
chr1	+	10434735	Medtr1g029990	3UTR	1
chr1	+	10434618	Medtr1g029990	3UTR	192
chr1	+	10380663	Medtr1g029850	3UTR	5
chr1	+	10284646	Medtr1g029720	3UTR	1
chr1	+	10284597	Medtr1g029720	3UTR	3
chr1	+	10284565	Medtr1g029720	3UTR	2
chr1	+	10284525	Medtr1g029720	3UTR	1
chr1	+	10284480	Medtr1g029720	3UTR	1
chr1	+	10261649	Medtr1g029690	3UTR	4
chr1	+	10664222	Medtr1g030640	3UTR	1
chr1	+	10675131	Medtr1g030650	3UTR	87
chr1	+	11005953	Medtr1g031510	3UTR	1
chr1	+	10994344	Medtr1g031470	3UTR	1
chr1	+	10993801	Medtr1g031460	3UTR	1
chr1	+	10993625	Medtr1g031460	3UTR	6
chr1	+	10931345	Medtr1g031320	3UTR	1
chr1	+	10900256	Medtr1g031180	3UTR	1
chr1	+	10857503	Medtr1g031110	3UTR	1
chr1	+	10795970	Medtr1g030850	3UTR	1
chr1	+	10791446	Medtr1g030840	3UTR	1
chr1	+	10791372	Medtr1g030840	3UTR	1
chr1	+	10784909	Medtr1g030820	3UTR	44
chr1	+	10777742	Medtr1g030810	3UTR	3
chr1	+	10738848	Medtr1g030740	3UTR	2
chr1	+	10261497	Medtr1g029690	3UTR	2
chr1	+	7467370	Medtr1g023330	3UTR	6
chr1	+	7294335	Medtr1g023035	3UTR	16
chr1	+	7294296	Medtr1g023035	3UTR	1
chr1	+	7294215	Medtr1g023035	3UTR	3
chr1	+	7290671	Medtr1g023030	3UTR	44
chr1	+	7257227	Medtr1g022950	3UTR	3
chr1	+	7257121	Medtr1g022950	3UTR	1
chr1	+	7257012	Medtr1g022950	3UTR	1
chr1	+	7256981	Medtr1g022950	3UTR	2
chr1	+	7256793	Medtr1g022950	3UTR	2
chr1	+	7247793	Medtr1g022505	3UTR	6
chr1	+	7247665	Medtr1g022505	3UTR	1
chr1	+	7203900	Medtr1g022475	3UTR	2
chr1	+	7203710	Medtr1g022475	3UTR	13
chr1	+	7294420	Medtr1g023035	3UTR	2
chr1	+	7348794	Medtr1g023120	3UTR	1
chr1	+	7450639	Medtr1g023260	3UTR	1
chr1	+	7450566	Medtr1g023260	3UTR	2
chr1	+	7450368	Medtr1g023260	3UTR	1
chr1	+	7401020	Medtr1g023210	3UTR	1481
chr1	+	7400878	Medtr1g023210	3UTR	2789
chr1	+	7392753	Medtr1g023190	3UTR	1
chr1	+	7392728	Medtr1g023190	3UTR	1
chr1	+	7392676	Medtr1g023190	3UTR	30
chr1	+	7392641	Medtr1g023190	3UTR	1
chr1	+	7361990	Medtr1g023160	3UTR	13
chr1	+	7361925	Medtr1g023160	3UTR	3
chr1	+	7348860	Medtr1g023120	3UTR	4
chr1	+	7348819	Medtr1g023120	3UTR	1
chr1	+	7203654	Medtr1g022475	3UTR	1
chr1	+	7173625	Medtr1g022450	3UTR	1
chr1	+	7173504	Medtr1g022450	3UTR	1
chr1	+	6934587	Medtr1g022185	3UTR	1
chr1	+	6934438	Medtr1g022185	3UTR	1
chr1	+	6903241	Medtr1g022165	3UTR	1
chr1	+	6903013	Medtr1g022165	3UTR	7391
chr1	+	6759932	Medtr1g022010	3UTR	1
chr1	+	6731913	Medtr1g021985	3UTR	1
chr1	+	6731762	Medtr1g021985	3UTR	1
chr1	+	6675085	Medtr1g021925	3UTR	1
chr1	+	6675045	Medtr1g021925	3UTR	2
chr1	+	6674990	Medtr1g021925	3UTR	2
chr1	+	6674938	Medtr1g021925	3UTR	2
chr1	+	6666228	Medtr1g021915	3UTR	1
chr1	+	6666158	Medtr1g021915	3UTR	33
chr1	+	7024203	Medtr1g022290	3UTR	3
chr1	+	7024366	Medtr1g022290	3UTR	12
chr1	+	7173438	Medtr1g022450	3UTR	1
chr1	+	7173329	Medtr1g022450	3UTR	11
chr1	+	7173271	Medtr1g022450	3UTR	1
chr1	+	7142332	Medtr1g022415	3UTR	4
chr1	+	7127654	Medtr1g022405	3UTR	1
chr1	+	7117500	Medtr1g022395	3UTR	784
chr1	+	7117343	Medtr1g022395	3UTR	1
chr1	+	7085240	Medtr1g022360	3UTR	1
chr1	+	7085210	Medtr1g022360	3UTR	1
chr1	+	7085157	Medtr1g022360	3UTR	1
chr1	+	7085132	Medtr1g022360	3UTR	10
chr1	+	7074680	Medtr1g022345	3UTR	1
chr1	+	7074527	Medtr1g022345	3UTR	33
chr1	+	6621938	Medtr1g021835	3UTR	111
chr1	+	8658874	Medtr1g026540	3UTR	47
chr1	+	8120356	Medtr1g025420	3UTR	3
chr1	+	8092715	Medtr1g025340	3UTR	1
chr1	+	8023849	Medtr1g025180	3UTR	2
chr1	+	8023750	Medtr1g025180	3UTR	7
chr1	+	7993920	Medtr1g025060	3UTR	2
chr1	+	7993862	Medtr1g025060	3UTR	3
chr1	+	7993734	Medtr1g025060	3UTR	75
chr1	+	7993588	Medtr1g025060	3UTR	1355
chr1	+	7961687	Medtr1g024980	3UTR	1
chr1	+	7961643	Medtr1g024980	3UTR	1
chr1	+	7961537	Medtr1g024980	3UTR	1
chr1	+	7961506	Medtr1g024980	3UTR	2
chr1	+	7961475	Medtr1g024980	3UTR	1
chr1	+	8120500	Medtr1g025420	3UTR	38
chr1	+	8120585	Medtr1g025420	3UTR	411
chr1	+	8658751	Medtr1g026540	3UTR	284
chr1	+	8560131	Medtr1g026380	3UTR	2
chr1	+	8461135	Medtr1g026170	3UTR	2
chr1	+	8461097	Medtr1g026170	3UTR	2
chr1	+	8290678	Medtr1g025780	3UTR	2
chr1	+	8290628	Medtr1g025780	3UTR	2
chr1	+	8255620	Medtr1g025720	3UTR	21
chr1	+	8255570	Medtr1g025720	3UTR	31
chr1	+	8255499	Medtr1g025720	3UTR	12
chr1	+	8255465	Medtr1g025720	3UTR	1
chr1	+	8246080	Medtr1g025700	3UTR	3
chr1	+	8246022	Medtr1g025700	3UTR	1
chr1	+	8120749	Medtr1g025420	3UTR	1
chr1	+	7961421	Medtr1g024980	3UTR	8
chr1	+	7923523	Medtr1g024830	3UTR	1
chr1	+	7923412	Medtr1g024830	3UTR	1
chr1	+	7621642	Medtr1g023690	3UTR	18
chr1	+	7621585	Medtr1g023690	3UTR	12
chr1	+	7621506	Medtr1g023690	3UTR	1
chr1	+	7603349	Medtr1g023660	3UTR	1
chr1	+	7578340	Medtr1g023590	3UTR	1
chr1	+	7571881	Medtr1g023570	3UTR	3
chr1	+	7571813	Medtr1g023570	3UTR	10
chr1	+	7571783	Medtr1g023570	3UTR	2
chr1	+	7571707	Medtr1g023570	3UTR	1
chr1	+	7533482	Medtr1g023500	3UTR	4
chr1	+	7533157	Medtr1g023500	3UTR	1
chr1	+	7533049	Medtr1g023500	3UTR	1
chr1	+	7533014	Medtr1g023500	3UTR	1
chr1	+	7621832	Medtr1g023690	3UTR	1
chr1	+	7622005	Medtr1g023690	3UTR	1
chr1	+	7856105	Medtr1g024095	3UTR	1
chr1	+	7855987	Medtr1g024095	3UTR	6
chr1	+	7855930	Medtr1g024095	3UTR	1
chr1	+	7855890	Medtr1g024095	3UTR	86
chr1	+	7756091	Medtr1g023985	3UTR	1
chr1	+	7755947	Medtr1g023985	3UTR	1
chr1	+	7755910	Medtr1g023985	3UTR	1
chr1	+	7739830	Medtr1g023955	3UTR	3
chr1	+	7739751	Medtr1g023955	3UTR	2
chr1	+	7739722	Medtr1g023955	3UTR	3
chr1	+	7661590	Medtr1g023760	3UTR	2
chr1	+	7661505	Medtr1g023760	3UTR	3
chr1	+	7661474	Medtr1g023760	3UTR	1
chr1	+	7467439	Medtr1g023330	3UTR	11
chr1	+	11456714	Medtr1g032290	3UTR	19
chr1	+	19632608	Medtr1g050720	3UTR	1
chr1	+	18088059	Medtr1g047800	3UTR	1
chr1	+	18082997	Medtr1g047790	3UTR	1
chr1	+	17932921	Medtr1g047390	3UTR	1
chr1	+	17932714	Medtr1g047390	3UTR	3
chr1	+	17932675	Medtr1g047390	3UTR	202
chr1	+	17932584	Medtr1g047390	3UTR	86
chr1	+	17932539	Medtr1g047390	3UTR	22
chr1	+	17911959	Medtr1g047370	3UTR	7
chr1	+	17911915	Medtr1g047370	3UTR	2
chr1	+	17911887	Medtr1g047370	3UTR	2
chr1	+	17911794	Medtr1g047370	3UTR	12
chr1	+	17911702	Medtr1g047370	3UTR	1
chr1	+	17911436	Medtr1g047370	3UTR	3
chr1	+	18638395	Medtr1g040460	3UTR	1
chr1	+	18732032	Medtr1g048630	3UTR	1
chr1	+	19632580	Medtr1g050720	3UTR	1
chr1	+	19632498	Medtr1g050720	3UTR	13
chr1	+	19632429	Medtr1g050720	3UTR	34
chr1	+	19632397	Medtr1g050720	3UTR	2
chr1	+	19632277	Medtr1g050720	3UTR	1
chr1	+	19521401	Medtr1g050512	3UTR	1
chr1	+	19502181	Medtr1g050502	3UTR	16
chr1	+	19502114	Medtr1g050502	3UTR	91
chr1	+	19501938	Medtr1g050502	3UTR	7
chr1	+	19395737	Medtr1g050432	3UTR	1
chr1	+	19002188	Medtr1g049180	3UTR	4
chr1	+	19002078	Medtr1g049180	3UTR	11
chr1	+	18921609	Medtr1g048970	3UTR	2
chr1	+	17911385	Medtr1g047370	3UTR	1
chr1	+	17805316	Medtr1g047180	3UTR	1
chr1	+	17805284	Medtr1g047180	3UTR	2
chr1	+	17081705	Medtr1g045520	3UTR	2
chr1	+	17075487	Medtr1g045510	3UTR	13
chr1	+	17075452	Medtr1g045510	3UTR	7
chr1	+	17029442	Medtr1g045410	3UTR	1
chr1	+	17010783	Medtr1g045370	3UTR	1
chr1	+	16946215	Medtr1g045130	3UTR	3
chr1	+	16946181	Medtr1g045130	3UTR	17
chr1	+	16946106	Medtr1g045130	3UTR	258
chr1	+	16946054	Medtr1g045130	3UTR	2
chr1	+	16898256	Medtr1g044720	3UTR	390
chr1	+	16898154	Medtr1g044720	3UTR	1
chr1	+	16866199	Medtr1g044660	3UTR	175
chr1	+	16866079	Medtr1g044660	3UTR	15
chr1	+	17081828	Medtr1g045520	3UTR	2
chr1	+	17081880	Medtr1g045520	3UTR	22
chr1	+	17805228	Medtr1g047180	3UTR	3
chr1	+	17805200	Medtr1g047180	3UTR	6
chr1	+	17805153	Medtr1g047180	3UTR	4
chr1	+	17805098	Medtr1g047180	3UTR	59
chr1	+	17783080	Medtr1g047130	3UTR	1
chr1	+	17782976	Medtr1g047130	3UTR	2092
chr1	+	17683121	Medtr1g046850	3UTR	1
chr1	+	17631951	Medtr1g046730	3UTR	1
chr1	+	17631907	Medtr1g046730	3UTR	1
chr1	+	17631870	Medtr1g046730	3UTR	1
chr1	+	17524940	Medtr1g046490	3UTR	4
chr1	+	17212502	Medtr1g045750	3UTR	8
chr1	+	17082018	Medtr1g045520	3UTR	12
chr1	+	16782797	Medtr1g044450	3UTR	93
chr1	+	23523544	Medtr1g054450	3UTR	5
chr1	+	22942521	Medtr1g053955	3UTR	4
chr1	+	22942144	Medtr1g053955	3UTR	1
chr1	+	22942100	Medtr1g053955	3UTR	1
chr1	+	22880822	Medtr1g053905	3UTR	53
chr1	+	22880747	Medtr1g053905	3UTR	130
chr1	+	22880716	Medtr1g053905	3UTR	1
chr1	+	22880637	Medtr1g053905	3UTR	12
chr1	+	22552225	Medtr1g053520	3UTR	21
chr1	+	22552180	Medtr1g053520	3UTR	1
chr1	+	22424660	Medtr1g053360	3UTR	8
chr1	+	22424610	Medtr1g053360	3UTR	2
chr1	+	22424571	Medtr1g053360	3UTR	297
chr1	+	21778220	Medtr1g059080	3UTR	1
chr1	+	22942638	Medtr1g053955	3UTR	27
chr1	+	22942805	Medtr1g053955	3UTR	1
chr1	+	23523474	Medtr1g054450	3UTR	45
chr1	+	23523436	Medtr1g054450	3UTR	4
chr1	+	23430301	Medtr1g054355	3UTR	6
chr1	+	23430198	Medtr1g054355	3UTR	2
chr1	+	23430162	Medtr1g054355	3UTR	2
chr1	+	23430065	Medtr1g054355	3UTR	1
chr1	+	23384545	Medtr1g054310	3UTR	1208
chr1	+	23368308	Medtr1g054300	3UTR	1
chr1	+	23231890	Medtr1g054205	3UTR	5
chr1	+	23231818	Medtr1g054205	3UTR	1
chr1	+	23032242	Medtr1g054035	3UTR	1
chr1	+	22950987	Medtr1g053960	3UTR	21
chr1	+	22950883	Medtr1g053960	3UTR	1
chr1	+	21774465	Medtr1g059090	3UTR	1
chr1	+	21774367	Medtr1g059090	3UTR	1
chr1	+	21774316	Medtr1g059090	3UTR	1
chr1	+	20985695	Medtr1g052100	3UTR	1
chr1	+	20985658	Medtr1g052100	3UTR	1
chr1	+	20985576	Medtr1g052100	3UTR	15
chr1	+	20747821	Medtr1g051825	3UTR	10
chr1	+	20747760	Medtr1g051825	3UTR	6
chr1	+	20747682	Medtr1g051825	3UTR	2
chr1	+	20625702	Medtr1g051760	3UTR	3
chr1	+	20625652	Medtr1g051760	3UTR	1
chr1	+	19975601	Medtr1g051155	3UTR	3
chr1	+	19975466	Medtr1g051155	3UTR	30
chr1	+	19688607	Medtr1g050510	3UTR	1
chr1	+	19688476	Medtr1g050510	3UTR	1
chr1	+	19688408	Medtr1g050510	3UTR	1
chr1	+	21006114	Medtr1g052115	3UTR	1
chr1	+	21062507	Medtr1g052170	3UTR	11
chr1	+	21695134	Medtr1g052730	3UTR	1
chr1	+	21695081	Medtr1g052730	3UTR	1
chr1	+	21548525	Medtr1g052640	3UTR	3
chr1	+	21325551	Medtr1g052470	3UTR	1
chr1	+	21325422	Medtr1g052470	3UTR	1
chr1	+	21325368	Medtr1g052470	3UTR	2
chr1	+	21325321	Medtr1g052470	3UTR	4
chr1	+	21325275	Medtr1g052470	3UTR	1
chr1	+	21286216	Medtr1g052425	3UTR	1
chr1	+	21286151	Medtr1g052425	3UTR	7
chr1	+	21273374	Medtr1g052405	3UTR	1
chr1	+	21062635	Medtr1g052170	3UTR	2
chr1	+	21062581	Medtr1g052170	3UTR	9
chr1	+	19688382	Medtr1g050510	3UTR	1
chr1	+	14735698	Medtr1g040145	3UTR	6
chr1	+	13025062	Medtr1g035690	3UTR	1
chr1	+	12767258	Medtr1g034785	3UTR	3
chr1	+	12698682	Medtr1g035010	3UTR	7
chr1	+	12698608	Medtr1g035010	3UTR	3
chr1	+	12698547	Medtr1g035010	3UTR	176
chr1	+	12698483	Medtr1g035010	3UTR	4
chr1	+	12682319	Medtr1g035040	3UTR	1
chr1	+	12609029	Medtr1g035200	3UTR	1
chr1	+	12608923	Medtr1g035200	3UTR	3
chr1	+	12586538	Medtr1g035250	3UTR	4
chr1	+	12511255	Medtr1g034340	3UTR	6
chr1	+	12511190	Medtr1g034340	3UTR	1
chr1	+	12511149	Medtr1g034340	3UTR	1
chr1	+	13293985	Medtr1g036290	3UTR	1
chr1	+	13525333	Medtr1g036750	3UTR	5
chr1	+	14735622	Medtr1g040145	3UTR	40
chr1	+	14635263	Medtr1g040000	3UTR	2
chr1	+	14563573	Medtr1g039380	3UTR	9
chr1	+	14563439	Medtr1g039380	3UTR	19
chr1	+	14439597	Medtr1g038920	3UTR	165
chr1	+	14409036	Medtr1g039010	3UTR	1
chr1	+	13979546	Medtr1g037680	3UTR	4
chr1	+	13952665	Medtr1g037630	3UTR	11
chr1	+	13915971	Medtr1g037580	3UTR	1
chr1	+	13908253	Medtr1g037570	3UTR	1
chr1	+	13695403	Medtr1g037250	3UTR	2
chr1	+	13695276	Medtr1g037250	3UTR	6
chr1	+	23523592	Medtr1g054450	3UTR	164
chr1	+	12508120	Medtr1g034330	3UTR	1
chr1	+	12508082	Medtr1g034330	3UTR	1
chr1	+	12507930	Medtr1g034330	3UTR	1
chr1	+	11883460	Medtr1g033080	3UTR	1121
chr1	+	11883222	Medtr1g033080	3UTR	1
chr1	+	11838540	Medtr1g033000	3UTR	2
chr1	+	11623561	Medtr1g032600	3UTR	10
chr1	+	11623469	Medtr1g032600	3UTR	2
chr1	+	11613840	Medtr1g032580	3UTR	1
chr1	+	11602344	Medtr1g032570	3UTR	45
chr1	+	11602217	Medtr1g032570	3UTR	6
chr1	+	11577808	Medtr1g032520	3UTR	1
chr1	+	11539511	Medtr1g032450	3UTR	68
chr1	+	11536302	Medtr1g032440	3UTR	53
chr1	+	11536263	Medtr1g032440	3UTR	3
chr1	+	11536236	Medtr1g032440	3UTR	6
chr1	+	11892594	Medtr1g033100	3UTR	5
chr1	+	11906056	Medtr1g033130	3UTR	1
chr1	+	12446325	Medtr1g034240	3UTR	87
chr1	+	12446221	Medtr1g034240	3UTR	2
chr1	+	12446192	Medtr1g034240	3UTR	2
chr1	+	12446115	Medtr1g034240	3UTR	1
chr1	+	12311378	Medtr1g034030	3UTR	1
chr1	+	12311335	Medtr1g034030	3UTR	5
chr1	+	12296502	Medtr1g034000	3UTR	3
chr1	+	12296468	Medtr1g034000	3UTR	1
chr1	+	12296417	Medtr1g034000	3UTR	1
chr1	+	12164756	Medtr1g033670	3UTR	4
chr1	+	11906269	Medtr1g033130	3UTR	71
chr1	+	11906193	Medtr1g033130	3UTR	4
chr1	+	11906131	Medtr1g033130	3UTR	1
chr1	+	11536166	Medtr1g032440	3UTR	5
chr1	+	16782712	Medtr1g044450	3UTR	3
chr1	+	16172923	Medtr1g043190	3UTR	3
chr1	+	16108571	Medtr1te043000	3UTR	2
chr1	+	16108430	Medtr1te043000	3UTR	1
chr1	+	15990499	Medtr1g042730	3UTR	3
chr1	+	15990426	Medtr1g042730	3UTR	1
chr1	+	15959045	Medtr1g442840	3UTR	1
chr1	+	15959020	Medtr1g442840	3UTR	1
chr1	+	15958938	Medtr1g442840	3UTR	1
chr1	+	15958874	Medtr1g442840	3UTR	10
chr1	+	15958807	Medtr1g442840	3UTR	1
chr1	+	15886358	Medtr1g442730	3UTR	3
chr1	+	15730566	Medtr1g041815	3UTR	1
chr1	+	15591839	Medtr1g041545	3UTR	2
chr1	+	16239675	Medtr1g043320	3UTR	43
chr1	+	16239711	Medtr1g043320	3UTR	1
chr1	+	16579621	Medtr1g044155	3UTR	1
chr1	+	16579590	Medtr1g044155	3UTR	2
chr1	+	16579371	Medtr1g044155	3UTR	1
chr1	+	16568292	Medtr1g044145	3UTR	1
chr1	+	16568154	Medtr1g044145	3UTR	1
chr1	+	16550762	Medtr1g044135	3UTR	7
chr1	+	16522196	Medtr1g044125	3UTR	2
chr1	+	16499960	Medtr1g044105	3UTR	2
chr1	+	16499907	Medtr1g044105	3UTR	1
chr1	+	16440738	Medtr1g043770	3UTR	1
chr1	+	16440049	Medtr1g043770	3UTR	1
chr1	+	16440002	Medtr1g043770	3UTR	2
chr1	+	16312147	Medtr1g043430	3UTR	1
chr1	+	15591814	Medtr1g041545	3UTR	4
chr1	+	15583819	Medtr1g041495	3UTR	1
chr1	+	15583711	Medtr1g041495	3UTR	2
chr1	+	15065826	Medtr1g040675	3UTR	1
chr1	+	15065771	Medtr1g040675	3UTR	2
chr1	+	15065736	Medtr1g040675	3UTR	160
chr1	+	15065594	Medtr1g040675	3UTR	48
chr1	+	14966793	Medtr1g040435	3UTR	1
chr1	+	14966717	Medtr1g040435	3UTR	4
chr1	+	14966567	Medtr1g040435	3UTR	2
chr1	+	14936518	Medtr1g040370	3UTR	1
chr1	+	14931843	Medtr1g040360	3UTR	3
chr1	+	14924302	Medtr1g040355	3UTR	1
chr1	+	14924256	Medtr1g040355	3UTR	11
chr1	+	14870643	Medtr1g040310	3UTR	4
chr1	+	14870585	Medtr1g040310	3UTR	1
chr1	+	15190131	Medtr1g040905	3UTR	5
chr1	+	15190221	Medtr1g040905	3UTR	1
chr1	+	15583661	Medtr1g041495	3UTR	1
chr1	+	15485191	Medtr1g041405	3UTR	2
chr1	+	15413615	Medtr1g041345	3UTR	9
chr1	+	15413521	Medtr1g041345	3UTR	83
chr1	+	15386219	Medtr1g041320	3UTR	3
chr1	+	15386179	Medtr1g041320	3UTR	1
chr1	+	15352547	Medtr1g041285	3UTR	3
chr1	+	15352472	Medtr1g041285	3UTR	17
chr1	+	15342472	Medtr1g041275	3UTR	5
chr1	+	15240106	Medtr1g041085	3UTR	2
chr1	+	15240048	Medtr1g041085	3UTR	7
chr1	+	15239972	Medtr1g041085	3UTR	1
chr1	+	15190267	Medtr1g040905	3UTR	7
chr1	+	14735775	Medtr1g040145	3UTR	1
chr1	+	1682197	Medtr1g010010	3UTR	3
chr1	+	5233353	Medtr1g018200	3UTR	2
chr1	+	1733097	Medtr1g010080	3UTR	1
chr1	+	1733151	Medtr1g010080	3UTR	5
chr1	+	5203687	Medtr1g018320	3UTR	13
chr1	+	4073270	Medtr1g015820	3UTR	1
chr1	+	5203551	Medtr1g018320	3UTR	1
chr1	+	2831459	Medtr1g013070	3UTR	1
chr1	+	2782127	Medtr1g012990	3UTR	2
chr1	+	5233410	Medtr1g018200	3UTR	5
chr1	+	1733042	Medtr1g010080	3UTR	2
chr1	+	4039384	Medtr1g015770	3UTR	5
chr1	+	4039486	Medtr1g015770	3UTR	17
chr1	+	5245377	Medtr1g018205	3UTR	3
chr1	+	5233685	Medtr1g018200	3UTR	1
chr1	+	5233584	Medtr1g018200	3UTR	155
chr1	+	1682290	Medtr1g010010	3UTR	2
chr1	+	4073243	Medtr1g015820	3UTR	2
chr1	+	1732979	Medtr1g010080	3UTR	1
chr1	+	2738717	Medtr1g012950	3UTR	1
chr1	+	2711324	Medtr1g012890	3UTR	1
chr1	+	2700674	Medtr1g012870	3UTR	1
chr1	+	5097208	Medtr1g017880	3UTR	7
chr1	+	1857910	Medtr1g010250	3UTR	2
chr1	+	1869443	Medtr1g010260	3UTR	1
chr1	+	2652003	Medtr1g012800	3UTR	4
chr1	+	2651940	Medtr1g012800	3UTR	18
chr1	+	1869498	Medtr1g010260	3UTR	4
chr1	+	1876375	Medtr1g010270	3UTR	21
chr1	+	1876440	Medtr1g010270	3UTR	11
chr1	+	5097296	Medtr1g017880	3UTR	1
chr1	+	5097372	Medtr1g017880	3UTR	1
chr1	+	1808743	Medtr1g010210	3UTR	13
chr1	+	1808812	Medtr1g010210	3UTR	257
chr1	+	1843878	Medtr1g010240	3UTR	2
chr1	+	5158444	Medtr1g018020	3UTR	32
chr1	+	1857835	Medtr1g010250	3UTR	9
chr1	+	1857865	Medtr1g010250	3UTR	2
chr1	+	2652064	Medtr1g012800	3UTR	127
chr1	+	5121529	Medtr1g017940	3UTR	1
chr1	+	5088343	Medtr1g017870	3UTR	1
chr1	+	3870427	Medtr1g015450	3UTR	7
chr1	+	1362740	Medtr1g009613	3UTR	3
chr1	+	1411159	Medtr1g009640	3UTR	1
chr1	+	1435990	Medtr1g009680	3UTR	1
chr1	+	5364891	Medtr1g418545	3UTR	1
chr1	+	5364816	Medtr1g418545	3UTR	1
chr1	+	1436022	Medtr1g009680	3UTR	1
chr1	+	1436112	Medtr1g009680	3UTR	1
chr1	+	5364785	Medtr1g418545	3UTR	1
chr1	+	5376543	Medtr1g018510	3UTR	7
chr1	+	5376656	Medtr1g018510	3UTR	9
chr1	+	1224067	Medtr1g009200	3UTR	51
chr1	+	1235613	Medtr1g009220	3UTR	51
chr1	+	5377021	Medtr1g018510	3UTR	1
chr1	+	1362531	Medtr1g009613	3UTR	110
chr1	+	1362611	Medtr1g009613	3UTR	2
chr1	+	5376917	Medtr1g018510	3UTR	1411
chr1	+	4779463	Medtr1g017290	3UTR	1
chr1	+	3870490	Medtr1g015450	3UTR	82
chr1	+	1436152	Medtr1g009680	3UTR	2
chr1	+	1436182	Medtr1g009680	3UTR	1
chr1	+	1436308	Medtr1g009680	3UTR	3
chr1	+	1585759	Medtr1g009890	3UTR	95
chr1	+	5295621	Medtr1g018420	3UTR	40
chr1	+	1585808	Medtr1g009890	3UTR	1
chr1	+	1664486	Medtr1g009980	3UTR	1
chr1	+	3918847	Medtr1g015530	3UTR	4
chr1	+	3971287	Medtr1g015620	3UTR	6
chr1	+	3971441	Medtr1g015620	3UTR	2
chr1	+	4007051	Medtr1g015710	3UTR	1
chr1	+	1544277	Medtr1g009840	3UTR	1
chr1	+	1544163	Medtr1g009840	3UTR	1
chr1	+	1436391	Medtr1g009680	3UTR	3
chr1	+	3918714	Medtr1g015530	3UTR	3
chr1	+	1512191	Medtr1g009770	3UTR	6
chr1	+	1512338	Medtr1g009770	3UTR	348
chr1	+	1512437	Medtr1g009770	3UTR	9
chr1	+	1512550	Medtr1g009770	3UTR	3
chr1	+	1512592	Medtr1g009770	3UTR	2
chr1	+	1516776	Medtr1g009780	3UTR	27
chr1	+	4039312	Medtr1g015770	3UTR	2
chr1	+	2651874	Medtr1g012800	3UTR	23
chr1	+	4497076	Medtr1g016780	3UTR	2
chr1	+	4496981	Medtr1g016780	3UTR	4
chr1	+	4298495	Medtr1g016270	3UTR	47
chr1	+	4298664	Medtr1g016270	3UTR	5
chr1	+	4496925	Medtr1g016780	3UTR	8
chr1	+	4496892	Medtr1g016780	3UTR	10
chr1	+	4496792	Medtr1g016780	3UTR	2
chr1	+	2301921	Medtr1g011980	3UTR	2
chr1	+	4497231	Medtr1g016780	3UTR	417
chr1	+	4508691	Medtr1g016800	3UTR	7
chr1	+	2287937	Medtr1g011800	3UTR	1
chr1	+	2287970	Medtr1g011800	3UTR	5
chr1	+	2561528	Medtr1g012610	3UTR	1
chr1	+	2561426	Medtr1g012610	3UTR	28
chr1	+	4508824	Medtr1g016800	3UTR	2
chr1	+	2288058	Medtr1g011800	3UTR	247
chr1	+	2561304	Medtr1g012610	3UTR	1
chr1	+	4508764	Medtr1g016800	3UTR	39
chr1	+	4496757	Medtr1g016780	3UTR	1
chr1	+	2301951	Medtr1g011980	3UTR	3
chr1	+	4496691	Medtr1g016780	3UTR	58
chr1	+	2526124	Medtr1g012540	3UTR	23
chr1	+	4400180	Medtr1g016480	3UTR	2
chr1	+	4387437	Medtr1g016450	3UTR	2
chr1	+	4377581	Medtr1g016440	3UTR	10
chr1	+	2548529	Medtr1g012590	3UTR	1
chr1	+	2548555	Medtr1g012590	3UTR	1
chr1	+	4351565	Medtr1g016390	3UTR	1
chr1	+	4351422	Medtr1g016390	3UTR	6
chr1	+	4464625	Medtr1g016760	3UTR	6
chr1	+	4464676	Medtr1g016760	3UTR	6
chr1	+	2302175	Medtr1g011980	3UTR	52
chr1	+	2302253	Medtr1g011980	3UTR	2
chr1	+	2506191	Medtr1g012520	3UTR	1
chr1	+	4308469	Medtr1g016290	3UTR	5
chr1	+	2548657	Medtr1g012590	3UTR	1
chr1	+	2526037	Medtr1g012540	3UTR	5
chr1	+	3845940	Medtr1g015410	3UTR	7
chr1	+	4477501	Medtr1g016620	3UTR	1
chr1	+	4351384	Medtr1g016390	3UTR	4
chr1	+	5048350	Medtr1g017780	3UTR	3
chr1	+	2032439	Medtr1g011460	3UTR	1
chr1	+	2032499	Medtr1g011460	3UTR	2
chr1	+	2063837	Medtr1g011520	3UTR	14
chr1	+	2063933	Medtr1g011520	3UTR	13
chr1	+	4911131	Medtr1g017500	3UTR	1
chr1	+	4911028	Medtr1g017500	3UTR	5
chr1	+	4910991	Medtr1g017500	3UTR	3
chr1	+	4904971	Medtr1g017490	3UTR	1
chr1	+	1916802	Medtr1g010300	3UTR	1
chr1	+	1916688	Medtr1g010300	3UTR	1
chr1	+	5048308	Medtr1g017780	3UTR	2
chr1	+	1876469	Medtr1g010270	3UTR	2
chr1	+	1876623	Medtr1g010270	3UTR	1
chr1	+	4935969	Medtr1g017520	3UTR	2
chr1	+	4935836	Medtr1g017520	3UTR	201
chr1	+	4935770	Medtr1g017520	3UTR	19
chr1	+	1916550	Medtr1g010300	3UTR	3
chr1	+	1916591	Medtr1g010300	3UTR	45
chr1	+	4839258	Medtr1g017390	3UTR	3
chr1	+	4827483	Medtr1g017380	3UTR	1
chr1	+	4827363	Medtr1g017380	3UTR	1
chr1	+	4278293	Medtr1g016230	3UTR	4
chr1	+	2203911	Medtr1g011720	3UTR	46
chr1	+	2287835	Medtr1g011800	3UTR	2
chr1	+	4701809	Medtr1g017160	3UTR	7
chr1	+	2287869	Medtr1g011800	3UTR	2
chr1	+	4701771	Medtr1g017160	3UTR	29
chr1	+	4701693	Medtr1g017160	3UTR	30
chr1	+	4701610	Medtr1g017160	3UTR	1
chr1	+	4278118	Medtr1g016230	3UTR	67
chr1	+	4760828	Medtr1g017260	3UTR	1
chr1	+	4827262	Medtr1g017380	3UTR	252
chr1	+	4196830	Medtr1g016070	3UTR	2
chr1	+	2064092	Medtr1g011520	3UTR	8
chr1	+	2064168	Medtr1g011520	3UTR	4
chr1	+	2064300	Medtr1g011520	3UTR	2
chr1	+	1129213	Medtr1g008980	3UTR	1
chr1	+	4779364	Medtr1g017290	3UTR	2
chr1	+	4228759	Medtr1g016120	3UTR	1
chr1	+	4624364	Medtr1g017020	3UTR	11
chr1	+	3107502	Medtr1g014140	3UTR	4
chr1	+	6417079	Medtr1g021435	3UTR	2
chr1	+	786393	Medtr1g008200	3UTR	9
chr1	+	6405740	Medtr1g021410	3UTR	1
chr1	+	6405628	Medtr1g021410	3UTR	1
chr1	+	786438	Medtr1g008200	3UTR	8
chr1	+	3509602	Medtr1g014710	3UTR	16
chr1	+	3524398	Medtr1g014730	3UTR	3
chr1	+	3010223	Medtr1g014320	3UTR	1
chr1	+	6417122	Medtr1g021435	3UTR	1
chr1	+	6417217	Medtr1g021435	3UTR	12
chr1	+	3082462	Medtr1g014190	3UTR	9
chr1	+	3044599	Medtr1g014260	3UTR	1
chr1	+	3044515	Medtr1g014260	3UTR	2
chr1	+	786339	Medtr1g008200	3UTR	1
chr1	+	3499153	Medtr1g014690	3UTR	253
chr1	+	3509497	Medtr1g014710	3UTR	221
chr1	+	6423536	Medtr1g021440	3UTR	1
chr1	+	6423476	Medtr1g021440	3UTR	4
chr1	+	824170	Medtr1g008230	3UTR	2
chr1	+	865528	Medtr1g008350	3UTR	4
chr1	+	865623	Medtr1g008350	3UTR	2
chr1	+	6255940	Medtr1g021080	3UTR	1
chr1	+	865730	Medtr1g008350	3UTR	1
chr1	+	3010103	Medtr1g014320	3UTR	1
chr1	+	6231682	Medtr1g021040	3UTR	6
chr1	+	6231637	Medtr1g021040	3UTR	5
chr1	+	6231578	Medtr1g021040	3UTR	45
chr1	+	879187	Medtr1g008370	3UTR	8
chr1	+	879232	Medtr1g008370	3UTR	2
chr1	+	6255996	Medtr1g021080	3UTR	2
chr1	+	6264820	Medtr1g021100	3UTR	1
chr1	+	6401223	Medtr1g021400	3UTR	2
chr1	+	6401090	Medtr1g021400	3UTR	1
chr1	+	6384234	Medtr1g021360	3UTR	2
chr1	+	6363606	Medtr1g021320	3UTR	1
chr1	+	6363519	Medtr1g021320	3UTR	2
chr1	+	6363451	Medtr1g021320	3UTR	9
chr1	+	6339822	Medtr1g021270	3UTR	16
chr1	+	6339604	Medtr1g021270	3UTR	1
chr1	+	2985879	Medtr1g014420	3UTR	2
chr1	+	698674	Medtr1g008050	3UTR	1
chr1	+	5295660	Medtr1g018420	3UTR	3
chr1	+	6522584	Medtr1g021638	3UTR	13
chr1	+	6522520	Medtr1g021638	3UTR	13
chr1	+	3169047	Medtr1g014040	3UTR	1
chr1	+	6522475	Medtr1g021638	3UTR	5
chr1	+	3169108	Medtr1g014040	3UTR	2
chr1	+	393776	Medtr1g007480	3UTR	1
chr1	+	3169183	Medtr1g014040	3UTR	2
chr1	+	6482248	Medtr1g021570	3UTR	2
chr1	+	6522653	Medtr1g021638	3UTR	3
chr1	+	6522726	Medtr1g021638	3UTR	3
chr1	+	45930	Medtr1g006490	3UTR	17
chr1	+	45975	Medtr1g006490	3UTR	5
chr1	+	6526355	Medtr1g021642	3UTR	7
chr1	+	46044	Medtr1g006490	3UTR	1
chr1	+	136519	Medtr1g006975	3UTR	2
chr1	+	190458	Medtr1g007120	3UTR	3
chr1	+	6526273	Medtr1g021642	3UTR	2
chr1	+	10675326	Medtr1g030650	3UTR	74
chr1	+	3149295	Medtr1g014070	3UTR	1
chr1	+	3424147	Medtr1g013440	3UTR	2
chr1	+	393820	Medtr1g007480	3UTR	2
chr1	+	592265	Medtr1g007840	3UTR	1
chr1	+	602122	Medtr1g007860	3UTR	87
chr1	+	3107576	Medtr1g014140	3UTR	1
chr1	+	602207	Medtr1g007860	3UTR	16
chr1	+	602316	Medtr1g007860	3UTR	2
chr1	+	6482196	Medtr1g021570	3UTR	2
chr1	+	6482043	Medtr1g021570	3UTR	11
chr1	+	606251	Medtr1g007870	3UTR	5
chr1	+	592191	Medtr1g007840	3UTR	1
chr1	+	3113482	Medtr1g014130	3UTR	42
chr1	+	393905	Medtr1g007480	3UTR	14
chr1	+	394032	Medtr1g007480	3UTR	6
chr1	+	399416	Medtr1g007490	3UTR	1
chr1	+	3113734	Medtr1g014130	3UTR	1
chr1	+	455907	Medtr1g007610	3UTR	2
chr1	+	491576	Medtr1g007670	3UTR	9
chr1	+	503566	Medtr1g007700	3UTR	2
chr1	+	3499053	Medtr1g014690	3UTR	1
chr1	+	606298	Medtr1g007870	3UTR	1
chr1	+	5862751	Medtr1g019410	3UTR	9
chr1	+	5713559	Medtr1g019150	3UTR	10
chr1	+	5713386	Medtr1g019150	3UTR	1
chr1	+	2861255	Medtr1g013120	3UTR	1
chr1	+	1129083	Medtr1g008980	3UTR	2
chr1	+	1129111	Medtr1g008980	3UTR	1
chr1	+	3846090	Medtr1g015410	3UTR	35
chr1	+	5705771	Medtr1g019130	3UTR	1
chr1	+	5705688	Medtr1g019130	3UTR	169
chr1	+	5746937	Medtr1g019200	3UTR	1
chr1	+	5747094	Medtr1g019200	3UTR	1
chr1	+	1061273	Medtr1g008740	3UTR	4
chr1	+	2861350	Medtr1g013120	3UTR	266
chr1	+	5777423	Medtr1g019270	3UTR	5
chr1	+	5762906	Medtr1g019250	3UTR	2
chr1	+	5762876	Medtr1g019250	3UTR	1
chr1	+	5762838	Medtr1g019250	3UTR	1
chr1	+	5762789	Medtr1g019250	3UTR	5
chr1	+	5747129	Medtr1g019200	3UTR	82
chr1	+	1129247	Medtr1g008980	3UTR	72
chr1	+	3846144	Medtr1g015410	3UTR	1
chr1	+	5662645	Medtr1g019050	3UTR	1
chr1	+	5420216	Medtr1g018640	3UTR	7
chr1	+	5420189	Medtr1g018640	3UTR	1
chr1	+	5420150	Medtr1g018640	3UTR	1
chr1	+	5387739	Medtr1g018550	3UTR	1
chr1	+	5387620	Medtr1g018550	3UTR	13
chr1	+	5387568	Medtr1g018550	3UTR	203
chr1	+	5387455	Medtr1g018550	3UTR	1
chr1	+	5387367	Medtr1g018550	3UTR	1
chr1	+	5470157	Medtr1g018750	3UTR	3
chr1	+	3846177	Medtr1g015410	3UTR	2
chr1	+	5581381	Medtr1g018930	3UTR	1
chr1	+	1129334	Medtr1g008980	3UTR	11
chr1	+	1205202	Medtr1g009180	3UTR	1
chr1	+	5581352	Medtr1g018930	3UTR	2
chr1	+	5581324	Medtr1g018930	3UTR	2
chr1	+	5581223	Medtr1g018930	3UTR	53
chr1	+	1205230	Medtr1g009180	3UTR	1
chr1	+	1219519	Medtr1g009190	3UTR	5
chr1	+	3870389	Medtr1g015450	3UTR	5
chr1	+	2861483	Medtr1g013120	3UTR	14
chr1	+	936950	Medtr1g008500	3UTR	1
chr1	+	6032118	Medtr1g019780	3UTR	1
chr1	+	5983448	Medtr1g019720	3UTR	1
chr1	+	3765078	Medtr1g015290	3UTR	9
chr1	+	6112974	Medtr1g019970	3UTR	1
chr1	+	2985483	Medtr1g014420	3UTR	2
chr1	+	937078	Medtr1g008500	3UTR	10
chr1	+	5938151	Medtr1g019610	3UTR	3
chr1	+	3759381	Medtr1g015275	3UTR	1
chr1	+	5514523	Medtr1g018790	3UTR	4
chr1	+	6176067	Medtr1g020080	3UTR	92
chr1	+	2985802	Medtr1g014420	3UTR	1
chr1	+	2985698	Medtr1g014420	3UTR	3
chr1	+	2985601	Medtr1g014420	3UTR	28
chr1	+	2985517	Medtr1g014420	3UTR	1
chr1	+	879302	Medtr1g008370	3UTR	30
chr1	+	879362	Medtr1g008370	3UTR	4
chr1	+	3727177	Medtr1g015120	3UTR	1
chr1	+	5938043	Medtr1g019610	3UTR	9
chr1	+	6032312	Medtr1g019780	3UTR	2
chr1	+	5868854	Medtr1g019430	3UTR	1
chr1	+	5868898	Medtr1g019430	3UTR	1
chr1	+	5873175	Medtr1g019440	3UTR	1
chr1	+	2861220	Medtr1g013120	3UTR	1
chr1	+	976014	Medtr1g008590	3UTR	1
chr1	+	1061133	Medtr1g008740	3UTR	2
chr1	+	975935	Medtr1g008590	3UTR	261
chr1	+	5936389	Medtr1g019600	3UTR	3
chr1	+	5901346	Medtr1g019500	3UTR	4
chr1	+	5937997	Medtr1g019610	3UTR	8
chr1	+	5903238	Medtr1g019510	3UTR	1
chr1	+	37243818	Medtr1g083690	3UTR	3
chr1	+	37069236	Medtr1g083290	3UTR	7
chr1	+	37069201	Medtr1g083290	3UTR	21
chr1	+	37041463	Medtr1g083230	3UTR	1
chr1	+	37041338	Medtr1g083230	3UTR	19
chr1	+	37041266	Medtr1g083230	3UTR	9
chr1	+	37041232	Medtr1g083230	3UTR	1
chr1	+	37026815	Medtr1g083170	3UTR	1
chr1	+	37026689	Medtr1g083170	3UTR	3
chr1	+	37026664	Medtr1g083170	3UTR	1
chr1	+	36993539	Medtr1g083110	3UTR	12
chr1	+	36907246	Medtr1g082950	3UTR	2
chr1	+	36900920	Medtr1g082920	3UTR	1
chr1	+	36900824	Medtr1g082920	3UTR	1
chr1	+	36900654	Medtr1g082920	3UTR	2
chr1	+	37084086	Medtr1g083330	3UTR	80
chr1	+	37084144	Medtr1g083330	3UTR	75
chr1	+	37243750	Medtr1g083690	3UTR	31
chr1	+	37147827	Medtr1g083460	3UTR	63
chr1	+	37147708	Medtr1g083460	3UTR	6
chr1	+	37143997	Medtr1g083450	3UTR	2
chr1	+	37143930	Medtr1g083450	3UTR	5
chr1	+	37132889	Medtr1g083430	3UTR	6
chr1	+	37129920	Medtr1g083420	3UTR	1
chr1	+	37117292	Medtr1g083390	3UTR	5
chr1	+	37117198	Medtr1g083390	3UTR	17
chr1	+	37117121	Medtr1g083390	3UTR	2
chr1	+	37117006	Medtr1g083390	3UTR	1
chr1	+	37116912	Medtr1g083390	3UTR	5
chr1	+	37084278	Medtr1g083330	3UTR	32
chr1	+	37084211	Medtr1g083330	3UTR	237
chr1	+	36900597	Medtr1g082920	3UTR	4
chr1	+	36900518	Medtr1g082920	3UTR	27
chr1	+	36787365	Medtr1g082650	3UTR	109
chr1	+	36787271	Medtr1g082650	3UTR	12
chr1	+	36787233	Medtr1g082650	3UTR	1
chr1	+	36787195	Medtr1g082650	3UTR	295
chr1	+	36787089	Medtr1g082650	3UTR	24
chr1	+	36667761	Medtr1g082470	3UTR	6
chr1	+	36667667	Medtr1g082470	3UTR	2
chr1	+	36646090	Medtr1g082430	3UTR	1
chr1	+	36621800	Medtr1g082360	3UTR	1
chr1	+	36621413	Medtr1g082360	3UTR	2
chr1	+	36558844	Medtr1g082210	3UTR	3
chr1	+	36518386	Medtr1g081950	3UTR	1
chr1	+	36518335	Medtr1g081950	3UTR	3
chr1	+	36493470	Medtr1g081900	3UTR	6
chr1	+	36787475	Medtr1g082650	3UTR	2
chr1	+	36823379	Medtr1g082730	3UTR	1
chr1	+	36891217	Medtr1g082890	3UTR	6
chr1	+	36891179	Medtr1g082890	3UTR	1
chr1	+	36883193	Medtr1g082880	3UTR	1
chr1	+	36880069	Medtr1g082870	3UTR	1
chr1	+	36879998	Medtr1g082870	3UTR	7
chr1	+	36879940	Medtr1g082870	3UTR	13
chr1	+	36879779	Medtr1g082870	3UTR	1
chr1	+	36864036	Medtr1g082850	3UTR	1
chr1	+	36863989	Medtr1g082850	3UTR	1
chr1	+	36836428	Medtr1g082770	3UTR	1
chr1	+	36831791	Medtr1g082750	3UTR	67
chr1	+	36831676	Medtr1g082750	3UTR	3
chr1	+	36831635	Medtr1g082750	3UTR	16
chr1	+	36831556	Medtr1g082750	3UTR	7
chr1	+	36493420	Medtr1g081900	3UTR	23
chr1	+	38640134	Medtr1g086340	3UTR	5
chr1	+	38222739	Medtr1g085560	3UTR	4
chr1	+	38222689	Medtr1g085560	3UTR	5
chr1	+	38222629	Medtr1g085560	3UTR	142
chr1	+	38222540	Medtr1g085560	3UTR	2
chr1	+	38182732	Medtr1g085490	3UTR	1
chr1	+	38182626	Medtr1g085490	3UTR	2
chr1	+	38182518	Medtr1g085490	3UTR	2
chr1	+	38082744	Medtr1g085300	3UTR	1
chr1	+	38082649	Medtr1g085300	3UTR	12
chr1	+	38082610	Medtr1g085300	3UTR	1
chr1	+	38082575	Medtr1g085300	3UTR	1
chr1	+	38082541	Medtr1g085300	3UTR	8
chr1	+	38082468	Medtr1g085300	3UTR	1
chr1	+	38082335	Medtr1g085300	3UTR	2
chr1	+	38254151	Medtr1g085610	3UTR	2
chr1	+	38326896	Medtr1g085730	3UTR	1
chr1	+	38640062	Medtr1g086340	3UTR	1
chr1	+	38639871	Medtr1g086340	3UTR	92
chr1	+	38626309	Medtr1g086310	3UTR	4
chr1	+	38626227	Medtr1g086310	3UTR	6
chr1	+	38611980	Medtr1g086250	3UTR	2
chr1	+	38611869	Medtr1g086250	3UTR	1144
chr1	+	38611646	Medtr1g086250	3UTR	1
chr1	+	38575788	Medtr1g086170	3UTR	1
chr1	+	38477324	Medtr1g085980	3UTR	8
chr1	+	38477252	Medtr1g085980	3UTR	22
chr1	+	38477192	Medtr1g085980	3UTR	2
chr1	+	38335112	Medtr1g085750	3UTR	1
chr1	+	38335070	Medtr1g085750	3UTR	1
chr1	+	38326921	Medtr1g085730	3UTR	13
chr1	+	38082294	Medtr1g085300	3UTR	2
chr1	+	38082177	Medtr1g085300	3UTR	1
chr1	+	37477275	Medtr1g084040	3UTR	10
chr1	+	37443321	Medtr1g084000	3UTR	82
chr1	+	37443245	Medtr1g084000	3UTR	13
chr1	+	37443101	Medtr1g084000	3UTR	2
chr1	+	37367829	Medtr1g083890	3UTR	2
chr1	+	37367771	Medtr1g083890	3UTR	1
chr1	+	37340856	Medtr1g083850	3UTR	31
chr1	+	37340700	Medtr1g083850	3UTR	5
chr1	+	37303958	Medtr1g083790	3UTR	2
chr1	+	37303883	Medtr1g083790	3UTR	33
chr1	+	37266523	Medtr1g083720	3UTR	2
chr1	+	37266339	Medtr1g083720	3UTR	2
chr1	+	37258538	Medtr1g083700	3UTR	4
chr1	+	37258490	Medtr1g083700	3UTR	1
chr1	+	37477355	Medtr1g084040	3UTR	106
chr1	+	37477467	Medtr1g084040	3UTR	2
chr1	+	38013887	Medtr1g085140	3UTR	2
chr1	+	38013841	Medtr1g085140	3UTR	3
chr1	+	37964243	Medtr1g085040	3UTR	1
chr1	+	37870434	Medtr1g485020	3UTR	1
chr1	+	37821128	Medtr1g484940	3UTR	287
chr1	+	37769439	Medtr1g484840	3UTR	3
chr1	+	37757319	Medtr1g084820	3UTR	8
chr1	+	37723357	Medtr1g084740	3UTR	2
chr1	+	37723327	Medtr1g084740	3UTR	4
chr1	+	37723287	Medtr1g084740	3UTR	2
chr1	+	37714690	Medtr1g084720	3UTR	1
chr1	+	37607962	Medtr1g084190	3UTR	1
chr1	+	37477701	Medtr1g084040	3UTR	1
chr1	+	37477601	Medtr1g084040	3UTR	1
chr1	+	37258440	Medtr1g083700	3UTR	1
chr1	+	36474807	Medtr1g081870	3UTR	4
chr1	+	34947203	Medtr1g078090	3UTR	3
chr1	+	34615381	Medtr1g077550	3UTR	15
chr1	+	34615198	Medtr1g077550	3UTR	172
chr1	+	34576383	Medtr1g077470	3UTR	1
chr1	+	34462160	Medtr1g077210	3UTR	1
chr1	+	34450650	Medtr1g077190	3UTR	5
chr1	+	34450620	Medtr1g077190	3UTR	19
chr1	+	34403627	Medtr1g077090	3UTR	11
chr1	+	34368048	Medtr1g077000	3UTR	29
chr1	+	34367952	Medtr1g077000	3UTR	1993
chr1	+	34367758	Medtr1g077000	3UTR	1
chr1	+	34360062	Medtr1g076990	3UTR	1
chr1	+	34359943	Medtr1g076990	3UTR	4
chr1	+	34359496	Medtr1g076990	3UTR	5
chr1	+	34359325	Medtr1g076990	3UTR	231
chr1	+	34621387	Medtr1g077570	3UTR	3
chr1	+	34621451	Medtr1g077570	3UTR	10
chr1	+	34947145	Medtr1g078090	3UTR	32
chr1	+	34947063	Medtr1g078090	3UTR	12
chr1	+	34865555	Medtr1g077980	3UTR	1
chr1	+	34865473	Medtr1g077980	3UTR	4
chr1	+	34835224	Medtr1g077930	3UTR	1
chr1	+	34788498	Medtr1g077840	3UTR	1
chr1	+	34788466	Medtr1g077840	3UTR	7
chr1	+	34788429	Medtr1g077840	3UTR	22
chr1	+	34788328	Medtr1g077840	3UTR	5
chr1	+	34728611	Medtr1g077740	3UTR	60
chr1	+	34728509	Medtr1g077740	3UTR	3
chr1	+	34683852	Medtr1g077660	3UTR	1
chr1	+	34671847	Medtr1g077640	3UTR	1
chr1	+	34621505	Medtr1g077570	3UTR	1
chr1	+	34359278	Medtr1g076990	3UTR	1
chr1	+	34359190	Medtr1g076990	3UTR	2
chr1	+	34183958	Medtr1g076650	3UTR	1
chr1	+	34183921	Medtr1g076650	3UTR	1
chr1	+	34053864	Medtr1g076430	3UTR	1
chr1	+	34053759	Medtr1g076430	3UTR	22
chr1	+	34053687	Medtr1g076430	3UTR	2
chr1	+	34053600	Medtr1g076430	3UTR	1
chr1	+	34037208	Medtr1g076400	3UTR	17
chr1	+	34037170	Medtr1g076400	3UTR	7
chr1	+	34037114	Medtr1g076400	3UTR	9
chr1	+	34037065	Medtr1g076400	3UTR	1
chr1	+	33782864	Medtr1g093090	3UTR	1
chr1	+	33752289	Medtr1g076170	3UTR	2
chr1	+	33725183	Medtr1g076130	3UTR	11
chr1	+	33549272	Medtr1g075720	3UTR	4
chr1	+	34184026	Medtr1g076650	3UTR	13
chr1	+	34184089	Medtr1g076650	3UTR	29
chr1	+	34344803	Medtr1g076940	3UTR	1
chr1	+	34312510	Medtr1g076880	3UTR	2
chr1	+	34312474	Medtr1g076880	3UTR	21
chr1	+	34301051	Medtr1g076840	3UTR	1
chr1	+	34300961	Medtr1g076840	3UTR	1
chr1	+	34293455	Medtr1g076810	3UTR	3
chr1	+	34245701	Medtr1g076710	3UTR	46
chr1	+	34239469	Medtr1g076700	3UTR	1
chr1	+	34239397	Medtr1g076700	3UTR	4
chr1	+	34239289	Medtr1g076700	3UTR	1
chr1	+	34232038	Medtr1g076690	3UTR	3
chr1	+	34231958	Medtr1g076690	3UTR	3
chr1	+	34231924	Medtr1g076690	3UTR	12
chr1	+	34184228	Medtr1g076650	3UTR	1
chr1	+	33549235	Medtr1g075720	3UTR	1
chr1	+	36474772	Medtr1g081870	3UTR	5
chr1	+	36024025	Medtr1g080950	3UTR	1
chr1	+	36023944	Medtr1g080950	3UTR	208
chr1	+	36023810	Medtr1g080950	3UTR	3
chr1	+	36023732	Medtr1g080950	3UTR	1
chr1	+	35920329	Medtr1g080760	3UTR	1
chr1	+	35888003	Medtr1g080690	3UTR	30
chr1	+	35887886	Medtr1g080690	3UTR	5
chr1	+	35887666	Medtr1g080690	3UTR	1
chr1	+	35725471	Medtr1g080410	3UTR	5
chr1	+	35705079	Medtr1g080370	3UTR	1
chr1	+	35665235	Medtr1g080310	3UTR	1
chr1	+	35665200	Medtr1g080310	3UTR	10
chr1	+	42557304	Medtr1g094660	3UTR	12
chr1	+	35665027	Medtr1g080310	3UTR	1
chr1	+	36024061	Medtr1g080950	3UTR	1
chr1	+	36147821	Medtr1g081230	3UTR	10
chr1	+	36474602	Medtr1g081870	3UTR	4
chr1	+	36453672	Medtr1g081850	3UTR	1
chr1	+	36310427	Medtr1g081660	3UTR	13
chr1	+	36310372	Medtr1g081660	3UTR	1
chr1	+	36310346	Medtr1g081660	3UTR	1
chr1	+	36310289	Medtr1g081660	3UTR	21
chr1	+	36284466	Medtr1g081620	3UTR	4
chr1	+	36252308	Medtr1g081550	3UTR	1
chr1	+	36252249	Medtr1g081550	3UTR	1
chr1	+	36223928	Medtr1g081410	3UTR	2
chr1	+	36202461	Medtr1g081330	3UTR	6
chr1	+	36202400	Medtr1g081330	3UTR	1
chr1	+	36148037	Medtr1g081230	3UTR	2
chr1	+	36148003	Medtr1g081230	3UTR	12
chr1	+	35519176	Medtr1g079950	3UTR	1
chr1	+	35519113	Medtr1g079950	3UTR	7
chr1	+	35410073	Medtr1g079730	3UTR	1
chr1	+	35410032	Medtr1g079730	3UTR	3
chr1	+	35314120	Medtr1g079490	3UTR	1
chr1	+	35314063	Medtr1g079490	3UTR	23
chr1	+	35296603	Medtr1g079460	3UTR	3
chr1	+	35296550	Medtr1g079460	3UTR	70
chr1	+	35296513	Medtr1g079460	3UTR	1
chr1	+	35291612	Medtr1g079440	3UTR	1
chr1	+	35289576	Medtr1g079430	3UTR	2
chr1	+	35289516	Medtr1g079430	3UTR	3
chr1	+	35161098	Medtr1g078490	3UTR	22
chr1	+	35095353	Medtr1g078370	3UTR	1
chr1	+	35062196	Medtr1g078300	3UTR	2
chr1	+	35061991	Medtr1g078300	3UTR	1
chr1	+	35410119	Medtr1g079730	3UTR	18
chr1	+	35410207	Medtr1g079730	3UTR	58
chr1	+	35519025	Medtr1g079950	3UTR	6
chr1	+	35518974	Medtr1g079950	3UTR	1
chr1	+	35518943	Medtr1g079950	3UTR	5
chr1	+	35490929	Medtr1g079890	3UTR	1
chr1	+	35490857	Medtr1g079890	3UTR	44
chr1	+	35490792	Medtr1g079890	3UTR	4
chr1	+	35490727	Medtr1g079890	3UTR	2
chr1	+	35473507	Medtr1g079830	3UTR	1
chr1	+	35454109	Medtr1g079790	3UTR	54
chr1	+	35453957	Medtr1g079790	3UTR	123
chr1	+	35453910	Medtr1g079790	3UTR	1
chr1	+	35453805	Medtr1g079790	3UTR	78
chr1	+	35448592	Medtr1g079780	3UTR	1
chr1	+	35441907	Medtr1g079770	3UTR	1
chr1	+	34985280	Medtr1g078170	3UTR	1
chr1	+	43525369	Medtr1g096580	3UTR	1
chr1	+	43187747	Medtr1g095920	3UTR	1
chr1	+	43187712	Medtr1g095920	3UTR	3
chr1	+	43177281	Medtr1g095900	3UTR	3
chr1	+	43177211	Medtr1g095900	3UTR	53
chr1	+	43174833	Medtr1g095890	3UTR	1
chr1	+	43174660	Medtr1g095890	3UTR	2
chr1	+	43127071	Medtr1g095810	3UTR	5
chr1	+	43127023	Medtr1g095810	3UTR	3
chr1	+	43126974	Medtr1g095810	3UTR	1
chr1	+	43126949	Medtr1g095810	3UTR	3
chr1	+	43113924	Medtr1g095780	3UTR	310
chr1	+	43092141	Medtr1g095730	3UTR	4
chr1	+	43003945	Medtr1g095570	3UTR	1
chr1	+	43003862	Medtr1g095570	3UTR	1
chr1	+	43187783	Medtr1g095920	3UTR	3
chr1	+	43266561	Medtr1g096050	3UTR	1
chr1	+	43525271	Medtr1g096580	3UTR	1
chr1	+	43495438	Medtr1g096550	3UTR	18
chr1	+	43495349	Medtr1g096550	3UTR	6
chr1	+	43448264	Medtr1g096450	3UTR	1
chr1	+	43425055	Medtr1g096410	3UTR	1
chr1	+	43425018	Medtr1g096410	3UTR	3
chr1	+	43424985	Medtr1g096410	3UTR	2
chr1	+	43424867	Medtr1g096410	3UTR	3
chr1	+	43424816	Medtr1g096410	3UTR	2
chr1	+	43366090	Medtr1g096310	3UTR	1
chr1	+	43365979	Medtr1g096310	3UTR	30
chr1	+	43331714	Medtr1g096240	3UTR	97
chr1	+	43331674	Medtr1g096240	3UTR	15
chr1	+	43278985	Medtr1g096200	3UTR	9
chr1	+	42953294	Medtr1g095490	3UTR	1
chr1	+	42953227	Medtr1g095490	3UTR	1
chr1	+	42505016	Medtr1g094610	3UTR	2
chr1	+	42504987	Medtr1g094610	3UTR	3
chr1	+	42504785	Medtr1g094610	3UTR	3
chr1	+	42504758	Medtr1g094610	3UTR	1
chr1	+	42416338	Medtr1g094210	3UTR	3
chr1	+	42396233	Medtr1g094190	3UTR	4
chr1	+	42383016	Medtr1g094180	3UTR	1
chr1	+	42382832	Medtr1g094180	3UTR	7
chr1	+	42340693	Medtr1g094155	3UTR	5
chr1	+	42327728	Medtr1g094145	3UTR	1
chr1	+	42327607	Medtr1g094145	3UTR	1
chr1	+	42307239	Medtr1g094130	3UTR	4
chr1	+	42307161	Medtr1g094130	3UTR	759
chr1	+	42307114	Medtr1g094130	3UTR	2
chr1	+	42505122	Medtr1g094610	3UTR	1
chr1	+	42505167	Medtr1g094610	3UTR	2
chr1	+	42953057	Medtr1g095490	3UTR	81
chr1	+	42952890	Medtr1g095490	3UTR	997
chr1	+	42805279	Medtr1g095085	3UTR	1
chr1	+	42805219	Medtr1g095085	3UTR	1
chr1	+	42799144	Medtr1g095070	3UTR	11
chr1	+	42769607	Medtr1g095030	3UTR	1
chr1	+	42675123	Medtr1g094870	3UTR	3
chr1	+	42675076	Medtr1g094870	3UTR	1
chr1	+	42674662	Medtr1g094870	3UTR	3
chr1	+	42674547	Medtr1g094870	3UTR	34
chr1	+	42557612	Medtr1g094660	3UTR	1
chr1	+	42557249	Medtr1g094660	3UTR	3
chr1	+	42523008	Medtr1g094620	3UTR	38
chr1	+	42505459	Medtr1g094610	3UTR	1
chr1	+	42289855	Medtr1g094115	3UTR	3
chr1	+	44806458	Medtr1g099270	3UTR	1
chr1	+	44436197	Medtr1g098660	3UTR	3
chr1	+	44436139	Medtr1g098660	3UTR	2
chr1	+	44429561	Medtr1g098650	3UTR	1
chr1	+	44429473	Medtr1g098650	3UTR	1
chr1	+	44429416	Medtr1g098650	3UTR	1
chr1	+	44429384	Medtr1g098650	3UTR	1
chr1	+	44429223	Medtr1g098650	3UTR	2
chr1	+	44429183	Medtr1g098650	3UTR	24
chr1	+	44429058	Medtr1g098650	3UTR	1
chr1	+	44428988	Medtr1g098650	3UTR	1
chr1	+	44424740	Medtr1g098640	3UTR	3
chr1	+	44356072	Medtr1g098510	3UTR	1
chr1	+	44298771	Medtr1g098390	3UTR	1
chr1	+	44220373	Medtr1g098250	3UTR	1
chr1	+	44448022	Medtr1g098680	3UTR	1
chr1	+	44448150	Medtr1g098680	3UTR	7
chr1	+	44706053	Medtr1g099110	3UTR	1
chr1	+	44705975	Medtr1g099110	3UTR	4
chr1	+	44705871	Medtr1g099110	3UTR	8
chr1	+	44631745	Medtr1g099000	3UTR	3
chr1	+	44631549	Medtr1g099000	3UTR	469
chr1	+	44631425	Medtr1g099000	3UTR	3
chr1	+	44631347	Medtr1g099000	3UTR	13
chr1	+	44594538	Medtr1g098940	3UTR	1
chr1	+	44534938	Medtr1g098870	3UTR	24
chr1	+	44534814	Medtr1g098870	3UTR	2
chr1	+	44534763	Medtr1g098870	3UTR	2
chr1	+	44534407	Medtr1g098870	3UTR	1
chr1	+	44509496	Medtr1g098820	3UTR	2
chr1	+	44448181	Medtr1g098680	3UTR	2
chr1	+	44208423	Medtr1g098220	3UTR	1
chr1	+	44208383	Medtr1g098220	3UTR	1
chr1	+	44027650	Medtr1g097600	3UTR	63
chr1	+	44027526	Medtr1g097600	3UTR	2
chr1	+	44027399	Medtr1g097600	3UTR	1
chr1	+	44008536	Medtr1g097570	3UTR	1
chr1	+	43981179	Medtr1g097460	3UTR	1
chr1	+	43970545	Medtr1g097440	3UTR	43
chr1	+	43970485	Medtr1g097440	3UTR	2
chr1	+	43970432	Medtr1g097440	3UTR	1
chr1	+	43951824	Medtr1g097420	3UTR	66
chr1	+	43951628	Medtr1g097420	3UTR	1
chr1	+	43900929	Medtr1g097310	3UTR	1
chr1	+	43900700	Medtr1g097310	3UTR	1
chr1	+	43843730	Medtr1g097170	3UTR	2
chr1	+	43843671	Medtr1g097170	3UTR	7
chr1	+	44027810	Medtr1g097600	3UTR	4
chr1	+	44075545	Medtr1g098000	3UTR	1
chr1	+	44208288	Medtr1g098220	3UTR	186
chr1	+	44181262	Medtr1g098170	3UTR	1
chr1	+	44181166	Medtr1g098170	3UTR	352
chr1	+	44181063	Medtr1g098170	3UTR	242
chr1	+	44177931	Medtr1g098160	3UTR	3
chr1	+	44177899	Medtr1g098160	3UTR	63
chr1	+	44177780	Medtr1g098160	3UTR	1
chr1	+	44142314	Medtr1g097935	3UTR	1
chr1	+	44142278	Medtr1g097935	3UTR	1
chr1	+	44142206	Medtr1g097935	3UTR	24
chr1	+	44142166	Medtr1g097935	3UTR	1
chr1	+	44133790	Medtr1g097910	3UTR	5
chr1	+	44129583	Medtr1g098140	3UTR	38
chr1	+	44102173	Medtr1g097840	3UTR	44
chr1	+	43769037	Medtr1g097080	3UTR	2
chr1	+	42274454	Medtr1g094085	3UTR	29
chr1	+	39732987	Medtr1g088760	3UTR	16
chr1	+	39518413	Medtr1g088400	3UTR	6
chr1	+	39361270	Medtr1g087920	3UTR	6
chr1	+	39361157	Medtr1g087920	3UTR	2
chr1	+	39353969	Medtr1g087900	3UTR	12
chr1	+	39353885	Medtr1g087900	3UTR	882
chr1	+	39353814	Medtr1g087900	3UTR	28
chr1	+	39353769	Medtr1g087900	3UTR	1
chr1	+	39344369	Medtr1g087880	3UTR	2
chr1	+	39344321	Medtr1g087880	3UTR	1
chr1	+	39294061	Medtr1g087790	3UTR	5
chr1	+	39294030	Medtr1g087790	3UTR	1
chr1	+	39293831	Medtr1g087790	3UTR	1
chr1	+	39279933	Medtr1g087775	3UTR	1
chr1	+	39207295	Medtr1g087520	3UTR	16
chr1	+	39518521	Medtr1g088400	3UTR	104
chr1	+	39518635	Medtr1g088400	3UTR	8
chr1	+	39732899	Medtr1g088760	3UTR	1
chr1	+	39656023	Medtr1g088660	3UTR	6
chr1	+	39562989	Medtr1g088470	3UTR	1
chr1	+	39562900	Medtr1g088470	3UTR	2
chr1	+	39537989	Medtr1g088420	3UTR	1
chr1	+	39537950	Medtr1g088420	3UTR	2
chr1	+	39537867	Medtr1g088420	3UTR	2
chr1	+	39537811	Medtr1g088420	3UTR	7
chr1	+	39532521	Medtr1g088410	3UTR	1
chr1	+	39532468	Medtr1g088410	3UTR	1
chr1	+	39532339	Medtr1g088410	3UTR	28
chr1	+	39519059	Medtr1g088400	3UTR	1
chr1	+	39518831	Medtr1g088400	3UTR	22
chr1	+	39518745	Medtr1g088400	3UTR	1
chr1	+	39207185	Medtr1g087520	3UTR	2
chr1	+	39207156	Medtr1g087520	3UTR	1
chr1	+	38999690	Medtr1g087100	3UTR	1
chr1	+	38999661	Medtr1g087100	3UTR	1
chr1	+	38960199	Medtr1g087030	3UTR	3
chr1	+	38921490	Medtr1g086940	3UTR	2
chr1	+	38921290	Medtr1g086940	3UTR	3
chr1	+	38873663	Medtr1g086810	3UTR	1
chr1	+	38873535	Medtr1g086810	3UTR	6
chr1	+	38720747	Medtr1g086530	3UTR	3
chr1	+	38695226	Medtr1g086480	3UTR	3
chr1	+	38695094	Medtr1g086480	3UTR	92
chr1	+	38682715	Medtr1g086450	3UTR	3
chr1	+	38654456	Medtr1g086370	3UTR	9
chr1	+	38654361	Medtr1g086370	3UTR	43
chr1	+	38640258	Medtr1g086340	3UTR	110
chr1	+	38999721	Medtr1g087100	3UTR	8
chr1	+	39023690	Medtr1g087120	3UTR	1
chr1	+	39162308	Medtr1g087370	3UTR	10
chr1	+	39162243	Medtr1g087370	3UTR	57
chr1	+	39141640	Medtr1g087320	3UTR	29
chr1	+	39141596	Medtr1g087320	3UTR	2
chr1	+	39141570	Medtr1g087320	3UTR	5
chr1	+	39091947	Medtr1g087240	3UTR	2
chr1	+	39091879	Medtr1g087240	3UTR	7
chr1	+	39091782	Medtr1g087240	3UTR	1
chr1	+	39091741	Medtr1g087240	3UTR	1
chr1	+	39069323	Medtr1g087200	3UTR	4
chr1	+	39069243	Medtr1g087200	3UTR	109
chr1	+	39069183	Medtr1g087200	3UTR	1
chr1	+	39023817	Medtr1g087120	3UTR	4
chr1	+	39023737	Medtr1g087120	3UTR	6
chr1	+	38640179	Medtr1g086340	3UTR	1
chr1	+	42274405	Medtr1g094085	3UTR	1
chr1	+	41645946	Medtr1g492850	3UTR	2
chr1	+	41498239	Medtr1g492590	3UTR	65
chr1	+	41498168	Medtr1g492590	3UTR	60
chr1	+	41173212	Medtr1g091037	3UTR	2
chr1	+	41129908	Medtr1g091010	3UTR	3
chr1	+	41108872	Medtr1g090987	3UTR	1
chr1	+	41010531	Medtr1g090913	3UTR	4
chr1	+	40958223	Medtr1g090877	3UTR	3
chr1	+	40783250	Medtr1g090770	3UTR	19
chr1	+	40738850	Medtr1g090723	3UTR	330
chr1	+	40738729	Medtr1g090723	3UTR	6
chr1	+	40734042	Medtr1g090720	3UTR	1
chr1	+	40733969	Medtr1g090720	3UTR	5
chr1	+	40639980	Medtr1g090680	3UTR	1
chr1	+	41646016	Medtr1g492850	3UTR	2
chr1	+	41683342	Medtr1g492940	3UTR	2
chr1	+	42253925	Medtr1g094065	3UTR	1
chr1	+	42253799	Medtr1g094065	3UTR	5
chr1	+	42238496	Medtr1g094045	3UTR	1
chr1	+	42238440	Medtr1g094045	3UTR	1
chr1	+	42197240	Medtr1g093980	3UTR	1
chr1	+	42195596	Medtr1g093990	3UTR	14
chr1	+	42195465	Medtr1g093990	3UTR	1
chr1	+	41848082	Medtr1g092910	3UTR	1
chr1	+	41842330	Medtr1g092905	3UTR	2
chr1	+	41842292	Medtr1g092905	3UTR	8
chr1	+	41683694	Medtr1g492940	3UTR	78
chr1	+	41683628	Medtr1g492940	3UTR	10
chr1	+	41683525	Medtr1g492940	3UTR	185
chr1	+	41683419	Medtr1g492940	3UTR	1
chr1	+	40623845	Medtr1g090670	3UTR	1
chr1	+	40623796	Medtr1g090670	3UTR	47
chr1	+	40441975	Medtr1g090270	3UTR	1
chr1	+	40441917	Medtr1g090270	3UTR	2
chr1	+	40384527	Medtr1g090150	3UTR	3
chr1	+	40384453	Medtr1g090150	3UTR	2
chr1	+	40363832	Medtr1g090120	3UTR	3
chr1	+	40324674	Medtr1g090050	3UTR	1
chr1	+	40324631	Medtr1g090050	3UTR	1
chr1	+	40204554	Medtr1g089810	3UTR	1
chr1	+	40081745	Medtr1g089290	3UTR	11
chr1	+	40081625	Medtr1g089290	3UTR	1
chr1	+	39813417	Medtr1g088875	3UTR	1
chr1	+	39776288	Medtr1g088850	3UTR	2
chr1	+	39753139	Medtr1g088775	3UTR	2
chr1	+	39753094	Medtr1g088775	3UTR	2
chr1	+	40444350	Medtr1g090280	3UTR	2
chr1	+	40471291	Medtr1g090320	3UTR	1
chr1	+	40618715	Medtr1g090667	3UTR	1
chr1	+	40618682	Medtr1g090667	3UTR	2
chr1	+	40618645	Medtr1g090667	3UTR	7
chr1	+	40600484	Medtr1g090657	3UTR	2
chr1	+	40600395	Medtr1g090657	3UTR	9
chr1	+	40600292	Medtr1g090657	3UTR	7
chr1	+	40600227	Medtr1g090657	3UTR	1
chr1	+	40600202	Medtr1g090657	3UTR	1
chr1	+	40600134	Medtr1g090657	3UTR	39
chr1	+	40600046	Medtr1g090657	3UTR	1
chr1	+	40595158	Medtr1g090650	3UTR	3
chr1	+	40577145	Medtr1g090630	3UTR	1
chr1	+	40573150	Medtr1g090620	3UTR	1
chr1	+	40471341	Medtr1g090320	3UTR	2
chr1	+	39733077	Medtr1g088760	3UTR	1
chr1	+	29200323	Medtr1g067640	3UTR	1
chr1	+	28856869	Medtr1g067050	3UTR	10
chr1	+	28856835	Medtr1g067050	3UTR	11
chr1	+	28807195	Medtr1g066970	3UTR	2
chr1	+	28737386	Medtr1g066860	3UTR	658
chr1	+	28737282	Medtr1g066860	3UTR	271
chr1	+	28737172	Medtr1g066860	3UTR	2
chr1	+	28734476	Medtr1g066850	3UTR	1
chr1	+	28734368	Medtr1g066850	3UTR	27
chr1	+	28734292	Medtr1g066850	3UTR	7
chr1	+	28734229	Medtr1g066850	3UTR	5
chr1	+	28711211	Medtr1g066800	3UTR	4
chr1	+	28711150	Medtr1g066800	3UTR	1
chr1	+	28856910	Medtr1g067050	3UTR	10
chr1	+	28856941	Medtr1g067050	3UTR	2
chr1	+	29133175	Medtr1g067530	3UTR	22
chr1	+	29088804	Medtr1g067450	3UTR	3
chr1	+	29088726	Medtr1g067450	3UTR	3
chr1	+	29088696	Medtr1g067450	3UTR	2
chr1	+	29040006	Medtr1g067380	3UTR	18
chr1	+	29016895	Medtr1g067350	3UTR	3
chr1	+	29016859	Medtr1g067350	3UTR	1
chr1	+	29010201	Medtr1g067320	3UTR	1
chr1	+	28894040	Medtr1g067140	3UTR	7
chr1	+	28893992	Medtr1g067140	3UTR	1
chr1	+	28857038	Medtr1g067050	3UTR	8
chr1	+	25692743	Medtr1g058350	3UTR	1
chr1	+	28696838	Medtr1g066770	3UTR	2
chr1	+	28657378	Medtr1g066680	3UTR	2
chr1	+	28611257	Medtr1g066390	3UTR	4
chr1	+	28106099	Medtr1g063940	3UTR	2
chr1	+	28106000	Medtr1g063940	3UTR	6
chr1	+	27959781	Medtr1g063340	3UTR	17
chr1	+	27959709	Medtr1g063340	3UTR	4
chr1	+	27956653	Medtr1g063330	3UTR	4
chr1	+	27956565	Medtr1g063330	3UTR	4
chr1	+	27956491	Medtr1g063330	3UTR	7
chr1	+	27885638	Medtr1g063240	3UTR	1
chr1	+	27885506	Medtr1g063240	3UTR	1
chr1	+	27863755	Medtr1g063210	3UTR	37
chr1	+	27863696	Medtr1g063210	3UTR	18
chr1	+	27863598	Medtr1g063210	3UTR	218
chr1	+	28106150	Medtr1g063940	3UTR	3
chr1	+	28239974	Medtr1g064170	3UTR	1
chr1	+	28606993	Medtr1g066380	3UTR	5
chr1	+	28485747	Medtr1g064710	3UTR	2
chr1	+	28485709	Medtr1g064710	3UTR	1
chr1	+	28468080	Medtr1g064680	3UTR	8
chr1	+	28468026	Medtr1g064680	3UTR	889
chr1	+	28467940	Medtr1g064680	3UTR	2
chr1	+	28467900	Medtr1g064680	3UTR	7
chr1	+	28407242	Medtr1g064560	3UTR	1
chr1	+	28407132	Medtr1g064560	3UTR	2
chr1	+	28407103	Medtr1g064560	3UTR	1
chr1	+	28406978	Medtr1g064560	3UTR	1
chr1	+	28390883	Medtr1g064540	3UTR	4
chr1	+	27863447	Medtr1g063210	3UTR	6
chr1	+	29200423	Medtr1g067640	3UTR	5
chr1	+	30580089	Medtr1g069905	3UTR	5
chr1	+	30315794	Medtr1g069645	3UTR	1
chr1	+	30260743	Medtr1g069605	3UTR	2
chr1	+	30235842	Medtr1g069585	3UTR	1
chr1	+	30235725	Medtr1g069585	3UTR	614
chr1	+	30235654	Medtr1g069585	3UTR	8
chr1	+	30075506	Medtr1g069455	3UTR	5
chr1	+	30075463	Medtr1g069455	3UTR	2
chr1	+	30068124	Medtr1g069450	3UTR	1
chr1	+	30068089	Medtr1g069450	3UTR	38
chr1	+	30067950	Medtr1g069450	3UTR	31
chr1	+	30038793	Medtr1g069430	3UTR	1
chr1	+	30038753	Medtr1g069430	3UTR	4
chr1	+	30315835	Medtr1g069645	3UTR	2
chr1	+	30316055	Medtr1g069645	3UTR	49
chr1	+	30580032	Medtr1g069905	3UTR	1
chr1	+	30579906	Medtr1g069905	3UTR	2060
chr1	+	30463593	Medtr1g069790	3UTR	78
chr1	+	30463475	Medtr1g069790	3UTR	3
chr1	+	30449573	Medtr1g069780	3UTR	8
chr1	+	30427576	Medtr1g069755	3UTR	1
chr1	+	30427429	Medtr1g069755	3UTR	1
chr1	+	30427362	Medtr1g069755	3UTR	1
chr1	+	30427305	Medtr1g069755	3UTR	28
chr1	+	30427186	Medtr1g069755	3UTR	6
chr1	+	30427094	Medtr1g069755	3UTR	17
chr1	+	30316113	Medtr1g069645	3UTR	4
chr1	+	30038670	Medtr1g069430	3UTR	835
chr1	+	28856970	Medtr1g067050	3UTR	1
chr1	+	29974740	Medtr1g069355	3UTR	1
chr1	+	29669865	Medtr1g069105	3UTR	15
chr1	+	29655267	Medtr1g069085	3UTR	39
chr1	+	29560372	Medtr1g069000	3UTR	289
chr1	+	29560169	Medtr1g069000	3UTR	4
chr1	+	29514766	Medtr1g068965	3UTR	26
chr1	+	29502451	Medtr1g068950	3UTR	19
chr1	+	29454686	Medtr1g068875	3UTR	1
chr1	+	29399902	Medtr1g068825	3UTR	3
chr1	+	29399873	Medtr1g068825	3UTR	1
chr1	+	29370070	Medtr1g068810	3UTR	2
chr1	+	29369828	Medtr1g068810	3UTR	3
chr1	+	29369746	Medtr1g068810	3UTR	613
chr1	+	29669899	Medtr1g069105	3UTR	3
chr1	+	29669933	Medtr1g069105	3UTR	6
chr1	+	29974689	Medtr1g069355	3UTR	2
chr1	+	29818398	Medtr1g069235	3UTR	4
chr1	+	29818342	Medtr1g069235	3UTR	9
chr1	+	29811013	Medtr1g069215	3UTR	1
chr1	+	29810986	Medtr1g069215	3UTR	1
chr1	+	29783317	Medtr1g069185	3UTR	1
chr1	+	29783262	Medtr1g069185	3UTR	5
chr1	+	29783181	Medtr1g069185	3UTR	1
chr1	+	29725465	Medtr1g069150	3UTR	1
chr1	+	29713191	Medtr1g069140	3UTR	1
chr1	+	29670095	Medtr1g069105	3UTR	1
chr1	+	29670041	Medtr1g069105	3UTR	3
chr1	+	29369598	Medtr1g068810	3UTR	1
chr1	+	25946903	Medtr1g059670	3UTR	1
chr1	+	25274730	Medtr1g057460	3UTR	1
chr1	+	25274699	Medtr1g057460	3UTR	1
chr1	+	25109517	Medtr1g057130	3UTR	2
chr1	+	25008933	Medtr1g105090	3UTR	102
chr1	+	24873227	Medtr1g056800	3UTR	5
chr1	+	24873123	Medtr1g056800	3UTR	5
chr1	+	24872952	Medtr1g056800	3UTR	365
chr1	+	24872781	Medtr1g056800	3UTR	7
chr1	+	24774649	Medtr1g056640	3UTR	77
chr1	+	24774555	Medtr1g056640	3UTR	4
chr1	+	24774493	Medtr1g056640	3UTR	1
chr1	+	24768353	Medtr1g056460	3UTR	1
chr1	+	25421217	Medtr1g057790	3UTR	2
chr1	+	25456828	Medtr1g057850	3UTR	2
chr1	+	25941500	Medtr1g059660	3UTR	3
chr1	+	25941341	Medtr1g059660	3UTR	692
chr1	+	25939191	Medtr1g059650	3UTR	5
chr1	+	25939159	Medtr1g059650	3UTR	1
chr1	+	25900628	Medtr1g059590	3UTR	1
chr1	+	25900575	Medtr1g059590	3UTR	2
chr1	+	25900531	Medtr1g059590	3UTR	1
chr1	+	25900506	Medtr1g059590	3UTR	1
chr1	+	25692773	Medtr1g058350	3UTR	1
chr1	+	25641347	Medtr1g058260	3UTR	338
chr1	+	25641286	Medtr1g058260	3UTR	1
chr1	+	25456856	Medtr1g057850	3UTR	1
chr1	+	24768298	Medtr1g056460	3UTR	3
chr1	+	24768204	Medtr1g056460	3UTR	18
chr1	+	24768049	Medtr1g056460	3UTR	43
chr1	+	24167489	Medtr1g054980	3UTR	1
chr1	+	24167411	Medtr1g054980	3UTR	1
chr1	+	24129972	Medtr1g054935	3UTR	1
chr1	+	24129913	Medtr1g054935	3UTR	1
chr1	+	24022127	Medtr1g054835	3UTR	2
chr1	+	23904682	Medtr1g054735	3UTR	2
chr1	+	23904479	Medtr1g054735	3UTR	1
chr1	+	23891478	Medtr1g054715	3UTR	1
chr1	+	23891149	Medtr1g054715	3UTR	1
chr1	+	23884804	Medtr1g054710	3UTR	1
chr1	+	23684264	Medtr1g054575	3UTR	1
chr1	+	23684204	Medtr1g054575	3UTR	12
chr1	+	24167515	Medtr1g054980	3UTR	1
chr1	+	24260376	Medtr1g055080	3UTR	9
chr1	+	24739372	Medtr1g056490	3UTR	1
chr1	+	24675678	Medtr1g056390	3UTR	77
chr1	+	24675512	Medtr1g056390	3UTR	2
chr1	+	24506283	Medtr1g055365	3UTR	1
chr1	+	24506230	Medtr1g055365	3UTR	4
chr1	+	24506159	Medtr1g055365	3UTR	4
chr1	+	24338385	Medtr1g055160	3UTR	2
chr1	+	24338280	Medtr1g055160	3UTR	2
chr1	+	24338232	Medtr1g055160	3UTR	4
chr1	+	24338205	Medtr1g055160	3UTR	1
chr1	+	24338163	Medtr1g055160	3UTR	1
chr1	+	24260544	Medtr1g055080	3UTR	4
chr1	+	23523762	Medtr1g054450	3UTR	6
chr1	+	25947044	Medtr1g059670	3UTR	133
chr1	+	27840497	Medtr1g063180	3UTR	15
chr1	+	27479227	Medtr1g062740	3UTR	1
chr1	+	27444412	Medtr1g062690	3UTR	1
chr1	+	27444380	Medtr1g062690	3UTR	1
chr1	+	27444326	Medtr1g062690	3UTR	4
chr1	+	27408782	Medtr1g062620	3UTR	1
chr1	+	27206506	Medtr1g062330	3UTR	2
chr1	+	27206454	Medtr1g062330	3UTR	1
chr1	+	27152685	Medtr1g062200	3UTR	12
chr1	+	27152620	Medtr1g062200	3UTR	1
chr1	+	27152512	Medtr1g062200	3UTR	1
chr1	+	27141538	Medtr1g062190	3UTR	11
chr1	+	27141461	Medtr1g062190	3UTR	2
chr1	+	27479278	Medtr1g062740	3UTR	104
chr1	+	27479332	Medtr1g062740	3UTR	10
chr1	+	27840351	Medtr1g063180	3UTR	85
chr1	+	27840305	Medtr1g063180	3UTR	1
chr1	+	27840218	Medtr1g063180	3UTR	1
chr1	+	27813841	Medtr1g063170	3UTR	1
chr1	+	27770882	Medtr1g063120	3UTR	1
chr1	+	27761323	Medtr1g063110	3UTR	2
chr1	+	27761125	Medtr1g063110	3UTR	2
chr1	+	27740037	Medtr1g063090	3UTR	1
chr1	+	27739872	Medtr1g063090	3UTR	1
chr1	+	27498602	Medtr1g062760	3UTR	2
chr1	+	27498564	Medtr1g062760	3UTR	1
chr1	+	27479367	Medtr1g062740	3UTR	2
chr1	+	27098863	Medtr1g062160	3UTR	2
chr1	+	27098806	Medtr1g062160	3UTR	1
chr1	+	27098642	Medtr1g062160	3UTR	2
chr1	+	26504917	Medtr1g060860	3UTR	1
chr1	+	26504481	Medtr1g060860	3UTR	1
chr1	+	26486084	Medtr1g060790	3UTR	2
chr1	+	26486033	Medtr1g060790	3UTR	2
chr1	+	26485999	Medtr1g060790	3UTR	7
chr1	+	26485858	Medtr1g060790	3UTR	221
chr1	+	26323913	Medtr1g060490	3UTR	61
chr1	+	26323823	Medtr1g060490	3UTR	9
chr1	+	26176134	Medtr1g060120	3UTR	1
chr1	+	26162361	Medtr1g060070	3UTR	1
chr1	+	26006529	Medtr1g059760	3UTR	1
chr1	+	25950314	Medtr1g059690	3UTR	1
chr1	+	26528824	Medtr1g060890	3UTR	1
chr1	+	26528860	Medtr1g060890	3UTR	1
chr1	+	27098593	Medtr1g062160	3UTR	1
chr1	+	27080381	Medtr1g062250	3UTR	2
chr1	+	27076289	Medtr1g061970	3UTR	1
chr1	+	27076196	Medtr1g061970	3UTR	12
chr1	+	26951652	Medtr1g061690	3UTR	3
chr1	+	26951623	Medtr1g061690	3UTR	25
chr1	+	26917737	Medtr1g061630	3UTR	6
chr1	+	26917679	Medtr1g061630	3UTR	1
chr1	+	26891159	Medtr1g061590	3UTR	1512
chr1	+	26680858	Medtr1g061160	3UTR	59
chr1	+	26680782	Medtr1g061160	3UTR	1
chr1	+	26539065	Medtr1g060910	3UTR	1
chr1	+	25950243	Medtr1g059690	3UTR	12
chr1	+	32993421	Medtr1g074250	3UTR	1
chr1	+	32294993	Medtr1g072740	3UTR	2
chr1	+	31248171	Medtr1g070450	3UTR	20
chr1	+	31248279	Medtr1g070450	3UTR	2
chr1	+	31302140	Medtr1g070495	3UTR	3
chr1	+	31302205	Medtr1g070495	3UTR	375
chr1	+	31302284	Medtr1g070495	3UTR	3
chr1	+	31302326	Medtr1g070495	3UTR	3
chr1	+	31311113	Medtr1g070505	3UTR	1
chr1	+	31371396	Medtr1g070830	3UTR	2
chr1	+	32549247	Medtr1g073340	3UTR	1
chr1	+	32436784	Medtr1g073140	3UTR	1
chr1	+	32549392	Medtr1g073340	3UTR	2
chr1	+	32668257	Medtr1g073610	3UTR	2
chr1	+	32698186	Medtr1g073690	3UTR	1
chr1	+	35665058	Medtr1g080310	3UTR	5
chr1	+	32986894	Medtr1g074230	3UTR	16
chr1	+	32986805	Medtr1g074230	3UTR	65
chr1	+	32885651	Medtr1g073990	3UTR	1
chr1	+	32699219	Medtr1g073690	3UTR	1
chr1	+	32699061	Medtr1g073690	3UTR	31
chr1	+	32282641	Medtr1g072720	3UTR	105
chr1	+	32282683	Medtr1g072720	3UTR	3
chr1	+	32282748	Medtr1g072720	3UTR	2
chr1	+	32294936	Medtr1g072740	3UTR	55
chr1	+	31173963	Medtr1g070390	3UTR	9
chr1	+	33141565	Medtr1g074990	3UTR	1
chr1	+	31174025	Medtr1g070390	3UTR	1
chr1	+	32282594	Medtr1g072720	3UTR	1
chr1	+	32436844	Medtr1g073140	3UTR	2
chr1	+	31454817	Medtr1g071040	3UTR	6
chr1	+	32394476	Medtr1g072890	3UTR	1
chr1	+	31454877	Medtr1g071040	3UTR	1
chr1	+	31465230	Medtr1g471050	3UTR	2
chr1	+	31465269	Medtr1g471050	3UTR	4
chr1	+	32436809	Medtr1g073140	3UTR	1
chr1	+	31520221	Medtr1g071110	3UTR	2
chr1	+	31520194	Medtr1g071110	3UTR	6
chr1	+	31465342	Medtr1g471050	3UTR	1
chr1	+	31520024	Medtr1g071110	3UTR	1
chr1	+	31454728	Medtr1g071040	3UTR	557
chr1	+	32394434	Medtr1g072890	3UTR	1
chr1	+	32394399	Medtr1g072890	3UTR	8
chr1	+	31454636	Medtr1g071040	3UTR	22
chr1	+	31751279	Medtr1g071530	3UTR	3
chr1	+	31701901	Medtr1g071430	3UTR	1
chr1	+	31701766	Medtr1g071430	3UTR	6
chr1	+	31701704	Medtr1g071430	3UTR	25
chr1	+	32311466	Medtr1g072780	3UTR	1
chr1	+	32394201	Medtr1g072890	3UTR	1
chr1	+	32394261	Medtr1g072890	3UTR	1
chr1	+	32394315	Medtr1g072890	3UTR	8
chr1	+	32482889	Medtr1g073200	3UTR	1
chr1	+	31454673	Medtr1g071040	3UTR	63
chr1	+	31520101	Medtr1g071110	3UTR	88
chr1	+	31371444	Medtr1g070830	3UTR	2
chr1	+	33484043	Medtr1g075610	3UTR	5
chr1	+	33233016	Medtr1g075170	3UTR	134
chr1	+	30866698	Medtr1g070180	3UTR	1
chr1	+	32073332	Medtr1g072270	3UTR	1
chr1	+	30866827	Medtr1g070180	3UTR	9
chr1	+	31949031	Medtr1g071920	3UTR	2
chr1	+	31948953	Medtr1g071920	3UTR	2
chr1	+	31858746	Medtr1g071730	3UTR	9
chr1	+	31792796	Medtr1g071610	3UTR	7
chr1	+	33232887	Medtr1g075170	3UTR	2
chr1	+	33535024	Medtr1g075680	3UTR	4
chr1	+	33233089	Medtr1g075170	3UTR	1
chr1	+	32208252	Medtr1g072560	3UTR	6
chr1	+	33484005	Medtr1g075610	3UTR	135
chr1	+	33424966	Medtr1g075460	3UTR	44
chr1	+	33356805	Medtr1g075340	3UTR	75
chr1	+	33484091	Medtr1g075610	3UTR	3
chr1	+	33484217	Medtr1g075610	3UTR	2
chr1	+	32208173	Medtr1g072560	3UTR	1
chr1	+	32208211	Medtr1g072560	3UTR	2
chr1	+	33520766	Medtr1g075640	3UTR	4
chr1	+	32073460	Medtr1g072270	3UTR	1
chr1	+	30845055	Medtr1g070170	3UTR	2
chr1	+	31792754	Medtr1g071610	3UTR	2
chr1	+	33232861	Medtr1g075170	3UTR	1
chr1	+	30944038	Medtr1g070230	3UTR	4
chr1	+	33182838	Medtr1g075095	3UTR	1
chr1	+	32282550	Medtr1g072720	3UTR	1
chr1	+	31128054	Medtr1g070365	3UTR	1
chr1	+	31128153	Medtr1g070365	3UTR	3
chr1	+	31128222	Medtr1g070365	3UTR	4
chr1	+	33549145	Medtr1g075720	3UTR	12
chr1	+	33160029	Medtr1g075030	3UTR	8
chr1	+	32208312	Medtr1g072560	3UTR	1
chr1	+	33141435	Medtr1g074990	3UTR	8
chr1	+	33092264	Medtr1g074880	3UTR	2
chr1	+	33092237	Medtr1g074880	3UTR	1
chr1	+	31751380	Medtr1g071530	3UTR	2
chr1	+	31122405	Medtr1g070360	3UTR	3
chr1	+	33183002	Medtr1g075095	3UTR	1
chr1	+	33182877	Medtr1g075095	3UTR	8
chr1	+	33535167	Medtr1g075680	3UTR	2
chr1	+	31122338	Medtr1g070360	3UTR	3
chr1	+	30949261	Medtr1g070240	3UTR	1
chr1	+	33535100	Medtr1g075680	3UTR	5
chr1	-	26682214	Medtr1g061170	3UTR	1
chr1	-	26202803	Medtr1g060190	3UTR	1
chr1	-	26183964	Medtr1g060150	3UTR	9
chr1	-	26183870	Medtr1g060150	3UTR	1
chr1	-	26125071	Medtr1g060010	3UTR	1
chr1	-	26125036	Medtr1g060010	3UTR	1
chr1	-	26122224	Medtr1g059990	3UTR	1
chr1	-	26103303	Medtr1g059960	3UTR	2
chr1	-	26103168	Medtr1g059960	3UTR	1
chr1	-	26102995	Medtr1g059960	3UTR	1
chr1	-	26044168	Medtr1g059840	3UTR	2
chr1	-	26044097	Medtr1g059840	3UTR	35
chr1	-	26043974	Medtr1g059840	3UTR	1
chr1	-	26036418	Medtr1g059830	3UTR	1
chr1	-	26202918	Medtr1g060190	3UTR	1
chr1	-	26347807	Medtr1g060550	3UTR	1
chr1	-	26373763	Medtr1g060590	3UTR	5
chr1	-	26642062	Medtr1g061080	3UTR	9
chr1	-	26641985	Medtr1g061080	3UTR	1
chr1	-	26629158	Medtr1g061050	3UTR	1
chr1	-	26628985	Medtr1g061050	3UTR	1
chr1	-	26628957	Medtr1g061050	3UTR	3
chr1	-	26628883	Medtr1g061050	3UTR	1
chr1	-	26394193	Medtr1g060620	3UTR	1
chr1	-	26394154	Medtr1g060620	3UTR	12
chr1	-	26374167	Medtr1g060590	3UTR	38
chr1	-	26374064	Medtr1g060590	3UTR	144
chr1	-	26374011	Medtr1g060590	3UTR	50
chr1	-	26373872	Medtr1g060590	3UTR	2
chr1	-	26373845	Medtr1g060590	3UTR	13
chr1	-	26029183	Medtr1g059810	3UTR	1
chr1	-	25902210	Medtr1g059610	3UTR	82
chr1	-	25237213	Medtr1g057400	3UTR	1
chr1	-	25024512	Medtr1g057020	3UTR	1
chr1	-	25024470	Medtr1g057020	3UTR	2
chr1	-	25024418	Medtr1g057020	3UTR	1
chr1	-	25024365	Medtr1g057020	3UTR	22
chr1	-	25024325	Medtr1g057020	3UTR	1
chr1	-	24993884	Medtr1g105110	3UTR	13
chr1	-	24993852	Medtr1g105110	3UTR	1
chr1	-	24912222	Medtr1g056890	3UTR	119
chr1	-	24912003	Medtr1g056890	3UTR	4
chr1	-	24714448	Medtr1g056560	3UTR	33
chr1	-	24714398	Medtr1g056560	3UTR	4
chr1	-	24714177	Medtr1g056560	3UTR	8030
chr1	-	25237290	Medtr1g057400	3UTR	7
chr1	-	25284205	Medtr1g057560	3UTR	4
chr1	-	25339624	Medtr1g057650	3UTR	129
chr1	-	25902078	Medtr1g059610	3UTR	134
chr1	-	25901985	Medtr1g059610	3UTR	2
chr1	-	25901847	Medtr1g059610	3UTR	178
chr1	-	25815814	Medtr1g058570	3UTR	4
chr1	-	25815719	Medtr1g058570	3UTR	2
chr1	-	25808769	Medtr1g058560	3UTR	81
chr1	-	25797072	Medtr1g058540	3UTR	9
chr1	-	25569092	Medtr1g058100	3UTR	3
chr1	-	25569031	Medtr1g058100	3UTR	10
chr1	-	25568958	Medtr1g058100	3UTR	13
chr1	-	25458797	Medtr1g057860	3UTR	18
chr1	-	25458695	Medtr1g057860	3UTR	227
chr1	-	25339801	Medtr1g057650	3UTR	11
chr1	-	24713941	Medtr1g056560	3UTR	2
chr1	-	26689315	Medtr1g061190	3UTR	1
chr1	-	28073775	Medtr1g063910	3UTR	1
chr1	-	27661673	Medtr1g062980	3UTR	1
chr1	-	27661581	Medtr1g062980	3UTR	3
chr1	-	27661535	Medtr1g062980	3UTR	2
chr1	-	27661476	Medtr1g062980	3UTR	8
chr1	-	27661422	Medtr1g062980	3UTR	1
chr1	-	27635226	Medtr1g062950	3UTR	1
chr1	-	27635150	Medtr1g062950	3UTR	4
chr1	-	27635114	Medtr1g062950	3UTR	24
chr1	-	27635033	Medtr1g062950	3UTR	2
chr1	-	27634929	Medtr1g062950	3UTR	2
chr1	-	27560145	Medtr1g062880	3UTR	1
chr1	-	27560038	Medtr1g062880	3UTR	2
chr1	-	27559942	Medtr1g062880	3UTR	6
chr1	-	27680307	Medtr1g063000	3UTR	1
chr1	-	27683635	Medtr1g063020	3UTR	1
chr1	-	27723027	Medtr1g063070	3UTR	1
chr1	-	28073448	Medtr1g063910	3UTR	1
chr1	-	28023272	Medtr1g063850	3UTR	1
chr1	-	27998361	Medtr1g063420	3UTR	4
chr1	-	27998320	Medtr1g063420	3UTR	9
chr1	-	27965300	Medtr1g063360	3UTR	4
chr1	-	27965192	Medtr1g063360	3UTR	1
chr1	-	27961207	Medtr1g063350	3UTR	2
chr1	-	27961114	Medtr1g063350	3UTR	1
chr1	-	27846739	Medtr1g063190	3UTR	39
chr1	-	27749491	Medtr1g063100	3UTR	1
chr1	-	27749452	Medtr1g063100	3UTR	13
chr1	-	27749399	Medtr1g063100	3UTR	17
chr1	-	27723137	Medtr1g063070	3UTR	1
chr1	-	27539229	Medtr1g062860	3UTR	691
chr1	-	27508480	Medtr1g062780	3UTR	1
chr1	-	26984323	Medtr1g061800	3UTR	22
chr1	-	26984253	Medtr1g061800	3UTR	44
chr1	-	26984200	Medtr1g061800	3UTR	1
chr1	-	26968501	Medtr1g061730	3UTR	2
chr1	-	26956288	Medtr1g061710	3UTR	3
chr1	-	26956209	Medtr1g061710	3UTR	2
chr1	-	26935712	Medtr1g061670	3UTR	1
chr1	-	26935641	Medtr1g061670	3UTR	2
chr1	-	26935538	Medtr1g061670	3UTR	3
chr1	-	26891427	Medtr1g061600	3UTR	1
chr1	-	26891402	Medtr1g061600	3UTR	2
chr1	-	26772498	Medtr1g061240	3UTR	2
chr1	-	26772456	Medtr1g061240	3UTR	2
chr1	-	27025407	Medtr1g061870	3UTR	1
chr1	-	27058324	Medtr1g061940	3UTR	1
chr1	-	27214500	Medtr1g062350	3UTR	1
chr1	-	27499183	Medtr1g062770	3UTR	2
chr1	-	27499139	Medtr1g062770	3UTR	2
chr1	-	27499091	Medtr1g062770	3UTR	2
chr1	-	27499052	Medtr1g062770	3UTR	1
chr1	-	27432340	Medtr1g062660	3UTR	3
chr1	-	27432287	Medtr1g062660	3UTR	77
chr1	-	27432160	Medtr1g062660	3UTR	24
chr1	-	27409553	Medtr1g062630	3UTR	3
chr1	-	27409457	Medtr1g062630	3UTR	27
chr1	-	27388502	Medtr1g062590	3UTR	164
chr1	-	27388453	Medtr1g062590	3UTR	405
chr1	-	27388375	Medtr1g062590	3UTR	21
chr1	-	27319353	Medtr1g062500	3UTR	1
chr1	-	26772403	Medtr1g061240	3UTR	1
chr1	-	19653589	Medtr1g050760	3UTR	6
chr1	-	19561293	Medtr1g050538	3UTR	7
chr1	-	19548784	Medtr1g050528	3UTR	1
chr1	-	19443395	Medtr1g050465	3UTR	1
chr1	-	19428245	Medtr1g050462	3UTR	1
chr1	-	19423240	Medtr1g050458	3UTR	1
chr1	-	19423170	Medtr1g050458	3UTR	13
chr1	-	19423111	Medtr1g050458	3UTR	4
chr1	-	19423070	Medtr1g050458	3UTR	1
chr1	-	19423045	Medtr1g050458	3UTR	1
chr1	-	18914119	Medtr1g048960	3UTR	4
chr1	-	18914070	Medtr1g048960	3UTR	10
chr1	-	18708161	Medtr1g048610	3UTR	3
chr1	-	18708107	Medtr1g048610	3UTR	1
chr1	-	19573069	Medtr1g050545	3UTR	1
chr1	-	19573118	Medtr1g050545	3UTR	1
chr1	-	19573158	Medtr1g050545	3UTR	1
chr1	-	19653465	Medtr1g050760	3UTR	7
chr1	-	19646498	Medtr1g050750	3UTR	4
chr1	-	19646406	Medtr1g050750	3UTR	2
chr1	-	19646352	Medtr1g050750	3UTR	4
chr1	-	19632928	Medtr1g050730	3UTR	2
chr1	-	19632893	Medtr1g050730	3UTR	2
chr1	-	19632825	Medtr1g050730	3UTR	1
chr1	-	19588882	Medtr1g050670	3UTR	2
chr1	-	19588726	Medtr1g050670	3UTR	3
chr1	-	19581264	Medtr1g050640	3UTR	54
chr1	-	19581194	Medtr1g050640	3UTR	14
chr1	-	19573270	Medtr1g050545	3UTR	1
chr1	-	19573190	Medtr1g050545	3UTR	2
chr1	-	18323552	Medtr1g048370	3UTR	6
chr1	-	18323515	Medtr1g048370	3UTR	1
chr1	-	17601441	Medtr1g046680	3UTR	1
chr1	-	17593912	Medtr1g046660	3UTR	1
chr1	-	17569056	Medtr1g046620	3UTR	56
chr1	-	17569016	Medtr1g046620	3UTR	3
chr1	-	17568970	Medtr1g046620	3UTR	21
chr1	-	17568934	Medtr1g046620	3UTR	1
chr1	-	17568821	Medtr1g046620	3UTR	1
chr1	-	17555545	Medtr1g046590	3UTR	1
chr1	-	17555362	Medtr1g046590	3UTR	100
chr1	-	17555223	Medtr1g046590	3UTR	3
chr1	-	17482416	Medtr1g046380	3UTR	1
chr1	-	17482274	Medtr1g046380	3UTR	10330
chr1	-	17476061	Medtr1g046360	3UTR	2
chr1	-	17635711	Medtr1g046740	3UTR	2
chr1	-	17635825	Medtr1g046740	3UTR	1
chr1	-	17818061	Medtr1g047210	3UTR	1
chr1	-	18323486	Medtr1g048370	3UTR	5
chr1	-	18193411	Medtr1g048080	3UTR	1
chr1	-	18193260	Medtr1g048080	3UTR	6
chr1	-	18193171	Medtr1g048080	3UTR	3
chr1	-	18159132	Medtr1g048000	3UTR	17
chr1	-	18159086	Medtr1g048000	3UTR	41
chr1	-	18158859	Medtr1g048000	3UTR	9
chr1	-	18158589	Medtr1g048000	3UTR	2
chr1	-	18018069	Medtr1g047670	3UTR	2
chr1	-	17830252	Medtr1g047250	3UTR	6
chr1	-	17830197	Medtr1g047250	3UTR	5
chr1	-	17818540	Medtr1g047210	3UTR	532
chr1	-	17818165	Medtr1g047210	3UTR	3
chr1	-	17475950	Medtr1g046360	3UTR	1
chr1	-	19689794	Medtr1g050520	3UTR	2
chr1	-	24713819	Medtr1g056560	3UTR	97
chr1	-	23811355	Medtr1g054675	3UTR	5
chr1	-	23811329	Medtr1g054675	3UTR	3
chr1	-	23811192	Medtr1g054675	3UTR	15
chr1	-	23811108	Medtr1g054675	3UTR	3
chr1	-	23811049	Medtr1g054675	3UTR	3
chr1	-	23801296	Medtr1g054670	3UTR	1
chr1	-	23767907	Medtr1g054635	3UTR	2
chr1	-	23751256	Medtr1g054630	3UTR	43
chr1	-	23751127	Medtr1g054630	3UTR	5
chr1	-	23751034	Medtr1g054630	3UTR	25
chr1	-	23750949	Medtr1g054630	3UTR	1
chr1	-	23744152	Medtr1g054625	3UTR	1
chr1	-	23744092	Medtr1g054625	3UTR	1
chr1	-	23895503	Medtr1g054725	3UTR	1
chr1	-	23895533	Medtr1g054725	3UTR	1
chr1	-	23895571	Medtr1g054725	3UTR	2
chr1	-	24713748	Medtr1g056560	3UTR	2
chr1	-	24709953	Medtr1g056550	3UTR	4
chr1	-	24709859	Medtr1g056550	3UTR	10
chr1	-	24709576	Medtr1g056550	3UTR	1
chr1	-	24456701	Medtr1g055315	3UTR	3
chr1	-	24456593	Medtr1g055315	3UTR	1
chr1	-	24456376	Medtr1g055315	3UTR	1
chr1	-	24456349	Medtr1g055315	3UTR	1
chr1	-	24148547	Medtr1g054965	3UTR	6
chr1	-	24148504	Medtr1g054965	3UTR	1
chr1	-	24148448	Medtr1g054965	3UTR	7
chr1	-	24148208	Medtr1g054965	3UTR	52
chr1	-	23895746	Medtr1g054725	3UTR	4
chr1	-	23538715	Medtr1g054455	3UTR	34
chr1	-	23369720	Medtr1g054305	3UTR	1
chr1	-	21383792	Medtr1g052525	3UTR	4
chr1	-	21063898	Medtr1g052175	3UTR	28
chr1	-	21011198	Medtr1g052135	3UTR	5
chr1	-	20718007	Medtr1g051820	3UTR	3
chr1	-	20034410	Medtr1g051245	3UTR	1
chr1	-	20034383	Medtr1g051245	3UTR	1
chr1	-	20034213	Medtr1g051245	3UTR	1
chr1	-	19931359	Medtr1g051125	3UTR	4
chr1	-	19902262	Medtr1g051055	3UTR	1
chr1	-	19902183	Medtr1g051055	3UTR	1
chr1	-	19886928	Medtr1g051025	3UTR	1
chr1	-	19886681	Medtr1g051025	3UTR	2
chr1	-	19799941	Medtr1g050340	3UTR	65
chr1	-	21383857	Medtr1g052525	3UTR	3
chr1	-	21383913	Medtr1g052525	3UTR	1
chr1	-	21386195	Medtr1g052530	3UTR	1
chr1	-	23048563	Medtr1g054070	3UTR	1
chr1	-	22885662	Medtr1g053910	3UTR	1
chr1	-	26629124	Medtr1g061050	3UTR	1
chr1	-	22337125	Medtr1g053270	3UTR	1
chr1	-	22337054	Medtr1g053270	3UTR	8
chr1	-	22174339	Medtr1g053160	3UTR	1
chr1	-	22174161	Medtr1g053160	3UTR	1
chr1	-	21621286	Medtr1g052685	3UTR	1
chr1	-	21386570	Medtr1g052530	3UTR	3
chr1	-	21386503	Medtr1g052530	3UTR	1
chr1	-	21386379	Medtr1g052530	3UTR	12
chr1	-	21386343	Medtr1g052530	3UTR	1
chr1	-	21386230	Medtr1g052530	3UTR	20
chr1	-	19799844	Medtr1g050340	3UTR	33
chr1	-	28123983	Medtr1g063960	3UTR	3
chr1	-	32170584	Medtr1g072510	3UTR	1
chr1	-	32095958	Medtr1g072320	3UTR	1
chr1	-	32095870	Medtr1g072320	3UTR	3
chr1	-	32063749	Medtr1g072260	3UTR	69
chr1	-	32023940	Medtr1g072170	3UTR	1
chr1	-	32003499	Medtr1g072140	3UTR	8
chr1	-	32003411	Medtr1g072140	3UTR	1
chr1	-	31986666	Medtr1g072130	3UTR	3
chr1	-	31986445	Medtr1g072130	3UTR	88
chr1	-	31986312	Medtr1g072130	3UTR	237
chr1	-	31855368	Medtr1g071720	3UTR	498
chr1	-	31799361	Medtr1g071630	3UTR	2
chr1	-	31799307	Medtr1g071630	3UTR	1
chr1	-	31799277	Medtr1g071630	3UTR	1
chr1	-	32096043	Medtr1g072320	3UTR	1
chr1	-	32120175	Medtr1g072370	3UTR	1
chr1	-	32120320	Medtr1g072370	3UTR	1
chr1	-	32170423	Medtr1g072510	3UTR	3
chr1	-	32170369	Medtr1g072510	3UTR	1
chr1	-	32166375	Medtr1g072500	3UTR	2
chr1	-	32166345	Medtr1g072500	3UTR	1
chr1	-	32166298	Medtr1g072500	3UTR	4
chr1	-	32163403	Medtr1g072490	3UTR	1
chr1	-	32137797	Medtr1g072420	3UTR	2
chr1	-	32126102	Medtr1g072380	3UTR	14
chr1	-	32126024	Medtr1g072380	3UTR	12
chr1	-	32125858	Medtr1g072380	3UTR	1
chr1	-	32120556	Medtr1g072370	3UTR	172
chr1	-	32120490	Medtr1g072370	3UTR	6
chr1	-	32120349	Medtr1g072370	3UTR	1
chr1	-	31799250	Medtr1g071630	3UTR	1
chr1	-	31752042	Medtr1g071540	3UTR	1
chr1	-	31231609	Medtr1g070440	3UTR	1
chr1	-	31231548	Medtr1g070440	3UTR	21
chr1	-	31231495	Medtr1g070440	3UTR	1
chr1	-	31143934	Medtr1g070380	3UTR	1
chr1	-	31143908	Medtr1g070380	3UTR	4
chr1	-	31143862	Medtr1g070380	3UTR	76
chr1	-	31143772	Medtr1g070380	3UTR	186
chr1	-	31059012	Medtr1g070330	3UTR	3
chr1	-	30867718	Medtr1g070185	3UTR	30
chr1	-	30867674	Medtr1g070185	3UTR	1
chr1	-	30867611	Medtr1g070185	3UTR	2
chr1	-	30867095	Medtr1g070185	3UTR	3
chr1	-	30830675	Medtr1g070160	3UTR	2
chr1	-	31337024	Medtr1g070520	3UTR	1073
chr1	-	31372498	Medtr1g070840	3UTR	5
chr1	-	31380327	Medtr1g070870	3UTR	9
chr1	-	31751979	Medtr1g071540	3UTR	3
chr1	-	31751930	Medtr1g071540	3UTR	1
chr1	-	31751868	Medtr1g071540	3UTR	18
chr1	-	31751763	Medtr1g071540	3UTR	6
chr1	-	31705922	Medtr1g071450	3UTR	8
chr1	-	31685781	Medtr1g071400	3UTR	1
chr1	-	31685554	Medtr1g071400	3UTR	94
chr1	-	31578481	Medtr1g071240	3UTR	1
chr1	-	31509599	Medtr1g071100	3UTR	17
chr1	-	31509154	Medtr1g071100	3UTR	5
chr1	-	31484104	Medtr1g071070	3UTR	1
chr1	-	31416798	Medtr1g070960	3UTR	1
chr1	-	31380481	Medtr1g070870	3UTR	4
chr1	-	30830560	Medtr1g070160	3UTR	26
chr1	-	32220268	Medtr1g072580	3UTR	1
chr1	-	33344619	Medtr1g075320	3UTR	12
chr1	-	32955793	Medtr1g074170	3UTR	359
chr1	-	32955634	Medtr1g074170	3UTR	3
chr1	-	32955573	Medtr1g074170	3UTR	6
chr1	-	32838533	Medtr1g073920	3UTR	4
chr1	-	32838479	Medtr1g073920	3UTR	3
chr1	-	32838377	Medtr1g073920	3UTR	3
chr1	-	32838336	Medtr1g073920	3UTR	1
chr1	-	32802458	Medtr1g073860	3UTR	1
chr1	-	32802404	Medtr1g073860	3UTR	4
chr1	-	32802345	Medtr1g073860	3UTR	46
chr1	-	32802251	Medtr1g073860	3UTR	1
chr1	-	32746379	Medtr1g073790	3UTR	1
chr1	-	32746308	Medtr1g073790	3UTR	191
chr1	-	32955842	Medtr1g074170	3UTR	3
chr1	-	32955886	Medtr1g074170	3UTR	31
chr1	-	32955941	Medtr1g074170	3UTR	1
chr1	-	33309657	Medtr1g075260	3UTR	7
chr1	-	33309482	Medtr1g075260	3UTR	6
chr1	-	33308810	Medtr1g075260	3UTR	12
chr1	-	33286718	Medtr1g075230	3UTR	1
chr1	-	33209762	Medtr1g075137	3UTR	2
chr1	-	33209513	Medtr1g075137	3UTR	2
chr1	-	33209481	Medtr1g075137	3UTR	3
chr1	-	33209416	Medtr1g075137	3UTR	1
chr1	-	33201184	Medtr1g475140	3UTR	1
chr1	-	33183701	Medtr1g075100	3UTR	1
chr1	-	33183644	Medtr1g075100	3UTR	1
chr1	-	33117124	Medtr1g074950	3UTR	10
chr1	-	33117021	Medtr1g074950	3UTR	103
chr1	-	32746181	Medtr1g073790	3UTR	1
[truncated: 35,025 more rows]

## Sheet: intergenic PAC
chromosome	strand	coord	gene	intergenic or promoter	PAT#
chr7	+	32571200	Medtr7g084350.igt	intergenic	1
chr7	+	29224047	Medtr7g077380.igt	intergenic	1
chr7	+	19918103	Medtr7g056410.igt	intergenic	1
chr7	+	29207204	Medtr7g077330.igt	intergenic	22
chr7	+	19917977	Medtr7g056410.igt	intergenic	7
chr7	+	29193705	Medtr7g077270.igt	intergenic	4
chr7	+	34379142	Medtr7g088290.igt	intergenic	3
chr7	+	32177056	Medtr7g083590.igt	intergenic	1
chr7	+	19912234	Medtr7g056403.igt	intergenic	1
chr7	+	31951497	Medtr7g083130.igt	intergenic	2
chr7	+	20881402	Medtr7g057560.igt	intergenic	1
chr7	+	29193761	Medtr7g077270.igt	intergenic	1
chr7	+	32174034	Medtr7g083590.igt	intergenic	1
chr7	+	32273986	Medtr7g083810.igt	intergenic	1
chr7	+	29193556	Medtr7g077270.igt	intergenic	3
chr7	+	29164498	Medtr7g077170.igt	intergenic	3
chr7	+	29193277	Medtr7g077270.igt	intergenic	1
chr7	+	21150359	Medtr7g058550.igt	intergenic	1
chr7	+	21014470	Medtr7g058370.igt	intergenic	1
chr7	+	32276725	Medtr7g083810.igt	intergenic	1
chr7	+	32276661	Medtr7g083810.igt	intergenic	1
chr7	+	20883184	Medtr7g057560.igt	intergenic	25
chr7	+	20883134	Medtr7g057560.igt	intergenic	2
chr7	+	23608988	Medtr7g064820.igt	intergenic	1
chr7	+	20881083	Medtr7g057560.igt	intergenic	1
chr7	+	20880804	Medtr7g057560.igt	intergenic	6
chr7	+	29193408	Medtr7g077270.igt	intergenic	1
chr7	+	32262368	Medtr7g083770.igt	intergenic	2
chr7	+	29193376	Medtr7g077270.igt	intergenic	3
chr7	+	35387701	Medtr7g090150.igt	intergenic	1
chr7	+	29193448	Medtr7g077270.igt	intergenic	1
chr7	+	29193478	Medtr7g077270.igt	intergenic	6
chr7	+	29164445	Medtr7g077170.igt	intergenic	3
chr7	+	40384461	Medtr7g100150.igt	intergenic	1
chr7	+	17779989	Medtr7g050870.igt	intergenic	1
chr7	+	30716629	Medtr7g080630.igt	intergenic	2
chr7	+	30357528	Medtr7g079870.igt	intergenic	1
chr7	+	29774863	Medtr7g078680.igt	intergenic	3
chr7	+	29769899	Medtr7g078680.igt	intergenic	1
chr7	+	30865860	Medtr7g080920.igt	intergenic	1
chr7	+	30874604	Medtr7g080920.igt	intergenic	1
chr7	+	17931317	Medtr7g051170.igt	intergenic	1
chr7	+	17931421	Medtr7g051170.igt	intergenic	18
chr7	+	36511153	Medtr7g092190.igt	intergenic	1
chr7	+	17779963	Medtr7g050870.igt	intergenic	1
chr7	+	17779893	Medtr7g050870.igt	intergenic	1
chr7	+	35649819	Medtr7g090570.igt	intergenic	1
chr7	+	30486776	Medtr7g080170.igt	intergenic	2
chr7	+	30487565	Medtr7g080170.igt	intergenic	1
chr7	+	30215318	Medtr7g079540.igt	intergenic	3
chr7	+	40313171	Medtr7g100328.igt	intergenic	1
chr7	+	40298292	Medtr7g100328.igt	intergenic	2
chr7	+	40298238	Medtr7g100328.igt	intergenic	2
chr7	+	17779733	Medtr7g050870.igt	intergenic	1
chr7	+	40242212	Medtr7g100050.igt	intergenic	1
chr7	+	17779792	Medtr7g050870.igt	intergenic	21
chr7	+	29589115	Medtr7g078210.igt	intergenic	1
chr7	+	39986155	Medtr7g099600.igt	intergenic	2
chr7	+	31142374	Medtr7g081570.igt	intergenic	1
chr7	+	19258392	Medtr7g055857.igt	intergenic	1
chr7	+	19560969	Medtr7g056137.igt	intergenic	1
chr7	+	36397160	Medtr7g091830.igt	intergenic	3
chr7	+	36397357	Medtr7g091830.igt	intergenic	1
chr7	+	36085448	Medtr7g091370.igt	intergenic	2
chr7	+	36397387	Medtr7g091830.igt	intergenic	3
chr7	+	26035622	Medtr7g070500.igt	intergenic	3
chr7	+	35393022	Medtr7g090150.igt	intergenic	1
chr7	+	19781673	Medtr7g056290.igt	intergenic	1
chr7	+	39314666	Medtr7g098240.igt	intergenic	1
chr7	+	36314296	Medtr7g091680.igt	intergenic	1
chr7	+	31631658	Medtr7g082360.igt	intergenic	2
chr7	+	31142702	Medtr7g081570.igt	intergenic	1
chr7	+	31142824	Medtr7g081570.igt	intergenic	2
chr7	+	25523933	Medtr7g069230.igt	intergenic	1
chr7	+	31142888	Medtr7g081570.igt	intergenic	1
chr7	+	36102998	Medtr7g091370.igt	intergenic	2
chr7	+	31583645	Medtr7g082360.igt	intergenic	1
chr7	+	18925796	Medtr7g053620.igt	intergenic	1
chr7	+	18929866	Medtr7g053620.igt	intergenic	1
chr7	+	39760079	Medtr7g099200.igt	intergenic	1
chr7	+	18937860	Medtr7g055970.igt	intergenic	5
chr7	+	35392800	Medtr7g090150.igt	intergenic	1
chr7	+	37990397	Medtr7g095030.igt	intergenic	3
chr7	+	27607473	Medtr7g073970.igt	intergenic	21
chr7	+	28321459	Medtr7g075260.igt	intergenic	1
chr7	+	28350628	Medtr7g075260.igt	intergenic	3
chr7	+	27607406	Medtr7g073970.igt	intergenic	3
chr7	+	22709428	Medtr7g062350.igt	intergenic	2
chr7	+	24492020	Medtr7g066990.igt	intergenic	2
chr7	+	33087755	Medtr7g085390.igt	intergenic	1
chr7	+	26871372	Medtr7g072310.igt	intergenic	1
chr7	+	22315016	Medtr7g061700.igt	intergenic	3
chr7	+	38462407	Medtr7g095890.igt	intergenic	1
chr7	+	22314962	Medtr7g061700.igt	intergenic	1
chr7	+	22314266	Medtr7g061700.igt	intergenic	1
chr7	+	33623886	Medtr7g086580.igt	intergenic	1
chr7	+	38536017	Medtr7g096090.igt	intergenic	1
chr7	+	34456203	Medtr7g088440.igt	intergenic	1
chr7	+	36867903	Medtr7g092880.igt	intergenic	1
chr7	+	33666321	Medtr7g086630.igt	intergenic	1
chr7	+	37990447	Medtr7g095030.igt	intergenic	4
chr7	+	37990540	Medtr7g095030.igt	intergenic	1
chr7	+	33354701	Medtr7g085940.igt	intergenic	1
chr7	+	34548843	Medtr7g088590.igt	intergenic	1
chr7	+	30716658	Medtr7g080630.igt	intergenic	3
chr7	+	24531325	Medtr7g067080.igt	intergenic	1
chr7	+	34494795	Medtr7g088535.igt	intergenic	3
chr7	+	23456788	Medtr7g064130.igt	intergenic	1
chr7	+	23484836	Medtr7g064190.igt	intergenic	1
chr7	+	33289024	Medtr7g085800.igt	intergenic	1
chr7	+	28054079	Medtr7g074890.igt	intergenic	1
chr7	+	33218041	Medtr7g085670.igt	intergenic	1
chr7	+	36868123	Medtr7g092880.igt	intergenic	1
chr7	+	36867936	Medtr7g092880.igt	intergenic	2
chr7	+	37147657	Medtr7g093430.igt	intergenic	1
chr7	+	37147695	Medtr7g093430.igt	intergenic	1
chr7	+	28818049	Medtr7g076530.igt	intergenic	1
chr7	+	36558125	Medtr7g092280.igt	intergenic	1
chr7	+	24216379	Medtr7g066510.igt	intergenic	10
chr7	+	35220985	Medtr7g089860.igt	intergenic	1
chr7	+	37325016	Medtr7g093780.igt	intergenic	1
chr7	+	36567512	Medtr7g092280.igt	intergenic	1
chr7	+	24229868	Medtr7g066510.igt	intergenic	1
chr7	+	28642038	Medtr7g076130.igt	intergenic	9
chr7	+	36570334	Medtr7g092280.igt	intergenic	1
chr7	+	38662549	Medtr7g096350.igt	intergenic	1
chr7	+	32731592	Medtr7g084780.igt	intergenic	1
chr7	+	30016830	Medtr7g079020.igt	intergenic	2
chr7	+	35220640	Medtr7g089860.igt	intergenic	1
chr7	+	27518108	Medtr7g073610.igt	intergenic	1
chr7	+	32688232	Medtr7g084720.igt	intergenic	1
chr7	+	37147753	Medtr7g093430.igt	intergenic	3
chr7	+	37368205	Medtr7g093780.igt	intergenic	1
chr7	+	22008700	Medtr7g060880.igt	intergenic	2
chr7	+	24997344	Medtr7g068330.igt	intergenic	1
chr7	+	34254652	Medtr7g087960.igt	intergenic	1
chr7	+	21831588	Medtr7g060395.igt	intergenic	1
chr7	+	34254835	Medtr7g087960.igt	intergenic	1
chr6	-	3159759	Medtr6g011340.igt	intergenic	3
chr6	+	10651153	Medtr6g033315.igt	intergenic	3
chr6	-	3160241	Medtr6g011340.igt	intergenic	1
chr6	+	19324842	Medtr6g053620.igt	intergenic	3
chr6	-	3159910	Medtr6g011340.igt	intergenic	9
chr6	+	19840496	Medtr6g055410.igt	intergenic	1
chr6	+	15921604	Medtr6g044970.igt	intergenic	1
chr6	+	9898726	Medtr6g027990.igt	intergenic	1
chr6	+	14973425	Medtr6g043270.igt	intergenic	1
chr6	-	3159850	Medtr6g011340.igt	intergenic	20
chr6	+	14950371	Medtr6g043230.igt	intergenic	1
chr6	+	10084038	Medtr6g029250.igt	intergenic	1
chr6	+	18762285	Medtr6g453310.igt	intergenic	1
chr6	-	1488694	Medtr6g007180.igt	intergenic	1
chr6	-	3160002	Medtr6g011340.igt	intergenic	6
chr6	+	17497855	Medtr6g048300.igt	intergenic	1
chr6	+	17434152	Medtr6g048300.igt	intergenic	1
chr6	+	9898696	Medtr6g027990.igt	intergenic	1
chr6	+	6105491	Medtr6g016385.igt	intergenic	1
chr6	+	6117543	Medtr6g016420.igt	intergenic	8
chr6	-	4119753	Medtr6g013130.igt	intergenic	1
chr6	-	3160212	Medtr6g011340.igt	intergenic	3
chr6	+	14950289	Medtr6g043230.igt	intergenic	5
chr6	-	4119700	Medtr6g013130.igt	intergenic	1
chr6	+	6117652	Medtr6g016420.igt	intergenic	1
chr6	+	10652684	Medtr6g033315.igt	intergenic	10
chr6	+	7575201	Medtr6g021900.igt	intergenic	3
chr6	-	2405698	Medtr6g008790.igt	intergenic	17
chr6	+	10917207	Medtr6g033560.igt	intergenic	1
chr6	+	13681863	Medtr6g038150.igt	intergenic	2
chr6	+	9675039	Medtr6g027690.igt	intergenic	1
chr6	+	10935507	Medtr6g033580.igt	intergenic	1
chr6	+	13591395	Medtr6g037960.igt	intergenic	1
chr6	+	13589677	Medtr6g037960.igt	intergenic	2
chr6	+	13053058	Medtr6g037120.igt	intergenic	1
chr6	+	9546388	Medtr6g027560.igt	intergenic	1
chr6	+	11120746	Medtr6g033730.igt	intergenic	1
chr6	+	12792441	Medtr6g036520.igt	intergenic	1
chr6	+	8170275	Medtr6g023390.igt	intergenic	39
chr6	+	12639662	Medtr6g035315.igt	intergenic	2
chr6	+	11629562	Medtr6g034220.igt	intergenic	3
chr6	-	1734740	Medtr6g007650.igt	intergenic	4
chr6	-	3264422	Medtr6g011490.igt	intergenic	1
chr6	+	6290734	Medtr6g016575.igt	intergenic	1
chr6	-	1977348	Medtr6g007787.igt	intergenic	49
chr6	-	1730652	Medtr6g007650.igt	intergenic	1
chr6	-	1734443	Medtr6g007650.igt	intergenic	1
chr6	+	10652712	Medtr6g033315.igt	intergenic	2
chr6	-	1977087	Medtr6g007787.igt	intergenic	1
chr6	-	1734622	Medtr6g007650.igt	intergenic	2
chr6	-	1734690	Medtr6g007650.igt	intergenic	3
chr6	+	14707130	Medtr6g042350.igt	intergenic	1
chr6	-	1734983	Medtr6g007650.igt	intergenic	2
chr6	+	14623546	Medtr6g042350.igt	intergenic	1
chr6	+	14623459	Medtr6g042350.igt	intergenic	1
chr6	+	9675185	Medtr6g027690.igt	intergenic	1
chr6	-	1977039	Medtr6g007787.igt	intergenic	11
chr6	+	6885773	Medtr6g017235.igt	intergenic	18
chr6	-	1977164	Medtr6g007787.igt	intergenic	1
chr6	-	1977269	Medtr6g007787.igt	intergenic	36
chr6	-	1977297	Medtr6g007787.igt	intergenic	1
chr6	-	1734590	Medtr6g007650.igt	intergenic	1
chr6	+	6723354	Medtr6g017055.igt	intergenic	1
chr6	+	34611285	Medtr6g091850.igt	intergenic	1
chr6	+	30034103	Medtr6g079610.igt	intergenic	18
chr6	+	30238714	Medtr6g080300.igt	intergenic	2
chr6	+	1984737	Medtr6g007783.igt	intergenic	1
chr6	+	1778009	Medtr6g007680.igt	intergenic	2
chr6	+	34052540	Medtr6g088865.igt	intergenic	1
chr6	+	33923258	Medtr6g088790.igt	intergenic	1
chr6	+	33918605	Medtr6g088790.igt	intergenic	1
chr6	+	30691522	Medtr6g082180.igt	intergenic	1
chr6	+	30857591	Medtr6g082480.igt	intergenic	1
chr6	+	30034023	Medtr6g079610.igt	intergenic	8
chr6	+	2084477	Medtr6g007853.igt	intergenic	14
chr6	+	29228945	Medtr6g077770.igt	intergenic	1
chr6	+	34524623	Medtr6g091660.igt	intergenic	1
chr6	+	34524483	Medtr6g091660.igt	intergenic	1
chr6	+	34524447	Medtr6g091660.igt	intergenic	6
chr6	+	34524104	Medtr6g091660.igt	intergenic	3
chr6	+	2089386	Medtr6g007853.igt	intergenic	2
chr6	+	2084608	Medtr6g007853.igt	intergenic	1
chr6	-	4863551	Medtr6g015060.igt	intergenic	1
chr6	+	2084546	Medtr6g007853.igt	intergenic	25
chr6	+	30876229	Medtr6g082480.igt	intergenic	1
chr6	+	1679305	Medtr6g007617.igt	intergenic	1
chr6	-	1488618	Medtr6g007180.igt	intergenic	1
chr6	+	875334	Medtr6g005650.igt	intergenic	1
chr6	+	32272137	Medtr6g086110.igt	intergenic	1
chr6	+	33071992	Medtr6g087880.igt	intergenic	1
chr6	+	32407213	Medtr6g086290.igt	intergenic	17
chr6	+	32407702	Medtr6g086290.igt	intergenic	1
chr6	+	581112	Medtr6g005030.igt	intergenic	1
chr6	+	576767	Medtr6g004990.igt	intergenic	1
chr6	+	32852596	Medtr6g086905.igt	intergenic	1
chr6	+	285369	Medtr6g004440.igt	intergenic	1
chr6	+	875517	Medtr6g005650.igt	intergenic	35
chr6	+	875580	Medtr6g005650.igt	intergenic	5
chr6	+	31158488	Medtr6g083230.igt	intergenic	1
chr6	+	31230885	Medtr6g083740.igt	intergenic	1
chr6	+	31230959	Medtr6g083740.igt	intergenic	1
chr6	+	31231034	Medtr6g083740.igt	intergenic	1
chr6	+	1239377	Medtr6g006840.igt	intergenic	1
chr6	+	31290557	Medtr6g083860.igt	intergenic	1
chr6	+	33502541	Medtr6g087100.igt	intergenic	1
chr6	+	31675724	Medtr6g084530.igt	intergenic	2
chr6	+	31675771	Medtr6g084530.igt	intergenic	1
chr6	+	34945988	Medtr6g092780.igt	intergenic	2
chr6	+	29220901	Medtr6g077770.igt	intergenic	1
chr6	+	19840537	Medtr6g055410.igt	intergenic	2
chr6	+	5187387	Medtr6g015505.igt	intergenic	1
chr6	+	5161443	Medtr6g015460.igt	intergenic	1
chr6	-	2187065	Medtr6g008170.igt	intergenic	2
chr6	+	5140764	Medtr6g015460.igt	intergenic	1
chr6	+	5140714	Medtr6g015460.igt	intergenic	2
chr6	+	25202604	Medtr6g069850.igt	intergenic	1
chr6	+	25208237	Medtr6g069850.igt	intergenic	1
chr6	+	5140644	Medtr6g015460.igt	intergenic	1
chr6	+	2372125	Medtr6g008650.igt	intergenic	5
chr6	+	24736316	Medtr6g068790.igt	intergenic	1
chr6	-	1007588	Medtr6g006190.igt	intergenic	1
chr6	+	19840607	Medtr6g055410.igt	intergenic	3
chr6	-	1091100	Medtr6g406380.igt	intergenic	1
chr6	+	5249694	Medtr6g015505.igt	intergenic	8
chr6	+	21224882	Medtr6g061150.igt	intergenic	2
chr6	+	21694997	Medtr6g461990.igt	intergenic	1
chr6	+	22681116	Medtr6g464750.igt	intergenic	1
chr6	+	23141337	Medtr6g465290.igt	intergenic	3
chr6	+	23275269	Medtr6g465470.igt	intergenic	1
chr6	+	24609332	Medtr6g066230.igt	intergenic	1
chr6	+	4978746	Medtr6g015275.igt	intergenic	1
chr6	+	4594949	Medtr6g014055.igt	intergenic	1
chr6	+	4576193	Medtr6g014055.igt	intergenic	1
chr6	+	3684201	Medtr6g012270.igt	intergenic	1
chr6	+	28091263	Medtr6g076060.igt	intergenic	1
chr6	+	28091845	Medtr6g076060.igt	intergenic	10
chr6	+	28092008	Medtr6g076060.igt	intergenic	1810
chr6	+	28106144	Medtr6g076060.igt	intergenic	1
chr6	-	23015	Medtr6g003960.igt	intergenic	1
chr6	+	34946036	Medtr6g092780.igt	intergenic	1
chr6	+	34913903	Medtr6g092660.igt	intergenic	1
chr6	+	34883351	Medtr6g092620.igt	intergenic	1
chr6	+	27639168	Medtr6g074500.igt	intergenic	1
chr6	+	3868938	Medtr6g012630.igt	intergenic	1
chr6	-	506468	Medtr6g004980.igt	intergenic	6
chr6	-	506438	Medtr6g004980.igt	intergenic	1
chr6	+	25550265	Medtr6g471270.igt	intergenic	4
chr6	+	3869218	Medtr6g012630.igt	intergenic	1
chr6	+	3869147	Medtr6g012630.igt	intergenic	1
chr6	+	26808961	Medtr6g072450.igt	intergenic	2
chr6	+	3869066	Medtr6g012630.igt	intergenic	1
chr6	+	3868992	Medtr6g012630.igt	intergenic	26
chr6	+	29218936	Medtr6g077770.igt	intergenic	1
chr7	+	40681618	Medtr7g100870.igt	intergenic	1
chr7	-	11339278	Medtr7g032400.igt	intergenic	11
chr7	-	14662553	Medtr7g039450.igt	intergenic	1
chr7	+	46561474	Medtr7g113060.igt	intergenic	1
chr7	-	18858131	Medtr7g053520.igt	intergenic	1
chr7	-	19058037	Medtr7g055630.igt	intergenic	9
chr7	-	19057674	Medtr7g055630.igt	intergenic	1
chr7	+	41367443	Medtr7g102930.igt	intergenic	1
chr7	-	13952167	Medtr7g037830.igt	intergenic	1
chr7	-	10397419	Medtr7g029350.igt	intergenic	2
chr7	-	10397467	Medtr7g029350.igt	intergenic	1
chr7	+	40554209	Medtr7g100660.igt	intergenic	1
chr7	-	10424306	Medtr7g029380.igt	intergenic	1
chr7	+	41417731	Medtr7g103020.igt	intergenic	2
chr7	+	41418998	Medtr7g103020.igt	intergenic	2
chr7	+	46357203	Medtr7g112680.igt	intergenic	5
chr7	+	47133396	Medtr7g114240.igt	intergenic	1
chr7	-	19260360	Medtr7g055863.igt	intergenic	11
chr7	-	19260317	Medtr7g055863.igt	intergenic	1
chr7	+	40663707	Medtr7g100870.igt	intergenic	1
chr7	+	41419847	Medtr7g103020.igt	intergenic	1
chr7	-	14725411	Medtr7g039630.igt	intergenic	3
chr7	+	41419881	Medtr7g103020.igt	intergenic	1
chr7	-	10851401	Medtr7g031310.igt	intergenic	2
chr7	+	47133365	Medtr7g114240.igt	intergenic	1
chr7	-	10397359	Medtr7g029350.igt	intergenic	3
chr7	-	11348262	Medtr7g032400.igt	intergenic	1
chr7	+	47001316	Medtr7g113950.igt	intergenic	3
chr7	-	17126193	Medtr7g451050.igt	intergenic	1
chr7	-	18216781	Medtr7g051940.igt	intergenic	1
chr7	+	41165510	Medtr7g101940.igt	intergenic	1
chr7	-	17247627	Medtr7g451360.igt	intergenic	2
chr7	+	41035991	Medtr7g101730.igt	intergenic	2
chr7	+	45801634	Medtr7g111550.igt	intergenic	1
chr7	-	17279808	Medtr7g451400.igt	intergenic	3
chr7	-	17901655	Medtr7g051210.igt	intergenic	2
chr7	-	17901293	Medtr7g051210.igt	intergenic	1
chr7	-	17899794	Medtr7g051210.igt	intergenic	1
chr7	+	45842162	Medtr7g111640.igt	intergenic	1
chr7	+	45822012	Medtr7g111590.igt	intergenic	1
chr7	-	17749041	Medtr7g050990.igt	intergenic	27
chr7	+	47001489	Medtr7g113950.igt	intergenic	2
chr7	+	46524907	Medtr7g112940.igt	intergenic	1
chr7	+	41418819	Medtr7g103020.igt	intergenic	17
chr7	+	40781782	Medtr7g101070.igt	intergenic	1
chr7	-	19057523	Medtr7g055630.igt	intergenic	1
chr7	-	18858197	Medtr7g053520.igt	intergenic	1
chr7	-	17902476	Medtr7g051210.igt	intergenic	1
chr7	-	18857771	Medtr7g053520.igt	intergenic	1
chr7	+	41358216	Medtr7g102920.igt	intergenic	2
chr7	+	40731563	Medtr7g100980.igt	intergenic	6
chr7	+	46928142	Medtr7g113830.igt	intergenic	3
chr7	+	40731591	Medtr7g100980.igt	intergenic	4
chr7	+	40731658	Medtr7g100980.igt	intergenic	2
chr7	+	40750703	Medtr7g100980.igt	intergenic	2
chr7	-	16012063	Medtr7g045520.igt	intergenic	1
chr7	-	13010424	Medtr7g034550.igt	intergenic	1
chr7	-	13010280	Medtr7g034550.igt	intergenic	1
chr7	+	46561709	Medtr7g113060.igt	intergenic	1
chr7	+	46525025	Medtr7g112940.igt	intergenic	5
chr7	-	17279880	Medtr7g451400.igt	intergenic	20
chr7	+	48775164	Medtr7g117595.igt	intergenic	2
chr7	-	7221821	Medtr7g022420.igt	intergenic	1
chr7	-	7219646	Medtr7g022420.igt	intergenic	1
chr7	-	7197496	Medtr7g022370.igt	intergenic	1
chr7	-	7173775	Medtr7g022370.igt	intergenic	2
chr7	-	7173736	Medtr7g022370.igt	intergenic	5
chr7	+	42690718	Medtr7g105260.igt	intergenic	1
chr7	+	42786847	Medtr7g105480.igt	intergenic	1
chr7	+	42791814	Medtr7g105480.igt	intergenic	1
chr7	-	6429607	Medtr7g019260.igt	intergenic	1
chr7	+	42843524	Medtr7g105590.igt	intergenic	1
chr7	-	6417475	Medtr7g019230.igt	intergenic	2
chr7	+	47449820	Medtr7g114935.igt	intergenic	3
chr7	+	47891619	Medtr7g116150.igt	intergenic	1
chr7	-	7726670	Medtr7g023670.igt	intergenic	472
chr7	-	7726569	Medtr7g023670.igt	intergenic	4
chr7	+	43735316	Medtr7g107240.igt	intergenic	2
chr7	+	43735050	Medtr7g107240.igt	intergenic	9
chr7	+	45707030	Medtr7g111350.igt	intergenic	165
chr7	+	45706985	Medtr7g111350.igt	intergenic	2
chr7	+	43725532	Medtr7g107150.igt	intergenic	1
chr7	+	45706951	Medtr7g111350.igt	intergenic	2
chr7	+	45348912	Medtr7g110640.igt	intergenic	8
chr7	+	45706841	Medtr7g111350.igt	intergenic	1
chr7	+	43592197	Medtr7g106900.igt	intergenic	1
chr7	+	42905989	Medtr7g105730.igt	intergenic	14
chr7	+	42906095	Medtr7g105730.igt	intergenic	41
chr7	-	5005234	Medtr7g015960.igt	intergenic	1
chr7	+	43354500	Medtr7g106430.igt	intergenic	1
chr7	+	43354533	Medtr7g106430.igt	intergenic	3
chr7	+	47891490	Medtr7g116150.igt	intergenic	2
chr7	-	4094837	Medtr7g013860.igt	intergenic	3
chr7	+	47891212	Medtr7g116150.igt	intergenic	1
chr7	-	4481499	Medtr7g014940.igt	intergenic	1
chr7	+	43414439	Medtr7g106640.igt	intergenic	2
chr7	+	43415679	Medtr7g106640.igt	intergenic	5
chr7	+	43415219	Medtr7g106640.igt	intergenic	1
chr7	+	43415133	Medtr7g106640.igt	intergenic	1
chr7	-	3975834	Medtr7g013710.igt	intergenic	1
chr7	+	47891573	Medtr7g116150.igt	intergenic	1
chr7	+	42906172	Medtr7g105730.igt	intergenic	20
chr7	+	42906252	Medtr7g105730.igt	intergenic	24
chr7	+	42906308	Medtr7g105730.igt	intergenic	176
chr7	+	42906406	Medtr7g105730.igt	intergenic	4
chr7	+	42906517	Medtr7g105730.igt	intergenic	1
chr7	+	43481368	Medtr7g106750.igt	intergenic	1
chr7	+	43481332	Medtr7g106750.igt	intergenic	2
chr7	+	43481299	Medtr7g106750.igt	intergenic	29
chr7	+	42962677	Medtr7g105810.igt	intergenic	1
chr7	-	5616628	Medtr7g017607.igt	intergenic	3
chr7	-	5301213	Medtr7g016790.igt	intergenic	1
chr7	-	4627044	Medtr7g015230.igt	intergenic	2
chr7	+	45321885	Medtr7g110580.igt	intergenic	1
chr7	+	47271600	Medtr7g114490.igt	intergenic	1
chr7	+	45068587	Medtr7g109980.igt	intergenic	1
chr7	+	45069673	Medtr7g109980.igt	intergenic	1
chr7	+	47269873	Medtr7g114490.igt	intergenic	1
chr7	-	8686815	Medtr7g026240.igt	intergenic	3
chr7	+	47269967	Medtr7g114490.igt	intergenic	1
chr7	+	45109713	Medtr7g110030.igt	intergenic	2
chr7	+	43402666	Medtr7g106620.igt	intergenic	1
chr7	+	42405232	Medtr7g104610.igt	intergenic	1
chr7	-	1817094	Medtr7g008100.igt	intergenic	1
chr7	+	42405465	Medtr7g104610.igt	intergenic	1
chr7	+	45068420	Medtr7g109980.igt	intergenic	1
chr7	+	48523944	Medtr7g117385.igt	intergenic	1
chr7	-	272667	Medtr7g405800.igt	intergenic	172
chr7	-	10232571	Medtr7g029135.igt	intergenic	2
chr7	-	10230988	Medtr7g029135.igt	intergenic	1
chr7	-	10166688	Medtr7g029080.igt	intergenic	1
chr7	-	10077041	Medtr7g029020.igt	intergenic	1
chr7	+	44892892	Medtr7g109600.igt	intergenic	1
chr7	+	48947805	Medtr7g117940.igt	intergenic	1
chr7	+	48947977	Medtr7g117940.igt	intergenic	1
chr7	+	48948011	Medtr7g117940.igt	intergenic	2
chr7	+	48948236	Medtr7g117940.igt	intergenic	3
chr7	+	48667130	Medtr7g117500.igt	intergenic	1
chr7	-	1913614	Medtr7g009065.igt	intergenic	1
chr7	+	44220418	Medtr7g108540.igt	intergenic	1
chr7	+	44220072	Medtr7g108540.igt	intergenic	5
chr7	+	45239173	Medtr7g110310.igt	intergenic	1
chr7	+	43856508	Medtr7g107450.igt	intergenic	1
chr7	-	3220910	Medtr7g011800.igt	intergenic	1
chr7	+	44465649	Medtr7g108865.igt	intergenic	2
chr7	+	45239240	Medtr7g110310.igt	intergenic	1
chr7	+	48118099	Medtr7g116570.igt	intergenic	1
chr7	+	45707217	Medtr7g111350.igt	intergenic	3
chr7	+	43797945	Medtr7g107330.igt	intergenic	1
chr7	+	48182152	Medtr7g116650.igt	intergenic	1
chr7	+	43981756	Medtr7g108130.igt	intergenic	16
chr7	+	45747769	Medtr7g111450.igt	intergenic	38
chr7	-	2178007	Medtr7g009700.igt	intergenic	1
chr7	+	45748094	Medtr7g111450.igt	intergenic	3
chr7	+	42487786	Medtr7g104790.igt	intergenic	1
chr7	+	48234695	Medtr7g116840.igt	intergenic	1
chr7	+	43981813	Medtr7g108130.igt	intergenic	3
chr7	+	45748063	Medtr7g111450.igt	intergenic	15
chr7	+	45747883	Medtr7g111450.igt	intergenic	186
chr7	+	45748012	Medtr7g111450.igt	intergenic	2
chr7	+	45747946	Medtr7g111450.igt	intergenic	3
chr5	-	4167585	Medtr5g013250.igt	intergenic	1
chr5	-	4112092	Medtr5g013140.igt	intergenic	1
chr5	-	4112031	Medtr5g013140.igt	intergenic	5
chr5	-	4111972	Medtr5g013140.igt	intergenic	1
chr5	-	11424898	Medtr5g027480.igt	intergenic	2
chr5	-	11054654	Medtr5g026810.igt	intergenic	5
chr5	-	4976767	Medtr5g014710.igt	intergenic	1
chr5	-	4976854	Medtr5g014710.igt	intergenic	58
chr5	+	39425931	Medtr5g090500.igt	intergenic	1
chr5	-	5052346	Medtr5g014860.igt	intergenic	1
chr5	-	10380278	Medtr5g025580.igt	intergenic	1
chr5	-	5236348	Medtr5g015210.igt	intergenic	1
chr5	-	5236402	Medtr5g015210.igt	intergenic	35
chr5	+	39488322	Medtr5g090700.igt	intergenic	1
chr5	+	39341269	Medtr5g090315.igt	intergenic	1
chr5	+	42769478	Medtr5g097580.igt	intergenic	4
chr5	+	43304650	Medtr5g098860.igt	intergenic	2
chr5	-	11038089	Medtr5g026740.igt	intergenic	2
chr5	-	11037954	Medtr5g026740.igt	intergenic	1
chr5	+	43037325	Medtr5g098250.igt	intergenic	16
chr5	+	43037206	Medtr5g098250.igt	intergenic	74
chr5	-	4506959	Medtr5g013800.igt	intergenic	2
chr5	-	4564597	Medtr5g013865.igt	intergenic	1
chr5	+	39253525	Medtr5g090120.igt	intergenic	2
chr5	+	43263931	Medtr5g098720.igt	intergenic	1
chr5	+	37993154	Medtr5g087635.igt	intergenic	1
chr5	-	480162	Medtr5g005520.igt	intergenic	1
chr5	+	37969697	Medtr5g087580.igt	intergenic	73
chr5	-	3282263	Medtr5g011475.igt	intergenic	1
chr5	-	267577	Medtr5g005120.igt	intergenic	1
chr5	-	267541	Medtr5g005120.igt	intergenic	1
chr5	-	242677	Medtr5g005180.igt	intergenic	1
chr5	-	12539845	Medtr5g029800.igt	intergenic	8
chr5	-	242637	Medtr5g005180.igt	intergenic	1
chr5	-	206792	Medtr5g004960.igt	intergenic	1
chr5	-	3581857	Medtr5g012110.igt	intergenic	1
chr5	-	480209	Medtr5g005520.igt	intergenic	1
chr5	-	12884431	Medtr5g030460.igt	intergenic	2
chr5	-	13506047	Medtr5g031490.igt	intergenic	1
chr5	-	1712427	Medtr5g008250.igt	intergenic	1
chr5	-	13241816	Medtr5g030935.igt	intergenic	1
chr5	+	38253304	Medtr5g088215.igt	intergenic	7
chr5	-	1912174	Medtr5g008800.igt	intergenic	2
chr5	-	1912227	Medtr5g008800.igt	intergenic	2
chr5	-	1253550	Medtr5g007240.igt	intergenic	1
chr5	-	1066694	Medtr5g006795.igt	intergenic	1
chr5	+	38412092	Medtr5g088490.igt	intergenic	2
chr5	-	1472574	Medtr5g007780.igt	intergenic	2
chr5	-	3582358	Medtr5g012110.igt	intergenic	5
chr5	-	3582449	Medtr5g012110.igt	intergenic	1
chr5	-	12111318	Medtr5g029090.igt	intergenic	33
chr5	-	11908543	Medtr5g028450.igt	intergenic	1
chr5	+	38317147	Medtr5g088310.igt	intergenic	1
chr5	+	43312553	Medtr5g098860.igt	intergenic	1
chr5	-	11753565	Medtr5g028130.igt	intergenic	1
chr5	+	38810899	Medtr5g089300.igt	intergenic	1
chr5	+	38810983	Medtr5g089300.igt	intergenic	1
chr5	+	38811020	Medtr5g089300.igt	intergenic	1
chr5	-	3948869	Medtr5g012870.igt	intergenic	6
chr5	-	11638719	Medtr5g027920.igt	intergenic	1
chr5	+	38807660	Medtr5g089300.igt	intergenic	1
chr5	+	38800828	Medtr5g089280.igt	intergenic	2
chr5	-	3582511	Medtr5g012110.igt	intergenic	9
chr5	-	80344	Medtr5g004720.igt	intergenic	1
chr5	+	38779527	Medtr5g089200.igt	intergenic	1
chr5	+	38780407	Medtr5g089200.igt	intergenic	1
chr5	-	12258364	Medtr5g029310.igt	intergenic	2
chr5	-	12258331	Medtr5g029310.igt	intergenic	1
chr5	-	3590367	Medtr5g012130.igt	intergenic	1
chr5	-	21567	Medtr5g004640.igt	intergenic	1
chr5	-	3728856	Medtr5g012460.igt	intergenic	1
chr5	-	3759952	Medtr5g012525.igt	intergenic	2
chr5	-	4080754	Medtr5g013030.igt	intergenic	2
chr5	-	6385564	Medtr5g017480.igt	intergenic	4
chr5	-	6836394	Medtr5g018390.igt	intergenic	7
chr5	+	41955364	Medtr5g095955.igt	intergenic	1
chr5	-	6924943	Medtr5g018550.igt	intergenic	5
chr5	-	6933649	Medtr5g018580.igt	intergenic	1
chr5	+	41756140	Medtr5g095510.igt	intergenic	1
chr5	-	7166046	Medtr5g019050.igt	intergenic	1
chr5	+	40052398	Medtr5g091750.igt	intergenic	4090
chr5	+	40055925	Medtr5g091750.igt	intergenic	1
chr5	+	41381531	Medtr5g094670.igt	intergenic	1
chr5	+	42040132	Medtr5g096120.igt	intergenic	1
chr5	-	9490512	Medtr5g023850.igt	intergenic	1
chr5	+	39921884	Medtr5g091560.igt	intergenic	1
chr5	-	9103594	Medtr5g022960.igt	intergenic	1114
chr5	+	40645787	Medtr5g093090.igt	intergenic	1
chr5	-	8789362	Medtr5g022360.igt	intergenic	7
chr5	-	10200205	Medtr5g025170.igt	intergenic	1
chr5	-	10200053	Medtr5g025170.igt	intergenic	4
chr5	+	41470292	Medtr5g094840.igt	intergenic	1
chr5	+	42040204	Medtr5g096120.igt	intergenic	1
chr5	-	8395655	Medtr5g021680.igt	intergenic	1
chr5	-	7636429	Medtr5g020060.igt	intergenic	2
chr5	+	40073988	Medtr5g091800.igt	intergenic	1
chr5	-	8326756	Medtr5g021530.igt	intergenic	1
chr5	+	40167698	Medtr5g091980.igt	intergenic	60
chr5	+	40167750	Medtr5g091980.igt	intergenic	1
chr5	-	7993893	Medtr5g021000.igt	intergenic	1
chr5	-	9103429	Medtr5g022960.igt	intergenic	1
chr5	-	8078404	Medtr5g021080.igt	intergenic	3
chr5	+	41146242	Medtr5g094210.igt	intergenic	1
chr5	+	40969697	Medtr5g093830.igt	intergenic	1
chr5	-	9443144	Medtr5g023790.igt	intergenic	1
chr5	-	7993834	Medtr5g021000.igt	intergenic	1
chr5	-	7900984	Medtr5g020630.igt	intergenic	1
chr5	+	40074038	Medtr5g091800.igt	intergenic	3
chr5	+	40074090	Medtr5g091800.igt	intergenic	3
chr5	-	7696059	Medtr5g020180.igt	intergenic	1
chr5	-	9561105	Medtr5g023970.igt	intergenic	1
chr5	-	7987769	Medtr5g021000.igt	intergenic	1
chr5	+	40165314	Medtr5g091980.igt	intergenic	1
chr5	-	9675038	Medtr5g024150.igt	intergenic	15
chr5	-	9675005	Medtr5g024150.igt	intergenic	37
chr5	+	40166141	Medtr5g091980.igt	intergenic	1
chr5	+	40242489	Medtr5g092140.igt	intergenic	2
chr5	-	9103378	Medtr5g022960.igt	intergenic	3
chr5	-	10346574	Medtr5g025500.igt	intergenic	1
chr5	-	10724089	Medtr5g026150.igt	intergenic	1
chr5	-	10723549	Medtr5g026150.igt	intergenic	2
chr5	-	8850711	Medtr5g022460.igt	intergenic	1
chr5	-	5966257	Medtr5g016600.igt	intergenic	1
chr5	+	41904921	Medtr5g095830.igt	intergenic	1
chr5	-	5986470	Medtr5g016640.igt	intergenic	1
chr5	-	10422631	Medtr5g025640.igt	intergenic	1
chr5	-	6317490	Medtr5g017410.igt	intergenic	1
chr5	-	6317428	Medtr5g017410.igt	intergenic	1
chr5	-	8855872	Medtr5g022460.igt	intergenic	1
chr5	-	5990429	Medtr5g016640.igt	intergenic	1
chr5	+	40606584	Medtr5g093000.igt	intergenic	1
chr5	+	40021668	Medtr5g091710.igt	intergenic	4
chr5	-	8856024	Medtr5g022460.igt	intergenic	1
chr5	-	5922057	Medtr5g016510.igt	intergenic	1
chr5	-	9092287	Medtr5g022960.igt	intergenic	1
chr5	-	6326758	Medtr5g017410.igt	intergenic	1
chr5	-	10797614	Medtr5g026290.igt	intergenic	1
chr5	-	6317592	Medtr5g017410.igt	intergenic	2
chr5	-	9101572	Medtr5g022960.igt	intergenic	1
chr5	-	6317523	Medtr5g017410.igt	intergenic	2
chr5	-	5587175	Medtr5g016000.igt	intergenic	1
chr5	-	10795697	Medtr5g026290.igt	intergenic	1
chr5	-	10795769	Medtr5g026290.igt	intergenic	1
chr5	-	15634639	Medtr5g035950.igt	intergenic	1
chr5	-	25347899	Medtr5g060950.igt	intergenic	1
chr5	-	25996373	Medtr5g062720.igt	intergenic	1
chr5	-	25996404	Medtr5g062720.igt	intergenic	101
chr5	-	25347069	Medtr5g060950.igt	intergenic	2
chr5	-	24546874	Medtr5g459540.igt	intergenic	2
chr5	-	14957518	Medtr5g034530.igt	intergenic	1
chr5	-	24546168	Medtr5g459540.igt	intergenic	1
chr5	-	25691292	Medtr5g061840.igt	intergenic	5
chr5	-	25691201	Medtr5g061840.igt	intergenic	7
chr5	-	15699161	Medtr5g036210.igt	intergenic	124
chr5	-	15699058	Medtr5g036210.igt	intergenic	18
chr5	-	13991656	Medtr5g032570.igt	intergenic	1
chr5	-	15634611	Medtr5g035950.igt	intergenic	1
chr5	-	15634502	Medtr5g035950.igt	intergenic	1
chr5	-	40856179	Medtr5g093580.igt	intergenic	1
chr5	-	24890325	Medtr5g059880.igt	intergenic	1
chr5	-	24890414	Medtr5g059880.igt	intergenic	1
chr5	-	40595965	Medtr5g092990.igt	intergenic	1
chr5	-	15545583	Medtr5g035770.igt	intergenic	1
chr5	-	41145376	Medtr5g094220.igt	intergenic	5
chr5	-	15703141	Medtr5g036210.igt	intergenic	3
chr5	-	41160379	Medtr5g094240.igt	intergenic	1
chr5	-	15313655	Medtr5g035200.igt	intergenic	1
chr5	-	15260805	Medtr5g035090.igt	intergenic	1
chr5	-	27158655	Medtr5g064640.igt	intergenic	1
chr5	-	25691086	Medtr5g061840.igt	intergenic	1
chr5	-	15699245	Medtr5g036210.igt	intergenic	2
chr6	+	14634	Medtr6g003930.igt	intergenic	3
chr5	-	13991564	Medtr5g032570.igt	intergenic	1
chr5	-	14169742	Medtr5g032870.igt	intergenic	1
chr5	-	42982695	Medtr5g098140.igt	intergenic	1
chr5	-	42934116	Medtr5g098120.igt	intergenic	2
chr5	-	30055405	Medtr5g070950.igt	intergenic	1
chr5	-	30055502	Medtr5g070950.igt	intergenic	1
chr5	-	30120852	Medtr5g071090.igt	intergenic	3
chr5	-	30121673	Medtr5g071090.igt	intergenic	1
chr5	-	42601694	Medtr5g097330.igt	intergenic	1
chr5	-	42601622	Medtr5g097330.igt	intergenic	1
chr5	-	42581609	Medtr5g097270.igt	intergenic	1
chr5	-	29842896	Medtr5g070450.igt	intergenic	1
chr5	-	13918191	Medtr5g032430.igt	intergenic	1
chr5	-	43542111	Medtr5g099310.igt	intergenic	1
chr5	-	43542054	Medtr5g099310.igt	intergenic	1
chr5	-	43542019	Medtr5g099310.igt	intergenic	1
chr5	-	43541973	Medtr5g099310.igt	intergenic	3
chr5	-	43376448	Medtr5g099070.igt	intergenic	1
chr5	-	29392399	Medtr5g069350.igt	intergenic	1
chr5	-	28177279	Medtr5g066730.igt	intergenic	1
chr6	+	14712	Medtr6g003930.igt	intergenic	1
chr5	-	29667073	Medtr5g070020.igt	intergenic	2
chr5	-	28112902	Medtr5g066650.igt	intergenic	2
chr5	-	13834086	Medtr5g032220.igt	intergenic	1
chr5	-	42466865	Medtr5g097080.igt	intergenic	1
chr5	-	42294720	Medtr5g096760.igt	intergenic	2
chr5	-	27573827	Medtr5g065660.igt	intergenic	29
chr5	-	41892128	Medtr5g095835.igt	intergenic	4
chr5	-	26419806	Medtr5g063730.igt	intergenic	1
chr5	-	19206834	Medtr5g043705.igt	intergenic	4
chr5	-	14628362	Medtr5g033880.igt	intergenic	1
chr5	-	31503810	Medtr5g074270.igt	intergenic	5
chr5	-	31504771	Medtr5g074270.igt	intergenic	1
chr5	-	31504837	Medtr5g074270.igt	intergenic	1
chr5	-	31504876	Medtr5g074270.igt	intergenic	1
chr5	-	26238006	Medtr5g063300.igt	intergenic	3
chr5	-	14827967	Medtr5g034260.igt	intergenic	1
chr5	-	42295337	Medtr5g096760.igt	intergenic	2
chr5	-	27089957	Medtr5g064520.igt	intergenic	1
chr5	-	27125016	Medtr5g064590.igt	intergenic	5
chr5	-	27510226	Medtr5g065510.igt	intergenic	1
chr5	-	30372832	Medtr5g071570.igt	intergenic	1
chr5	-	30373953	Medtr5g071570.igt	intergenic	2
chr5	-	30811545	Medtr5g072480.igt	intergenic	1
chr5	-	30811681	Medtr5g072480.igt	intergenic	6
chr5	-	30811720	Medtr5g072480.igt	intergenic	31
chr5	-	14363296	Medtr5g033330.igt	intergenic	2
chr5	-	14363534	Medtr5g033330.igt	intergenic	1
chr5	-	30816897	Medtr5g072480.igt	intergenic	1
chr5	-	30876251	Medtr5g072520.igt	intergenic	1
chr5	-	31005202	Medtr5g072910.igt	intergenic	2
chr5	-	14932802	Medtr5g034440.igt	intergenic	1
chr5	-	18008842	Medtr5g040970.igt	intergenic	1
chr5	-	34980194	Medtr5g081650.igt	intergenic	1
chr5	-	22083379	Medtr5g053690.igt	intergenic	3
chr5	-	36456729	Medtr5g084530.igt	intergenic	2
chr5	-	21967563	Medtr5g053280.igt	intergenic	1
chr5	-	21921650	Medtr5g053280.igt	intergenic	1
chr5	-	35163350	Medtr5g081980.igt	intergenic	1
chr5	-	16653087	Medtr5g038107.igt	intergenic	16
chr5	-	21916132	Medtr5g053280.igt	intergenic	1
chr5	-	39679298	Medtr5g091110.igt	intergenic	2
chr5	-	39679267	Medtr5g091110.igt	intergenic	7
chr5	-	22083659	Medtr5g053690.igt	intergenic	1
chr5	-	31503726	Medtr5g074270.igt	intergenic	3
chr5	-	40157025	Medtr5g092010.igt	intergenic	1
chr5	-	19206698	Medtr5g043705.igt	intergenic	81
chr5	-	16433508	Medtr5g037610.igt	intergenic	6
chr5	-	19206787	Medtr5g043705.igt	intergenic	7
chr5	-	16453768	Medtr5g037610.igt	intergenic	1
chr5	-	19231340	Medtr5g043800.igt	intergenic	1
chr5	-	19231401	Medtr5g043800.igt	intergenic	2
chr5	-	22534874	Medtr5g054790.igt	intergenic	2
chr5	-	17846554	Medtr5g040640.igt	intergenic	1
chr5	-	22518244	Medtr5g054790.igt	intergenic	1
chr5	-	21911581	Medtr5g053280.igt	intergenic	1
chr5	-	21911508	Medtr5g053280.igt	intergenic	2
chr5	-	20693034	Medtr5g047260.igt	intergenic	1
chr5	-	17734618	Medtr5g040330.igt	intergenic	1
chr5	-	35643366	Medtr5g082840.igt	intergenic	8
chr5	-	17164175	Medtr5g038970.igt	intergenic	2
chr5	-	35643507	Medtr5g082840.igt	intergenic	3
chr5	-	17178026	Medtr5g039000.igt	intergenic	1
chr5	-	35757220	Medtr5g082940.igt	intergenic	7
chr5	-	35757466	Medtr5g082940.igt	intergenic	1509
chr5	-	35757528	Medtr5g082940.igt	intergenic	4
chr5	-	35827424	Medtr5g083050.igt	intergenic	1
chr5	-	35552388	Medtr5g082630.igt	intergenic	1
chr5	-	16951920	Medtr5g038580.igt	intergenic	2
chr5	-	21911435	Medtr5g053280.igt	intergenic	1
chr5	-	21911405	Medtr5g053280.igt	intergenic	1
chr5	-	19428895	Medtr5g044230.igt	intergenic	2
chr5	-	16733416	Medtr5g038280.igt	intergenic	1
chr5	-	35413836	Medtr5g082430.igt	intergenic	1
chr5	-	16910041	Medtr5g038520.igt	intergenic	3
chr5	-	16910134	Medtr5g038520.igt	intergenic	1
chr5	-	21092803	Medtr5g048260.igt	intergenic	1
chr5	-	16942111	Medtr5g038580.igt	intergenic	1
chr5	-	39390898	Medtr5g090440.igt	intergenic	1
chr5	-	36030651	Medtr5g083490.igt	intergenic	1
chr5	-	18142416	Medtr5g041280.igt	intergenic	1
chr5	-	23260497	Medtr5g056510.igt	intergenic	1
chr5	-	36909825	Medtr5g085540.igt	intergenic	3
chr5	-	37165937	Medtr5g085980.igt	intergenic	1
chr5	-	33088954	Medtr5g077550.igt	intergenic	1
chr5	-	38248905	Medtr5g088220.igt	intergenic	1
chr5	-	38234429	Medtr5g088200.igt	intergenic	1
chr5	-	37856882	Medtr5g087390.igt	intergenic	1
chr5	-	37857005	Medtr5g087390.igt	intergenic	3
chr5	-	40237416	Medtr5g092150.igt	intergenic	2
chr5	-	16191563	Medtr5g037160.igt	intergenic	1
chr5	-	16296168	Medtr5g037310.igt	intergenic	1
chr5	-	37953655	Medtr5g087590.igt	intergenic	10
chr5	-	21209465	Medtr5g048600.igt	intergenic	1
chr5	-	33057386	Medtr5g077440.igt	intergenic	1
chr5	-	40209605	Medtr5g092090.igt	intergenic	2
chr5	-	18142512	Medtr5g041280.igt	intergenic	1
chr5	-	40230630	Medtr5g092150.igt	intergenic	1
chr5	-	38250625	Medtr5g088220.igt	intergenic	19
chr5	-	16417909	Medtr5g037610.igt	intergenic	1
chr5	-	38250695	Medtr5g088220.igt	intergenic	2
chr5	-	40204639	Medtr5g092090.igt	intergenic	1
chr5	-	40206593	Medtr5g092090.igt	intergenic	1
chr5	-	22862357	Medtr5g055655.igt	intergenic	5
chr5	-	22862294	Medtr5g055655.igt	intergenic	1
chr5	-	34148766	Medtr5g079920.igt	intergenic	1
chr7	-	29567624	Medtr7g078200.igt	intergenic	3
chr7	-	29774087	Medtr7g078700.igt	intergenic	1
chr7	-	38210714	Medtr7g095430.igt	intergenic	1
chr7	-	39771152	Medtr7g099240.igt	intergenic	1
chr7	-	19849207	Medtr7g056350.igt	intergenic	1
chr7	-	19823485	Medtr7g056337.igt	intergenic	1
chr7	-	26190623	Medtr7g070905.igt	intergenic	3
chr7	-	29774136	Medtr7g078700.igt	intergenic	1
chr7	-	29774747	Medtr7g078700.igt	intergenic	3
chr7	-	28725593	Medtr7g076360.igt	intergenic	1
chr7	-	38197443	Medtr7g095430.igt	intergenic	1
chr7	-	28725550	Medtr7g076360.igt	intergenic	1
chr7	-	28533929	Medtr7g075940.igt	intergenic	1
chr7	-	28529582	Medtr7g075940.igt	intergenic	3
chr7	-	28981909	Medtr7g076820.igt	intergenic	1
chr7	-	37454649	Medtr7g094120.igt	intergenic	3
chr7	-	29061937	Medtr7g076950.igt	intergenic	1
chr7	-	29133471	Medtr7g077160.igt	intergenic	1
chr7	-	37385557	Medtr7g093960.igt	intergenic	1
chr7	-	39797026	Medtr7g099350.igt	intergenic	1
chr7	-	28144573	Medtr7g075060.igt	intergenic	1
chr7	-	39771213	Medtr7g099240.igt	intergenic	11
chr7	-	19569755	Medtr7g056153.igt	intergenic	1
chr7	-	27281460	Medtr7g073070.igt	intergenic	1
chr7	-	29383933	Medtr7g077810.igt	intergenic	5
chr7	-	21182404	Medtr7g058660.igt	intergenic	1
chr7	-	23922163	Medtr7g065920.igt	intergenic	1
chr7	-	23720239	Medtr7g065160.igt	intergenic	1
chr7	-	25050895	Medtr7g068450.igt	intergenic	1
chr7	-	25051960	Medtr7g068450.igt	intergenic	6
chr7	-	39381601	Medtr7g098450.igt	intergenic	1
chr7	-	23588682	Medtr7g064920.igt	intergenic	26
chr7	-	23564127	Medtr7g064920.igt	intergenic	1
chr7	-	23545017	Medtr7g064870.igt	intergenic	1
chr7	-	23542641	Medtr7g064870.igt	intergenic	1
chr7	-	23414766	Medtr7g064080.igt	intergenic	10
chr7	-	24631626	Medtr7g067460.igt	intergenic	2
chr7	-	23856220	Medtr7g065720.igt	intergenic	23
chr7	-	23928813	Medtr7g065920.igt	intergenic	1
chr7	-	23928874	Medtr7g065920.igt	intergenic	2
chr7	-	23985772	Medtr7g066070.igt	intergenic	1
chr7	-	23856181	Medtr7g065720.igt	intergenic	7
chr7	-	24228933	Medtr7g066570.igt	intergenic	3
chr7	-	24252964	Medtr7g066620.igt	intergenic	1
chr7	-	24398505	Medtr7g066870.igt	intergenic	10
chr7	-	24398650	Medtr7g066870.igt	intergenic	2
chr7	-	24398698	Medtr7g066870.igt	intergenic	7
chr7	-	23156936	Medtr7g063510.igt	intergenic	1
chr7	-	35487037	Medtr7g090360.igt	intergenic	10
chr7	-	21307173	Medtr7g059040.igt	intergenic	1
chr7	-	38459776	Medtr7g095920.igt	intergenic	2
chr7	-	38406433	Medtr7g095920.igt	intergenic	2
chr7	-	38406375	Medtr7g095920.igt	intergenic	3
chr7	-	38406279	Medtr7g095920.igt	intergenic	1
chr7	-	27019608	Medtr7g072590.igt	intergenic	1
chr7	-	27019756	Medtr7g072590.igt	intergenic	165
chr7	-	27019916	Medtr7g072590.igt	intergenic	103
chr7	-	27019982	Medtr7g072590.igt	intergenic	6
chr7	-	26950083	Medtr7g072500.igt	intergenic	1
chr7	-	26190698	Medtr7g070905.igt	intergenic	4
chr7	-	40079895	Medtr7g099830.igt	intergenic	1
chr7	-	22836403	Medtr7g062770.igt	intergenic	30
chr7	-	38712637	Medtr7g096550.igt	intergenic	5
chr7	-	25301388	Medtr7g068860.igt	intergenic	1
chr7	-	25603354	Medtr7g069560.igt	intergenic	1
chr7	-	25603588	Medtr7g069560.igt	intergenic	2
chr7	-	25713472	Medtr7g069785.igt	intergenic	1
chr7	-	38545684	Medtr7g096150.igt	intergenic	1
chr7	-	38545485	Medtr7g096150.igt	intergenic	1
chr7	-	21307146	Medtr7g059040.igt	intergenic	1
chr7	-	29774893	Medtr7g078700.igt	intergenic	1
chr7	-	30478389	Medtr7g080180.igt	intergenic	1
chr7	-	31241320	Medtr7g081660.igt	intergenic	16
chr7	-	33144556	Medtr7g085570.igt	intergenic	1
chr7	-	35903560	Medtr7g091040.igt	intergenic	1
chr7	-	35903637	Medtr7g091040.igt	intergenic	2
chr7	-	31460005	Medtr7g082140.igt	intergenic	4
chr7	-	31460083	Medtr7g082140.igt	intergenic	1
chr7	-	35903753	Medtr7g091040.igt	intergenic	1
chr7	-	34025716	Medtr7g087450.igt	intergenic	3
chr7	-	31241273	Medtr7g081660.igt	intergenic	42
chr7	-	31240638	Medtr7g081660.igt	intergenic	1
chr7	-	36417104	Medtr7g092040.igt	intergenic	1
chr7	-	30508221	Medtr7g080260.igt	intergenic	9
chr7	-	30540295	Medtr7g080310.igt	intergenic	1
chr7	-	27830492	Medtr7g074470.igt	intergenic	1
chr7	-	30715092	Medtr7g080740.igt	intergenic	1
chr7	-	30722187	Medtr7g080740.igt	intergenic	1
chr7	-	31197871	Medtr7g481620.igt	intergenic	1
chr7	-	31229448	Medtr7g481620.igt	intergenic	2
chr7	-	34025607	Medtr7g087450.igt	intergenic	1
chr7	-	31861286	Medtr7g083030.igt	intergenic	1
chr7	-	33958918	Medtr7g087200.igt	intergenic	1
chr7	-	32896962	Medtr7g085130.igt	intergenic	10
chr7	-	32896993	Medtr7g085130.igt	intergenic	1
chr7	-	33014023	Medtr7g085410.igt	intergenic	1
chr7	-	36178510	Medtr7g091470.igt	intergenic	1
chr7	-	33270465	Medtr7g085810.igt	intergenic	3
chr7	-	36147463	Medtr7g091460.igt	intergenic	1
chr7	-	33270305	Medtr7g085810.igt	intergenic	1
chr7	-	33218858	Medtr7g085680.igt	intergenic	2
chr7	-	32773564	Medtr7g084880.igt	intergenic	23
chr7	-	32600264	Medtr7g084490.igt	intergenic	1
chr7	-	33647591	Medtr7g086640.igt	intergenic	2
chr7	-	36035752	Medtr7g091290.igt	intergenic	3
chr7	-	36035820	Medtr7g091290.igt	intergenic	1
chr7	-	36078252	Medtr7g091380.igt	intergenic	3
chr7	-	32595668	Medtr7g084490.igt	intergenic	45
chr7	-	32595726	Medtr7g084490.igt	intergenic	1
chr7	-	36222893	Medtr7g091570.igt	intergenic	2
chr7	-	32595784	Medtr7g084490.igt	intergenic	1
chr7	-	33268339	Medtr7g085810.igt	intergenic	17
chr7	-	34295304	Medtr7g088140.igt	intergenic	1
chr7	-	34610586	Medtr7g088750.igt	intergenic	1
chr7	-	30444008	Medtr7g080113.igt	intergenic	1
chr7	-	37063932	Medtr7g093320.igt	intergenic	3
chr7	-	35158926	Medtr7g089790.igt	intergenic	1
chr7	-	30338424	Medtr7g079900.igt	intergenic	1
chr7	-	37019798	Medtr7g093213.igt	intergenic	1
chr7	-	30338480	Medtr7g079900.igt	intergenic	22
chr7	-	30389330	Medtr7g080000.igt	intergenic	2
chr7	-	36873276	Medtr7g092910.igt	intergenic	11
chr7	-	36981797	Medtr7g093140.igt	intergenic	1
chr7	-	36973949	Medtr7g093110.igt	intergenic	2
chr7	-	30446512	Medtr7g080113.igt	intergenic	1
chr7	-	36873328	Medtr7g092910.igt	intergenic	3
chr7	-	36973914	Medtr7g093110.igt	intergenic	3
chr7	-	30267516	Medtr7g079750.igt	intergenic	1
chr7	-	35039363	Medtr7g089490.igt	intergenic	1
chr7	-	37188215	Medtr7g093550.igt	intergenic	10
chr7	-	36870825	Medtr7g092910.igt	intergenic	2
chr7	-	37173115	Medtr7g093500.igt	intergenic	1
chr7	-	36973849	Medtr7g093110.igt	intergenic	14
chr7	-	35159652	Medtr7g089790.igt	intergenic	1
chr7	-	36870963	Medtr7g092910.igt	intergenic	472
chr7	-	36870785	Medtr7g092910.igt	intergenic	349
chr7	-	36873184	Medtr7g092910.igt	intergenic	2
chr7	-	34429140	Medtr7g088510.igt	intergenic	27
chr6	-	29617221	Medtr6g078790.igt	intergenic	1
chr6	-	21005073	Medtr6g060670.igt	intergenic	1
chr7	+	8742041	Medtr7g026230.igt	intergenic	1
chr6	-	29989109	Medtr6g079530.igt	intergenic	2
chr7	+	10583354	Medtr7g029520.igt	intergenic	1
chr7	+	8104298	Medtr7g024560.igt	intergenic	1
chr6	-	30000384	Medtr6g079550.igt	intergenic	1
chr6	-	7690907	Medtr6g022140.igt	intergenic	1
chr6	-	30540995	Medtr6g081910.igt	intergenic	1
chr6	-	13605161	Medtr6g038170.igt	intergenic	1
chr7	+	6897089	Medtr7g021630.igt	intergenic	2
chr6	-	8197059	Medtr6g023460.igt	intergenic	1
chr6	-	17698288	Medtr6g048810.igt	intergenic	1
chr6	-	31639617	Medtr6g084490.igt	intergenic	1
chr6	-	31471357	Medtr6g084230.igt	intergenic	1
chr6	-	31471261	Medtr6g084230.igt	intergenic	1
chr6	-	8075384	Medtr6g023230.igt	intergenic	1
chr6	-	31351278	Medtr6g084020.igt	intergenic	1
chr6	-	31351114	Medtr6g084020.igt	intergenic	1
chr6	-	8006663	Medtr6g022860.igt	intergenic	3
chr6	-	30615253	Medtr6g082020.igt	intergenic	1
chr6	-	30615336	Medtr6g082020.igt	intergenic	1
chr6	-	17871163	Medtr6g049320.igt	intergenic	1
chr6	-	30615283	Medtr6g082020.igt	intergenic	2
chr7	+	7774185	Medtr7g023740.igt	intergenic	1
chr6	-	30615165	Medtr6g082020.igt	intergenic	1
chr6	-	32230293	Medtr6g086060.igt	intergenic	1
chr6	-	24693994	Medtr6g066360.igt	intergenic	1
chr6	-	25475319	Medtr6g471170.igt	intergenic	1
chr7	+	13853498	Medtr7g037410.igt	intergenic	1
chr6	-	25476078	Medtr6g471170.igt	intergenic	51
chr6	-	25476143	Medtr6g471170.igt	intergenic	79
chr6	-	6285431	Medtr6g016590.igt	intergenic	1
chr6	-	25476260	Medtr6g471170.igt	intergenic	4
chr6	-	23389308	Medtr6g465690.igt	intergenic	1
chr6	-	23388476	Medtr6g465690.igt	intergenic	1
chr6	-	23287871	Medtr6g465530.igt	intergenic	1
chr6	-	26550059	Medtr6g071625.igt	intergenic	1
chr6	-	26550148	Medtr6g071625.igt	intergenic	19
chr6	-	26563446	Medtr6g071625.igt	intergenic	1
chr6	-	26705324	Medtr6g072100.igt	intergenic	1
chr7	+	12217576	Medtr7g033585.igt	intergenic	139
chr7	+	15322604	Medtr7g445370.igt	intergenic	1
chr7	+	15322634	Medtr7g445370.igt	intergenic	5
chr6	-	24693921	Medtr6g066360.igt	intergenic	1
chr6	-	24554758	Medtr6g066240.igt	intergenic	23
chr7	+	16354229	Medtr7g046250.igt	intergenic	1
chr6	-	5429055	Medtr6g015755.igt	intergenic	1
chr6	-	5429156	Medtr6g015755.igt	intergenic	1
chr6	-	24554666	Medtr6g066240.igt	intergenic	3
chr6	-	24188617	Medtr6g065420.igt	intergenic	1
chr6	-	24101205	Medtr6g065130.igt	intergenic	1
chr6	-	24101147	Medtr6g065130.igt	intergenic	2
chr7	+	15822104	Medtr7g446320.igt	intergenic	1
chr7	+	15822072	Medtr7g446320.igt	intergenic	1
chr7	+	15821980	Medtr7g446320.igt	intergenic	1
chr6	-	25423569	Medtr6g471050.igt	intergenic	1
chr6	-	23885956	Medtr6g061630.igt	intergenic	1
chr7	+	11951925	Medtr7g033320.igt	intergenic	2
chr6	-	6461173	Medtr6g016795.igt	intergenic	3
chr6	-	26958903	Medtr6g073013.igt	intergenic	3
chr6	-	7360733	Medtr6g019000.igt	intergenic	1
chr6	-	21864827	Medtr6g463260.igt	intergenic	1
chr6	-	21005476	Medtr6g060670.igt	intergenic	25
chr7	+	9971993	Medtr7g028860.igt	intergenic	7
chr6	-	21005441	Medtr6g060670.igt	intergenic	4
chr7	+	284094	Medtr7g405820.igt	intergenic	1
chr7	+	9376641	Medtr7g027940.igt	intergenic	7
chr7	+	9376545	Medtr7g027940.igt	intergenic	19
chr6	-	21005407	Medtr6g060670.igt	intergenic	26
chr7	+	9363463	Medtr7g027890.igt	intergenic	1
chr6	-	21005323	Medtr6g060670.igt	intergenic	1
chr7	+	9221429	Medtr7g027235.igt	intergenic	6
chr7	+	9172181	Medtr7g027020.igt	intergenic	1
chr6	-	21005244	Medtr6g060670.igt	intergenic	1
chr6	-	7360664	Medtr6g019000.igt	intergenic	1
chr7	+	9376711	Medtr7g027940.igt	intergenic	3
chr6	-	27083534	Medtr6g073013.igt	intergenic	1
chr6	-	27582996	Medtr6g074600.igt	intergenic	1
chr6	-	6691151	Medtr6g017035.igt	intergenic	1
chr7	+	10684597	Medtr7g029605.igt	intergenic	1
chr7	+	10622171	Medtr7g029525.igt	intergenic	1
chr7	+	10622123	Medtr7g029525.igt	intergenic	1
chr7	+	10621922	Medtr7g029525.igt	intergenic	1
chr6	-	27673202	Medtr6g074810.igt	intergenic	1
chr6	-	28539817	Medtr6g477870.igt	intergenic	1
chr6	-	28765103	Medtr6g081150.igt	intergenic	1
chr6	-	7144778	Medtr6g018620.igt	intergenic	3
chr6	-	29049257	Medtr6g079650.igt	intergenic	5
chr6	-	29049283	Medtr6g079650.igt	intergenic	1
chr6	-	29170289	Medtr6g077750.igt	intergenic	1
chr7	+	9058874	Medtr7g027300.igt	intergenic	1
chr6	-	32232386	Medtr6g086060.igt	intergenic	1
chr7	+	5629080	Medtr7g017620.igt	intergenic	4
chr7	+	4825755	Medtr7g015550.igt	intergenic	5
chr6	-	12629867	Medtr6g035325.igt	intergenic	2
chr6	-	12354030	Medtr6g035050.igt	intergenic	1
chr6	-	34917124	Medtr6g092720.igt	intergenic	1
chr6	-	11985448	Medtr6g034535.igt	intergenic	1
chr6	-	35068301	Medtr6g093010.igt	intergenic	2
chr6	-	35068470	Medtr6g093010.igt	intergenic	17
chr6	-	35068500	Medtr6g093010.igt	intergenic	15
chr6	-	35068536	Medtr6g093010.igt	intergenic	1
chr7	+	4522913	Medtr7g015010.igt	intergenic	1
chr6	-	11778760	Medtr6g034375.igt	intergenic	1
chr7	+	4825889	Medtr7g015550.igt	intergenic	1
chr6	-	9344602	Medtr6g027390.igt	intergenic	1
chr6	-	12818239	Medtr6g036577.igt	intergenic	1
chr6	-	8704575	Medtr6g024235.igt	intergenic	10
chr6	-	33732562	Medtr6g088605.igt	intergenic	2
chr6	-	13894123	Medtr6g038740.igt	intergenic	1
chr6	-	35068589	Medtr6g093010.igt	intergenic	5
chr6	-	33982410	Medtr6g088835.igt	intergenic	1
chr6	-	13605198	Medtr6g038170.igt	intergenic	2
chr7	+	5020713	Medtr7g015950.igt	intergenic	1
chr7	+	5020613	Medtr7g015950.igt	intergenic	2
chr6	-	13008348	Medtr6g037030.igt	intergenic	1
chr6	-	12997131	Medtr6g037030.igt	intergenic	1
chr6	-	12975968	Medtr6g036940.igt	intergenic	8
chr6	-	11600203	Medtr6g034205.igt	intergenic	1
chr7	+	158770	Medtr7g005530.igt	intergenic	1
chr6	-	10782710	Medtr6g033435.igt	intergenic	1
chr7	+	932875	Medtr7g406840.igt	intergenic	2
chr7	+	942253	Medtr7g406840.igt	intergenic	12
chr6	-	10781788	Medtr6g033435.igt	intergenic	1
chr7	+	1333942	Medtr7g007070.igt	intergenic	2
chr6	-	10204060	Medtr6g032885.igt	intergenic	2
chr6	-	10646002	Medtr6g033320.igt	intergenic	7
chr6	-	10204990	Medtr6g032885.igt	intergenic	1
chr6	-	10591786	Medtr6g033290.igt	intergenic	1
chr6	-	10591737	Medtr6g033290.igt	intergenic	1
chr6	-	10591690	Medtr6g033290.igt	intergenic	2
chr7	+	633043	Medtr7g006260.igt	intergenic	3
chr7	+	628808	Medtr7g006260.igt	intergenic	5
chr7	+	547383	Medtr7g006110.igt	intergenic	1
chr6	-	11018500	Medtr6g033720.igt	intergenic	1
chr6	-	10781859	Medtr6g033435.igt	intergenic	1
chr6	-	11018239	Medtr6g033720.igt	intergenic	1
chr6	-	10931719	Medtr6g033585.igt	intergenic	2
chr7	+	506491	Medtr7g006040.igt	intergenic	3
chr6	-	10013553	Medtr6g028130.igt	intergenic	1
chr7	+	3783576	Medtr7g013170.igt	intergenic	1
chr6	-	10013699	Medtr6g028130.igt	intergenic	2
chr7	+	506683	Medtr7g006040.igt	intergenic	1
chr7	+	547331	Medtr7g006110.igt	intergenic	2
chr7	+	3561598	Medtr7g012550.igt	intergenic	2
chr6	-	10542447	Medtr6g033250.igt	intergenic	1
chr6	-	32862031	Medtr6g088650.igt	intergenic	1
chr6	-	33255742	Medtr6g488290.igt	intergenic	1
chr6	-	33236351	Medtr6g488220.igt	intergenic	1
chr6	-	15083324	Medtr6g043810.igt	intergenic	1
chr6	-	33476984	Medtr6g088360.igt	intergenic	1
chr7	+	6085559	Medtr7g018630.igt	intergenic	1
chr6	-	8704513	Medtr6g024235.igt	intergenic	3
chr7	+	5631491	Medtr7g017620.igt	intergenic	1
chr7	+	6694573	Medtr7g021220.igt	intergenic	1
chr7	+	6085622	Medtr7g018630.igt	intergenic	2
chr7	+	5836822	Medtr7g018160.igt	intergenic	1
chr6	-	16389004	Medtr6g045483.igt	intergenic	1
chr7	+	6764157	Medtr7g021330.igt	intergenic	1
chr6	-	16536537	Medtr6g045643.igt	intergenic	1
chr6	-	8694365	Medtr6g024220.igt	intergenic	1
chr7	+	5630322	Medtr7g017620.igt	intergenic	2
chr6	-	14340073	Medtr6g039840.igt	intergenic	1
chr6	-	32456550	Medtr6g086365.igt	intergenic	14
chr8	-	20067888	Medtr8g058280.igt	intergenic	1
chr8	-	20067807	Medtr8g058280.igt	intergenic	1
chr8	-	14603568	Medtr8g039260.igt	intergenic	1
chr8	-	26254705	Medtr8g062780.igt	intergenic	1
chr8	-	26279854	Medtr8g062835.igt	intergenic	1
chr8	-	30647811	Medtr8g072560.igt	intergenic	1
chr8	-	35167174	Medtr8g081520.igt	intergenic	1
chr8	-	32770276	Medtr8g077135.igt	intergenic	9
chr8	-	20760162	Medtr8g059275.igt	intergenic	3
chr8	-	26197615	Medtr8g062700.igt	intergenic	5
chr8	-	26197657	Medtr8g062700.igt	intergenic	2
chr8	-	26197737	Medtr8g062700.igt	intergenic	2
chr8	-	26681729	Medtr8g063690.igt	intergenic	1
chr8	-	20506658	Medtr8g058970.igt	intergenic	2
chr8	-	20093270	Medtr8g058380.igt	intergenic	1
chr8	-	14616125	Medtr8g039300.igt	intergenic	1
chr8	-	14811070	Medtr8g039870.igt	intergenic	1
chr8	-	15083218	Medtr8g040560.igt	intergenic	6
chr8	-	10765542	Medtr8g028440.igt	intergenic	1
chr8	-	10986728	Medtr8g028640.igt	intergenic	1
chr8	-	30247626	Medtr8g071270.igt	intergenic	1
chr8	-	26588197	Medtr8g063490.igt	intergenic	1
chr8	-	18904600	Medtr8g056820.igt	intergenic	1
chr8	-	31743122	Medtr8g075150.igt	intergenic	1
chr8	-	22524871	Medtr8g463870.igt	intergenic	1
chr8	-	18891440	Medtr8g056820.igt	intergenic	70
chr8	-	12750453	Medtr8g033260.igt	intergenic	1
chr8	-	14925677	Medtr8g040130.igt	intergenic	2
chr8	-	30171325	Medtr8g071130.igt	intergenic	1
chr8	-	34754718	Medtr8g080750.igt	intergenic	15
chr8	-	35052750	Medtr8g083230.igt	intergenic	1
chr8	-	34919172	Medtr8g080870.igt	intergenic	6
chr8	-	35016196	Medtr8g081060.igt	intergenic	1
chr8	-	26495080	Medtr8g063270.igt	intergenic	2
chr8	-	10594766	Medtr8g028275.igt	intergenic	6
chr8	-	26495212	Medtr8g063270.igt	intergenic	32
chr8	-	10595444	Medtr8g028275.igt	intergenic	1
chr8	-	34754852	Medtr8g080750.igt	intergenic	229
chr8	-	30147692	Medtr8g071130.igt	intergenic	6
chr8	-	18891494	Medtr8g056820.igt	intergenic	1
chr8	-	35254363	Medtr8g085220.igt	intergenic	1
chr8	-	20895465	Medtr8g059505.igt	intergenic	1
chr8	-	9580719	Medtr8g027295.igt	intergenic	1
chr8	-	9580749	Medtr8g027295.igt	intergenic	2
chr8	-	22488041	Medtr8g463760.igt	intergenic	4
chr8	-	24949867	Medtr8g468810.igt	intergenic	1
chr8	-	24950426	Medtr8g468810.igt	intergenic	1
chr8	-	21651621	Medtr8g461480.igt	intergenic	2
chr8	-	33614267	Medtr8g078880.igt	intergenic	1
chr8	-	35803221	Medtr8g086330.igt	intergenic	1
chr8	-	21526879	Medtr8g461380.igt	intergenic	1
chr8	-	35767512	Medtr8g086300.igt	intergenic	1
chr8	-	35751000	Medtr8g086130.igt	intergenic	1
chr8	-	14165521	Medtr8g038210.igt	intergenic	1
chr8	-	36331388	Medtr8g087850.igt	intergenic	2
chr8	-	23495971	Medtr8g465910.igt	intergenic	2
chr8	-	13796320	Medtr8g037225.igt	intergenic	1
chr8	-	13784955	Medtr8g037225.igt	intergenic	1
chr8	-	24086289	Medtr8g467230.igt	intergenic	1
chr8	-	24086374	Medtr8g467230.igt	intergenic	1
chr8	-	24086556	Medtr8g467230.igt	intergenic	2
chr8	-	24088893	Medtr8g467230.igt	intergenic	1
chr8	-	22605150	Medtr8g464210.igt	intergenic	8
chr8	-	31755471	Medtr8g075150.igt	intergenic	1
chr8	-	36331558	Medtr8g087850.igt	intergenic	8
chr8	-	36331481	Medtr8g087850.igt	intergenic	2
chr8	-	25135612	Medtr8g469230.igt	intergenic	1
chr8	-	21526802	Medtr8g461380.igt	intergenic	1
chr8	-	10212245	Medtr8g027890.igt	intergenic	3
chr8	-	30897737	Medtr8g073120.igt	intergenic	1
chr8	-	30778459	Medtr8g072800.igt	intergenic	1
chr8	-	21188749	Medtr8g061130.igt	intergenic	1
chr8	-	25963411	Medtr8g062150.igt	intergenic	6
chr8	-	25963467	Medtr8g062150.igt	intergenic	1
chr8	-	35373825	Medtr8g085400.igt	intergenic	1
chr8	-	31953612	Medtr8g075610.igt	intergenic	1
chr8	-	31953672	Medtr8g075610.igt	intergenic	27
chr8	-	31953797	Medtr8g075610.igt	intergenic	7
chr8	-	10349995	Medtr8g028010.igt	intergenic	2
chr8	-	10208026	Medtr8g027885.igt	intergenic	1
chr8	-	10196313	Medtr8g027870.igt	intergenic	1
chr8	-	35725136	Medtr8g086080.igt	intergenic	1
chr8	-	35725065	Medtr8g086080.igt	intergenic	1
chr8	-	28322870	Medtr8g068010.igt	intergenic	3
chr8	-	31183699	Medtr8g073700.igt	intergenic	1
chr8	-	31183653	Medtr8g073700.igt	intergenic	11
chr8	-	10020537	Medtr8g027715.igt	intergenic	1
chr8	-	31183561	Medtr8g073700.igt	intergenic	4
chr8	-	10130056	Medtr8g027790.igt	intergenic	1
chr8	-	10130113	Medtr8g027790.igt	intergenic	1
chr8	-	25922392	Medtr8g062090.igt	intergenic	1
chr8	-	13370125	Medtr8g036195.igt	intergenic	2
chr8	-	31953837	Medtr8g075610.igt	intergenic	4
chr8	-	27510927	Medtr8g066245.igt	intergenic	4
chr8	-	33904564	Medtr8g079310.igt	intergenic	1
chr8	-	11410388	Medtr8g030760.igt	intergenic	1
chr8	-	11411160	Medtr8g030760.igt	intergenic	2
chr8	-	17311415	Medtr8g445540.igt	intergenic	2
chr8	-	11487011	Medtr8g030870.igt	intergenic	1
chr8	-	17308453	Medtr8g445540.igt	intergenic	1
chr8	-	17301768	Medtr8g445540.igt	intergenic	1
chr8	-	17295154	Medtr8g445540.igt	intergenic	3
chr8	-	17253419	Medtr8g445540.igt	intergenic	321
chr8	-	17253077	Medtr8g445540.igt	intergenic	7
chr8	-	33911601	Medtr8g079310.igt	intergenic	1
chr8	-	33914792	Medtr8g079310.igt	intergenic	7
chr8	-	33933849	Medtr8g079410.igt	intergenic	2
chr8	-	34069617	Medtr8g079485.igt	intergenic	3
chr8	-	34069576	Medtr8g079485.igt	intergenic	2
chr8	-	32827876	Medtr8g077200.igt	intergenic	2
chr8	-	27686368	Medtr8g066610.igt	intergenic	1
chr8	-	17334693	Medtr8g445680.igt	intergenic	1
chr8	-	17334640	Medtr8g445680.igt	intergenic	1
chr8	-	34030935	Medtr8g079472.igt	intergenic	1
chr8	-	33950481	Medtr8g079410.igt	intergenic	6
chr8	-	33943522	Medtr8g079410.igt	intergenic	1
chr8	-	33939241	Medtr8g079410.igt	intergenic	1
chr8	-	32827916	Medtr8g077200.igt	intergenic	17
chr8	-	32828565	Medtr8g077200.igt	intergenic	2
chr8	-	28490300	Medtr8g068330.igt	intergenic	1
chr8	-	11762061	Medtr8g031500.igt	intergenic	1
chr8	-	11807630	Medtr8g031500.igt	intergenic	2
chr8	-	33420707	Medtr8g078470.igt	intergenic	1
chr8	-	33119009	Medtr8g077830.igt	intergenic	1
chr8	-	28864926	Medtr8g069040.igt	intergenic	1
chr8	-	28864977	Medtr8g069040.igt	intergenic	3
chr8	-	17235565	Medtr8g445370.igt	intergenic	1
chr8	-	33119074	Medtr8g077830.igt	intergenic	1
chr8	-	17225740	Medtr8g445370.igt	intergenic	3
chr8	-	29702544	Medtr8g070010.igt	intergenic	2
chr8	-	12320592	Medtr8g432540.igt	intergenic	1
chr8	-	13452002	Medtr8g036940.igt	intergenic	1
chr8	-	16209687	Medtr8g442780.igt	intergenic	1
chr8	-	28199529	Medtr8g067530.igt	intergenic	5
chr8	-	33702313	Medtr8g079020.igt	intergenic	1
chr8	-	17253020	Medtr8g445540.igt	intergenic	1
chr8	-	17252989	Medtr8g445540.igt	intergenic	2
chr8	-	17252674	Medtr8g445540.igt	intergenic	1
chr8	-	28241477	Medtr8g067630.igt	intergenic	1
chr8	-	17252546	Medtr8g445540.igt	intergenic	1
chr8	-	28487462	Medtr8g068330.igt	intergenic	1
chr8	-	33614194	Medtr8g078880.igt	intergenic	4
chr8	-	29518317	Medtr8g069860.igt	intergenic	11
chr8	-	32827837	Medtr8g077200.igt	intergenic	1
chr8	-	29882839	Medtr8g070640.igt	intergenic	72
chr8	-	29882765	Medtr8g070640.igt	intergenic	1
chr8	-	18452908	Medtr8g447090.igt	intergenic	2
chr8	-	29895581	Medtr8g070610.igt	intergenic	1
chr8	-	34586699	Medtr8g080450.igt	intergenic	1
chr8	-	34396513	Medtr8g080100.igt	intergenic	1
chr8	-	33117561	Medtr8g077830.igt	intergenic	2
chr8	-	34586524	Medtr8g080450.igt	intergenic	2
chr8	-	11120702	Medtr8g028800.igt	intergenic	1
chr8	-	9439036	Medtr8g027080.igt	intergenic	1
chr8	-	30062357	Medtr8g070960.igt	intergenic	1
chr8	-	27203629	Medtr8g064830.igt	intergenic	1
chr8	-	18540618	Medtr8g447270.igt	intergenic	1
chr8	-	26817154	Medtr8g063940.igt	intergenic	6
chr8	-	29882715	Medtr8g070640.igt	intergenic	1
chr8	-	32770527	Medtr8g077135.igt	intergenic	2
chr8	-	34586570	Medtr8g080450.igt	intergenic	1
chr8	-	27245669	Medtr8g064920.igt	intergenic	1
chr8	+	39772154	Medtr8g095080.igt	intergenic	1
chr8	+	40060534	Medtr8g095670.igt	intergenic	1
chr8	-	7650725	Medtr8g021330.igt	intergenic	7
chr8	-	7650627	Medtr8g021330.igt	intergenic	1
chr8	+	40060566	Medtr8g095670.igt	intergenic	1
chr8	+	40060437	Medtr8g095670.igt	intergenic	1
chr8	-	7753149	Medtr8g021970.igt	intergenic	1
chr8	-	7650557	Medtr8g021330.igt	intergenic	2
chr8	+	42021515	Medtr8g099525.igt	intergenic	3
chr8	+	41953019	Medtr8g099430.igt	intergenic	1
chr8	-	7456791	Medtr8g020990.igt	intergenic	1
chr8	-	7456914	Medtr8g020990.igt	intergenic	1
chr8	-	9429398	Medtr8g027050.igt	intergenic	4
chr8	-	7456719	Medtr8g020990.igt	intergenic	1
chr8	+	39974684	Medtr8g095480.igt	intergenic	1
chr8	+	41761572	Medtr8g099240.igt	intergenic	3
chr8	-	7456969	Medtr8g020990.igt	intergenic	1
chr8	-	7566396	Medtr8g021225.igt	intergenic	3
chr8	+	42021615	Medtr8g099525.igt	intergenic	3
chr8	+	40060646	Medtr8g095670.igt	intergenic	11
chr8	+	40060685	Medtr8g095670.igt	intergenic	1
chr8	+	40872495	Medtr8g098510.igt	intergenic	1
chr8	+	40874919	Medtr8g098510.igt	intergenic	1
chr8	+	40875457	Medtr8g098510.igt	intergenic	2
chr8	+	40875487	Medtr8g098510.igt	intergenic	2
chr8	+	40875539	Medtr8g098510.igt	intergenic	13
chr8	+	40884768	Medtr8g098510.igt	intergenic	1
chr8	+	40992675	Medtr8g098255.igt	intergenic	4
chr8	+	40992924	Medtr8g098255.igt	intergenic	1
chr8	+	41019268	Medtr8g098275.igt	intergenic	1
chr8	+	41024987	Medtr8g098275.igt	intergenic	1
chr8	+	41338654	Medtr8g098840.igt	intergenic	1
chr8	-	6575171	Medtr8g018930.igt	intergenic	3
chr8	-	6575060	Medtr8g018930.igt	intergenic	3
chr8	+	41054280	Medtr8g098415.igt	intergenic	1
chr8	+	41085720	Medtr8g098445.igt	intergenic	2
chr8	-	7259901	Medtr8g020640.igt	intergenic	6
chr8	-	7259996	Medtr8g020640.igt	intergenic	1
chr8	+	41501864	Medtr8g098970.igt	intergenic	2
chr8	+	40060784	Medtr8g095670.igt	intergenic	2
chr8	-	7435594	Medtr8g020970.igt	intergenic	11
chr8	+	40088069	Medtr8g096110.igt	intergenic	4
chr8	+	40108936	Medtr8g096110.igt	intergenic	1
chr8	+	40163270	Medtr8g096180.igt	intergenic	2
chr8	+	40994139	Medtr8g098255.igt	intergenic	1
chr8	+	39574406	Medtr8g094740.igt	intergenic	1
chr8	-	6403861	Medtr8g018640.igt	intergenic	1
chr8	+	41607972	Medtr8g099060.igt	intergenic	1
chr8	+	41595131	Medtr8g099060.igt	intergenic	2
chr8	+	40593897	Medtr8g096730.igt	intergenic	1
chr8	+	40594159	Medtr8g096730.igt	intergenic	1
chr8	+	40729243	Medtr8g096990.igt	intergenic	3
chr8	+	40757401	Medtr8g096990.igt	intergenic	1
chr8	-	7286943	Medtr8g020680.igt	intergenic	2
chr8	+	41102738	Medtr8g098515.igt	intergenic	1
chr8	+	45010584	Medtr8g106630.igt	intergenic	1
chr8	-	33627	Medtr8g005070.igt	intergenic	1
chr8	-	57970	Medtr8g005360.igt	intergenic	3
chr8	-	58210	Medtr8g005360.igt	intergenic	1
chr8	-	58252	Medtr8g005360.igt	intergenic	1
chr8	-	58284	Medtr8g005360.igt	intergenic	1
chr8	-	58347	Medtr8g005360.igt	intergenic	6
chr8	-	58593	Medtr8g005360.igt	intergenic	19418
chr8	-	58711	Medtr8g005360.igt	intergenic	1
chr8	-	58780	Medtr8g005360.igt	intergenic	6
chr8	-	119014	Medtr8g005255.igt	intergenic	1
chr8	-	291542	Medtr8g005720.igt	intergenic	3
chr8	+	45508346	Medtr8g107555.igt	intergenic	1
chr8	+	45501830	Medtr8g107555.igt	intergenic	1
chr8	+	37845048	Medtr8g090195.igt	intergenic	1
chr8	+	45010723	Medtr8g106630.igt	intergenic	2
chr8	+	45010790	Medtr8g106630.igt	intergenic	1
chr8	+	45010820	Medtr8g106630.igt	intergenic	1
chr8	+	45010923	Medtr8g106630.igt	intergenic	3
chr8	+	45010969	Medtr8g106630.igt	intergenic	2
chr8	+	45013935	Medtr8g106630.igt	intergenic	1
chr8	+	45099806	Medtr8g106800.igt	intergenic	1
chr8	+	38106720	Medtr8g091300.igt	intergenic	12
chr8	+	45127398	Medtr8g106830.igt	intergenic	8
chr8	+	45263346	Medtr8g107035.igt	intergenic	1
chr8	+	37936682	Medtr8g090280.igt	intergenic	3
chr8	-	3706826	Medtr8g012660.igt	intergenic	1
chr8	-	8871114	Medtr8g024210.igt	intergenic	4
chr8	-	1016775	Medtr8g006865.igt	intergenic	1
chr8	-	2830223	Medtr8g010700.igt	intergenic	1
chr8	-	2787317	Medtr8g010600.igt	intergenic	1
chr8	-	2096404	Medtr8g009270.igt	intergenic	1
chr8	-	2153909	Medtr8g009380.igt	intergenic	3
chr8	-	2222308	Medtr8g009520.igt	intergenic	1
chr8	-	2608014	Medtr8g010200.igt	intergenic	1
chr8	-	2222435	Medtr8g009520.igt	intergenic	5
chr8	-	2223127	Medtr8g009520.igt	intergenic	1
chr8	-	9421852	Medtr8g027050.igt	intergenic	9
chr8	-	9421884	Medtr8g027050.igt	intergenic	85
chr8	-	2477312	Medtr8g009950.igt	intergenic	1
chr8	-	2969669	Medtr8g011350.igt	intergenic	1
chr8	-	3000643	Medtr8g011350.igt	intergenic	1
chr8	-	9099653	Medtr8g024640.igt	intergenic	1
chr8	-	8871178	Medtr8g024210.igt	intergenic	29
chr8	-	3476434	Medtr8g012325.igt	intergenic	1
chr8	-	1306712	Medtr8g007155.igt	intergenic	10
chr8	-	1306753	Medtr8g007155.igt	intergenic	1
chr8	-	8957788	Medtr8g024400.igt	intergenic	1
chr8	-	1504527	Medtr8g007390.igt	intergenic	1
chr8	-	1504858	Medtr8g007390.igt	intergenic	2
chr8	-	1505618	Medtr8g007390.igt	intergenic	1
chr8	-	1505792	Medtr8g007390.igt	intergenic	56
chr8	-	3159851	Medtr8g011590.igt	intergenic	1
chr8	-	1505880	Medtr8g007390.igt	intergenic	7
chr8	-	9421964	Medtr8g027050.igt	intergenic	113
chr8	+	45010500	Medtr8g106630.igt	intergenic	1
chr8	+	42207133	Medtr8g099715.igt	intergenic	84
chr8	+	42685494	Medtr8g101560.igt	intergenic	1
chr8	-	5477652	Medtr8g016330.igt	intergenic	1
chr8	-	5410851	Medtr8g016180.igt	intergenic	1
chr8	+	39195332	Medtr8g093620.igt	intergenic	1
chr8	+	39174717	Medtr8g093620.igt	intergenic	1
chr8	-	5363346	Medtr8g016130.igt	intergenic	1
chr8	-	8244787	Medtr8g023100.igt	intergenic	1
chr8	+	43057040	Medtr8g102330.igt	intergenic	1
chr8	-	8275049	Medtr8g023140.igt	intergenic	1
chr8	+	43128198	Medtr8g102460.igt	intergenic	1
chr8	-	8275326	Medtr8g023140.igt	intergenic	1
chr8	-	5546952	Medtr8g016450.igt	intergenic	1
chr8	-	5547148	Medtr8g016450.igt	intergenic	1
chr8	-	5556588	Medtr8g016450.igt	intergenic	1
chr8	+	42291724	Medtr8g099865.igt	intergenic	1
chr8	+	42291767	Medtr8g099865.igt	intergenic	3
chr8	+	42441356	Medtr8g100125.igt	intergenic	104
chr8	+	42553223	Medtr8g101320.igt	intergenic	1
chr8	+	42569334	Medtr8g101320.igt	intergenic	1
chr8	+	42592965	Medtr8g101320.igt	intergenic	1
chr8	+	42593035	Medtr8g101320.igt	intergenic	40
chr8	+	42593165	Medtr8g101320.igt	intergenic	1
chr8	+	39217736	Medtr8g093730.igt	intergenic	1
chr8	-	5571155	Medtr8g016500.igt	intergenic	1
chr8	-	5570821	Medtr8g016500.igt	intergenic	2
chr8	-	1504446	Medtr8g007390.igt	intergenic	65
chr8	+	38955432	Medtr8g092890.igt	intergenic	1
chr8	+	38955406	Medtr8g092890.igt	intergenic	1
chr8	+	44212911	Medtr8g104870.igt	intergenic	1
chr8	+	44236031	Medtr8g104920.igt	intergenic	1
chr8	+	44267953	Medtr8g104920.igt	intergenic	1
chr8	+	38106804	Medtr8g091300.igt	intergenic	1
chr8	+	44611808	Medtr8g105755.igt	intergenic	2
chr8	+	44680265	Medtr8g105860.igt	intergenic	1
chr8	+	44680314	Medtr8g105860.igt	intergenic	1
chr8	+	44774375	Medtr8g106040.igt	intergenic	1
chr8	+	44777343	Medtr8g106040.igt	intergenic	1
chr8	-	4616755	Medtr8g014590.igt	intergenic	1
chr8	+	44778993	Medtr8g106040.igt	intergenic	1
chr8	+	44901242	Medtr8g106395.igt	intergenic	1
chr8	+	44212879	Medtr8g104870.igt	intergenic	1
chr8	-	8498299	Medtr8g023510.igt	intergenic	2
chr8	+	44018544	Medtr8g104480.igt	intergenic	1
chr8	+	38955289	Medtr8g092890.igt	intergenic	1
chr8	+	38614036	Medtr8g092370.igt	intergenic	1
chr8	+	38613938	Medtr8g092370.igt	intergenic	1
chr8	+	38354779	Medtr8g091910.igt	intergenic	1
chr8	-	5057809	Medtr8g015510.igt	intergenic	1
chr8	+	44974339	Medtr8g106570.igt	intergenic	1
chr8	+	43897358	Medtr8g104230.igt	intergenic	2
chr8	+	43535699	Medtr8g103450.igt	intergenic	1
chr8	+	43628842	Medtr8g083530.igt	intergenic	15
chr8	+	38354492	Medtr8g091910.igt	intergenic	13
chr8	+	43628932	Medtr8g083530.igt	intergenic	14
chr8	-	36557912	Medtr8g088300.igt	intergenic	1
chr8	-	41695112	Medtr8g099160.igt	intergenic	1
scaffold0276	+	9392	Medtr0276s0010.igt	intergenic	1
chr8	-	36652717	Medtr8g088440.igt	intergenic	1
scaffold0082	+	49262	Medtr0082s0220.igt	intergenic	1
scaffold0314	-	7969	Medtr0314s0030.igt	intergenic	10
scaffold0082	+	49136	Medtr0082s0220.igt	intergenic	1
chr8	-	36652749	Medtr8g088440.igt	intergenic	2
chr8	-	43310742	Medtr8g102860.igt	intergenic	1
chr8	-	41794240	Medtr8g099285.igt	intergenic	1
chr8	-	36606414	Medtr8g088390.igt	intergenic	1
scaffold0308	+	15948	Medtr0308s0050.igt	intergenic	1
scaffold0082	+	37194	Medtr0082s0150.igt	intergenic	1
chr8	-	43465388	Medtr8g103245.igt	intergenic	2
chr8	-	41949941	Medtr8g099450.igt	intergenic	1
chr8	-	36558305	Medtr8g088300.igt	intergenic	1
chr8	-	37548513	Medtr8g089925.igt	intergenic	1
chr8	-	41585538	Medtr8g099065.igt	intergenic	1
chr8	-	36557940	Medtr8g088300.igt	intergenic	4
chr8	-	43605885	Medtr8g103680.igt	intergenic	1
scaffold0276	-	15076	Medtr0276s0050.igt	intergenic	1
chr8	-	36559073	Medtr8g088300.igt	intergenic	1
scaffold0103	-	45685	Medtr0103s0100.igt	intergenic	1
chr8	-	43343216	Medtr8g102920.igt	intergenic	1
chr8	-	36652807	Medtr8g088440.igt	intergenic	28
chr8	-	42468958	Medtr8g101230.igt	intergenic	1
chr8	-	41062858	Medtr8g098435.igt	intergenic	1
chr8	-	36778549	Medtr8g088620.igt	intergenic	1
chr8	-	40932945	Medtr8g098320.igt	intergenic	1
chr8	-	36869615	Medtr8g088760.igt	intergenic	1
chr8	-	42786855	Medtr8g101750.igt	intergenic	1
chr8	-	42888652	Medtr8g102030.igt	intergenic	1
scaffold0242	-	6253	Medtr0242s0040.igt	intergenic	7
chr8	-	42888754	Medtr8g102030.igt	intergenic	1
scaffold0242	-	6302	Medtr0242s0040.igt	intergenic	1
scaffold0340	+	8345	Medtr0340s0020.igt	intergenic	1
chr8	-	41063284	Medtr8g098435.igt	intergenic	1
scaffold0212	-	12678	Medtr0212s0040.igt	intergenic	5
scaffold0212	-	12743	Medtr0212s0040.igt	intergenic	1
scaffold0212	-	12773	Medtr0212s0040.igt	intergenic	1
scaffold0212	-	13044	Medtr0212s0040.igt	intergenic	4
scaffold0194	-	19956	NULL	intergenic	1
scaffold0194	+	16812	Medtr0194s0020.igt	intergenic	1
scaffold0212	-	28339	NULL	intergenic	1
scaffold0180	-	18896	Medtr0180s0070.igt	intergenic	1
scaffold0212	-	28764	NULL	intergenic	1
scaffold0167	+	34604	Medtr0167s0040.igt	intergenic	1
scaffold0167	+	34422	Medtr0167s0040.igt	intergenic	1
scaffold0140	+	33167	Medtr0140s0050.igt	intergenic	1
scaffold0140	+	33133	Medtr0140s0050.igt	intergenic	2
chr8	-	36702496	Medtr8g088545.igt	intergenic	2
scaffold0136	+	30543	Medtr0136s0030.igt	intergenic	1
chr8	-	40874443	Medtr8g098430.igt	intergenic	1
chr8	-	36653065	Medtr8g088440.igt	intergenic	1
chr8	-	40873551	Medtr8g098430.igt	intergenic	1
chr8	-	36652885	Medtr8g088440.igt	intergenic	120
chr8	-	37468085	Medtr8g089830.igt	intergenic	1
scaffold0140	+	33261	Medtr0140s0050.igt	intergenic	2
chr8	-	40874617	Medtr8g098430.igt	intergenic	44
chr8	-	40889230	Medtr8g098390.igt	intergenic	4
chr8	-	40889122	Medtr8g098390.igt	intergenic	3
chr8	-	42339843	Medtr8g100005.igt	intergenic	1
chr8	-	43022283	Medtr8g102250.igt	intergenic	1
chr8	-	40888545	Medtr8g098390.igt	intergenic	1
chr8	-	40887677	Medtr8g098390.igt	intergenic	1
chr8	-	36715625	Medtr8g088545.igt	intergenic	1
chr8	-	43051223	Medtr8g102340.igt	intergenic	1
scaffold0147	-	27188	Medtr0147s0080.igt	intergenic	1
chr8	-	37468162	Medtr8g089830.igt	intergenic	2
chr8	-	38119128	Medtr8g091400.igt	intergenic	1
chr8	-	38461701	Medtr8g092100.igt	intergenic	6
scaffold0016	+	60553	Medtr0016s0020.igt	intergenic	1
scaffold0034	-	111329	NULL	intergenic	2
scaffold0016	+	60731	Medtr0016s0020.igt	intergenic	1
chr8	-	44554286	Medtr8g105630.igt	intergenic	2
chr8	-	44554135	Medtr8g105630.igt	intergenic	6118
chr8	-	44554029	Medtr8g105630.igt	intergenic	1
chr8	-	44553999	Medtr8g105630.igt	intergenic	5
chr8	-	44553921	Medtr8g105630.igt	intergenic	3
chr8	-	40231053	Medtr8g100030.igt	intergenic	1
chr8	-	39492027	Medtr8g094590.igt	intergenic	1
scaffold0016	+	62077	Medtr0016s0020.igt	intergenic	1
chr8	-	45077951	Medtr8g106795.igt	intergenic	1
scaffold0018	-	39901	Medtr0018s0290.igt	intergenic	10
scaffold0019	-	3548	Medtr0019s0020.igt	intergenic	2
scaffold0036	+	110475	Medtr0036s0280.igt	intergenic	1
scaffold0036	+	110624	Medtr0036s0280.igt	intergenic	1
chr8	-	45327891	Medtr8g107290.igt	intergenic	1
scaffold0020	-	5942	Medtr0020s0100.igt	intergenic	1
scaffold0011	-	232329	Medtr0011s0310.igt	intergenic	3
chr8	-	41032659	Medtr8g098355.igt	intergenic	1
chr8	-	39986091	Medtr8g095540.igt	intergenic	1
scaffold0002	+	457861	Medtr0002s1200.igt	intergenic	1
chr8	-	39892747	Medtr8g095380.igt	intergenic	2
chr8	-	45353948	Medtr8g107400.igt	intergenic	1
scaffold0012	-	241464	NULL	intergenic	1
chr8	-	38207078	Medtr8g091590.igt	intergenic	1
scaffold0020	-	9593	Medtr0020s0100.igt	intergenic	1
scaffold0002	-	10801	Medtr0002s0040.igt	intergenic	1
scaffold0002	-	10873	Medtr0002s0040.igt	intergenic	2
scaffold0002	-	10908	Medtr0002s0040.igt	intergenic	2
scaffold0034	+	22272	Medtr0034s0060.igt	intergenic	114
scaffold0020	-	6253	Medtr0020s0100.igt	intergenic	1
scaffold0020	-	5998	Medtr0020s0100.igt	intergenic	2
scaffold0009	-	158506	Medtr0009s0370.igt	intergenic	3
scaffold0009	-	158345	Medtr0009s0370.igt	intergenic	1
chr8	-	40289819	Medtr8g099900.igt	intergenic	1
chr8	-	44392903	Medtr8g105270.igt	intergenic	1
chr8	-	44043819	Medtr8g104580.igt	intergenic	1
scaffold0006	+	214013	Medtr0006s0290.igt	intergenic	3
scaffold0006	+	192435	Medtr0006s0250.igt	intergenic	4
chr8	-	45217655	Medtr8g107050.igt	intergenic	2
scaffold0034	+	22314	Medtr0034s0060.igt	intergenic	6
scaffold0006	+	192389	Medtr0006s0250.igt	intergenic	1
scaffold0004	+	239961	Medtr0004s0480.igt	intergenic	1
chr8	-	45198643	Medtr8g107050.igt	intergenic	2
chr8	-	44043281	Medtr8g104580.igt	intergenic	1
chr8	-	44042984	Medtr8g104580.igt	intergenic	1
chr8	-	43989608	Medtr8g104420.igt	intergenic	1
chr8	-	43984766	Medtr8g104420.igt	intergenic	1
chr8	-	37770500	Medtr8g090145.igt	intergenic	1
scaffold0057	-	43336	Medtr0057s0140.igt	intergenic	1
chr8	-	43778914	Medtr8g104010.igt	intergenic	33
chr8	-	43778855	Medtr8g104010.igt	intergenic	1
chr8	-	37769883	Medtr8g090145.igt	intergenic	8
chr8	-	44044423	Medtr8g104580.igt	intergenic	1
chr8	-	44212289	Medtr8g104930.igt	intergenic	1
chr8	-	44279108	Medtr8g105010.igt	intergenic	1
scaffold0019	-	3363	Medtr0019s0020.igt	intergenic	1
chr8	-	44390566	Medtr8g105270.igt	intergenic	1
scaffold0004	-	95342	Medtr0004s0240.igt	intergenic	1
chr8	-	45185491	Medtr8g106990.igt	intergenic	1
scaffold0045	+	56574	Medtr0045s0100.igt	intergenic	1
scaffold0043	+	69529	Medtr0043s0050.igt	intergenic	2
scaffold0043	-	68382	Medtr0043s0110.igt	intergenic	9
scaffold0019	+	46629	Medtr0019s0010.igt	intergenic	1
chr8	-	39039423	Medtr8g093460.igt	intergenic	1
scaffold0048	+	60909	Medtr0048s0140.igt	intergenic	1
chr8	-	44279328	Medtr8g105010.igt	intergenic	1
scaffold0045	+	57778	Medtr0045s0100.igt	intergenic	4
scaffold0010	-	27411	Medtr0010s0130.igt	intergenic	1
scaffold0006	+	214117	Medtr0006s0290.igt	intergenic	1
chr7	-	48600427	Medtr7g117470.igt	intergenic	1
chr8	+	7880098	Medtr8g022240.igt	intergenic	1
chr8	+	9753578	Medtr8g027430.igt	intergenic	1
chr7	-	49071090	Medtr7g118240.igt	intergenic	1
chr8	+	9750927	Medtr8g027430.igt	intergenic	1
chr7	-	40270992	Medtr7g100325.igt	intergenic	2
chr8	+	8102959	Medtr8g022770.igt	intergenic	1
chr8	+	7525514	Medtr8g021120.igt	intergenic	5
chr7	-	49087058	Medtr7g118300.igt	intergenic	1
chr7	-	44860651	Medtr7g109640.igt	intergenic	2
chr7	-	44851740	Medtr7g109610.igt	intergenic	1
chr8	+	7567758	Medtr8g021280.igt	intergenic	1
chr8	+	7880042	Medtr8g022240.igt	intergenic	2
chr8	+	7879967	Medtr8g022240.igt	intergenic	1
chr7	-	44758609	Medtr7g109470.igt	intergenic	4
chr7	-	45013739	Medtr7g109870.igt	intergenic	5
chr7	-	41282712	Medtr7g102300.igt	intergenic	1
chr8	+	10027643	Medtr8g027700.igt	intergenic	1
chr7	-	40370966	Medtr7g100130.igt	intergenic	1
chr7	-	48719244	Medtr7g117565.igt	intergenic	9
chr7	-	40375661	Medtr7g100130.igt	intergenic	1
chr7	-	44850652	Medtr7g109610.igt	intergenic	1
chr7	-	45745915	Medtr7g111460.igt	intergenic	1
chr8	+	7417579	Medtr8g020920.igt	intergenic	4
chr7	-	44513218	Medtr7g108930.igt	intergenic	1
chr7	-	40374729	Medtr7g100130.igt	intergenic	802
chr8	+	9454227	Medtr8g027040.igt	intergenic	7
chr7	-	40604113	Medtr7g100790.igt	intergenic	1
chr7	-	40618508	Medtr7g100820.igt	intergenic	3
chr8	+	8887903	Medtr8g024160.igt	intergenic	1
chr7	-	47744230	Medtr7g115560.igt	intergenic	1
chr7	-	47444450	Medtr7g114940.igt	intergenic	1
chr7	-	47752673	Medtr7g115560.igt	intergenic	1
chr7	-	40651263	Medtr7g100880.igt	intergenic	2
chr7	-	47880883	Medtr7g116155.igt	intergenic	1
chr8	+	8643774	Medtr8g023770.igt	intergenic	1
chr8	+	8643400	Medtr8g023770.igt	intergenic	1
chr8	+	8941334	Medtr8g024340.igt	intergenic	2
chr7	-	45372358	Medtr7g110720.igt	intergenic	1
chr7	-	45372388	Medtr7g110720.igt	intergenic	3
chr8	+	9249195	Medtr8g024770.igt	intergenic	1
chr8	+	9249161	Medtr8g024770.igt	intergenic	3
chr8	+	9249011	Medtr8g024770.igt	intergenic	1
chr7	-	47444166	Medtr7g114940.igt	intergenic	1
chr7	-	46615957	Medtr7g113280.igt	intergenic	1
chr7	-	47343630	Medtr7g114680.igt	intergenic	9
chr8	+	9454308	Medtr8g027040.igt	intergenic	1
chr7	-	47305870	Medtr7g114590.igt	intergenic	1
chr7	-	47664275	Medtr7g115420.igt	intergenic	1
chr7	-	40558851	Medtr7g100680.igt	intergenic	1
chr7	-	40805346	Medtr7g101150.igt	intergenic	1
chr7	-	40805415	Medtr7g101150.igt	intergenic	1
chr7	-	40944142	Medtr7g101465.igt	intergenic	1
chr7	-	40958030	Medtr7g101465.igt	intergenic	3
chr7	-	40958107	Medtr7g101465.igt	intergenic	2
chr8	+	8264082	Medtr8g023090.igt	intergenic	1
chr8	+	9595830	Medtr8g027285.igt	intergenic	1
chr8	+	9595897	Medtr8g027285.igt	intergenic	1
chr7	-	45705561	Medtr7g111367.igt	intergenic	1
chr7	-	47000010	Medtr7g113960.igt	intergenic	1
chr8	+	8111609	Medtr8g022770.igt	intergenic	1
chr8	+	8111172	Medtr8g022770.igt	intergenic	1
chr7	-	40944099	Medtr7g101465.igt	intergenic	1
chr8	+	9595727	Medtr8g027285.igt	intergenic	1
chr7	-	40944065	Medtr7g101465.igt	intergenic	6
chr7	-	40805660	Medtr7g101150.igt	intergenic	2
chr7	-	48262219	Medtr7g116920.igt	intergenic	1
chr7	-	40806640	Medtr7g101150.igt	intergenic	3
chr8	+	8574843	Medtr8g023640.igt	intergenic	1
chr8	+	8573581	Medtr8g023640.igt	intergenic	1
chr8	+	8538560	Medtr8g023550.igt	intergenic	1
chr8	+	8529779	Medtr8g023550.igt	intergenic	1
chr7	-	48263085	Medtr7g116920.igt	intergenic	1
chr7	-	48289728	Medtr7g116960.igt	intergenic	1
chr7	-	48289778	Medtr7g116960.igt	intergenic	5
chr8	+	8103363	Medtr8g022770.igt	intergenic	1
chr7	-	49092577	Medtr7g118300.igt	intergenic	4
chr8	+	1341055	Medtr8g007175.igt	intergenic	36
chr7	-	46322564	Medtr7g112630.igt	intergenic	1
chr8	+	5555957	Medtr8g016440.igt	intergenic	2
chr8	+	5555930	Medtr8g016440.igt	intergenic	1
chr8	+	5555462	Medtr8g016440.igt	intergenic	2
chr8	+	10425118	Medtr8g028060.igt	intergenic	13
chr7	-	42367012	Medtr7g104550.igt	intergenic	4
chr8	+	5415380	Medtr8g016170.igt	intergenic	1
chr8	+	2394560	Medtr8g009770.igt	intergenic	1
chr8	+	5394733	Medtr8g016120.igt	intergenic	1
chr7	-	46097942	Medtr7g112320.igt	intergenic	6
chr8	+	2196655	Medtr8g009470.igt	intergenic	1
chr8	+	2196628	Medtr8g009470.igt	intergenic	1
chr8	+	5775341	Medtr8g017160.igt	intergenic	1
chr8	+	1341210	Medtr8g007175.igt	intergenic	58
chr8	+	10357722	Medtr8g028005.igt	intergenic	1
chr7	-	43923128	Medtr7g107680.igt	intergenic	1
chr7	-	43922845	Medtr7g107680.igt	intergenic	2
chr7	-	43922760	Medtr7g107680.igt	intergenic	1
chr7	-	43922691	Medtr7g107680.igt	intergenic	2
chr8	+	1576440	Medtr8g007485.igt	intergenic	1
chr8	+	2093870	Medtr8g009265.igt	intergenic	3
chr8	+	5394684	Medtr8g016120.igt	intergenic	1
chr7	-	46254529	Medtr7g112490.igt	intergenic	1
chr7	-	43395606	Medtr7g106590.igt	intergenic	1
chr8	+	4628341	Medtr8g014580.igt	intergenic	2
chr8	+	4620819	Medtr8g014580.igt	intergenic	23
chr8	+	10511521	Medtr8g028160.igt	intergenic	122
chr8	+	10525159	Medtr8g028160.igt	intergenic	1
chr8	+	10578890	Medtr8g028225.igt	intergenic	1
chr8	+	4422406	Medtr8g014190.igt	intergenic	1
chr8	+	4422172	Medtr8g014190.igt	intergenic	1
chr7	-	46151438	Medtr7g112350.igt	intergenic	1
chr7	-	43395642	Medtr7g106590.igt	intergenic	2
chr7	-	43396000	Medtr7g106590.igt	intergenic	1
chr8	+	2586333	Medtr8g010130.igt	intergenic	1
chr7	-	46254487	Medtr7g112490.igt	intergenic	1
chr8	+	10507477	Medtr8g028160.igt	intergenic	4
chr8	+	2454251	Medtr8g009880.igt	intergenic	1
chr8	+	2454314	Medtr8g009880.igt	intergenic	1
chr8	+	10511384	Medtr8g028160.igt	intergenic	16
chr8	+	5121009	Medtr8g015590.igt	intergenic	1
chr7	-	42449559	Medtr7g104725.igt	intergenic	2
chr7	-	42449688	Medtr7g104725.igt	intergenic	1
chr8	+	2582097	Medtr8g010130.igt	intergenic	1
chr8	+	2454289	Medtr8g009880.igt	intergenic	1
chr7	-	41952401	Medtr7g103850.igt	intergenic	1
chr7	-	40237709	Medtr7g100090.igt	intergenic	10
chr8	+	37952	Medtr8g005060.igt	intergenic	1
chr7	-	40805831	Medtr7g101150.igt	intergenic	1
chr8	+	92568	Medtr8g005175.igt	intergenic	2
chr7	-	41952336	Medtr7g103850.igt	intergenic	4
chr7	-	41952238	Medtr7g103850.igt	intergenic	3
chr7	-	44405183	Medtr7g108775.igt	intergenic	1
chr8	+	6907351	Medtr8g019530.igt	intergenic	1
chr8	+	895621	Medtr8g006705.igt	intergenic	1
chr7	-	44272654	Medtr7g108870.igt	intergenic	1
chr8	+	10219776	Medtr8g027860.igt	intergenic	3
chr8	+	10219703	Medtr8g027860.igt	intergenic	11
chr7	-	40237743	Medtr7g100090.igt	intergenic	1
chr7	-	45013684	Medtr7g109870.igt	intergenic	9
chr8	+	771823	Medtr8g006635.igt	intergenic	4
chr7	-	49092608	Medtr7g118300.igt	intergenic	1
chr8	+	10425167	Medtr8g028060.igt	intergenic	1
chr8	+	1141133	Medtr8g006960.igt	intergenic	1
chr7	-	43991791	Medtr7g108180.igt	intergenic	1
chr8	+	6409228	Medtr8g018445.igt	intergenic	1
chr7	-	41980892	Medtr7g103850.igt	intergenic	1
chr7	-	49092703	Medtr7g118300.igt	intergenic	1
chr7	-	49092730	Medtr7g118300.igt	intergenic	1
chr7	-	41952368	Medtr7g103850.igt	intergenic	4
chr7	-	43991830	Medtr7g108180.igt	intergenic	1
chr8	+	34856219	Medtr8g097110.igt	intergenic	1
chr8	+	36622828	Medtr8g088380.igt	intergenic	1
chr8	+	12405244	Medtr8g432670.igt	intergenic	1
chr8	+	13025891	Medtr8g035680.igt	intergenic	1
chr8	+	35495810	Medtr8g085630.igt	intergenic	1
chr8	+	36851876	Medtr8g088640.igt	intergenic	2
chr8	+	37419831	Medtr8g089775.igt	intergenic	1
chr8	+	36852004	Medtr8g088640.igt	intergenic	1
chr8	+	12353591	Medtr8g432590.igt	intergenic	2
chr8	+	12288946	Medtr8g432490.igt	intergenic	1
chr8	+	12487642	Medtr8g032540.igt	intergenic	1
chr8	+	35670822	Medtr8g085960.igt	intergenic	3
chr8	+	35670790	Medtr8g085960.igt	intergenic	4
chr8	+	11370747	Medtr8g030670.igt	intergenic	74
chr8	+	34937147	Medtr8g080900.igt	intergenic	2
chr8	+	11706001	Medtr8g031250.igt	intergenic	1
chr8	+	37315484	Medtr8g089655.igt	intergenic	1
chr8	+	12405190	Medtr8g432670.igt	intergenic	1
chr8	+	37225915	Medtr8g089560.igt	intergenic	1
chr8	+	37225865	Medtr8g089560.igt	intergenic	7
chr8	+	12603111	Medtr8g032850.igt	intergenic	1
chr8	+	11123588	Medtr8g028795.igt	intergenic	1
chr8	+	37225786	Medtr8g089560.igt	intergenic	7
chr8	+	11370699	Medtr8g030670.igt	intergenic	10
chr8	+	34991690	Medtr8g080960.igt	intergenic	1
chr8	+	11370631	Medtr8g030670.igt	intergenic	3
chr8	+	35314553	Medtr8g085230.igt	intergenic	1
chr8	+	35311609	Medtr8g085230.igt	intergenic	1
chr8	+	35295831	Medtr8g085230.igt	intergenic	1
chr8	+	37225822	Medtr8g089560.igt	intergenic	3
chr8	+	36764789	Medtr8g088560.igt	intergenic	2
chr8	+	11666694	Medtr8g031170.igt	intergenic	1
chr8	+	11633790	Medtr8g031120.igt	intergenic	1
chr8	+	11370561	Medtr8g030670.igt	intergenic	3
chr8	+	36244265	Medtr8g487720.igt	intergenic	13
chr8	+	13270979	Medtr8g036030.igt	intergenic	3
chr8	+	29157526	Medtr8g069515.igt	intergenic	2
chr8	+	30784187	Medtr8g072790.igt	intergenic	4
chr8	+	19290047	Medtr8g051925.igt	intergenic	1
chr8	+	19289725	Medtr8g051925.igt	intergenic	1
chr8	+	19288562	Medtr8g051925.igt	intergenic	4
chr8	+	30898500	Medtr8g073110.igt	intergenic	2
chr8	+	30898563	Medtr8g073110.igt	intergenic	8
chr8	+	30959137	Medtr8g073160.igt	intergenic	5
chr8	+	30987748	Medtr8g073190.igt	intergenic	1
chr8	+	30644114	Medtr8g072450.igt	intergenic	1
chr8	+	30573434	Medtr8g072310.igt	intergenic	1
chr8	+	20518870	Medtr8g058965.igt	intergenic	1
chr8	+	29157980	Medtr8g069515.igt	intergenic	2
chr8	+	29158114	Medtr8g069515.igt	intergenic	1
chr8	+	21434150	Medtr8g461090.igt	intergenic	1
chr8	+	21416281	Medtr8g461090.igt	intergenic	1
chr8	+	21360061	Medtr8g461020.igt	intergenic	1
chr8	+	25154775	Medtr8g469260.igt	intergenic	1
chr8	+	30412116	Medtr8g072020.igt	intergenic	3
chr8	+	30412224	Medtr8g072020.igt	intergenic	5
chr8	+	18637033	Medtr8g447390.igt	intergenic	1
chr8	+	31464006	Medtr8g074380.igt	intergenic	1
chr8	+	17248117	Medtr8g445350.igt	intergenic	24
chr8	+	16923736	Medtr8g044150.igt	intergenic	1
chr8	+	16923695	Medtr8g044150.igt	intergenic	3
chr8	+	16923285	Medtr8g044150.igt	intergenic	1
chr8	+	32278173	Medtr8g076210.igt	intergenic	1
chr8	+	32282732	Medtr8g076210.igt	intergenic	1
chr8	+	16610381	Medtr8g042900.igt	intergenic	8
chr8	+	32325900	Medtr8g076300.igt	intergenic	11
chr8	+	32091875	Medtr8g075820.igt	intergenic	1
chr8	+	31966097	Medtr8g075600.igt	intergenic	17
chr8	+	31965764	Medtr8g075600.igt	intergenic	1
chr8	+	31556044	Medtr8g074600.igt	intergenic	1
chr8	+	31556685	Medtr8g074600.igt	intergenic	2
chr8	+	26808904	Medtr8g063880.igt	intergenic	1
chr8	+	31625163	Medtr8g074790.igt	intergenic	1
chr8	+	18336288	Medtr8g446850.igt	intergenic	4
chr8	+	31868036	Medtr8g075330.igt	intergenic	1
chr8	+	17825567	Medtr8g045480.igt	intergenic	1
chr8	+	25815646	Medtr8g470940.igt	intergenic	1
chr8	+	30412158	Medtr8g072020.igt	intergenic	3
chr8	+	28998228	Medtr8g069283.igt	intergenic	1
chr8	+	25154912	Medtr8g469260.igt	intergenic	2
chr8	+	24961788	Medtr8g468840.igt	intergenic	40
chr8	+	24961698	Medtr8g468840.igt	intergenic	10
chr8	+	24961630	Medtr8g468840.igt	intergenic	1
chr8	+	24858903	Medtr8g468500.igt	intergenic	1
chr8	+	24858792	Medtr8g468500.igt	intergenic	3
chr8	+	26684704	Medtr8g063660.igt	intergenic	2
chr8	+	26732399	Medtr8g063770.igt	intergenic	1
chr8	+	24534237	Medtr8g467800.igt	intergenic	1
chr8	+	26190403	Medtr8g062650.igt	intergenic	1
chr8	+	26190341	Medtr8g062650.igt	intergenic	1
chr8	+	26190263	Medtr8g062650.igt	intergenic	2
chr8	+	25155056	Medtr8g469260.igt	intergenic	1
chr8	+	25445306	Medtr8g469750.igt	intergenic	1
chr8	+	25816047	Medtr8g470940.igt	intergenic	4
chr8	+	25941466	Medtr8g062110.igt	intergenic	2
chr8	+	25941534	Medtr8g062110.igt	intergenic	1
chr8	+	26163411	Medtr8g062550.igt	intergenic	1
chr8	+	26163469	Medtr8g062550.igt	intergenic	1
chr8	+	26190044	Medtr8g062650.igt	intergenic	7
chr8	+	26808725	Medtr8g063880.igt	intergenic	1
chr8	+	26808834	Medtr8g063880.igt	intergenic	3
chr8	+	23957243	Medtr8g466960.igt	intergenic	3
chr8	+	23728387	Medtr8g466470.igt	intergenic	1
chr8	+	23517671	Medtr8g465890.igt	intergenic	3
chr8	+	27872722	Medtr8g066920.igt	intergenic	1
chr8	+	27938517	Medtr8g067310.igt	intergenic	1
chr8	+	23089396	Medtr8g464900.igt	intergenic	1
chr8	+	23089252	Medtr8g464900.igt	intergenic	1
chr8	+	22755905	Medtr8g464390.igt	intergenic	11
chr8	+	27508201	Medtr8g066225.igt	intergenic	1
chr8	+	23957281	Medtr8g466960.igt	intergenic	1
chr8	+	24015180	Medtr8g467050.igt	intergenic	3
chr8	+	26808872	Medtr8g063880.igt	intergenic	15
chr8	+	26808946	Medtr8g063880.igt	intergenic	2
chr8	+	26809110	Medtr8g063880.igt	intergenic	1
chr8	+	24534204	Medtr8g467800.igt	intergenic	1
chr8	+	27066133	Medtr8g064470.igt	intergenic	1
chr8	+	27067824	Medtr8g064470.igt	intergenic	1
chr8	+	24015330	Medtr8g467050.igt	intergenic	1
chr8	+	24015227	Medtr8g467050.igt	intergenic	17
chr8	+	22755873	Medtr8g464390.igt	intergenic	1
chr8	+	33625174	Medtr8g078840.igt	intergenic	1
chr8	+	14846214	Medtr8g039910.igt	intergenic	2
chr8	+	33943959	Medtr8g079355.igt	intergenic	4
chr8	+	33944127	Medtr8g079355.igt	intergenic	43
chr8	+	33944263	Medtr8g079355.igt	intergenic	2
chr8	+	33944289	Medtr8g079355.igt	intergenic	1
chr8	+	33944350	Medtr8g079355.igt	intergenic	2
chr8	+	33944428	Medtr8g079355.igt	intergenic	8
chr8	+	33944462	Medtr8g079355.igt	intergenic	1
chr8	+	33936499	Medtr8g079335.igt	intergenic	1
chr8	+	33936108	Medtr8g079335.igt	intergenic	3
chr8	+	33757088	Medtr8g079100.igt	intergenic	2
chr8	+	33934949	Medtr8g079335.igt	intergenic	9
chr8	+	14846336	Medtr8g039910.igt	intergenic	1
chr8	+	33934880	Medtr8g079335.igt	intergenic	51
chr8	+	34404543	Medtr8g080090.igt	intergenic	2
chr8	+	33935089	Medtr8g079335.igt	intergenic	1
chr8	+	33935146	Medtr8g079335.igt	intergenic	1
chr8	+	33935990	Medtr8g079335.igt	intergenic	4
chr8	+	33944500	Medtr8g079355.igt	intergenic	1
chr8	+	33946300	Medtr8g079355.igt	intergenic	1
chr8	+	33946403	Medtr8g079355.igt	intergenic	1
chr8	+	34417777	Medtr8g080120.igt	intergenic	1
chr8	+	34425980	Medtr8g080120.igt	intergenic	1
chr8	+	34452426	Medtr8g080190.igt	intergenic	67
chr8	+	34452885	Medtr8g080190.igt	intergenic	1
chr8	+	34454284	Medtr8g080190.igt	intergenic	3
chr8	+	34454353	Medtr8g080190.igt	intergenic	1
chr8	+	34467332	Medtr8g080190.igt	intergenic	1
chr8	+	34604440	Medtr8g080430.igt	intergenic	1
chr8	+	34404411	Medtr8g080090.igt	intergenic	2
chr8	+	34404322	Medtr8g080090.igt	intergenic	1
chr8	+	34670663	Medtr8g080570.igt	intergenic	1
chr8	+	34034113	Medtr8g079465.igt	intergenic	1
chr8	+	18375033	Medtr8g446910.igt	intergenic	1
chr8	+	14301108	Medtr8g038570.igt	intergenic	1
chr8	+	14252355	Medtr8g038400.igt	intergenic	1
chr8	+	14046306	Medtr8g037880.igt	intergenic	2
chr8	+	34309496	Medtr8g079900.igt	intergenic	1
chr8	+	13975490	Medtr8g037355.igt	intergenic	1
chr8	+	13352713	Medtr8g036160.igt	intergenic	1
chr8	+	15060978	Medtr8g040430.igt	intergenic	1
chr8	+	15096117	Medtr8g040540.igt	intergenic	7
chr8	+	15095987	Medtr8g040540.igt	intergenic	107
chr8	+	32774574	Medtr8g077130.igt	intergenic	1
chr8	+	15986479	Medtr8g442330.igt	intergenic	1
chr8	+	15594756	Medtr8g041410.igt	intergenic	1
chr8	+	33391255	Medtr8g078350.igt	intergenic	2
chr8	+	32867874	Medtr8g077420.igt	intergenic	1
chr8	+	33624870	Medtr8g078840.igt	intergenic	2
chr8	+	33419237	Medtr8g078390.igt	intergenic	1
chr8	+	32867900	Medtr8g077420.igt	intergenic	4
chr8	+	32900037	Medtr8g077360.igt	intergenic	1
chr8	+	33624918	Medtr8g078840.igt	intergenic	1
chr8	+	33189106	Medtr8g077915.igt	intergenic	7
chr8	+	33625109	Medtr8g078840.igt	intergenic	3
chr8	+	33625074	Medtr8g078840.igt	intergenic	2
chr8	+	16610303	Medtr8g042900.igt	intergenic	8
chr8	+	33521053	Medtr8g078730.igt	intergenic	1
chr8	+	15096214	Medtr8g040540.igt	intergenic	836
scaffold0091	-	43437	NULL	intergenic	15
scaffold0091	-	43533	NULL	intergenic	6
scaffold0091	-	43582	NULL	intergenic	1
scaffold0047	-	77263	NULL	intergenic	1
chr3	-	42360275	Medtr3g092720.igt	intergenic	1
chr3	-	34417421	Medtr3g076570.igt	intergenic	2
chr3	-	42116647	Medtr3g092230.igt	intergenic	1
chr3	-	42040288	Medtr3g092100.igt	intergenic	2
chr3	-	33062608	Medtr3g073330.igt	intergenic	1
chr3	-	34417393	Medtr3g076570.igt	intergenic	1
chr3	-	34611671	Medtr3g077090.igt	intergenic	1
chr3	-	33821138	Medtr3g074920.igt	intergenic	1
chr3	-	42115999	Medtr3g092230.igt	intergenic	2
chr3	-	42116552	Medtr3g092230.igt	intergenic	6
chr3	-	42116757	Medtr3g092230.igt	intergenic	17
chr3	-	34027646	Medtr3g088850.igt	intergenic	2
chr3	-	34027621	Medtr3g088850.igt	intergenic	1
chr3	-	42115973	Medtr3g092230.igt	intergenic	1
chr3	-	42075529	Medtr3g092140.igt	intergenic	2
chr3	-	34027182	Medtr3g088850.igt	intergenic	3
chr3	-	34065226	Medtr3g075050.igt	intergenic	1
chr3	-	35702207	Medtr3g479460.igt	intergenic	1
chr3	-	42173705	Medtr3g092320.igt	intergenic	1
chr3	-	33828565	Medtr3g074920.igt	intergenic	1
chr3	-	42229535	Medtr3g092470.igt	intergenic	1
chr3	-	33819362	Medtr3g074920.igt	intergenic	1
chr3	-	33762887	Medtr3g074730.igt	intergenic	1
chr3	-	42113463	Medtr3g092230.igt	intergenic	3
chr3	-	33610636	Medtr3g074420.igt	intergenic	2
chr3	-	42115905	Medtr3g092230.igt	intergenic	1
chr3	-	42428718	Medtr3g092810.igt	intergenic	1
chr3	-	26635345	Medtr3g031730.igt	intergenic	1
chr3	-	28836210	Medtr3g064115.igt	intergenic	1
chr3	-	28959605	Medtr3g064410.igt	intergenic	1
chr3	-	29068587	Medtr3g064540.igt	intergenic	1
chr3	-	28008372	Medtr3g062150.igt	intergenic	2
chr3	-	29535514	Medtr3g065490.igt	intergenic	1
chr3	-	29797067	Medtr3g065980.igt	intergenic	3
chr3	-	30330505	Medtr3g067705.igt	intergenic	1
chr3	-	30835765	Medtr3g068215.igt	intergenic	1
chr3	-	30907059	Medtr3g069080.igt	intergenic	1
chr3	-	30907146	Medtr3g069080.igt	intergenic	1
chr3	-	28596190	Medtr3g063220.igt	intergenic	9
chr3	-	43576815	Medtr3g095410.igt	intergenic	1
chr3	-	26637232	Medtr3g031730.igt	intergenic	5
chr3	-	26670379	Medtr3g031640.igt	intergenic	1
chr3	-	26800914	Medtr3g031370.igt	intergenic	6
chr3	-	26800963	Medtr3g031370.igt	intergenic	279
chr3	-	27430122	Medtr3g466710.igt	intergenic	1
chr3	-	43821435	Medtr3g095920.igt	intergenic	1
chr3	-	28197525	Medtr3g062450.igt	intergenic	1
chr3	-	28293869	Medtr3g062610.igt	intergenic	1
chr3	-	28293913	Medtr3g062610.igt	intergenic	1
chr3	-	28293940	Medtr3g062610.igt	intergenic	5
chr3	-	30985978	Medtr3g069210.igt	intergenic	1
chr3	-	43069972	Medtr3g094250.igt	intergenic	1
chr3	-	31872476	Medtr3g070980.igt	intergenic	2
chr3	-	31872507	Medtr3g070980.igt	intergenic	5
chr3	-	31872603	Medtr3g070980.igt	intergenic	1
chr3	-	32013771	Medtr3g071420.igt	intergenic	2
chr3	-	32322679	Medtr3g071980.igt	intergenic	7
chr3	-	43031419	Medtr3g094190.igt	intergenic	1
chr3	-	32468263	Medtr3te072320.igt	intergenic	1
chr3	-	32553782	Medtr3g072460.igt	intergenic	1
chr3	-	32560474	Medtr3g072460.igt	intergenic	2
chr3	-	32882228	Medtr3g073060.igt	intergenic	1
chr3	-	42763173	Medtr3g093620.igt	intergenic	1
chr3	-	31860142	Medtr3g070980.igt	intergenic	2
chr3	-	31144707	Medtr3g069690.igt	intergenic	1
chr3	-	31384538	Medtr3g070090.igt	intergenic	1
chr3	-	31390014	Medtr3g070120.igt	intergenic	1
chr3	-	31390063	Medtr3g070120.igt	intergenic	1
chr3	-	42974219	Medtr3g094070.igt	intergenic	1
chr3	-	31520793	Medtr3g070315.igt	intergenic	1
chr3	-	42923825	Medtr3g093970.igt	intergenic	3
chr3	-	31742632	Medtr3g070800.igt	intergenic	1
chr3	-	43292223	Medtr3g094885.igt	intergenic	1
chr3	-	42808575	Medtr3g093700.igt	intergenic	1
chr3	-	32912422	Medtr3g073110.igt	intergenic	1
chr3	-	41145379	Medtr3g090655.igt	intergenic	1
chr3	-	38318157	Medtr3g084870.igt	intergenic	1
chr3	-	37129954	Medtr3g082250.igt	intergenic	1
chr3	-	40635433	Medtr3g088815.igt	intergenic	8
chr3	-	37070367	Medtr3g082160.igt	intergenic	21
chr3	-	37047180	Medtr3g082130.igt	intergenic	1
chr3	-	37047122	Medtr3g082130.igt	intergenic	2
chr3	-	40635370	Medtr3g088815.igt	intergenic	16
chr3	-	40635325	Medtr3g088815.igt	intergenic	1
chr3	-	40635285	Medtr3g088815.igt	intergenic	1
chr3	-	36904198	Medtr3g081510.igt	intergenic	1
chr3	-	36723818	Medtr3g081100.igt	intergenic	6
chr3	-	36721587	Medtr3g081100.igt	intergenic	1
chr3	-	41569692	Medtr3g091400.igt	intergenic	1
chr3	-	36720663	Medtr3g081100.igt	intergenic	2
chr3	-	40001625	Medtr3g088230.igt	intergenic	2
chr3	-	36451405	Medtr3g080555.igt	intergenic	2
chr3	-	40045679	Medtr3g088590.igt	intergenic	1
chr3	-	37618620	Medtr3g083390.igt	intergenic	1
chr3	-	39766074	Medtr3g087780.igt	intergenic	1
chr3	-	37701081	Medtr3g083550.igt	intergenic	1
chr3	-	38730179	Medtr3g085650.igt	intergenic	1
chr3	-	40181985	Medtr3g088425.igt	intergenic	1
chr3	-	39400753	Medtr3g086960.igt	intergenic	1
chr3	-	40774979	Medtr3g089075.igt	intergenic	5
chr3	-	38546178	Medtr3g085310.igt	intergenic	1
chr3	-	38403496	Medtr3g085000.igt	intergenic	1
chr3	-	38328944	Medtr3g084870.igt	intergenic	1
chr3	-	41021253	Medtr3g090550.igt	intergenic	2
chr3	-	39475389	Medtr3g087070.igt	intergenic	1
chr3	-	39475690	Medtr3g087070.igt	intergenic	2
chr3	-	39503721	Medtr3g087160.igt	intergenic	1
chr3	-	39588383	Medtr3g087350.igt	intergenic	53
chr3	-	38077202	Medtr3g084350.igt	intergenic	33
chr3	-	38077083	Medtr3g084350.igt	intergenic	1
chr3	-	40775067	Medtr3g089075.igt	intergenic	10
chr3	-	40775016	Medtr3g089075.igt	intergenic	1
chr3	-	40693282	Medtr3g088965.igt	intergenic	3
chr3	-	40181665	Medtr3g088425.igt	intergenic	1
chr3	-	35505257	Medtr3g078750.igt	intergenic	1
chr3	-	34909197	Medtr3g077670.igt	intergenic	1
chr3	-	34888801	Medtr3g077630.igt	intergenic	1
chr3	-	34962322	Medtr3g077750.igt	intergenic	1
chr3	-	35573625	Medtr3g078830.igt	intergenic	1
chr3	-	41952284	Medtr3g091940.igt	intergenic	1
chr3	-	34962354	Medtr3g077750.igt	intergenic	1
chr3	-	35497090	Medtr3g078750.igt	intergenic	1
chr3	-	34910029	Medtr3g077670.igt	intergenic	1
chr3	-	35421556	Medtr3g078627.igt	intergenic	1
chr3	-	40181957	Medtr3g088425.igt	intergenic	20
chr3	-	35388303	Medtr3g078580.igt	intergenic	1
chr3	-	34786549	Medtr3g077460.igt	intergenic	1
chr3	-	35254027	Medtr3g078310.igt	intergenic	1
chr3	-	35337093	Medtr3g078440.igt	intergenic	1
chr3	-	35330863	Medtr3g078440.igt	intergenic	1
chr3	-	35330896	Medtr3g078440.igt	intergenic	5
chr3	-	35573716	Medtr3g078830.igt	intergenic	1
chr3	-	35673445	Medtr3g079330.igt	intergenic	6
chr3	-	40181750	Medtr3g088425.igt	intergenic	1
chr3	-	36283930	Medtr3g080230.igt	intergenic	5
chr3	-	40181830	Medtr3g088425.igt	intergenic	9
chr3	-	36041250	Medtr3g079850.igt	intergenic	129
chr3	-	36037358	Medtr3g079820.igt	intergenic	2
chr3	-	36037305	Medtr3g079820.igt	intergenic	26
chr3	-	41952197	Medtr3g091940.igt	intergenic	5
chr3	-	35944944	Medtr3g079680.igt	intergenic	5
chr3	-	40269403	Medtr3g088575.igt	intergenic	1
[truncated: 3,568 more rows]

## Sheet: antisense PAC
case	chromosome	strand	PAT#	sense gene	antisense gene	PAT#
gene_1	chr1	-	45452043	Medtr1g101120	Medtr1g101130	8
gene_1	chr1	+	36831676	Medtr1g082760	Medtr1g082750	3
gene_1	chr1	+	36831791	Medtr1g082760	Medtr1g082750	67
gene_1	chr1	-	45410299	Medtr1g101030	Medtr1g101040	68
gene_1	chr1	+	37367771	Medtr1g083900	Medtr1g083890	1
gene_1	chr1	+	37367829	Medtr1g083900	Medtr1g083890	2
gene_1	chr1	-	45245251	Medtr1g100385	Medtr1g100395	2
gene_1	chr1	-	45245312	Medtr1g100385	Medtr1g100395	14
gene_1	chr1	-	5938074	Medtr1g019610	Medtr1g019620	5
gene_1	chr1	-	5887146	Medtr1g019480	Medtr1g019490	1
gene_1	chr1	-	5777537	Medtr1g019270	Medtr1g019280	1
gene_1	chr1	+	36831635	Medtr1g082760	Medtr1g082750	16
gene_1	chr1	+	36621800	Medtr1g082370	Medtr1g082360	1
gene_1	chr1	-	45410504	Medtr1g101030	Medtr1g101040	1
gene_1	chr1	-	45410368	Medtr1g101030	Medtr1g101040	1
gene_1	chr1	+	36148003	Medtr1g081240	Medtr1g081230	12
gene_1	chr1	+	36148037	Medtr1g081240	Medtr1g081230	2
gene_1	chr1	+	36252308	Medtr1g081560	Medtr1g081550	1
gene_1	chr1	+	36310289	Medtr1g081665	Medtr1g081660	21
gene_1	chr1	+	36310346	Medtr1g081665	Medtr1g081660	1
gene_1	chr1	+	36310372	Medtr1g081665	Medtr1g081660	1
gene_1	chr1	+	36310427	Medtr1g081665	Medtr1g081660	13
gene_1	chr1	-	5938122	Medtr1g019610	Medtr1g019620	1
gene_1	chr1	-	5777578	Medtr1g019270	Medtr1g019280	137
gene_1	chr1	-	5399216	Medtr1g018600	Medtr1g018610	2
gene_1	chr1	+	37757319	Medtr1g484830	Medtr1g084820	8
gene_1	chr1	+	39537867	Medtr1g088430	Medtr1g088420	2
gene_1	chr1	+	39537950	Medtr1g088430	Medtr1g088420	2
gene_1	chr1	+	39537989	Medtr1g088430	Medtr1g088420	1
gene_1	chr1	+	39776288	Medtr1g088855	Medtr1g088850	2
gene_1	chr1	-	36622039	Medtr1g082360	Medtr1g082370	9
gene_1	chr1	-	44102214	Medtr1g097840	Medtr1g097850	1
gene_1	chr1	-	36640108	Medtr1g082410	Medtr1g082420	15
gene_1	chr1	+	40324674	Medtr1g090060	Medtr1g090050	1
gene_1	chr1	+	40324631	Medtr1g090060	Medtr1g090050	1
gene_1	chr1	+	40444350	Medtr1g090290	Medtr1g090280	2
gene_1	chr1	-	4556963	Medtr1g016910	Medtr1g016920	2
gene_1	chr1	-	36310559	Medtr1g081660	Medtr1g081665	1
gene_1	chr1	-	36147996	Medtr1g081230	Medtr1g081240	1
gene_1	chr1	-	5255612	Medtr1g018130	Medtr1g018350	4
gene_1	chr1	+	38222739	Medtr1g085570	Medtr1g085560	4
gene_1	chr1	+	38222689	Medtr1g085570	Medtr1g085560	5
gene_1	chr1	-	4936224	Medtr1g017520	Medtr1g017530	1
gene_1	chr1	-	36170498	Medtr1g081270	Medtr1g081280	1
gene_1	chr1	+	38640062	Medtr1g086350	Medtr1g086340	1
gene_1	chr1	+	38640134	Medtr1g086350	Medtr1g086340	5
gene_1	chr1	+	38640179	Medtr1g086350	Medtr1g086340	1
gene_1	chr1	+	38640258	Medtr1g086350	Medtr1g086340	110
gene_1	chr1	-	3765253	Medtr1g015290	Medtr1g015300	1
gene_1	chr1	+	29010201	Medtr1g067330	Medtr1g067320	1
gene_1	chr1	+	30866698	Medtr1g070185	Medtr1g070180	1
gene_1	chr1	+	31302140	Medtr1g070500	Medtr1g070495	3
gene_1	chr1	+	31302205	Medtr1g070500	Medtr1g070495	375
gene_1	chr1	+	31302284	Medtr1g070500	Medtr1g070495	3
gene_1	chr1	+	31302326	Medtr1g070500	Medtr1g070495	3
gene_1	chr1	-	48061503	Medtr1g106920	Medtr1g106910	1
gene_1	chr1	+	31751380	Medtr1g071540	Medtr1g071530	2
gene_1	chr1	-	35665593	Medtr1g080310	Medtr1g080320	1
gene_1	chr1	-	47415773	Medtr1g105410	Medtr1g105305	4
gene_1	chr1	-	7348821	Medtr1g023120	Medtr1g023125	1
gene_1	chr1	+	30866827	Medtr1g070185	Medtr1g070180	9
gene_1	chr1	-	35580057	Medtr1g080110	Medtr1g080120	1
gene_1	chr1	-	48878906	Medtr1g107545	Medtr1g107550	1
gene_1	chr1	-	8023632	Medtr1g025180	Medtr1g025190	13
gene_1	chr1	+	29088804	Medtr1g067460	Medtr1g067450	3
gene_1	chr1	-	8023792	Medtr1g025180	Medtr1g025190	4029
gene_1	chr1	-	7622063	Medtr1g023690	Medtr1g023700	1
gene_1	chr1	-	7622115	Medtr1g023690	Medtr1g023700	2
gene_1	chr1	-	34788707	Medtr1g077840	Medtr1g077850	26
gene_1	chr1	-	34788402	Medtr1g077840	Medtr1g077850	2
gene_1	chr1	-	34961601	Medtr1g078100	Medtr1g078110	1
gene_1	chr1	-	35580016	Medtr1g080110	Medtr1g080120	1
gene_1	chr1	-	7348855	Medtr1g023120	Medtr1g023125	1
gene_1	chr1	-	46403441	Medtr1g102670	Medtr1g102680	9
gene_1	chr1	-	7257310	Medtr1g022950	Medtr1g022960	449
gene_1	chr1	-	45802225	Medtr1g101390	Medtr1g101400	1
gene_1	chr1	-	40325114	Medtr1g090050	Medtr1g090060	6
gene_1	chr1	+	34788498	Medtr1g077850	Medtr1g077840	1
gene_1	chr1	+	34788466	Medtr1g077850	Medtr1g077840	7
gene_1	chr1	+	34788429	Medtr1g077850	Medtr1g077840	22
gene_1	chr1	+	34788328	Medtr1g077850	Medtr1g077840	5
gene_1	chr1	-	45604126	Medtr1g100663	Medtr1g100667	1
gene_1	chr1	-	45604073	Medtr1g100663	Medtr1g100667	67
gene_1	chr1	-	45603971	Medtr1g100663	Medtr1g100667	15
gene_1	chr1	+	35665200	Medtr1g080320	Medtr1g080310	10
gene_1	chr1	-	35665427	Medtr1g080310	Medtr1g080320	4
gene_1	chr1	-	6760192	Medtr1g022010	Medtr1g022015	11
gene_1	chr1	-	6989521	Medtr1g022260	Medtr1g022265	7
gene_1	chr1	-	6989554	Medtr1g022260	Medtr1g022265	3
gene_1	chr1	-	6989614	Medtr1g022260	Medtr1g022265	7
gene_1	chr1	-	35665530	Medtr1g080310	Medtr1g080320	1
gene_1	chr1	-	6759996	Medtr1g022010	Medtr1g022015	1
gene_1	chr1	-	6760034	Medtr1g022010	Medtr1g022015	1
gene_1	chr1	+	33520766	Medtr1g075650	Medtr1g075640	4
gene_1	chr1	-	6760120	Medtr1g022010	Medtr1g022015	31
gene_1	chr1	-	45802039	Medtr1g101390	Medtr1g101400	1
gene_1	chr1	-	45802174	Medtr1g101390	Medtr1g101400	49
gene_1	chr1	+	35665235	Medtr1g080320	Medtr1g080310	1
gene_1	chr1	+	47415708	Medtr1g105305	Medtr1g105410	3
gene_1	chr1	-	40444258	Medtr1g090280	Medtr1g090290	8
gene_1	chr1	+	48619554	Medtr1g107320	Medtr1g107315	1
gene_1	chr1	-	40444296	Medtr1g090280	Medtr1g090290	57
gene_1	chr1	-	40444350	Medtr1g090280	Medtr1g090290	11
gene_1	chr1	-	40444396	Medtr1g090280	Medtr1g090290	59
gene_1	chr1	-	40324986	Medtr1g090050	Medtr1g090060	4
gene_1	chr2	+	4548668	Medtr2g015390	Medtr2g015380	1
gene_1	chr1	-	39538393	Medtr1g088420	Medtr1g088430	4
gene_1	chr1	-	40325143	Medtr1g090050	Medtr1g090060	6
gene_1	chr1	-	39538441	Medtr1g088420	Medtr1g088430	1
gene_1	chr1	+	48459040	Medtr1g107055	Medtr1g107045	1
gene_1	chr1	+	48458984	Medtr1g107055	Medtr1g107045	12
gene_1	chr1	+	47415662	Medtr1g105305	Medtr1g105410	4
gene_1	chr1	-	38640325	Medtr1g086340	Medtr1g086350	9680
gene_1	chr1	-	38640226	Medtr1g086340	Medtr1g086350	37
gene_1	chr1	+	47964966	Medtr1g106035	Medtr1g106030	1
gene_1	chr1	+	47964819	Medtr1g106035	Medtr1g106030	3
gene_1	chr1	+	48030770	Medtr1g106100	Medtr1g106095	3
gene_1	chr1	+	48030821	Medtr1g106100	Medtr1g106095	8
gene_1	chr1	+	48030872	Medtr1g106100	Medtr1g106095	2
gene_1	chr1	+	48031037	Medtr1g106100	Medtr1g106095	1
gene_1	chr1	-	38725698	Medtr1g086540	Medtr1g086550	8
gene_1	chr1	+	49027758	Medtr1g108470	Medtr1g108460	1
gene_1	chr1	+	49027787	Medtr1g108470	Medtr1g108460	1
gene_1	chr1	-	39538533	Medtr1g088420	Medtr1g088430	1
gene_1	chr1	-	39591113	Medtr1g088535	Medtr1g088540	4
gene_1	chr1	-	39591045	Medtr1g088535	Medtr1g088540	10
gene_1	chr1	-	39538593	Medtr1g088420	Medtr1g088430	1
gene_1	chr1	+	51260098	Medtr1g112990	Medtr1g112980	1
gene_1	chr1	+	51260018	Medtr1g112990	Medtr1g112980	1
gene_1	chr1	-	39563702	Medtr1g088470	Medtr1g088480	1
gene_1	chr1	+	51908963	Medtr1g115225	Medtr1g115220	3
gene_1	chr1	-	39563583	Medtr1g088470	Medtr1g088480	723
gene_1	chr1	+	52318819	Medtr1g115825	Medtr1g115820	14713
gene_1	chr1	+	52199371	Medtr1g115510	Medtr1g115505	1
gene_1	chr1	-	39680319	Medtr1g088700	Medtr1g088710	7
gene_1	chr1	-	39680282	Medtr1g088700	Medtr1g088710	4
gene_1	chr1	+	52559655	Medtr1g116280	Medtr1g116270	2
gene_1	chr1	+	52559754	Medtr1g116280	Medtr1g116270	9
gene_1	chr1	+	49734754	Medtr1te110290	Medtr1g110280	1
gene_1	chr1	+	49734822	Medtr1te110290	Medtr1g110280	1
gene_1	chr1	+	49808249	Medtr1g110380	Medtr1g110370	1
gene_1	chr1	+	49808402	Medtr1g110380	Medtr1g110370	1
gene_1	chr1	+	49864073	Medtr1g110500	Medtr1g110490	1
gene_1	chr1	+	49863904	Medtr1g110500	Medtr1g110490	1
gene_1	chr1	+	52559825	Medtr1g116280	Medtr1g116270	1
gene_1	chr1	-	39680240	Medtr1g088700	Medtr1g088710	2
gene_1	chr1	+	52199317	Medtr1g115510	Medtr1g115505	22
gene_1	chr1	-	3765319	Medtr1g015290	Medtr1g015300	2
gene_1	chr1	-	37367826	Medtr1g083890	Medtr1g083900	2
gene_1	chr1	-	37746397	Medtr1g084780	Medtr1g084790	1
gene_1	chr1	-	42979055	Medtr1g095550	Medtr1g095560	5
gene_1	chr1	-	42978959	Medtr1g095550	Medtr1g095560	18
gene_1	chr1	-	42978905	Medtr1g095550	Medtr1g095560	16
gene_1	chr1	-	42961809	Medtr1g095500	Medtr1g095510	2
gene_1	chr1	+	44102173	Medtr1g097850	Medtr1g097840	44
gene_1	chr1	-	3244943	Medtr1g013800	Medtr1g013790	1
gene_1	chr1	-	3053939	Medtr1g014250	Medtr1g014240	3
gene_1	chr1	-	3053868	Medtr1g014250	Medtr1g014240	1
gene_1	chr1	-	37367796	Medtr1g083890	Medtr1g083900	4
gene_1	chr1	-	11042038	Medtr1g031580	Medtr1g031590	1
gene_1	chr1	+	41010531	Medtr1g090917	Medtr1g090913	4
gene_1	chr1	-	44102240	Medtr1g097840	Medtr1g097850	1
gene_1	chr1	+	41108872	Medtr1g090990	Medtr1g090987	1
gene_1	chr1	-	44102265	Medtr1g097840	Medtr1g097850	6
gene_1	chr1	-	44102319	Medtr1g097840	Medtr1g097850	10
gene_1	chr1	-	44102397	Medtr1g097840	Medtr1g097850	20
gene_1	chr1	-	43130629	Medtr1g095820	Medtr1g095830	954
gene_1	chr1	-	43130545	Medtr1g095820	Medtr1g095830	7
gene_1	chr1	-	43130390	Medtr1g095820	Medtr1g095830	1
gene_1	chr1	+	52199278	Medtr1g115510	Medtr1g115505	2
gene_1	chr1	-	2725041	Medtr1g012910	Medtr1g012920	37
gene_1	chr1	-	2724851	Medtr1g012910	Medtr1g012920	1
gene_1	chr1	+	44849787	Medtr1g099360	Medtr1g099350	1
gene_1	chr1	-	41010780	Medtr1g090913	Medtr1g090917	5
gene_1	chr1	+	46647614	Medtr1g103110	Medtr1g103100	4
gene_1	chr1	+	46647690	Medtr1g103110	Medtr1g103100	1
gene_1	chr1	+	46647731	Medtr1g103110	Medtr1g103100	21
gene_1	chr1	-	41010750	Medtr1g090913	Medtr1g090917	1
gene_1	chr1	-	38590990	Medtr1g086220	Medtr1g086230	1
gene_1	chr1	-	41010586	Medtr1g090913	Medtr1g090917	1
gene_1	chr1	-	38591053	Medtr1g086220	Medtr1g086230	1
gene_1	chr1	-	38640535	Medtr1g086340	Medtr1g086350	78
gene_1	chr1	+	47415800	Medtr1g105305	Medtr1g105410	2
gene_1	chr1	-	38478559	Medtr1g085990	Medtr1g086000	2
gene_1	chr1	+	46133659	Medtr1g102140	Medtr1g102130	19
gene_1	chr1	-	37757418	Medtr1g084820	Medtr1g484830	2
gene_1	chr1	+	45410334	Medtr1g101040	Medtr1g101030	1
gene_1	chr1	+	45410237	Medtr1g101040	Medtr1g101030	6
gene_1	chr1	+	45593299	Medtr1g100653	Medtr1g100647	9
gene_1	chr1	+	45593340	Medtr1g100653	Medtr1g100647	5
gene_1	chr1	+	45593500	Medtr1g100653	Medtr1g100647	1
gene_1	chr1	+	45801837	Medtr1g101400	Medtr1g101390	21
gene_1	chr1	+	45801927	Medtr1g101400	Medtr1g101390	7
gene_1	chr1	-	37757723	Medtr1g084820	Medtr1g484830	1
gene_1	chr1	+	46133782	Medtr1g102140	Medtr1g102130	4
gene_1	chr1	+	47415742	Medtr1g105305	Medtr1g105410	2
gene_1	chr1	+	6934587	Medtr1g022190	Medtr1g022185	1
gene_1	chr1	+	7622005	Medtr1g023700	Medtr1g023690	1
gene_1	chr1	+	7661505	Medtr1g023770	Medtr1g023760	3
gene_1	chr1	+	7661590	Medtr1g023770	Medtr1g023760	2
gene_1	chr2	+	1362542	Medtr2te008230	Medtr2g008220	3
gene_1	chr1	+	8023750	Medtr1g025190	Medtr1g025180	7
gene_1	chr1	+	8023849	Medtr1g025190	Medtr1g025180	2
gene_1	chr2	+	1362644	Medtr2te008230	Medtr2g008220	1
gene_1	chr1	+	8290678	Medtr1g025790	Medtr1g025780	2
gene_1	chr2	+	1362691	Medtr2te008230	Medtr2g008220	13
gene_1	chr1	+	7348794	Medtr1g023125	Medtr1g023120	1
gene_1	chr1	+	7348819	Medtr1g023125	Medtr1g023120	1
gene_1	chr1	-	19632893	Medtr1g050720	Medtr1g050730	2
gene_1	chr1	+	7142332	Medtr1g022420	Medtr1g022415	4
gene_1	chr1	+	7257227	Medtr1g022960	Medtr1g022950	3
gene_1	chr1	+	7257121	Medtr1g022960	Medtr1g022950	1
gene_1	chr1	+	7257012	Medtr1g022960	Medtr1g022950	1
gene_1	chr1	+	7256981	Medtr1g022960	Medtr1g022950	2
gene_1	chr1	-	19632928	Medtr1g050720	Medtr1g050730	2
gene_1	chr2	+	1554229	Medtr2g008620	Medtr2g008610	9296
gene_1	chr1	+	7348860	Medtr1g023125	Medtr1g023120	4
gene_1	chr1	+	9544618	Medtr1g028370	Medtr1g028360	1
gene_1	chr1	-	27661422	Medtr1g062970	Medtr1g062980	1
gene_1	chr1	+	11041732	Medtr1g031590	Medtr1g031580	1
gene_1	chr1	+	11041657	Medtr1g031590	Medtr1g031580	2
gene_1	chr2	+	1106201	Medtr2g007750	Medtr2g007740	1109
gene_1	chr1	-	16396068	Medtr1g043690	Medtr1g043700	3
gene_1	chr1	-	15780472	Medtr1g042310	Medtr1g042300	2243
gene_1	chr1	-	15637341	Medtr1g041685	Medtr1g041695	1
gene_1	chr2	+	456753	Medtr2g006110	Medtr2g006100	1
gene_1	chr1	-	15637373	Medtr1g041685	Medtr1g041695	1
gene_1	chr1	-	15637418	Medtr1g041685	Medtr1g041695	37
gene_1	chr1	+	11041833	Medtr1g031590	Medtr1g031580	178
gene_1	chr1	+	11041865	Medtr1g031590	Medtr1g031580	5
gene_1	chr1	+	6934438	Medtr1g022190	Medtr1g022185	1
gene_1	chr1	+	10127624	Medtr1g029480	Medtr1g029470	1
gene_1	chr1	+	10130680	Medtr1g029500	Medtr1g029490	5
gene_1	chr1	-	28023272	Medtr1g063840	Medtr1g063850	1
gene_1	chr1	-	17818061	Medtr1g047200	Medtr1g047210	1
gene_1	chr1	+	10738848	Medtr1g030750	Medtr1g030740	2
gene_1	chr1	-	17462295	Medtr1g046340	Medtr1g046350	2
gene_1	chr1	+	11042000	Medtr1g031590	Medtr1g031580	1
gene_1	chr1	+	11041945	Medtr1g031590	Medtr1g031580	1
gene_1	chr1	-	15637466	Medtr1g041685	Medtr1g041695	58
gene_1	chr2	+	1554545	Medtr2g008620	Medtr2g008610	1
gene_1	chr1	+	35291612	Medtr1g079450	Medtr1g079440	1
gene_1	chr1	-	25024365	Medtr1g105230	Medtr1g057020	22
gene_1	chr1	-	25024418	Medtr1g105230	Medtr1g057020	1
gene_1	chr1	-	25024470	Medtr1g105230	Medtr1g057020	2
gene_1	chr1	-	25024512	Medtr1g105230	Medtr1g057020	1
gene_1	chr1	+	3082462	Medtr1g014180	Medtr1g014190	9
gene_1	chr1	+	3113734	Medtr1g014120	Medtr1g014130	1
gene_1	chr2	+	2800473	Medtr2g011500	Medtr2g011490	2
gene_1	chr1	-	26891427	Medtr1g061590	Medtr1g061600	1
gene_1	chr1	+	4278293	Medtr1g016235	Medtr1g016230	4
gene_1	chr1	+	2203911	Medtr1g011730	Medtr1g011720	46
gene_1	chr1	-	25024325	Medtr1g105230	Medtr1g057020	1
gene_1	chr2	+	4147913	Medtr2g014490	Medtr2g014480	2
gene_1	chr2	+	4147839	Medtr2g014490	Medtr2g014480	12
gene_1	chr1	-	26347807	Medtr1g060540	Medtr1g060550	1
gene_1	chr2	+	3630147	Medtr2g013470	Medtr2g013460	2
gene_1	chr1	+	975935	Medtr1g008600	Medtr1g008590	261
gene_1	chr1	+	976014	Medtr1g008600	Medtr1g008590	1
gene_1	chr2	+	3522171	Medtr2g013220	Medtr2g013210	1
gene_1	chr2	+	3522137	Medtr2g013220	Medtr2g013210	1
gene_1	chr1	+	1224067	Medtr1g009210	Medtr1g009200	51
gene_1	chr1	+	4278118	Medtr1g016235	Medtr1g016230	67
gene_1	chr1	-	26891402	Medtr1g061590	Medtr1g061600	2
gene_1	chr1	+	5777423	Medtr1g019280	Medtr1g019270	5
gene_1	chr1	+	5937997	Medtr1g019620	Medtr1g019610	8
gene_1	chr1	+	5938043	Medtr1g019620	Medtr1g019610	9
gene_1	chr1	+	5938151	Medtr1g019620	Medtr1g019610	3
gene_1	chr1	+	5983448	Medtr1g019725	Medtr1g019720	1
gene_1	chr1	+	6112974	Medtr1g019980	Medtr1g019970	1
gene_1	chr2	+	1711643	Medtr2g008970	Medtr2g008960	85
gene_1	chr2	+	1711449	Medtr2g008970	Medtr2g008960	14
gene_1	chr1	+	6759932	Medtr1g022015	Medtr1g022010	1
gene_1	chr2	+	1711670	Medtr2g008970	Medtr2g008960	3
gene_1	chr2	+	1711710	Medtr2g008970	Medtr2g008960	1
gene_1	chr1	-	27661581	Medtr1g062970	Medtr1g062980	3
gene_1	chr1	-	27661535	Medtr1g062970	Medtr1g062980	2
gene_1	chr1	+	4935836	Medtr1g017530	Medtr1g017520	201
gene_1	chr1	+	4935969	Medtr1g017530	Medtr1g017520	2
gene_1	chr1	-	27661476	Medtr1g062970	Medtr1g062980	8
gene_1	chr2	+	1974748	Medtr2g009590	Medtr2g009580	1
gene_1	chr1	+	5420150	Medtr1g018650	Medtr1g018640	1
gene_1	chr1	+	5420189	Medtr1g018650	Medtr1g018640	1
gene_1	chr1	+	5420216	Medtr1g018650	Medtr1g018640	7
gene_1	chr1	-	19632825	Medtr1g050720	Medtr1g050730	1
gene_1	chr1	-	11041958	Medtr1g031580	Medtr1g031590	1
gene_1	chr1	-	12834046	Medtr1g035350	Medtr1g035360	1
gene_1	chr1	-	9544809	Medtr1g028360	Medtr1g028370	1
gene_1	chr2	+	3103806	Medtr2g012480	Medtr2g012470	2
gene_1	chr1	-	12833911	Medtr1g035350	Medtr1g035360	1
gene_1	chr1	-	30229735	Medtr1g069570	Medtr1g069575	189
gene_1	chr1	-	52199343	Medtr1g115505	Medtr1g115510	3
gene_1	chr1	-	52199289	Medtr1g115505	Medtr1g115510	1
gene_1	chr1	-	51581119	Medtr1g114280	Medtr1g114290	4
gene_1	chr1	-	12592359	Medtr1g035240	Medtr1g035230	1
gene_1	chr1	+	15730566	Medtr1g041825	Medtr1g041815	1
gene_1	chr1	-	12834196	Medtr1g035350	Medtr1g035360	1
gene_1	chr1	+	19632608	Medtr1g050730	Medtr1g050720	1
gene_1	chr1	+	19632580	Medtr1g050730	Medtr1g050720	1
gene_1	chr1	-	11042013	Medtr1g031580	Medtr1g031590	2
gene_1	chr1	-	49735030	Medtr1g110280	Medtr1te110290	7
gene_1	chr1	-	49735143	Medtr1g110280	Medtr1te110290	22
gene_1	chr1	+	19632429	Medtr1g050730	Medtr1g050720	34
gene_1	chr1	-	12834229	Medtr1g035350	Medtr1g035360	1
gene_1	chr1	-	11131712	Medtr1g031740	Medtr1g031750	340
gene_1	chr1	-	12834263	Medtr1g035350	Medtr1g035360	2
gene_1	chr1	-	30430487	Medtr1g069760	Medtr1g069765	1
gene_1	chr1	-	30430541	Medtr1g069760	Medtr1g069765	4
gene_1	chr1	+	19632498	Medtr1g050730	Medtr1g050720	13
gene_1	chr1	-	51260389	Medtr1g112980	Medtr1g112990	1
gene_1	chr1	-	30229642	Medtr1g069570	Medtr1g069575	32
gene_1	chr1	-	49363567	Medtr1g109190	Medtr1g109200	1351
gene_1	chr1	+	21286216	Medtr1g052430	Medtr1g052425	1
gene_1	chr1	-	50639154	Medtr1g111980	Medtr1g111990	1
gene_1	chr1	-	50639188	Medtr1g111980	Medtr1g111990	1
gene_1	chr1	-	49280150	Medtr1g109070	Medtr1g109080	2
gene_1	chr1	-	50639248	Medtr1g111980	Medtr1g111990	3
gene_1	chr1	-	12515246	Medtr1g034350	Medtr1g034360	9
gene_1	chr1	-	12515172	Medtr1g034350	Medtr1g034360	79
gene_1	chr1	-	52560024	Medtr1g116270	Medtr1g116280	13
gene_1	chr1	-	51909197	Medtr1g115220	Medtr1g115225	1
gene_1	chr1	+	25109517	Medtr1g057140	Medtr1g057130	2
gene_1	chr1	-	51260317	Medtr1g112980	Medtr1g112990	46
gene_1	chr1	-	31751763	Medtr1g071530	Medtr1g071540	6
gene_1	chr1	-	30867095	Medtr1g070180	Medtr1g070185	3
gene_1	chr1	+	26891159	Medtr1g061600	Medtr1g061590	1512
gene_1	chr1	-	12592334	Medtr1g035240	Medtr1g035230	1
gene_1	chr1	-	12592157	Medtr1g035240	Medtr1g035230	3595
gene_1	chr1	+	21286151	Medtr1g052430	Medtr1g052425	7
gene_1	chr2	-	12185889	Medtr2g032040	Medtr2g032060	19
gene_1	chr3	+	55163751	Medtr3g117810	Medtr3g117800	1
gene_1	chr3	+	4181212	Medtr3g014620	Medtr3g014615	11
gene_1	chr2	+	42824479	Medtr2g099820	Medtr2g099810	1
gene_1	chr3	+	5310107	Medtr3g019070	Medtr3g019060	3
gene_1	chr3	+	5310169	Medtr3g019070	Medtr3g019060	1
gene_1	chr2	+	42628228	Medtr2g099450	Medtr2g099440	4
gene_1	chr3	+	42851723	Medtr3g093790	Medtr3g093780	209
gene_1	chr3	+	5856541	Medtr3g020340	Medtr3g020330	1
gene_1	chr2	-	38517646	Medtr2g090385	Medtr2g090390	1
gene_1	chr2	-	38517702	Medtr2g090385	Medtr2g090390	5
gene_1	chr2	-	15060711	Medtr2g035640	Medtr2g035630	1
gene_1	chr3	-	1357507	Medtr3g008170	Medtr3g008180	16
gene_1	chr3	-	1357547	Medtr3g008170	Medtr3g008180	15
gene_1	chr3	+	46781502	Medtr3g101635	Medtr3g101630	1
gene_1	chr3	+	46705443	Medtr3g101480	Medtr3g101470	2
gene_1	chr3	-	3851000	Medtr3g013970	Medtr3g013980	2
gene_1	chr2	+	43252647	Medtr2g100630	Medtr2g100620	1
gene_1	chr2	+	43586180	Medtr2g101380	Medtr2g101370	3
gene_1	chr3	+	48815187	Medtr3g105830	Medtr3g105820	3
gene_1	chr3	+	48395909	Medtr3g104990	Medtr3g104980	2
gene_1	chr3	+	54380837	Medtr3g116270	Medtr3g116260	1
gene_1	chr3	+	39222433	Medtr3g086550	Medtr3g086540	2
gene_1	chr3	+	48184731	Medtr3g104570	Medtr3g104560	6
gene_1	chr3	+	42503337	Medtr3g092990	Medtr3g092980	4
gene_1	chr2	-	13428082	Medtr2g034950	Medtr2g034960	1
gene_1	chr2	-	13428135	Medtr2g034950	Medtr2g034960	1
gene_1	chr3	+	42812601	Medtr3g093700	Medtr3g093690	2
gene_1	chr2	-	13729778	Medtr2g435530	Medtr2g435540	1
gene_1	chr3	+	42812707	Medtr3g093700	Medtr3g093690	11
gene_1	chr3	+	42851781	Medtr3g093790	Medtr3g093780	32
gene_1	chr2	+	44672191	Medtr2g103773	Medtr2g103770	2
gene_1	chr2	+	44664322	Medtr2g103740	Medtr2g103730	4198
gene_1	chr2	+	44664409	Medtr2g103740	Medtr2g103730	3
gene_1	chr3	+	4181158	Medtr3g014620	Medtr3g014615	2
gene_1	chr2	+	41235344	Medtr2g096550	Medtr2g096540	1
gene_1	chr3	+	11126807	Medtr3g034380	Medtr3g034370	2
gene_1	chr2	-	16342853	Medtr2g037710	Medtr2g037720	2
gene_1	chr2	-	16342893	Medtr2g037710	Medtr2g037720	1
gene_1	chr2	-	45664731	Medtr2g105800	Medtr2g105810	1
gene_1	chr3	+	45989687	Medtr3g100110	Medtr3g100100	5
gene_1	chr3	+	45989633	Medtr3g100110	Medtr3g100100	914
gene_1	chr2	-	17774496	Medtr2g040500	Medtr2g040510	19
gene_1	chr3	+	20879411	Medtr3g052770	Medtr3g052760	1
gene_1	chr3	+	20879289	Medtr3g052770	Medtr3g052760	570
gene_1	chr3	+	20879196	Medtr3g052770	Medtr3g052760	55
gene_1	chr2	-	18100775	Medtr2g041260	Medtr2g041270	2
gene_1	chr2	-	18100915	Medtr2g041260	Medtr2g041270	1
gene_1	chr3	+	42851598	Medtr3g093790	Medtr3g093780	10
gene_1	chr2	-	18516329	Medtr2g042430	Medtr2g042440	1
gene_1	chr3	+	24415706	Medtr3g461450	Medtr3g461440	1
gene_1	chr3	+	24601447	Medtr3g061640	Medtr3g061630	16
gene_1	chr3	+	42851551	Medtr3g093790	Medtr3g093780	13
gene_1	chr2	-	15778012	Medtr2g036450	Medtr2g036460	11
gene_1	chr2	+	37974728	Medtr2g089795	Medtr2g089785	18
gene_1	chr3	-	3850890	Medtr3g013970	Medtr3g013980	6
gene_1	chr3	-	3850836	Medtr3g013970	Medtr3g013980	2
gene_1	chr3	+	11358068	Medtr3g434860	Medtr3g434850	10
gene_1	chr3	+	11358156	Medtr3g434860	Medtr3g434850	3
gene_1	chr3	-	4141553	Medtr3g014530	Medtr3g014540	1
gene_1	chr3	-	5035971	Medtr3g017580	Medtr3g017590	1
gene_1	chr2	+	38517462	Medtr2g090390	Medtr2g090385	1
gene_1	chr2	+	38517380	Medtr2g090390	Medtr2g090385	10
gene_1	chr2	+	38517323	Medtr2g090390	Medtr2g090385	1
gene_1	chr3	+	11358189	Medtr3g434860	Medtr3g434850	1
gene_1	chr3	+	46705537	Medtr3g101480	Medtr3g101470	49
gene_1	chr2	+	38354319	Medtr2g090255	Medtr2g090250	9
gene_1	chr3	+	37062180	Medtr3g082130	Medtr3g082120	1
gene_1	chr3	+	46705600	Medtr3g101480	Medtr3g101470	1
gene_1	chr3	+	46705669	Medtr3g101480	Medtr3g101470	2
gene_1	chr2	+	37974857	Medtr2g089795	Medtr2g089785	1
gene_1	chr2	+	34954290	Medtr2g083260	Medtr2g083250	1
gene_1	chr3	+	1357543	Medtr3g008180	Medtr3g008170	1
gene_1	chr2	-	42824807	Medtr2g099810	Medtr2g099820	4
gene_1	chr2	-	4745388	Medtr2g015850	Medtr2g015860	1
gene_1	chr3	+	42472750	Medtr3g092900	Medtr3g092890	412
gene_1	chr3	+	42472889	Medtr3g092900	Medtr3g092890	3
gene_1	chr2	-	44833319	Medtr2g104065	Medtr2g104070	6
gene_1	chr2	-	44833385	Medtr2g104065	Medtr2g104070	11
gene_1	chr2	-	44871455	Medtr2g104130	Medtr2g104140	1
gene_1	chr2	-	44871405	Medtr2g104130	Medtr2g104140	10
gene_1	chr2	-	4148305	Medtr2g014480	Medtr2g014490	2
gene_1	chr2	-	4148233	Medtr2g014480	Medtr2g014490	119
gene_1	chr2	-	44871312	Medtr2g104130	Medtr2g104140	4
gene_1	chr2	-	42628359	Medtr2g099440	Medtr2g099450	1
gene_1	chr3	+	49546069	Medtr3g107397	Medtr3g107393	14
gene_1	chr3	+	52437295	Medtr3g112070	Medtr3g112060	3
gene_1	chr2	-	9148871	Medtr2g025580	Medtr2g025590	2
gene_1	chr2	-	42628307	Medtr2g099440	Medtr2g099450	77
gene_1	chr3	+	42472932	Medtr3g092900	Medtr3g092890	1
gene_1	chr2	-	4745461	Medtr2g015850	Medtr2g015860	1
gene_1	chr2	-	4835826	Medtr2g016050	Medtr2g016060	246
gene_1	chr2	-	42824762	Medtr2g099810	Medtr2g099820	55
gene_1	chr2	-	6024863	Medtr2g018880	Medtr2g018890	1
gene_1	chr3	+	51317051	Medtr3g109710	Medtr3g109700	13
gene_1	chr3	+	51442968	Medtr3g110250	Medtr3g110240	1
gene_1	chr3	+	51500845	Medtr3g110340	Medtr3g110330	2
gene_1	chr2	-	5317972	Medtr2g017930	Medtr2g016870	5
gene_1	chr2	-	5318042	Medtr2g017930	Medtr2g016870	1
gene_1	chr2	-	5318080	Medtr2g017930	Medtr2g016870	1
gene_1	chr2	-	5149801	Medtr2g016680	Medtr2g016690	43
gene_1	chr2	-	5149724	Medtr2g016680	Medtr2g016690	1
gene_1	chr3	+	50326305	Medtr3g108900	Medtr3g108890	1
gene_1	chr2	-	42824615	Medtr2g099810	Medtr2g099820	8
gene_1	chr2	-	43252985	Medtr2g100620	Medtr2g100630	2
gene_1	chr2	-	7797116	Medtr2g022520	Medtr2g022530	794
gene_1	chr2	-	4835712	Medtr2g016050	Medtr2g016060	7
gene_1	chr2	-	4835775	Medtr2g016050	Medtr2g016060	6
gene_1	chr2	-	45664764	Medtr2g105800	Medtr2g105810	1
gene_1	chr2	-	10091124	Medtr2g027550	Medtr2g027560	2
gene_1	chr2	-	1712005	Medtr2g008960	Medtr2g008970	7
gene_1	chr2	-	1712041	Medtr2g008960	Medtr2g008970	20
gene_1	chr2	-	1596353	Medtr2g008740	Medtr2g008750	92
gene_1	chr2	-	1596283	Medtr2g008740	Medtr2g008750	15
gene_1	chr2	-	1554432	Medtr2g008610	Medtr2g008620	1
gene_1	chr2	-	11519465	Medtr2g030530	Medtr2g030540	2
gene_1	chr3	+	54134715	Medtr3g115650	Medtr3g115640	2
gene_1	chr3	+	54134603	Medtr3g115650	Medtr3g115640	3
gene_1	chr2	-	11519339	Medtr2g030530	Medtr2g030540	2
gene_1	chr3	+	48815270	Medtr3g105830	Medtr3g105820	32
gene_1	chr3	+	1036830	Medtr3g007480	Medtr3g007470	1
gene_1	chr2	-	525136	Medtr2g006280	Medtr2g006290	1
gene_1	chr2	-	525075	Medtr2g006280	Medtr2g006290	1
gene_1	chr3	+	1173430	Medtr3g007770	Medtr3g007760	3
gene_1	chr3	+	1173365	Medtr3g007770	Medtr3g007760	24
gene_1	chr3	+	1173270	Medtr3g007770	Medtr3g007760	9
gene_1	chr2	-	1711848	Medtr2g008960	Medtr2g008970	180
gene_1	chr2	-	1711772	Medtr2g008960	Medtr2g008970	267
gene_1	chr2	-	3103743	Medtr2g012470	Medtr2g012480	3
gene_1	chr3	+	53448179	Medtr3g114470	Medtr3g114460	1
gene_1	chr3	+	53448151	Medtr3g114470	Medtr3g114460	8
gene_1	chr3	+	39448041	Medtr3g087015	Medtr3g087010	1
gene_1	chr2	-	41810574	Medtr2g097860	Medtr2g097870	6
gene_1	chr3	+	42503393	Medtr3g092990	Medtr3g092980	1
gene_1	chr3	+	48815306	Medtr3g105830	Medtr3g105820	1
gene_1	chr3	+	53774331	Medtr3g115090	Medtr3g115080	21
gene_1	chr3	+	53774211	Medtr3g115090	Medtr3g115080	1
gene_1	chr2	-	2267605	Medtr2g010200	Medtr2g010210	1
gene_1	chr3	+	53774128	Medtr3g115090	Medtr3g115080	11
gene_1	chr3	+	39447929	Medtr3g087015	Medtr3g087010	5
gene_1	chr3	+	39360928	Medtr3g086840	Medtr3g086830	1
gene_1	chr3	+	39360820	Medtr3g086840	Medtr3g086830	1
gene_1	chr2	-	2010014	Medtr2g009650	Medtr2g009660	4
gene_1	chr2	-	2009988	Medtr2g009650	Medtr2g009660	7
gene_1	chr3	+	54380801	Medtr3g116270	Medtr3g116260	11
gene_1	chr2	-	26347367	Medtr2g062400	Medtr2g062410	3
gene_1	chr3	+	31056875	Medtr3g069420	Medtr3g069410	3
gene_1	chr3	+	31056805	Medtr3g069420	Medtr3g069410	10
gene_1	chr3	+	31056766	Medtr3g069420	Medtr3g069410	1
gene_1	chr3	+	31056670	Medtr3g069420	Medtr3g069410	1
gene_1	chr3	-	28840045	Medtr3g064130	Medtr3g064140	158
gene_1	chr3	-	28840108	Medtr3g064130	Medtr3g064140	358
gene_1	chr2	+	10669224	Medtr2g028760	Medtr2g028750	1
gene_1	chr2	+	10669149	Medtr2g028760	Medtr2g028750	1
gene_1	chr3	+	34070341	Medtr3g075050	Medtr3g075040	1
gene_1	chr3	-	29116597	Medtr3g064600	Medtr3g064610	1
gene_1	chr2	+	9972992	Medtr2g027310	Medtr2g027300	1
gene_1	chr2	+	9972930	Medtr2g027310	Medtr2g027300	41
gene_1	chr2	+	9972815	Medtr2g027310	Medtr2g027300	14
gene_1	chr3	-	29116634	Medtr3g064600	Medtr3g064610	1
gene_1	chr3	-	29381562	Medtr3g065130	Medtr3g065140	2
gene_1	chr3	-	27215892	Medtr3g466210	Medtr3g466220	17
gene_1	chr3	-	27215936	Medtr3g466210	Medtr3g466220	6
gene_1	chr2	+	13729918	Medtr2g435540	Medtr2g435530	1
gene_1	chr2	-	26347426	Medtr2g062400	Medtr2g062410	4
gene_1	chr2	+	17774273	Medtr2g040510	Medtr2g040500	1
gene_1	chr3	+	42975646	Medtr3g094070	Medtr3g094060	1
gene_1	chr3	+	30369477	Medtr3g067730	Medtr3g067725	1
gene_1	chr3	-	26806673	Medtr3g031380	Medtr3g031370	3
gene_1	chr3	-	26806631	Medtr3g031380	Medtr3g031370	4
gene_1	chr3	-	26806602	Medtr3g031380	Medtr3g031370	2
gene_1	chr3	-	26806528	Medtr3g031380	Medtr3g031370	1
gene_1	chr2	+	16342854	Medtr2g037720	Medtr2g037710	1
gene_1	chr2	+	16342822	Medtr2g037720	Medtr2g037710	9
gene_1	chr3	+	30369510	Medtr3g067730	Medtr3g067725	1
gene_1	chr3	+	34404639	Medtr3g076530	Medtr3g075540	1
gene_1	chr2	+	15794164	Medtr2g036500	Medtr2g036490	2
gene_1	chr3	+	34311136	Medtr3g075390	Medtr3g075380	3
gene_1	chr2	+	14448439	Medtr2g436940	Medtr2g436930	1
gene_1	chr2	+	9234615	Medtr2g025790	Medtr2g025780	1196
gene_1	chr2	+	9234542	Medtr2g025790	Medtr2g025780	96
gene_1	chr2	-	27250494	Medtr2g064305	Medtr2g064310	3
gene_1	chr3	+	31558063	Medtr3g070390	Medtr3g070380	1
gene_1	chr3	-	31210870	Medtr3g069710	Medtr3g069720	2
gene_1	chr3	-	31210935	Medtr3g069710	Medtr3g069720	4
gene_1	chr2	+	6384841	Medtr2g019530	Medtr2g019520	1
gene_1	chr2	+	6384776	Medtr2g019530	Medtr2g019520	2
gene_1	chr3	-	31333650	Medtr3g070000	Medtr3g070010	1
gene_1	chr3	-	31333680	Medtr3g070000	Medtr3g070010	6
gene_1	chr3	+	44284804	Medtr3g096770	Medtr3g096760	56
gene_1	chr3	+	44284983	Medtr3g096770	Medtr3g096760	1
gene_1	chr2	-	33878159	Medtr2g080250	Medtr2g080260	5
gene_1	chr2	-	33873999	Medtr2g080220	Medtr2g080230	18
gene_1	chr3	+	32063184	Medtr3g071470	Medtr3g071460	1
gene_1	chr3	-	31525694	Medtr3g070320	Medtr3g070330	1
gene_1	chr2	+	4835764	Medtr2g016060	Medtr2g016050	1
gene_1	chr2	+	4745170	Medtr2g015860	Medtr2g015850	1
gene_1	chr2	-	33878248	Medtr2g080250	Medtr2g080260	45
gene_1	chr2	+	7123874	Medtr2g021080	Medtr2g021070	25
gene_1	chr2	+	7123943	Medtr2g021080	Medtr2g021070	7
gene_1	chr3	+	44372463	Medtr3g096930	Medtr3g096920	105
gene_1	chr3	+	34070257	Medtr3g075050	Medtr3g075040	1
gene_1	chr3	+	44372526	Medtr3g096930	Medtr3g096920	7
gene_1	chr3	-	29381510	Medtr3g065130	Medtr3g065140	38
gene_1	chr2	+	8317376	Medtr2g023550	Medtr2g023540	56
gene_1	chr2	+	8317312	Medtr2g023550	Medtr2g023540	66
gene_1	chr3	-	29381427	Medtr3g065130	Medtr3g065140	5
gene_1	chr3	-	29405902	Medtr3g065180	Medtr3g065190	1
gene_1	chr3	+	34070386	Medtr3g075050	Medtr3g075040	3
gene_1	chr3	+	44372575	Medtr3g096930	Medtr3g096920	3
gene_1	chr3	+	44372625	Medtr3g096930	Medtr3g096920	1
gene_1	chr3	-	30369661	Medtr3g067725	Medtr3g067730	1
gene_1	chr2	-	34673610	Medtr2g082660	Medtr2g082650	2
gene_1	chr3	-	31056956	Medtr3g069410	Medtr3g069420	2
gene_1	chr3	-	31057033	Medtr3g069410	Medtr3g069420	1
gene_1	chr3	-	32035811	Medtr3g071410	Medtr3g071420	1
gene_1	chr2	+	34954180	Medtr2g083260	Medtr2g083250	9
gene_1	chr3	+	32063144	Medtr3g071470	Medtr3g071460	2
gene_1	chr3	-	22210876	Medtr3g055930	Medtr3g055940	1
gene_1	chr3	-	22229325	Medtr3g055960	Medtr3g055970	14
gene_1	chr2	+	27706639	Medtr2g066123	Medtr2g066120	11
gene_1	chr2	-	36824672	Medtr2g087520	Medtr2g087530	7
gene_1	chr3	+	28827903	Medtr3g064093	Medtr3g064090	324
gene_1	chr3	-	22229277	Medtr3g055960	Medtr3g055970	16
gene_1	chr3	-	22229203	Medtr3g055960	Medtr3g055970	1
gene_1	chr3	+	45284031	Medtr3g098830	Medtr3g098820	173
gene_1	chr2	-	36824544	Medtr2g087520	Medtr2g087530	6
gene_1	chr2	+	26670826	Medtr2g063090	Medtr2g063080	1
gene_1	chr3	+	28837375	Medtr3g064115	Medtr3g064110	1
gene_1	chr3	+	28837281	Medtr3g064115	Medtr3g064110	6
gene_1	chr3	+	28837204	Medtr3g064115	Medtr3g064110	1
gene_1	chr2	+	28865870	Medtr2g069440	Medtr2g069430	1
gene_1	chr3	+	28827821	Medtr3g064093	Medtr3g064090	16
gene_1	chr2	+	30817052	Medtr2g072850	Medtr2g072840	23
gene_1	chr2	+	34673616	Medtr2g082650	Medtr2g082660	1
gene_1	chr3	+	25865029	Medtr3g464380	Medtr3g464370	1
gene_1	chr3	+	25864981	Medtr3g464380	Medtr3g464370	3
gene_1	chr3	+	26674659	Medtr3g031640	Medtr3g031650	96
gene_1	chr3	-	20879609	Medtr3g052760	Medtr3g052770	1
gene_1	chr3	-	20879427	Medtr3g052760	Medtr3g052770	5
gene_1	chr2	+	31793158	Medtr2g075953	Medtr2g075950	1
gene_1	chr2	+	31793102	Medtr2g075953	Medtr2g075950	107
gene_1	chr2	+	31793001	Medtr2g075953	Medtr2g075950	4
gene_1	chr2	-	19939171	Medtr2g045410	Medtr2g045420	3
gene_1	chr2	-	19939224	Medtr2g045410	Medtr2g045420	4
gene_1	chr2	+	31464672	Medtr2g075260	Medtr2g075250	75
gene_1	chr3	-	22210850	Medtr3g055930	Medtr3g055940	2
gene_1	chr2	+	30817149	Medtr2g072850	Medtr2g072840	1
gene_1	chr3	+	44902295	Medtr3g098360	Medtr3g098350	2
gene_1	chr3	+	29116771	Medtr3g064610	Medtr3g064600	19
gene_1	chr2	-	25999646	Medtr2g061370	Medtr2g061380	5
gene_1	chr2	+	21742392	Medtr2g049340	Medtr2g049330	1
gene_1	chr2	-	10610413	Medtr2g028580	Medtr2g028590	3
gene_1	chr3	-	25550981	Medtr3g463750	Medtr3g463760	8
gene_1	chr2	+	21742317	Medtr2g049340	Medtr2g049330	1
gene_1	chr3	-	24789017	Medtr3g462140	Medtr3g462150	19
gene_1	chr3	-	25864954	Medtr3g464370	Medtr3g464380	175
gene_1	chr2	+	19060138	Medtr2g043860	Medtr2g043850	1
gene_1	chr2	+	19532974	Medtr2g044920	Medtr2g044910	2
gene_1	chr2	+	19533012	Medtr2g044920	Medtr2g044910	1
gene_1	chr3	+	29381431	Medtr3g065140	Medtr3g065130	75
gene_1	chr3	-	24789059	Medtr3g462140	Medtr3g462150	1
gene_1	chr2	-	26324354	Medtr2g062330	Medtr2g062340	3
gene_1	chr3	-	25551041	Medtr3g463750	Medtr3g463760	1
gene_1	chr3	+	29276119	Medtr3g064910	Medtr3g064900	1
gene_1	chr2	-	25999560	Medtr2g061370	Medtr2g061380	11
gene_1	chr3	+	42955266	Medtr3g094030	Medtr3g094020	4
gene_1	chr3	-	25864907	Medtr3g464370	Medtr3g464380	5
gene_1	chr2	+	18100612	Medtr2g041270	Medtr2g041260	9
gene_1	chr3	+	42955210	Medtr3g094030	Medtr3g094020	2
gene_1	chr3	+	44770471	Medtr3g098100	Medtr3g098090	1
gene_1	chr3	+	44770411	Medtr3g098100	Medtr3g098090	4
gene_1	chr3	+	29381469	Medtr3g065140	Medtr3g065130	133
gene_1	chr2	-	25999508	Medtr2g061370	Medtr2g061380	2
gene_1	chr2	-	25999458	Medtr2g061370	Medtr2g061380	2
gene_1	chr3	+	42975374	Medtr3g094070	Medtr3g094060	1
gene_1	chr2	+	18100564	Medtr2g041270	Medtr2g041260	41
gene_1	chr6	+	5980440	Medtr6g016290	Medtr6g016285	1
gene_1	chr6	+	10221124	Medtr6g032885	Medtr6g032880	4
gene_1	chr5	-	34931700	Medtr5g081555	Medtr5g081560	2
gene_1	chr5	-	34931749	Medtr5g081555	Medtr5g081560	8
gene_1	chr5	+	35882116	Medtr5g083160	Medtr5g083150	68
gene_1	chr5	+	35882173	Medtr5g083160	Medtr5g083150	20
gene_1	chr5	+	35882239	Medtr5g083160	Medtr5g083150	7
gene_1	chr5	-	34931842	Medtr5g081555	Medtr5g081560	17
gene_1	chr5	+	36004340	Medtr5g083375	Medtr5g083370	1
gene_1	chr5	+	36004415	Medtr5g083375	Medtr5g083370	11
gene_1	chr5	+	36004459	Medtr5g083375	Medtr5g083370	1
gene_1	chr5	+	36601360	Medtr5g084800	Medtr5g084790	2
gene_1	chr6	+	13694929	Medtr6g038240	Medtr6g038230	1
gene_1	chr5	+	36601393	Medtr5g084800	Medtr5g084790	1
gene_1	chr4	-	52217342	Medtr4g125800	Medtr4g125810	2
gene_1	chr4	-	52217404	Medtr4g125800	Medtr4g125810	9
gene_1	chr6	+	10221177	Medtr6g032885	Medtr6g032880	1
gene_1	chr6	+	10221233	Medtr6g032885	Medtr6g032880	5
gene_1	chr5	-	37384209	Medtr5g086530	Medtr5g086540	5
gene_1	chr4	-	56057646	Medtr4g133928	Medtr4g133932	5
gene_1	chr5	+	31286918	Medtr5g073490	Medtr5g073480	1
gene_1	chr5	-	37311057	Medtr5g086310	Medtr5g086320	3
gene_1	chr6	+	7264703	Medtr6g018800	Medtr6g018790	1
gene_1	chr6	+	8975230	Medtr6g025800	Medtr6g025790	1
gene_1	chr5	-	36261584	Medtr5g084020	Medtr5g084030	108
gene_1	chr4	-	55372662	Medtr4g132450	Medtr4g132460	1
gene_1	chr4	-	55308067	Medtr4g132340	Medtr4g132350	1
gene_1	chr4	-	55307897	Medtr4g132340	Medtr4g132350	6
gene_1	chr4	-	55307829	Medtr4g132340	Medtr4g132350	75
gene_1	chr5	-	36261515	Medtr5g084020	Medtr5g084030	5
gene_1	chr5	-	35829503	Medtr5g083040	Medtr5g083050	1
gene_1	chr5	-	35257393	Medtr5g082120	Medtr5g082130	12
gene_1	chr6	+	10221276	Medtr6g032885	Medtr6g032880	3
gene_1	chr5	+	38119293	Medtr5g087880	Medtr5g087870	14
gene_1	chr5	+	38376620	Medtr5g088410	Medtr5g088400	4
gene_1	chr5	+	38376672	Medtr5g088410	Medtr5g088400	54
gene_1	chr5	-	6810948	Medtr5g018290	Medtr5g018300	1
gene_1	chr6	+	26854172	Medtr6g072520	Medtr6g072515	1
gene_1	chr5	-	34931882	Medtr5g081555	Medtr5g081560	1
gene_1	chr5	+	42649649	Medtr5g097370	Medtr5g097360	1
gene_1	chr5	+	42649730	Medtr5g097370	Medtr5g097360	2
gene_1	chr6	+	31230556	Medtr6g083320	Medtr6g083740	7
gene_1	chr6	+	32233625	Medtr6g086060	Medtr6g086630	5
gene_1	chr5	+	42649835	Medtr5g097370	Medtr5g097360	1
gene_1	chr5	+	43002897	Medtr5g098180	Medtr5g098170	1
gene_1	chr5	+	43002848	Medtr5g098180	Medtr5g098170	10
gene_1	chr4	-	50255353	Medtr4g121590	Medtr4g121600	1
gene_1	chr5	-	29843010	Medtr5g070445	Medtr5g070450	21
gene_1	chr5	-	29702770	Medtr5g070090	Medtr5g070100	1
gene_1	chr5	-	653148	Medtr5g005840	Medtr5g005850	1
gene_1	chr6	+	33831140	Medtr6g088695	Medtr6g088690	1
gene_1	chr4	-	50576440	Medtr4g122640	Medtr4g122650	2
gene_1	chr4	-	50576466	Medtr4g122640	Medtr4g122650	2
gene_1	chr5	+	38411963	Medtr5g088500	Medtr5g088490	15
gene_1	chr5	-	31389494	Medtr5g073850	Medtr5g073860	1
gene_1	chr4	-	51802876	Medtr4g124900	Medtr4g124910	1569
gene_1	chr4	-	51802667	Medtr4g124900	Medtr4g124910	2
gene_1	chr4	-	51802627	Medtr4g124900	Medtr4g124910	2
gene_1	chr5	+	39694745	Medtr5g091110	Medtr5g091100	1
gene_1	chr5	+	40242353	Medtr5g092150	Medtr5g092140	4
gene_1	chr5	+	40242424	Medtr5g092150	Medtr5g092140	4
gene_1	chr5	+	40704094	Medtr5g093240	Medtr5g093230	1
gene_1	chr5	+	41317480	Medtr5g094530	Medtr5g094520	2
gene_1	chr5	+	41317514	Medtr5g094530	Medtr5g094520	3
gene_1	chr5	+	41317555	Medtr5g094530	Medtr5g094520	2
gene_1	chr6	+	24040268	Medtr6g061940	Medtr6g061930	1
gene_1	chr4	-	51007986	Medtr4g123750	Medtr4g123760	3
gene_1	chr5	-	30271068	Medtr5g071350	Medtr5g071360	6
gene_1	chr4	-	49205441	Medtr4g118760	Medtr4g118770	34
gene_1	chr6	+	5480399	Medtr6g015815	Medtr6g015805	3
gene_1	chr5	+	6799815	Medtr5g018280	Medtr5g018270	1
gene_1	chr5	-	41115735	Medtr5g094130	Medtr5g094140	1
gene_1	chr5	+	13726958	Medtr5g032020	Medtr5g032010	1
gene_1	chr5	+	15245484	Medtr5g035040	Medtr5g035030	3
gene_1	chr5	-	40456660	Medtr5g092620	Medtr5g092630	3
gene_1	chr5	-	40334750	Medtr5g092350	Medtr5g092360	1
gene_1	chr5	-	40334782	Medtr5g092350	Medtr5g092360	7
gene_1	chr6	+	418994	Medtr6g004790	Medtr6g004780	1
gene_1	chr6	+	490481	Medtr6g004890	Medtr6g004880	1
gene_1	chr6	+	581092	Medtr6g005040	Medtr6g005030	2
gene_1	chr5	+	16560398	Medtr5g037890	Medtr5g037880	1
gene_1	chr5	+	4108086	Medtr5g013080	Medtr5g013070	1
gene_1	chr5	+	18162017	Medtr5g041340	Medtr5g041330	1
gene_1	chr6	+	2229319	Medtr6g008220	Medtr6g008210	1
gene_1	chr6	+	2384101	Medtr6g008690	Medtr6g008680	1
gene_1	chr5	+	19441695	Medtr5g044230	Medtr5g044220	1
gene_1	chr5	+	10985396	Medtr5g026645	Medtr5g026640	3
gene_1	chr5	+	10985358	Medtr5g026645	Medtr5g026640	1
gene_1	chr5	+	6799783	Medtr5g018280	Medtr5g018270	3
gene_1	chr5	+	6298059	Medtr5g017290	Medtr5g017280	340
gene_1	chr5	+	6850419	Medtr5g018390	Medtr5g018380	7
gene_1	chr5	+	6850385	Medtr5g018390	Medtr5g018380	1
gene_1	chr5	+	6850337	Medtr5g018390	Medtr5g018380	1
gene_1	chr5	+	6936267	Medtr5g018580	Medtr5g018570	2
gene_1	chr5	+	7559686	Medtr5g019930	Medtr5g019920	5
gene_1	chr5	+	7903702	Medtr5g020630	Medtr5g020620	2
gene_1	chr5	+	7910459	Medtr5g020650	Medtr5g020640	11
gene_1	chr5	+	8907809	Medtr5g022590	Medtr5g022580	19
gene_1	chr5	+	8907734	Medtr5g022590	Medtr5g022580	82
gene_1	chr5	-	42845065	Medtr5g097860	Medtr5g097870	1
gene_1	chr5	-	42845142	Medtr5g097860	Medtr5g097870	1
gene_1	chr5	+	10297146	Medtr5g025380	Medtr5g025370	461
gene_1	chr5	+	10444679	Medtr5g025640	Medtr5g025630	1
gene_1	chr5	+	21967891	Medtr5g053280	Medtr5g053270	8
gene_1	chr5	+	21967972	Medtr5g053280	Medtr5g053270	14
gene_1	chr6	+	2384051	Medtr6g008690	Medtr6g008680	2
gene_1	chr6	+	3977924	Medtr6g012810	Medtr6g012800	4
gene_1	chr6	+	4132765	Medtr6g013150	Medtr6g013140	1
gene_1	chr6	+	4155215	Medtr6te013220	Medtr6g013210	47
gene_1	chr5	+	922739	Medtr5g006450	Medtr5g006440	4
gene_1	chr5	+	809125	Medtr5g006190	Medtr5g006180	1
gene_1	chr5	+	809052	Medtr5g006190	Medtr5g006180	2
gene_1	chr5	-	39318384	Medtr5g090290	Medtr5g090300	19
gene_1	chr5	+	783713	Medtr5g006140	Medtr5g006130	1
gene_1	chr5	+	28353929	Medtr5g067150	Medtr5g067140	1
gene_1	chr5	-	38725817	Medtr5g089100	Medtr5g089110	16
gene_1	chr5	-	38725898	Medtr5g089100	Medtr5g089110	1
gene_1	chr5	-	38584165	Medtr5g088840	Medtr5g088850	10
gene_1	chr5	-	38027200	Medtr5g087700	Medtr5g087710	32
gene_1	chr5	+	29781902	Medtr5g070330	Medtr5g070320	9
gene_1	chr6	+	5480573	Medtr6g015815	Medtr6g015805	1
gene_1	chr5	+	1059256	Medtr5g006760	Medtr5g006750	1
gene_1	chr5	+	1059295	Medtr5g006760	Medtr5g006750	2
gene_1	chr6	+	2983763	Medtr6g010800	Medtr6g010810	1
gene_1	chr6	+	3171261	Medtr6g011340	Medtr6g011330	2
gene_1	chr6	+	3171306	Medtr6g011340	Medtr6g011330	2
gene_1	chr5	+	21968047	Medtr5g053280	Medtr5g053270	28
gene_1	chr5	-	39695097	Medtr5g091100	Medtr5g091110	16
gene_1	chr5	-	39695023	Medtr5g091100	Medtr5g091110	5
gene_1	chr5	+	22840634	Medtr5g055480	Medtr5g055470	1
gene_1	chr5	-	39318510	Medtr5g090290	Medtr5g090300	1
gene_1	chr5	+	26517648	Medtr5g063930	Medtr5g063920	6
gene_1	chr5	+	26517789	Medtr5g063930	Medtr5g063920	1
gene_1	chr5	-	39318470	Medtr5g090290	Medtr5g090300	1
gene_1	chr6	+	3977879	Medtr6g012810	Medtr6g012800	9
gene_1	chr5	+	1468234	Medtr5g007705	Medtr5g007700	1
gene_1	chr5	-	37384149	Medtr5g086530	Medtr5g086540	7
gene_1	chr5	+	1059362	Medtr5g006760	Medtr5g006750	21
gene_1	chr6	+	5480530	Medtr6g015815	Medtr6g015805	16
gene_1	chr5	-	6936658	Medtr5g018570	Medtr5g018580	1
gene_1	chr5	-	8969771	Medtr5g022680	Medtr5g022690	2
gene_1	chr4	-	43997149	Medtr4g107030	Medtr4g107040	3
gene_1	chr4	-	43997104	Medtr4g107030	Medtr4g107040	2
gene_1	chr4	-	43997068	Medtr4g107030	Medtr4g107040	2
gene_1	chr5	-	8969829	Medtr5g022680	Medtr5g022690	2
gene_1	chr6	-	2384404	Medtr6g008680	Medtr6g008690	1
gene_1	chr4	-	43378429	Medtr4g104690	Medtr4g104700	1
gene_1	chr5	-	19243763	Medtr5g043790	Medtr5g043800	60
gene_1	chr6	-	3171519	Medtr6g011330	Medtr6g011340	1
gene_1	chr6	-	3171583	Medtr6g011330	Medtr6g011340	4
gene_1	chr6	-	3171630	Medtr6g011330	Medtr6g011340	1
gene_1	chr6	-	3171663	Medtr6g011330	Medtr6g011340	1
gene_1	chr4	-	42865008	Medtr4g103670	Medtr4g103680	1
gene_1	chr4	-	42865082	Medtr4g103670	Medtr4g103680	39
gene_1	chr4	-	42865223	Medtr4g103670	Medtr4g103680	3
gene_1	chr6	-	4133068	Medtr6g013140	Medtr6g013150	1
gene_1	chr4	-	44042858	Medtr4g106720	Medtr4g106730	2
gene_1	chr5	-	19812017	Medtr5g045180	Medtr5g045190	1
gene_1	chr5	-	7696117	Medtr5g020170	Medtr5g020180	1
gene_1	chr5	-	7751562	Medtr5g020260	Medtr5g020270	3
gene_1	chr4	-	44979872	Medtr4g108400	Medtr4g108570	28
gene_1	chr5	-	21968149	Medtr5g053270	Medtr5g053280	1
gene_1	chr4	-	44399609	Medtr4g107380	Medtr4g107390	11
gene_1	chr4	-	44399655	Medtr4g107380	Medtr4g107390	1
gene_1	chr4	-	44399680	Medtr4g107380	Medtr4g107390	9
gene_1	chr4	-	44399732	Medtr4g107380	Medtr4g107390	1
gene_1	chr4	-	44399785	Medtr4g107380	Medtr4g107390	1
gene_1	chr5	-	19243811	Medtr5g043790	Medtr5g043800	18
gene_1	chr4	-	44399875	Medtr4g107380	Medtr4g107390	1
gene_1	chr5	-	7910437	Medtr5g020640	Medtr5g020650	4
gene_1	chr5	-	21766241	Medtr5g049760	Medtr5g049770	1
gene_1	chr5	-	8491216	Medtr5g021790	Medtr5g021800	3
gene_1	chr5	-	8491174	Medtr5g021790	Medtr5g021800	4
gene_1	chr5	-	20630550	Medtr5g047050	Medtr5g047060	1
gene_1	chr4	-	42536349	Medtr4g102610	Medtr4g102620	3
gene_1	chr6	-	4132940	Medtr6g013140	Medtr6g013150	3
gene_1	chr6	-	4151357	Medtr6g013185	Medtr6g013200	4
gene_1	chr5	-	16952451	Medtr5g038570	Medtr5g038580	1
gene_1	chr5	-	16917065	Medtr5g038510	Medtr5g038520	1
gene_1	chr4	-	38359413	Medtr4g094608	Medtr4g094610	1
gene_1	chr5	-	16560377	Medtr5g037880	Medtr5g037890	1
gene_1	chr4	-	38198989	Medtr4g094542	Medtr4g094545	13
gene_1	chr5	-	13412134	Medtr5g031290	Medtr5g031300	11
gene_1	chr5	-	13894800	Medtr5g032375	Medtr5g032380	1
gene_1	chr5	-	14530181	Medtr5g033690	Medtr5g033700	1
gene_1	chr6	-	11600495	Medtr6g034200	Medtr6g034205	286
gene_1	chr4	-	37846846	Medtr4g094375	Medtr4g094378	1
gene_1	chr4	-	37411822	Medtr4g094202	Medtr4g094205	3
gene_1	chr4	-	37378814	Medtr4g094250	Medtr4g094240	6
gene_1	chr6	-	12088986	Medtr6g034745	Medtr6g034755	2
gene_1	chr4	-	37092328	Medtr4g093660	Medtr4g093650	1
gene_1	chr4	-	37092369	Medtr4g093660	Medtr4g093650	1
gene_1	chr4	-	37092408	Medtr4g093660	Medtr4g093650	1
gene_1	chr5	-	11098482	Medtr5g026850	Medtr5g026860	1
gene_1	chr5	-	10985493	Medtr5g026640	Medtr5g026645	1
gene_1	chr6	-	4151387	Medtr6g013185	Medtr6g013200	1
gene_1	chr5	-	19243571	Medtr5g043790	Medtr5g043800	396
gene_1	chr5	-	18546354	Medtr5g042150	Medtr5g042160	2
gene_1	chr5	-	18546319	Medtr5g042150	Medtr5g042160	1
gene_1	chr5	-	18546269	Medtr5g042150	Medtr5g042160	8
gene_1	chr6	-	7994688	Medtr6g022820	Medtr6g022830	2
gene_1	chr4	-	40370504	Medtr4g097795	Medtr4g097800	14
gene_1	chr6	-	8140020	Medtr6g023340	Medtr6g023350	2
gene_1	chr6	-	8952585	Medtr6g025740	Medtr6g025750	1
gene_1	chr5	-	10124489	Medtr5g025010	Medtr5g025015	1
gene_1	chr5	-	18162294	Medtr5g041330	Medtr5g041340	1
gene_1	chr5	-	18162232	Medtr5g041330	Medtr5g041340	2
gene_1	chr6	-	10416853	Medtr6g033095	Medtr6g033100	1
gene_1	chr5	-	10270364	Medtr5g025300	Medtr5g025310	1
gene_1	chr5	-	10270338	Medtr5g025300	Medtr5g025310	50
gene_1	chr5	-	10270237	Medtr5g025300	Medtr5g025310	1
gene_1	chr4	-	48231644	Medtr4g116420	Medtr4g116430	1
gene_1	chr5	-	6936607	Medtr5g018570	Medtr5g018580	3
gene_1	chr5	-	29010429	Medtr5g068510	Medtr5g068530	1
gene_1	chr4	-	48231770	Medtr4g116420	Medtr4g116430	24
gene_1	chr4	-	48231725	Medtr4g116420	Medtr4g116430	66
gene_1	chr5	-	28354005	Medtr5g067140	Medtr5g067150	3
gene_1	chr5	-	29010475	Medtr5g068510	Medtr5g068530	1
gene_1	chr5	-	27103850	Medtr5g064530	Medtr5g064540	1
gene_1	chr4	-	45646352	Medtr4g109760	Medtr4g109770	1
gene_1	chr4	-	46984500	Medtr4g114120	Medtr4g114320	1
gene_1	chr4	-	45646251	Medtr4g109760	Medtr4g109770	1
gene_1	chr4	-	48281508	Medtr4g116540	Medtr4g116545	2
gene_1	chr4	-	48281571	Medtr4g116540	Medtr4g116545	26
gene_1	chr4	-	48281623	Medtr4g116540	Medtr4g116545	1
gene_1	chr5	-	1253653	Medtr5g007230	Medtr5g007240	558
gene_1	chr5	-	3949658	Medtr5g012860	Medtr5g012870	1
gene_1	chr4	-	46984442	Medtr4g114120	Medtr4g114320	11
gene_1	chr5	-	3949707	Medtr5g012860	Medtr5g012870	12
gene_1	chr5	-	29010149	Medtr5g068510	Medtr5g068530	1
gene_1	chr5	-	2791480	Medtr5g010430	Medtr5g010440	1
gene_1	chr5	-	29010090	Medtr5g068510	Medtr5g068530	1
gene_1	chr5	-	2876986	Medtr5g010610	Medtr5g010620	440
gene_1	chr5	-	1706685	Medtr5g008215	Medtr5g008220	229
gene_1	chr5	-	28475809	Medtr5g067400	Medtr5g067410	4
gene_1	chr5	-	3183278	Medtr5g011200	Medtr5g011210	1
gene_1	chr5	-	3183385	Medtr5g011200	Medtr5g011210	1
gene_1	chr5	-	28475885	Medtr5g067400	Medtr5g067410	6
gene_1	chr5	-	28475954	Medtr5g067400	Medtr5g067410	12
gene_1	chr4	-	48106605	Medtr4g116273	Medtr4g116277	1
gene_1	chr5	-	28476081	Medtr5g067400	Medtr5g067410	1
gene_1	chr5	-	5894493	Medtr5g016440	Medtr5g016450	1
gene_1	chr5	-	1141603	Medtr5te006930	Medtr5g006940	1
gene_1	chr6	-	1020995	Medtr6g006200	Medtr6g406210	5
gene_1	chr5	-	6810813	Medtr5g018290	Medtr5g018300	114
gene_1	chr4	-	48281418	Medtr4g116540	Medtr4g116545	3
gene_1	chr5	-	6850644	Medtr5g018380	Medtr5g018390	2
gene_1	chr4	-	45426160	Medtr4g109380	Medtr4g109390	91
gene_1	chr4	-	45426055	Medtr4g109380	Medtr4g109390	33
gene_1	chr5	-	784020	Medtr5g006130	Medtr5g006140	3
gene_1	chr5	-	6904403	Medtr5g018500	Medtr5g018510	9
gene_1	chr5	-	6925182	Medtr5g018540	Medtr5g018550	102
gene_1	chr4	-	45202432	Medtr4g109020	Medtr4g109030	5
gene_1	chr4	-	45202400	Medtr4g109020	Medtr4g109030	1
gene_1	chr5	-	6925142	Medtr5g018540	Medtr5g018550	2
gene_1	chr5	-	42845109	Medtr5g097860	Medtr5g097870	1
gene_1	chr5	-	6925006	Medtr5g018540	Medtr5g018550	6
gene_1	chr6	-	1977858	Medtr6g007783	Medtr6g007787	3
gene_1	chr5	-	6810704	Medtr5g018290	Medtr5g018300	6
gene_1	chr5	-	6110975	Medtr5g016880	Medtr5g016890	3
gene_1	chr5	-	25861874	Medtr5g062280	Medtr5g062290	3
gene_1	chr5	-	25861909	Medtr5g062280	Medtr5g062290	1
gene_1	chr5	-	6568753	Medtr5g017790	Medtr5g017800	1
gene_1	chr5	-	6110879	Medtr5g016880	Medtr5g016890	2
gene_1	chr5	-	1141555	Medtr5te006930	Medtr5g006940	5
gene_1	chr5	-	6110917	Medtr5g016880	Medtr5g016890	1
gene_1	chr7	+	43677453	Medtr7g107110	Medtr7g107100	1
gene_1	chr7	-	45334836	Medtr7g110610	Medtr7g110620	2
gene_1	chr8	+	24366947	Medtr8g055940	Medtr8g055930	1
gene_1	chr8	+	24367000	Medtr8g055940	Medtr8g055930	7
gene_1	chr7	+	46668835	Medtr7g113340	Medtr7g113330	3
gene_1	chr7	+	46892922	Medtr7g113790	Medtr7g113780	2
gene_1	chr7	+	47688520	Medtr7g115420	Medtr7g115410	1
gene_1	chr7	+	47688483	Medtr7g115420	Medtr7g115410	3
gene_1	chr7	+	47688439	Medtr7g115420	Medtr7g115410	2
gene_1	chr7	+	46382561	Medtr7g112730	Medtr7g112720	2
gene_1	chr7	+	46382607	Medtr7g112730	Medtr7g112720	5
gene_1	chr7	+	45130232	Medtr7g110110	Medtr7g110100	2
gene_1	chr8	+	27496213	Medtr8g066190	Medtr8g066180	2
gene_1	chr8	+	27496241	Medtr8g066190	Medtr8g066180	1
gene_1	chr7	+	44758745	Medtr7g109470	Medtr7g109460	14
gene_1	chr7	+	44813790	Medtr7g109540	Medtr7g109530	10
gene_1	chr7	+	44813869	Medtr7g109540	Medtr7g109530	1
gene_1	chr7	+	44813901	Medtr7g109540	Medtr7g109530	2
gene_1	chr7	+	44824602	Medtr7g109560	Medtr7g109550	1
gene_1	chr8	+	26597394	Medtr8g063460	Medtr8g063470	1
gene_1	chr8	+	24367041	Medtr8g055940	Medtr8g055930	16
gene_1	chr8	+	24367071	Medtr8g055940	Medtr8g055930	3
gene_1	chr8	+	18454455	Medtr8g447090	Medtr8g447080	45
gene_1	chr8	+	18454511	Medtr8g447090	Medtr8g447080	153
gene_1	chr8	+	18454573	Medtr8g447090	Medtr8g447080	201
gene_1	chr8	+	18454727	Medtr8g447090	Medtr8g447080	2
gene_1	chr7	-	7277959	Medtr7g022480	Medtr7g022490	1
gene_1	chr8	+	16922793	Medtr8g044160	Medtr8g044150	12
gene_1	chr7	-	10400796	Medtr7g029345	Medtr7g029350	2
gene_1	chr8	+	16922746	Medtr8g044160	Medtr8g044150	11
gene_1	chr7	-	3619408	Medtr7g012340	Medtr7g012330	2
gene_1	chr8	+	18454427	Medtr8g447090	Medtr8g447080	18
gene_1	chr8	+	18454389	Medtr8g447090	Medtr8g447080	6
gene_1	chr7	+	48410308	Medtr7g117200	Medtr7g117190	3
gene_1	chr7	+	48516070	Medtr7g117395	Medtr7g117385	1
gene_1	chr7	+	48696313	Medtr7g117545	Medtr7g117540	1
gene_1	chr7	+	48696367	Medtr7g117545	Medtr7g117540	3
gene_1	chr7	-	2064145	Medtr7g009440	Medtr7g009450	1
gene_1	chr7	-	2064223	Medtr7g009440	Medtr7g009450	2
gene_1	chr8	+	18583491	Medtr8g447300	Medtr8g447290	2
gene_1	chr7	-	3097944	Medtr7g011490	Medtr7g011500	1
gene_1	chr7	-	11602645	Medtr7g032890	Medtr7g032900	23
gene_1	chr8	+	36155332	Medtr8g087480	Medtr8g087470	1
gene_1	chr7	+	31701263	Medtr7g082680	Medtr7g082670	55
gene_1	chr7	+	31701344	Medtr7g082680	Medtr7g082670	2
gene_1	chr7	+	32447869	Medtr7g084160	Medtr7g084150	13
gene_1	chr7	+	32447934	Medtr7g084160	Medtr7g084150	11
gene_1	chr7	+	32913577	Medtr7g085130	Medtr7g085120	2
gene_1	chr7	+	32913519	Medtr7g085130	Medtr7g085120	1
gene_1	chr7	+	32992647	Medtr7g085265	Medtr7g085260	2
gene_1	chr7	+	32992708	Medtr7g085265	Medtr7g085260	2
gene_1	chr8	+	34561277	Medtr8g080370	Medtr8g080360	6
gene_1	chr8	+	34561149	Medtr8g080370	Medtr8g080360	6
gene_1	chr7	+	31531889	Medtr7g082280	Medtr7g082270	3
gene_1	chr8	+	36155239	Medtr8g087480	Medtr8g087470	8
gene_1	chr8	+	36134984	Medtr8g087430	Medtr8g087425	265
gene_1	chr8	+	36134880	Medtr8g087430	Medtr8g087425	47
gene_1	chr7	+	29403766	Medtr7g077840	Medtr7g077830	1
gene_1	chr7	+	29766091	Medtr7g078690	Medtr7g078680	31
gene_1	chr7	+	29765992	Medtr7g078690	Medtr7g078680	3
gene_1	chr7	+	29839563	Medtr7g078800	Medtr7g078790	1
gene_1	chr8	+	34561041	Medtr8g080370	Medtr8g080360	3
gene_1	chr7	+	33186159	Medtr7g085610	Medtr7g085600	1
gene_1	chr8	+	34170920	Medtr8g079700	Medtr8g079690	108
gene_1	chr7	+	41363334	Medtr7g102940	Medtr7g102930	9
gene_1	chr7	+	41363245	Medtr7g102940	Medtr7g102930	38
gene_1	chr8	+	31768856	Medtr8g075150	Medtr8g075140	1
gene_1	chr8	+	30753756	Medtr8g072720	Medtr8g072710	1
gene_1	chr7	+	41565132	Medtr7g102570	Medtr7g102560	1
gene_1	chr8	+	30753806	Medtr8g072720	Medtr8g072710	6
gene_1	chr8	+	28490423	Medtr8g068330	Medtr8g068320	40
gene_1	chr8	+	28490498	Medtr8g068330	Medtr8g068320	2
gene_1	chr7	+	41363395	Medtr7g102940	Medtr7g102930	2
gene_1	chr7	+	41214319	Medtr7g102130	Medtr7g102120	12
gene_1	chr7	+	41214255	Medtr7g102130	Medtr7g102120	1
gene_1	chr8	+	34170794	Medtr8g079700	Medtr8g079690	3
gene_1	chr7	+	35042702	Medtr7g089490	Medtr7g089480	1
gene_1	chr7	-	15903562	Medtr7g045270	Medtr7g045280	5
gene_1	chr8	+	32763696	Medtr8g077125	Medtr8g077120	5
gene_1	chr7	+	37894402	Medtr7g094890	Medtr7g094880	2
gene_1	chr7	+	37894439	Medtr7g094890	Medtr7g094880	1
gene_1	chr7	+	40104018	Medtr7g099860	Medtr7g099850	68
gene_1	chr7	+	40104103	Medtr7g099860	Medtr7g099850	4
gene_1	chr8	+	28490540	Medtr8g068330	Medtr8g068320	2
gene_1	chr7	-	15903731	Medtr7g045270	Medtr7g045280	73
gene_1	chr7	-	33186423	Medtr7g085600	Medtr7g085610	2
gene_1	chr8	+	1903707	Medtr8g008830	Medtr8g008820	1
gene_1	chr7	-	38925830	Medtr7g096940	Medtr7g096950	5
gene_1	chr7	-	38925919	Medtr7g096940	Medtr7g096950	8
gene_1	chr7	-	49040502	Medtr7g118160	Medtr7g118170	1
gene_1	chr7	-	49040612	Medtr7g118160	Medtr7g118170	1
gene_1	chr7	-	49040677	Medtr7g118160	Medtr7g118170	2
gene_1	chr7	-	49040706	Medtr7g118160	Medtr7g118170	1
gene_1	chr7	-	48876420	Medtr7g117710	Medtr7g117715	2
gene_1	chr7	-	37894469	Medtr7g094880	Medtr7g094890	1
gene_1	chr7	-	37894535	Medtr7g094880	Medtr7g094890	24
gene_1	chr7	-	37894586	Medtr7g094880	Medtr7g094890	18
gene_1	chr8	+	4753487	Medtr8g014870	Medtr8g014860	2
gene_1	chr7	-	34393791	Medtr7g088330	Medtr7g088340	10
gene_1	chr7	-	34393922	Medtr7g088330	Medtr7g088340	52
gene_1	chr7	-	34393980	Medtr7g088330	Medtr7g088340	2
gene_1	chr8	+	3769500	Medtr8g012730	Medtr8g012725	5
gene_1	chr8	+	3769447	Medtr8g012730	Medtr8g012725	73
gene_1	chr7	-	35832533	Medtr7g090920	Medtr7g090930	1
gene_1	chr7	-	36078541	Medtr7g091370	Medtr7g091380	1
gene_1	chr7	-	48823651	Medtr7g117660	Medtr7g117665	2
gene_1	chr7	-	48823580	Medtr7g117660	Medtr7g117665	1
gene_1	chr7	-	45965346	Medtr7g111870	Medtr7g111880	1
gene_1	chr7	-	45334886	Medtr7g110610	Medtr7g110620	2
gene_1	chr7	-	44514080	Medtr7g108925	Medtr7g108930	5
gene_1	chr7	-	44513967	Medtr7g108925	Medtr7g108930	1
gene_1	chr7	-	44513836	Medtr7g108925	Medtr7g108930	3
gene_1	chr7	-	44758681	Medtr7g109460	Medtr7g109470	1
gene_1	chr7	-	44758717	Medtr7g109460	Medtr7g109470	3
gene_1	chr7	-	44824671	Medtr7g109550	Medtr7g109560	2
gene_1	chr7	-	42654131	Medtr7g105210	Medtr7g105220	9
gene_1	chr7	-	47625760	Medtr7g115300	Medtr7g115310	1
gene_1	chr7	-	42367082	Medtr7g104540	Medtr7g104550	50
gene_1	chr7	-	48696584	Medtr7g117540	Medtr7g117545	2
gene_1	chr7	-	48696646	Medtr7g117540	Medtr7g117545	1
gene_1	chr7	-	48685871	Medtr7g117525	Medtr7g117530	17
gene_1	chr7	-	48685788	Medtr7g117525	Medtr7g117530	5
gene_1	chr7	-	41363327	Medtr7g102930	Medtr7g102940	1
gene_1	chr7	-	48156226	Medtr7g116620	Medtr7g116630	23
gene_1	chr7	-	48156197	Medtr7g116620	Medtr7g116630	1
gene_1	chr7	-	42367126	Medtr7g104540	Medtr7g104550	1
gene_1	chr7	-	44824622	Medtr7g109550	Medtr7g109560	2
gene_1	chr7	-	15903637	Medtr7g045270	Medtr7g045280	6
gene_1	chr8	+	10502649	Medtr8g028165	Medtr8g028160	1
gene_1	chr7	-	26330851	Medtr7g071110	Medtr7g071120	248
gene_1	chr7	-	26330927	Medtr7g071110	Medtr7g071120	8
gene_1	chr7	-	26330982	Medtr7g071110	Medtr7g071120	16
gene_1	chr8	+	10316514	Medtr8g027990	Medtr8g027985	1
gene_1	chr8	+	9651686	Medtr8g027375	Medtr8g027365	7
gene_1	chr7	-	28446794	Medtr7g075810	Medtr7g075815	1
gene_1	chr7	-	28446847	Medtr7g075810	Medtr7g075815	1
gene_1	chr8	+	11060901	Medtr8g028725	Medtr8g028720	1
gene_1	chr8	+	11060957	Medtr8g028725	Medtr8g028720	1
gene_1	chr7	-	25301753	Medtr7g068850	Medtr7g068860	3
gene_1	chr8	+	16516959	Medtr8g042770	Medtr8g042750	5
gene_1	chr8	+	16516993	Medtr8g042770	Medtr8g042750	1
gene_1	chr8	+	16517049	Medtr8g042770	Medtr8g042750	1
gene_1	chr8	+	16517077	Medtr8g042770	Medtr8g042750	1
gene_1	chr7	-	23856482	Medtr7g065710	Medtr7g065720	3
gene_1	chr7	-	23856341	Medtr7g065710	Medtr7g065720	2564
gene_1	chr8	+	11061239	Medtr8g028725	Medtr8g028720	1
gene_1	chr7	-	24995346	Medtr7g068330	Medtr7g068340	7
gene_1	chr7	-	28446910	Medtr7g075810	Medtr7g075815	20
gene_1	chr7	-	28454371	Medtr7g075830	Medtr7g075840	1
gene_1	chr8	+	6502257	Medtr8g018800	Medtr8g018790	2
gene_1	chr7	-	31833777	Medtr7g082960	Medtr7g082970	2
gene_1	chr7	-	31833885	Medtr7g082960	Medtr7g082970	12
gene_1	chr7	-	32448005	Medtr7g084150	Medtr7g084160	121
gene_1	chr7	-	32447898	Medtr7g084150	Medtr7g084160	21
gene_1	chr8	+	6502211	Medtr8g018800	Medtr8g018790	1
gene_1	chr8	+	6502168	Medtr8g018800	Medtr8g018790	1
gene_1	chr7	-	33186194	Medtr7g085600	Medtr7g085610	2
gene_1	chr7	-	29840059	Medtr7g078790	Medtr7g078800	3
gene_1	chr7	-	29839994	Medtr7g078790	Medtr7g078800	68
gene_1	chr7	-	29766030	Medtr7g078680	Medtr7g078690	1
gene_1	chr8	+	9542204	Medtr8g027160	Medtr8g027150	1
gene_1	chr7	-	28698187	Medtr7g076270	Medtr7g076280	1
gene_1	chr7	-	28698154	Medtr7g076270	Medtr7g076280	1
gene_1	chr7	-	29206435	Medtr7g077330	Medtr7g077340	2
gene_1	chr7	-	29403881	Medtr7g077830	Medtr7g077840	1
gene_1	chr7	-	29404273	Medtr7g077830	Medtr7g077840	2
gene_1	chr7	-	29766180	Medtr7g078680	Medtr7g078690	1
gene_1	chr7	-	29766149	Medtr7g078680	Medtr7g078690	1
gene_1	chr7	-	33186363	Medtr7g085600	Medtr7g085610	158
gene_1	chr8	+	37777478	Medtr8g090145	Medtr8g090140	2
gene_1	chr8	+	41516939	Medtr8g099000	Medtr8g098995	1
gene_1	chr6	-	33831082	Medtr6g088690	Medtr6g088695	1
gene_1	chr7	+	23851320	Medtr7g065690	Medtr7g065680	2
gene_1	chr6	-	33918498	Medtr6g088790	Medtr6g088795	1
gene_1	chr7	+	23039893	Medtr7g063280	Medtr7g063270	2
gene_1	chr8	+	41516968	Medtr8g099000	Medtr8g098995	2
gene_1	chr8	+	41517003	Medtr8g099000	Medtr8g098995	1
gene_1	chr6	-	34879862	Medtr6g092620	Medtr6g092630	1
gene_1	chr8	+	41391300	Medtr8g098900	Medtr8g098895	2
gene_1	chr8	+	41516853	Medtr8g099000	Medtr8g098995	36
gene_1	chr8	+	41869792	Medtr8g099380	Medtr8g099375	60
gene_1	chr6	-	29438599	Medtr6g078410	Medtr6g078420	1
gene_1	chr8	+	43202118	Medtr8g102610	Medtr8g102600	2
gene_1	chr7	+	24293520	Medtr7g066700	Medtr7g066690	3
gene_1	chr7	+	24293452	Medtr7g066700	Medtr7g066690	16
gene_1	chr8	+	42119724	Medtr8g099620	Medtr8g099615	4
gene_1	chr8	+	42119644	Medtr8g099620	Medtr8g099615	1
gene_1	chr8	+	42119613	Medtr8g099620	Medtr8g099615	1
gene_1	chr8	+	42119586	Medtr8g099620	Medtr8g099615	3
gene_1	chr7	+	23851348	Medtr7g065690	Medtr7g065680	2
gene_1	chr6	-	34880044	Medtr6g092620	Medtr6g092630	3
gene_1	chr7	+	393410	Medtr7g005920	Medtr7g005910	6
gene_1	chr8	+	41334640	Medtr8g098845	Medtr8g098840	52
gene_1	chr8	+	41334689	Medtr8g098845	Medtr8g098840	20
gene_1	chr7	+	5271628	Medtr7g016660	Medtr7g016650	1
gene_1	chr8	+	40087652	Medtr8g096120	Medtr8g096110	14
gene_1	chr8	+	40087711	Medtr8g096120	Medtr8g096110	9
gene_1	chr7	+	6261245	Medtr7g018890	Medtr7g018880	1
gene_1	chr7	+	6994875	Medtr7g021910	Medtr7g021900	1
gene_1	chr7	+	6994910	Medtr7g021910	Medtr7g021900	3
gene_1	chr8	+	40992569	Medtr8g098265	Medtr8g098255	3
gene_1	chr8	+	40992543	Medtr8g098265	Medtr8g098255	49
gene_1	chr7	+	10400945	Medtr7g029350	Medtr7g029345	39
gene_1	chr7	+	21855068	Medtr7g060470	Medtr7g060460	254
gene_1	chr7	+	21855131	Medtr7g060470	Medtr7g060460	1
gene_1	chr7	+	5009422	Medtr7g015960	Medtr7g015950	29
gene_1	chr8	+	41200269	Medtr8g098685	Medtr8g098675	15
gene_1	chr8	+	38240759	Medtr8g091660	Medtr8g091650	1
gene_1	chr8	+	41200192	Medtr8g098685	Medtr8g098675	246
gene_1	chr7	+	1089806	Medtr7g407100	Medtr7g407090	4
gene_1	chr7	+	1089745	Medtr7g407100	Medtr7g407090	1
gene_1	chr7	+	2985945	Medtr7g011240	Medtr7g011230	168
gene_1	chr7	+	2986210	Medtr7g011240	Medtr7g011230	1
gene_1	chr7	+	3297285	Medtr7g011900	Medtr7g011890	2
gene_1	chr7	+	4929723	Medtr7g015810	Medtr7g015800	9
gene_1	chr8	+	40992458	Medtr8g098265	Medtr8g098255	1
gene_1	chr6	-	14341246	Medtr6g039830	Medtr6g039840	1
gene_1	chr7	+	25791553	Medtr7g069980	Medtr7g069970	1
gene_1	chr8	+	43202394	Medtr8g102610	Medtr8g102600	2
gene_1	chr8	+	43202341	Medtr8g102610	Medtr8g102600	2
gene_1	chr8	+	37760271	Medtr8g090130	Medtr8g090125	3
gene_1	chr8	+	37760216	Medtr8g090130	Medtr8g090125	1
gene_1	chr6	-	13765594	Medtr6g038400	Medtr6g038410	1
gene_1	chr6	-	24040582	Medtr6g061930	Medtr6g061940	2
gene_1	chr8	+	43202287	Medtr8g102610	Medtr8g102600	4
gene_1	chr8	+	37548609	Medtr8g089925	Medtr8g089920	1
gene_1	chr6	-	14239592	Medtr6g034670	Medtr6g034680	1
gene_1	chr6	-	14239395	Medtr6g034670	Medtr6g034680	2
gene_1	chr6	-	14239478	Medtr6g034670	Medtr6g034680	80
gene_1	chr8	+	43202223	Medtr8g102610	Medtr8g102600	72
gene_1	chr8	+	43202150	Medtr8g102610	Medtr8g102600	1
gene_1	chr8	+	43175701	Medtr8g102550	Medtr8g102540	3
gene_1	chr6	-	13695011	Medtr6g038230	Medtr6g038240	1
gene_1	chr8	+	37760338	Medtr8g090130	Medtr8g090125	1
gene_1	chr8	+	36242773	Medtr8g487730	Medtr8g487720	5
gene_1	chr8	+	37777587	Medtr8g090145	Medtr8g090140	21
gene_1	chr8	+	43175927	Medtr8g102550	Medtr8g102540	1
gene_1	chr8	+	43175790	Medtr8g102550	Medtr8g102540	28
gene_1	chr7	+	25894858	Medtr7g070220	Medtr7g070210	14
gene_1	chr7	+	28697894	Medtr7g076280	Medtr7g076270	3
gene_1	chr8	+	37777662	Medtr8g090145	Medtr8g090140	23
gene_1	chr3	-	49775781	Medtr3g107870	Medtr3g107880	2
gene_1	chr4	-	9306423	Medtr4g027040	Medtr4g027050	3
gene_1	chr4	-	10172034	Medtr4g029430	Medtr4g029440	1
gene_1	chr4	+	31045252	Medtr4g080100	Medtr4g080090	53
gene_1	chr4	-	12710395	Medtr4g035900	Medtr4g035905	23
gene_1	chr3	-	46705818	Medtr3g101470	Medtr3g101480	1
gene_1	chr3	-	46705871	Medtr3g101470	Medtr3g101480	4
gene_1	chr4	-	13124000	Medtr4g036455	Medtr4g036465	2
gene_1	chr4	-	13124056	Medtr4g036455	Medtr4g036465	1
gene_1	chr4	-	14468286	Medtr4g040350	Medtr4g040360	1
gene_1	chr4	+	10597472	Medtr4g031160	Medtr4g031150	1
gene_1	chr4	-	18627441	Medtr4g051642	Medtr4g051645	5
gene_1	chr4	-	18627572	Medtr4g051642	Medtr4g051645	954
gene_1	chr4	+	11344955	Medtr4g032805	Medtr4g032800	5
gene_1	chr3	-	45989785	Medtr3g100100	Medtr3g100110	5
gene_1	chr3	-	45989608	Medtr3g100100	Medtr3g100110	1
gene_1	chr4	-	9306453	Medtr4g027040	Medtr4g027050	1
gene_1	chr3	-	47971070	Medtr3g104110	Medtr3g104120	1
gene_1	chr3	-	49775659	Medtr3g107870	Medtr3g107880	8
gene_1	chr4	-	7344622	Medtr4g021875	Medtr4g021880	1
gene_1	chr4	+	10171670	Medtr4g029440	Medtr4g029430	1
gene_1	chr4	-	7344658	Medtr4g021875	Medtr4g021880	1
gene_1	chr4	-	7344864	Medtr4g021875	Medtr4g021880	1
gene_1	chr3	-	48815596	Medtr3g105820	Medtr3g105830	670
gene_1	chr4	-	7834758	Medtr4g023250	Medtr4g023260	6
gene_1	chr4	-	7834824	Medtr4g023250	Medtr4g023260	7
gene_1	chr4	+	10211310	Medtr4g029540	Medtr4g029530	1
gene_1	chr4	+	10211365	Medtr4g029540	Medtr4g029530	2
gene_1	chr4	-	8314840	Medtr4g024595	Medtr4g024600	2
gene_1	chr4	-	9306549	Medtr4g027040	Medtr4g027050	4
gene_1	chr4	-	9306494	Medtr4g027040	Medtr4g027050	3
gene_1	chr3	-	47971139	Medtr3g104110	Medtr3g104120	5
gene_1	chr3	-	47971113	Medtr3g104110	Medtr3g104120	1
gene_1	chr4	+	11345005	Medtr4g032805	Medtr4g032800	58
gene_1	chr4	-	18820452	Medtr4g052000	Medtr4g052010	13
gene_1	chr4	+	51722989	Medtr4g124795	Medtr4g124790	26
gene_1	chr4	+	14468351	Medtr4g040360	Medtr4g040350	1
gene_1	chr4	+	14468276	Medtr4g040360	Medtr4g040350	1
gene_1	chr4	+	44181213	Medtr4g106515	Medtr4g106510	1297
gene_1	chr4	+	44181399	Medtr4g106515	Medtr4g106510	3
gene_1	chr4	+	43976171	Medtr4g106990	Medtr4g106980	1
gene_1	chr4	+	43531167	Medtr4g105080	Medtr4g105070	58
gene_1	chr4	+	43531282	Medtr4g105080	Medtr4g105070	7
gene_1	chr4	-	24187275	Medtr4g064830	Medtr4g064807	586
gene_1	chr4	+	18820222	Medtr4g052010	Medtr4g052000	2
gene_1	chr4	+	43037033	Medtr4g104040	Medtr4g104030	11
gene_1	chr4	+	43037122	Medtr4g104040	Medtr4g104030	1
gene_1	chr3	-	43833045	Medtr3g095910	Medtr3g095920	5
gene_1	chr3	-	43833009	Medtr3g095910	Medtr3g095920	1
gene_1	chr3	-	43832979	Medtr3g095910	Medtr3g095920	1
gene_1	chr3	-	43832939	Medtr3g095910	Medtr3g095920	16
gene_1	chr4	+	13951820	Medtr4g037755	Medtr4g037750	6
gene_1	chr4	-	24187162	Medtr4g064830	Medtr4g064807	60
gene_1	chr4	-	19404283	Medtr4g053380	Medtr4g053370	2
gene_1	chr4	-	19404336	Medtr4g053380	Medtr4g053370	1
gene_1	chr4	-	19404409	Medtr4g053380	Medtr4g053370	1
gene_1	chr4	-	20022938	Medtr4g055070	Medtr4g055080	1
gene_1	chr4	+	11345059	Medtr4g032805	Medtr4g032800	68
gene_1	chr4	-	21495664	Medtr4g058000	Medtr4g058005	2
gene_1	chr4	-	22011690	Medtr4g059670	Medtr4g059680	3
gene_1	chr4	+	11576160	Medtr4g033215	Medtr4g033210	5
gene_1	chr4	+	11576120	Medtr4g033215	Medtr4g033210	13
gene_1	chr4	+	11576053	Medtr4g033215	Medtr4g033210	1
gene_1	chr4	+	13123848	Medtr4g036465	Medtr4g036455	1
gene_1	chr4	+	13123885	Medtr4g036465	Medtr4g036455	1
gene_1	chr3	-	45478597	Medtr3g099190	Medtr3g099200	2
gene_1	chr4	+	44181108	Medtr4g106515	Medtr4g106510	1
gene_1	chr4	+	13951750	Medtr4g037755	Medtr4g037750	4
gene_1	chr4	-	24476313	Medtr4g065103	Medtr4g065107	1
gene_1	chr4	+	51802467	Medtr4g124910	Medtr4g124900	1
gene_1	chr4	+	1742065	Medtr4g009030	Medtr4g009040	2
gene_1	chr4	+	50613055	Medtr4g122712	Medtr4g122710	4
gene_1	chr4	+	50612978	Medtr4g122712	Medtr4g122710	271
gene_1	chr4	+	2838213	Medtr4g011540	Medtr4g011530	1
gene_1	chr4	+	2913323	Medtr4g011680	Medtr4g011670	1
gene_1	chr4	+	2984082	Medtr4g011800	Medtr4g011790	1
gene_1	chr4	+	2983952	Medtr4g011800	Medtr4g011790	61
gene_1	chr4	+	54630697	Medtr4g131010	Medtr4g131000	91
gene_1	chr4	+	54706593	Medtr4g131155	Medtr4g131150	4
gene_1	chr4	+	49345186	Medtr4g119160	Medtr4g119140	1
gene_1	chr4	+	55307654	Medtr4g132350	Medtr4g132340	1
gene_1	chr4	+	55307601	Medtr4g132350	Medtr4g132340	1
gene_1	chr4	+	55307457	Medtr4g132350	Medtr4g132340	1
gene_1	chr3	-	52437164	Medtr3g112060	Medtr3g112070	21
gene_1	chr4	+	55372424	Medtr4g132460	Medtr4g132450	1
gene_1	chr4	+	53502933	Medtr4g128600	Medtr4g128590	27
gene_1	chr4	+	53502848	Medtr4g128600	Medtr4g128590	1
gene_1	chr4	+	51802524	Medtr4g124910	Medtr4g124900	1
gene_1	chr3	-	54381031	Medtr3g116260	Medtr3g116270	2
gene_1	chr4	+	52217114	Medtr4g125810	Medtr4g125800	3
gene_1	chr4	+	52217169	Medtr4g125810	Medtr4g125800	1
gene_1	chr4	+	52217220	Medtr4g125810	Medtr4g125800	8
gene_1	chr4	+	52217301	Medtr4g125810	Medtr4g125800	11
gene_1	chr4	+	51723045	Medtr4g124795	Medtr4g124790	3
gene_1	chr4	+	943355	Medtr4g007090	Medtr4g007080	1
gene_1	chr4	+	1130918	Medtr4g007550	Medtr4g007540	4
gene_1	chr4	+	52320983	Medtr4g125960	Medtr4g125950	1
gene_1	chr4	+	52482605	Medtr4g126210	Medtr4g126200	1
gene_1	chr4	+	1130982	Medtr4g007550	Medtr4g007540	5
gene_1	chr4	+	53502822	Medtr4g128600	Medtr4g128590	1
gene_1	chr3	-	53861628	Medtr3g115210	Medtr3g115220	2
gene_1	chr3	-	53861596	Medtr3g115210	Medtr3g115220	1
gene_1	chr4	+	51802395	Medtr4g124910	Medtr4g124900	48
gene_1	chr4	+	48561432	Medtr4g117180	Medtr4g117170	3
gene_1	chr4	+	56057570	Medtr4g133932	Medtr4g133928	12
gene_1	chr4	+	6418408	Medtr4g020050	Medtr4g020040	1
gene_1	chr4	+	7344408	Medtr4g021880	Medtr4g021875	1
gene_1	chr4	-	5216025	Medtr4g016910	Medtr4g016920	1
gene_1	chr4	-	5345340	Medtr4g017250	Medtr4g417260	1
gene_1	chr4	-	5621857	Medtr4g017810	Medtr4g017820	9
gene_1	chr4	-	5621795	Medtr4g017810	Medtr4g017820	1
gene_1	chr4	-	5621765	Medtr4g017810	Medtr4g017820	3
gene_1	chr4	-	6361910	Medtr4g019900	Medtr4g019910	1
gene_1	chr4	-	6361882	Medtr4g019900	Medtr4g019910	3
gene_1	chr4	-	6361840	Medtr4g019900	Medtr4g019910	2
gene_1	chr4	+	46984471	Medtr4g114320	Medtr4g114120	1
gene_1	chr4	+	46846875	Medtr4g113830	Medtr4g113820	1
gene_1	chr4	+	46157136	Medtr4g111720	Medtr4g111710	1
gene_1	chr4	+	46157188	Medtr4g111720	Medtr4g111710	4
gene_1	chr4	+	46157285	Medtr4g111720	Medtr4g111710	3
gene_1	chr4	-	2838246	Medtr4g011530	Medtr4g011540	2
gene_1	chr4	-	2838204	Medtr4g011530	Medtr4g011540	1
gene_1	chr4	+	56057489	Medtr4g133932	Medtr4g133928	21
gene_1	chr4	+	48231338	Medtr4g116430	Medtr4g116420	4
gene_1	chr4	+	56539531	Medtr4g134880	Medtr4g134870	1
gene_1	chr4	-	943372	Medtr4g007080	Medtr4g007090	1
gene_1	chr4	-	943469	Medtr4g007080	Medtr4g007090	1
gene_1	chr4	-	943713	Medtr4g007080	Medtr4g007090	1
gene_1	chr4	+	5621811	Medtr4g017820	Medtr4g017810	883
gene_1	chr4	+	5951808	Medtr4g019160	Medtr4g019150	1
gene_1	chr3	-	51317145	Medtr3g109700	Medtr3g109710	1
gene_1	chr3	-	51272206	Medtr3g109610	Medtr3g109620	13
gene_1	chr3	-	51272161	Medtr3g109610	Medtr3g109620	1
gene_1	chr3	-	51272087	Medtr3g109610	Medtr3g109620	1
gene_1	chr3	-	51272036	Medtr3g109610	Medtr3g109620	2
gene_1	chr4	+	6418691	Medtr4g020050	Medtr4g020040	1
gene_1	chr4	+	6418560	Medtr4g020050	Medtr4g020040	103
gene_1	chr4	+	44944128	Medtr4g108350	Medtr4g108340	1
gene_1	chr3	-	43349669	Medtr3g094960	Medtr3g094970	2
gene_1	chr3	-	39016713	Medtr3g086220	Medtr3g086230	2
gene_1	chr4	+	27320607	Medtr4g072040	Medtr4g072030	4
gene_1	chr4	-	30882474	Medtr4g079770	Medtr4g079780	1
gene_1	chr4	-	31045428	Medtr4g080090	Medtr4g080100	1
gene_1	chr4	+	27444590	Medtr4g072370	Medtr4g072360	2
gene_1	chr4	-	31613708	Medtr4g081490	Medtr4g081500	2
gene_1	chr4	+	27444513	Medtr4g072370	Medtr4g072360	4
gene_1	chr4	+	27444486	Medtr4g072370	Medtr4g072360	1
gene_1	chr4	+	27444425	Medtr4g072370	Medtr4g072360	1
gene_1	chr3	-	35725496	Medtr3g079450	Medtr3g479460	1
gene_1	chr4	+	27444362	Medtr4g072370	Medtr4g072360	91
gene_1	chr4	+	34629285	Medtr4g087975	Medtr4g087965	4
gene_1	chr4	+	34629317	Medtr4g087975	Medtr4g087965	2
gene_1	chr4	-	32230116	Medtr4g082900	Medtr4g082910	1
gene_1	chr4	-	32674547	Medtr4g083970	Medtr4g083980	4
gene_1	chr3	-	37062240	Medtr3g082120	Medtr3g082130	1
gene_1	chr4	+	27252170	Medtr4g071870	Medtr4g071860	14
gene_1	chr4	-	29570100	Medtr4g077180	Medtr4g077190	1
gene_1	chr3	-	39016746	Medtr3g086220	Medtr3g086230	2
gene_1	chr4	+	35444461	Medtr4g088840	Medtr4g088835	4
gene_1	chr4	-	28367627	Medtr4g074465	Medtr4g074470	1
gene_1	chr4	-	28408634	Medtr4g074580	Medtr4g074590	4
gene_1	chr4	+	25604793	Medtr4g068290	Medtr4g068280	17
gene_1	chr4	-	28719951	Medtr4g075190	Medtr4g075200	2
gene_1	chr3	-	38117493	Medtr3g084440	Medtr3g084450	1
gene_1	chr3	-	38117411	Medtr3g084440	Medtr3g084450	7
gene_1	chr3	-	38117340	Medtr3g084440	Medtr3g084450	7
gene_1	chr4	+	35098462	Medtr4g088480	Medtr4g088475	19
gene_1	chr4	-	29560940	Medtr4g077150	Medtr4g077160	1
gene_1	chr4	+	26605658	Medtr4g070650	Medtr4g070640	2
gene_1	chr4	+	26641415	Medtr4g070730	Medtr4g070720	1
gene_1	chr4	+	26766735	Medtr4g071070	Medtr4g071060	1
gene_1	chr4	-	32674471	Medtr4g083970	Medtr4g083980	37
gene_1	chr4	+	27617701	Medtr4g073015	Medtr4g073010	13
gene_1	chr4	+	27617736	Medtr4g073015	Medtr4g073010	1
gene_1	chr4	-	34591719	Medtr4g087895	Medtr4g087905	1
gene_1	chr4	-	34608301	Medtr4g087925	Medtr4g087935	197
gene_1	chr4	-	34608152	Medtr4g087925	Medtr4g087935	434
gene_1	chr4	-	34608058	Medtr4g087925	Medtr4g087935	9
gene_1	chr4	-	34608018	Medtr4g087925	Medtr4g087935	2
gene_1	chr4	-	34629400	Medtr4g087965	Medtr4g087975	4
gene_1	chr4	-	34629458	Medtr4g087965	Medtr4g087975	2
gene_1	chr4	-	34629516	Medtr4g087965	Medtr4g087975	2
gene_1	chr4	+	32674155	Medtr4g083980	Medtr4g083970	10
gene_1	chr4	+	32165402	Medtr4g082630	Medtr4g082470	1
gene_1	chr3	-	32423185	Medtr3g072180	Medtr3g072190	73
gene_1	chr3	-	32423328	Medtr3g072180	Medtr3g072190	27
gene_1	chr3	-	32423420	Medtr3g072180	Medtr3g072190	1
gene_1	chr4	+	31442965	Medtr4g081200	Medtr4g081190	4
gene_1	chr4	-	34591693	Medtr4g087895	Medtr4g087905	1
gene_1	chr4	+	33565213	Medtr4g085820	Medtr4g085810	1
gene_1	chr4	+	34079943	Medtr4g087040	Medtr4g086855	7
gene_1	chr4	-	33565529	Medtr4g085810	Medtr4g085820	3
gene_1	chr4	+	27642574	Medtr4g073090	Medtr4g073080	1
gene_1	chr4	-	33760286	Medtr4g086230	Medtr4g086240	54
gene_1	chr4	-	33760228	Medtr4g086230	Medtr4g086240	79
gene_1	chr4	+	28719997	Medtr4g075200	Medtr4g075190	1
gene_1	chr4	+	28719969	Medtr4g075200	Medtr4g075190	3
gene_1	chr4	+	28871960	Medtr4g075560	Medtr4g075550	1
gene_1	chr4	+	28871918	Medtr4g075560	Medtr4g075550	4
gene_1	chr4	+	28871879	Medtr4g075560	Medtr4g075550	3
gene_1	chr4	+	28871839	Medtr4g075560	Medtr4g075550	3
gene_1	chr3	-	34404935	Medtr3g075540	Medtr3g076530	1
gene_1	chr3	-	34070693	Medtr3g075040	Medtr3g075050	2
gene_1	chr3	-	34070652	Medtr3g075040	Medtr3g075050	1
gene_1	chr4	+	34079897	Medtr4g087040	Medtr4g086855	1
gene_1	chr4	-	25948906	Medtr4g069070	Medtr4g069080	7
gene_1	chr3	-	42473149	Medtr3g092890	Medtr3g092900	144
gene_1	chr3	-	41035378	Medtr3g090540	Medtr3g090530	7
gene_1	chr4	+	21196422	Medtr4g057675	Medtr4g057670	30
gene_1	chr4	-	27601143	Medtr4g072980	Medtr4g072990	1
gene_1	chr4	-	27601176	Medtr4g072980	Medtr4g072990	11
gene_1	chr4	-	27601215	Medtr4g072980	Medtr4g072990	1
gene_1	chr4	-	25562922	Medtr4g068180	Medtr4g068190	3
gene_1	chr4	-	27698623	Medtr4g073235	Medtr4g073240	25
gene_1	chr4	+	35444488	Medtr4g088840	Medtr4g088835	2
gene_1	chr4	+	38517252	Medtr4te096800	Medtr4g096790	573
gene_1	chr4	-	25563007	Medtr4g068180	Medtr4g068190	57
gene_1	chr3	-	40775105	Medtr3g089065	Medtr3g089075	5
gene_1	chr3	-	42751564	Medtr3g093560	Medtr3g093570	2
gene_1	chr3	-	41448307	Medtr3g091180	Medtr3g091190	1
gene_1	chr4	-	27320903	Medtr4g072030	Medtr4g072040	1
gene_1	chr4	-	26767112	Medtr4g071060	Medtr4g071070	1
gene_1	chr4	-	25562854	Medtr4g068180	Medtr4g068190	1
gene_1	chr4	-	25604896	Medtr4g068280	Medtr4g068290	2
gene_1	chr4	-	25892681	Medtr4g068960	Medtr4g068970	18
gene_1	chr4	+	38517411	Medtr4te096800	Medtr4g096790	6
gene_1	chr4	-	25892589	Medtr4g068960	Medtr4g068970	3
gene_1	chr4	+	38517331	Medtr4te096800	Medtr4g096790	122
gene_1	chr4	-	25948973	Medtr4g069070	Medtr4g069080	1
gene_1	chr3	-	42851929	Medtr3g093780	Medtr3g093790	2
gene_1	chr4	-	26318094	Medtr4g069950	Medtr4g069960	2
gene_1	chr4	+	22011216	Medtr4g059680	Medtr4g059670	2
gene_1	chr3	-	42503565	Medtr3g092980	Medtr3g092990	4
gene_1	chr4	-	26613430	Medtr4g070660	Medtr4g070670	2
gene_1	chr4	+	37846501	Medtr4g094378	Medtr4g094375	6
gene_1	chr4	+	37411560	Medtr4g094205	Medtr4g094202	1
gene_1	chr3	-	39016651	Medtr3g086220	Medtr3g086230	1
gene_1	chr4	+	21196366	Medtr4g057675	Medtr4g057670	1058
gene_1	chr4	+	24877559	Medtr4g066020	Medtr4g066010	21
gene_1	chr4	+	25562927	Medtr4g068190	Medtr4g068180	33
gene_1	chr3	-	39360867	Medtr3g086830	Medtr3g086840	3
gene_1	chr4	+	37092230	Medtr4g093650	Medtr4g093660	7
gene_1	chr3	-	39360945	Medtr3g086830	Medtr3g086840	10
gene_1	chr4	+	40869069	Medtr4g098940	Medtr4g098930	1
gene_1	chr3	-	39361059	Medtr3g086830	Medtr3g086840	1
gene_1	chr3	-	39222434	Medtr3g086540	Medtr3g086550	3
gene_1	chr4	-	24877904	Medtr4g066010	Medtr4g066020	1
gene_1	chr4	+	35444416	Medtr4g088840	Medtr4g088835	1
gene_1	chr3	-	39525576	Medtr3g087150	Medtr3g087160	2
gene_1	chr4	+	37092119	Medtr4g093650	Medtr4g093660	1
gene_1	chr3	-	42851900	Medtr3g093780	Medtr3g093790	7
gene_1	chr4	-	25563232	Medtr4g068180	Medtr4g068190	864
gene_1	chr3	-	40148303	Medtr3g088420	Medtr3g088410	1
gene_1	chr3	-	40148336	Medtr3g088420	Medtr3g088410	3
gene_1	chr4	-	25532903	Medtr4g068000	Medtr4g068005	1
gene_1	chr4	-	25395276	Medtr4g067280	Medtr4g067290	2
gene_1	chr3	-	39969716	Medtr3g088140	Medtr3g088150	1
gene_1	chr3	-	39861509	Medtr3g087940	Medtr3g087950	3
gene_1	chr3	-	39861417	Medtr3g087940	Medtr3g087950	1
gene_1	scaffold0011	+	238249	Medtr0011s0310	Medtr0011s0300	1
gene_1	chr8	-	41852939	Medtr8g099345	Medtr8g099350	5
gene_1	chr8	-	41516933	Medtr8g098995	Medtr8g099000	1
gene_1	chr8	-	41334876	Medtr8g098840	Medtr8g098845	1
gene_1	chr8	-	40711757	Medtr8g096960	Medtr8g096970	1
gene_1	chr8	-	40711726	Medtr8g096960	Medtr8g096970	2
gene_1	chr8	-	24299622	Medtr8g467550	Medtr8g467560	1
gene_1	chr8	-	25866262	Medtr8g061940	Medtr8g061950	4
gene_1	chr8	-	25866374	Medtr8g061940	Medtr8g061950	10
gene_1	chr8	-	26495404	Medtr8g063260	Medtr8g063270	38
gene_1	chr8	-	27211882	Medtr8g064840	Medtr8g064850	1
gene_1	chr8	-	27295283	Medtr8g065000	Medtr8g065010	2
gene_1	chr8	-	27295113	Medtr8g065000	Medtr8g065010	162
gene_1	chr8	-	27295061	Medtr8g065000	Medtr8g065010	2
gene_1	chr8	-	39872659	Medtr8g095290	Medtr8g095320	1
gene_1	chr8	-	38652464	Medtr8g092450	Medtr8g092460	5
gene_1	chr8	-	29393788	Medtr8g069755	Medtr8g069760	1
gene_1	chr8	-	41852863	Medtr8g099345	Medtr8g099350	1
gene_1	chr8	-	41869646	Medtr8g099375	Medtr8g099380	1
gene_1	chr8	-	10471558	Medtr8g028135	Medtr8g028140	2
gene_1	chr8	-	10471517	Medtr8g028135	Medtr8g028140	1
gene_1	chr8	-	10471467	Medtr8g028135	Medtr8g028140	1
gene_1	chr8	-	45430219	Medtr8g107450	Medtr8g107460	9
gene_1	chr8	-	11061195	Medtr8g028720	Medtr8g028725	6
gene_1	chr8	-	11120823	Medtr8g028795	Medtr8g028800	1
gene_1	chr8	-	32763571	Medtr8g077120	Medtr8g077125	13
gene_1	chr8	-	44972968	Medtr8g106570	Medtr8g106580	9
gene_1	chr8	-	15844088	Medtr8g041990	Medtr8g042000	4
gene_1	chr8	-	43176023	Medtr8g102540	Medtr8g102550	8
gene_1	chr8	-	43176075	Medtr8g102540	Medtr8g102550	4
gene_1	chr8	-	43176197	Medtr8g102540	Medtr8g102550	1
gene_1	chr8	-	43176288	Medtr8g102540	Medtr8g102550	1
gene_1	chr8	-	42119757	Medtr8g099615	Medtr8g099620	3
gene_1	chr8	-	42119630	Medtr8g099615	Medtr8g099620	1
gene_1	chr8	-	41869866	Medtr8g099375	Medtr8g099380	101
gene_1	chr8	-	29393626	Medtr8g069755	Medtr8g069760	134
gene_1	chr8	-	29393552	Medtr8g069755	Medtr8g069760	105
gene_1	chr8	-	29662746	Medtr8g069960	Medtr8g069965	2
gene_1	chr8	-	31769074	Medtr8g075140	Medtr8g075150	1
gene_1	chr8	-	32128874	Medtr8g075960	Medtr8g075970	68
gene_1	chr8	-	37624631	Medtr8g089980	Medtr8g089985	2
gene_1	chr8	-	32770713	Medtr8g077130	Medtr8g077135	14
gene_1	chr8	-	32770539	Medtr8g077130	Medtr8g077135	4
gene_1	chr8	-	37307936	Medtr8g089655	Medtr8g089660	8
gene_1	chr8	-	37307974	Medtr8g089655	Medtr8g089660	1
gene_1	chr8	-	34031942	Medtr8g079465	Medtr8g079472	1
gene_1	chr8	-	34780642	Medtr8g080790	Medtr8g080800	3
gene_1	chr8	-	36174008	Medtr8g087535	Medtr8g087540	140
gene_1	chr8	-	36135160	Medtr8g087425	Medtr8g087430	31
gene_1	chr8	-	35086325	Medtr8g083220	Medtr8g083210	1
gene_1	chr8	-	36135220	Medtr8g087425	Medtr8g087430	2
gene_1	chr8	-	36135258	Medtr8g087425	Medtr8g087430	2
gene_1	chr8	-	35782836	Medtr8g086290	Medtr8g086300	2
gene_1	chr8	-	35782803	Medtr8g086290	Medtr8g086300	1
gene_1	chr8	-	37760263	Medtr8g090125	Medtr8g090130	6
gene_1	chr8	-	38040459	Medtr8g090375	Medtr8g091250	6
gene_1	chr8	-	29662801	Medtr8g069960	Medtr8g069965	6
gene_1	chr8	-	29662870	Medtr8g069960	Medtr8g069965	5
gene_1	chr8	-	38240708	Medtr8g091650	Medtr8g091660	1
gene_1	chr8	-	38065407	Medtr8g091340	Medtr8g091330	1
gene_1	chr8	-	38065219	Medtr8g091340	Medtr8g091330	1
gene_1	chr8	-	38040310	Medtr8g090375	Medtr8g091250	1
gene_1	chr8	-	30348040	Medtr8g071910	Medtr8g071920	1
gene_1	chr8	-	30348081	Medtr8g071910	Medtr8g071920	2
gene_1	chr8	-	30348220	Medtr8g071910	Medtr8g071920	7
gene_1	chr8	-	38040382	Medtr8g090375	Medtr8g091250	1
gene_1	chr8	-	30669594	Medtr8g072550	Medtr8g072560	10
gene_1	chr8	-	30669662	Medtr8g072550	Medtr8g072560	1
gene_1	chr8	-	30669699	Medtr8g072550	Medtr8g072560	1
gene_1	chr8	-	38040412	Medtr8g090375	Medtr8g091250	8
gene_1	chr8	-	31538491	Medtr8g074580	Medtr8g074590	1
gene_1	chr8	-	31538523	Medtr8g074580	Medtr8g074590	5
gene_1	chr8	-	35782767	Medtr8g086290	Medtr8g086300	1
gene_1	scaffold0011	+	238305	Medtr0011s0310	Medtr0011s0300	1
gene_1	chr8	-	9542258	Medtr8g027150	Medtr8g027160	1
gene_1	scaffold0015	-	69726	Medtr0015s0130	Medtr0015s0140	1
gene_1	chr8	-	2753751	Medtr8g010520	Medtr8g010530	6
gene_1	chr8	-	8259307	Medtr8g023090	Medtr8g023100	3
gene_1	chr8	-	2753668	Medtr8g010520	Medtr8g010530	1
gene_1	chr8	-	2576881	Medtr8g010130	Medtr8g010140	1
gene_1	chr8	-	2566960	Medtr8g010110	Medtr8g010120	2
gene_1	chr8	-	2566895	Medtr8g010110	Medtr8g010120	9
gene_1	scaffold0110	+	32107	Medtr0110s0050	Medtr0110s0040	4
gene_1	chr8	-	2496233	Medtr8g009970	Medtr8g009980	1
gene_1	scaffold0015	-	69758	Medtr0015s0130	Medtr0015s0140	1
gene_1	chr8	-	14237862	Medtr8g038380	Medtr8g038390	98
gene_1	scaffold0168	-	29290	Medtr0168s0100	Medtr0168s0110	1
gene_1	chr8	-	2830838	Medtr8g010690	Medtr8g010700	2
gene_1	chr8	-	37548600	Medtr8g089920	Medtr8g089925	150
gene_1	scaffold0168	-	29351	Medtr0168s0100	Medtr0168s0110	5
gene_1	scaffold0011	+	238417	Medtr0011s0310	Medtr0011s0300	1
gene_1	scaffold0276	-	17447	Medtr0276s0040	Medtr0276s0050	1
gene_1	scaffold0044	-	50950	Medtr0044s0160	Medtr0044s0180	2
gene_1	chr8	-	9542319	Medtr8g027150	Medtr8g027160	3
gene_1	chr8	-	3259224	Medtr8g011880	Medtr8g011870	1
gene_1	scaffold0082	-	56918	Medtr0082s0270	Medtr0082s0280	1
gene_1	scaffold0015	+	69533	Medtr0015s0140	Medtr0015s0130	1
gene_1	chr8	-	5093303	Medtr8g015550	Medtr8g015560	2
gene_1	chr8	-	5093350	Medtr8g015550	Medtr8g015560	1
gene_1	chr8	-	5093424	Medtr8g015550	Medtr8g015560	1
gene_2	chr8	-	7650865	Medtr8g021320	Medtr8g021330	1
gene_2	chr8	-	41517168	Medtr8g098995	Medtr8g099000	33
gene_2	chr8	-	7650776	Medtr8g021320	Medtr8g021330	4
gene_2	scaffold0019	-	4005	Medtr0019s0010	Medtr0019s0020	1
gene_2	chr8	-	7366065	Medtr8g020870	Medtr8g020880	1
gene_2	scaffold0019	-	4080	Medtr0019s0010	Medtr0019s0020	3
gene_2	chr8	-	41517098	Medtr8g098995	Medtr8g099000	9
gene_2	chr8	-	41517202	Medtr8g098995	Medtr8g099000	3
gene_2	chr8	-	38399141	Medtr8g092000	Medtr8g092010	2
gene_2	chr8	-	38399033	Medtr8g092000	Medtr8g092010	1
gene_2	scaffold0019	-	4248	Medtr0019s0010	Medtr0019s0020	1
gene_2	scaffold0024	-	17169	Medtr0024s0050	Medtr0024s0060	2
gene_2	chr8	-	2830692	Medtr8g010690	Medtr8g010700	1
gene_2	chr8	-	10471390	Medtr8g028135	Medtr8g028140	1
gene_2	chr8	-	28490752	Medtr8g068320	Medtr8g068330	1
gene_2	chr5	+	6799913	Medtr5g018280	Medtr5g018270	1
gene_2	chr5	-	1067511	Medtr5g006790	Medtr5g006795	9
gene_2	chr5	+	43500382	Medtr5g099230	Medtr5g099220	5
gene_2	chr5	-	40596547	Medtr5g092980	Medtr5g092990	1
gene_2	chr5	-	10766530	Medtr5g026205	Medtr5g026210	1
gene_2	chr5	-	40596578	Medtr5g092980	Medtr5g092990	2
gene_2	chr5	-	37906427	Medtr5g087480	Medtr5g087490	384
gene_2	chr5	+	42591298	Medtr5g097270	Medtr5g097260	1
gene_2	chr5	+	6799885	Medtr5g018280	Medtr5g018270	4
gene_2	chr5	+	42185603	Medtr5g096480	Medtr5g096470	3
gene_2	chr6	-	1678837	Medtr6g007617	Medtr6g007613	1
gene_2	chr5	-	42122516	Medtr5g096330	Medtr5g096340	3
gene_2	chr5	-	1067545	Medtr5g006790	Medtr5g006795	1
gene_2	chr5	+	42591271	Medtr5g097270	Medtr5g097260	1
gene_2	chr5	-	42591352	Medtr5g097260	Medtr5g097270	1
gene_2	chr5	-	1706453	Medtr5g008215	Medtr5g008220	1
gene_2	chr5	-	10766559	Medtr5g026205	Medtr5g026210	3
gene_2	chr5	+	16279404	Medtr5g037265	Medtr5g037260	1
gene_2	chr5	+	27245727	Medtr5g064845	Medtr5g064840	146
gene_2	chr5	-	37906531	Medtr5g087480	Medtr5g087490	180
gene_2	chr5	-	9027509	Medtr5g022795	Medtr5g022790	1
gene_2	chr5	-	9027906	Medtr5g022795	Medtr5g022790	1
gene_2	chr5	-	9027953	Medtr5g022795	Medtr5g022790	1
gene_2	chr5	-	9027992	Medtr5g022795	Medtr5g022790	1
gene_2	chr5	+	27245658	Medtr5g064845	Medtr5g064840	11
gene_2	chr5	+	37906469	Medtr5g087490	Medtr5g087480	1
gene_2	chr5	-	34742034	Medtr5g081150	Medtr5g081160	2
gene_2	chr5	+	42591191	Medtr5g097270	Medtr5g097260	2
gene_2	chr5	-	6810647	Medtr5g018290	Medtr5g018300	3
gene_2	chr5	+	27245823	Medtr5g064845	Medtr5g064840	2
gene_2	chr5	-	28285866	Medtr5g066990	Medtr5g066993	2
gene_2	chr5	+	38800740	Medtr5g089290	Medtr5g089280	1
gene_2	chr5	+	16279108	Medtr5g037265	Medtr5g037260	1
gene_2	chr5	+	16278895	Medtr5g037265	Medtr5g037260	3
gene_2	chr5	+	16278850	Medtr5g037265	Medtr5g037260	1
gene_2	chr5	+	40967624	Medtr5g093840	Medtr5g093830	2
gene_2	chr5	+	19624344	Medtr5g044720	Medtr5g044710	4
gene_2	chr5	-	3591018	Medtr5g012120	Medtr5g012130	80
gene_2	chr5	+	37906564	Medtr5g087490	Medtr5g087480	4
gene_2	chr5	+	38800560	Medtr5g089290	Medtr5g089280	1
gene_2	chr5	+	38800597	Medtr5g089290	Medtr5g089280	2
gene_2	chr5	+	38800636	Medtr5g089290	Medtr5g089280	2
gene_2	chr5	+	38800674	Medtr5g089290	Medtr5g089280	2
gene_2	chr5	-	37906591	Medtr5g087480	Medtr5g087490	1
gene_2	chr5	+	6799857	Medtr5g018280	Medtr5g018270	1
gene_2	chr4	-	48787650	Medtr4g117600	Medtr4g117610	1
gene_2	chr4	-	47713394	Medtr4g115490	Medtr4g115500	1
gene_2	chr5	+	3590893	Medtr5g012130	Medtr5g012120	5
gene_2	chr4	-	44979732	Medtr4g108400	Medtr4g108570	1
gene_2	chr4	-	44979816	Medtr4g108400	Medtr4g108570	12
gene_2	chr4	-	44247655	Medtr4g107130	Medtr4g107140	26
gene_2	chr4	-	44247584	Medtr4g107130	Medtr4g107140	2
gene_2	chr4	-	44243308	Medtr4g107110	Medtr4g107120	1
gene_2	chr6	+	314258	Medtr6g004520	Medtr6g004510	2
gene_2	chr5	+	4707248	Medtr5g014150	Medtr5g014140	3
gene_2	chr5	+	4707280	Medtr5g014150	Medtr5g014140	1
gene_2	chr6	+	314074	Medtr6g004520	Medtr6g004510	8
gene_2	chr4	-	43695465	Medtr4g105320	Medtr4g105330	3
gene_2	chr4	-	39024412	Medtr4g094802	Medtr4g094805	7
gene_2	chr5	+	3590787	Medtr5g012130	Medtr5g012120	59
gene_2	chr5	+	3590705	Medtr5g012130	Medtr5g012120	16
gene_2	chr5	+	2946253	Medtr5g010750	Medtr5g010740	20
gene_2	chr6	+	10831038	Medtr6g033505	Medtr6g033500	9
gene_2	chr6	+	10153799	Medtr6g029470	Medtr6g029460	1
gene_2	chr4	-	55262448	Medtr4g132255	Medtr4g132260	21
gene_2	chr6	+	10153774	Medtr6g029470	Medtr6g029460	1
gene_2	chr6	+	10153743	Medtr6g029470	Medtr6g029460	1
gene_2	chr4	-	47713312	Medtr4g115490	Medtr4g115500	1
gene_2	chr6	+	5131767	Medtr6g015455	Medtr6g015460	1
gene_2	chr6	+	5131679	Medtr6g015455	Medtr6g015460	4
gene_2	chr4	-	45569952	Medtr4g109630	Medtr4g109640	1
gene_2	chr4	-	45569888	Medtr4g109630	Medtr4g109640	5
gene_2	chr4	-	45513478	Medtr4g109520	Medtr4g109530	1
gene_2	chr4	-	45513445	Medtr4g109520	Medtr4g109530	3
gene_2	chr4	-	45391143	Medtr4g109300	Medtr4g109310	1
gene_2	chr5	+	5716695	Medtr5g016110	Medtr5g016100	123
gene_2	chr4	-	39024327	Medtr4g094802	Medtr4g094805	22
gene_2	chr5	-	43340832	Medtr5g098973	Medtr5g098977	2
gene_2	chr5	+	5716462	Medtr5g016110	Medtr5g016100	1
gene_2	chr5	+	5716531	Medtr5g016110	Medtr5g016100	2
gene_2	chr5	-	43340962	Medtr5g098973	Medtr5g098977	32
gene_2	chr5	+	6211547	Medtr5g017090	Medtr5g017080	1
gene_2	chr6	-	11600422	Medtr6g034200	Medtr6g034205	59
gene_2	chr5	-	43341046	Medtr5g098973	Medtr5g098977	63
gene_2	chr5	+	5716579	Medtr5g016110	Medtr5g016100	1
gene_2	chr5	+	6211456	Medtr5g017090	Medtr5g017080	203
gene_2	chr5	+	6211387	Medtr5g017090	Medtr5g017080	554
gene_2	chr1	-	1129630	Medtr1g008980	Medtr1g008990	3
gene_2	chr1	+	6113265	Medtr1g019980	Medtr1g019970	5
gene_2	chr1	+	6113176	Medtr1g019980	Medtr1g019970	6
gene_2	chr1	-	38222588	Medtr1g085560	Medtr1g085570	4
gene_2	chr1	-	11131419	Medtr1g031740	Medtr1g031750	1
gene_2	chr1	-	11131579	Medtr1g031740	Medtr1g031750	2
gene_2	chr1	-	41173608	Medtr1g091037	Medtr1g091040	2
gene_2	chr1	-	19931359	Medtr1g051115	Medtr1g051125	4
gene_2	chr1	+	26176134	Medtr1g060130	Medtr1g060120	1
gene_2	chr1	-	40220596	Medtr1g089855	Medtr1g089865	93
gene_2	chr1	-	40220673	Medtr1g089855	Medtr1g089865	5
gene_2	chr1	-	40220730	Medtr1g089855	Medtr1g089865	1
gene_2	chr1	-	40220812	Medtr1g089855	Medtr1g089865	10
gene_2	chr1	+	29454686	Medtr1g068880	Medtr1g068875	1
gene_2	chr1	-	8791079	Medtr1g026810	Medtr1g026820	183
gene_2	chr1	-	36993477	Medtr1g083110	Medtr1g083120	3
gene_2	chr1	-	8790980	Medtr1g026810	Medtr1g026820	1
gene_2	chr1	+	1129213	Medtr1g008990	Medtr1g008980	1
gene_2	chr1	+	1129247	Medtr1g008990	Medtr1g008980	72
gene_2	chr1	+	1129334	Medtr1g008990	Medtr1g008980	11
gene_2	chr1	+	1021566	Medtr1g008675	Medtr1g008670	1
gene_2	chr1	-	8790784	Medtr1g026810	Medtr1g026820	1
gene_2	chr1	+	52798212	Medtr1g116900	Medtr1g116890	3
gene_2	chr2	+	2681082	Medtr2g011180	Medtr2g011170	4
gene_2	chr2	+	2681004	Medtr2g011180	Medtr2g011170	6
gene_2	chr2	+	2406868	Medtr2g010490	Medtr2g010480	9
gene_2	chr2	+	2406951	Medtr2g010490	Medtr2g010480	100
gene_2	chr1	-	49735267	Medtr1g110280	Medtr1te110290	3
gene_2	chr2	+	2406998	Medtr2g010490	Medtr2g010480	3
gene_2	chr1	+	48118181	Medtr1g106215	Medtr1g106210	1
gene_2	chr1	+	48118083	Medtr1g106215	Medtr1g106210	5
gene_2	chr2	+	2506341	Medtr2g010750	Medtr2g010740	1
gene_2	chr1	+	48465585	Medtr1g107085	Medtr1g107075	2
gene_2	chr2	+	2506248	Medtr2g010750	Medtr2g010740	1
gene_2	chr1	+	48800249	Medtr1g107495	Medtr1g107490	4
gene_2	chr1	+	48800287	Medtr1g107495	Medtr1g107490	2
gene_2	chr2	+	2680917	Medtr2g011180	Medtr2g011170	3
gene_2	chr1	+	3424147	Medtr1g014650	Medtr1g013440	2
gene_2	chr1	+	28881422	Medtr1g067130	Medtr1g067110	45
gene_2	chr1	-	2447788	Medtr1g012380	Medtr1g012390	1
gene_2	chr1	-	29590290	Medtr1g069025	Medtr1g069020	1
gene_2	chr1	+	11131495	Medtr1g031750	Medtr1g031740	1
gene_2	chr1	+	11131543	Medtr1g031750	Medtr1g031740	11
gene_2	chr1	-	28666172	Medtr1g066710	Medtr1g066720	1
gene_2	chr1	+	35780079	Medtr1g080440	Medtr1g080430	9
gene_2	chr1	+	35780126	Medtr1g080440	Medtr1g080430	1
gene_2	chr1	+	8790804	Medtr1g026820	Medtr1g026810	1
gene_2	chr1	-	36891286	Medtr1g082890	Medtr1g082900	4
gene_2	chr1	-	6119041	Medtr1g019990	Medtr1g020000	1
gene_2	chr1	-	36891245	Medtr1g082890	Medtr1g082900	1
gene_2	chr1	+	35780156	Medtr1g080440	Medtr1g080430	1
gene_2	chr1	+	38222540	Medtr1g085570	Medtr1g085560	2
gene_2	chr1	-	14623921	Medtr1g039490	Medtr1g039790	1
gene_2	chr1	+	36993539	Medtr1g083120	Medtr1g083110	12
gene_2	chr1	+	36891179	Medtr1g082900	Medtr1g082890	1
gene_2	chr1	-	35780494	Medtr1g080430	Medtr1g080440	1
gene_2	chr2	+	292257	Medtr2g005740	Medtr2g005730	43
gene_2	chr2	+	292297	Medtr2g005740	Medtr2g005730	1
gene_2	chr1	+	36891217	Medtr1g082900	Medtr1g082890	6
gene_2	chr1	-	17152510	Medtr1g045663	Medtr1g045670	1
gene_2	chr1	+	38222629	Medtr1g085570	Medtr1g085560	142
gene_2	chr1	-	36891210	Medtr1g082890	Medtr1g082900	18
gene_2	chr1	-	36993440	Medtr1g083110	Medtr1g083120	2
gene_2	chr1	+	33761208	Medtr1g093140	Medtr1g076190	6
gene_2	chr1	+	6113297	Medtr1g019980	Medtr1g019970	131
gene_2	chr1	+	34459358	Medtr1g077220	Medtr1g077210	1
gene_2	chr1	+	33761124	Medtr1g093140	Medtr1g076190	2
gene_2	chr2	-	19068344	Medtr2g043890	Medtr2g043900	13
gene_2	chr2	-	12186003	Medtr2g032040	Medtr2g032060	1
gene_2	chr3	+	44132875	Medtr3g096525	Medtr3g096520	22
gene_2	chr2	-	37006449	Medtr2g087890	Medtr2g087900	1
gene_2	chr3	+	49249416	Medtr3g106560	Medtr3g106550	2
gene_2	chr2	-	19068276	Medtr2g043890	Medtr2g043900	3
gene_2	chr3	+	45990033	Medtr3g100110	Medtr3g100100	1
gene_2	chr2	-	37974976	Medtr2g089785	Medtr2g089795	2
gene_2	chr3	+	48853639	Medtr3g105930	Medtr3g105925	1
gene_2	chr2	-	22088862	Medtr2g450070	Medtr2g450080	30
gene_2	chr3	+	49249201	Medtr3g106560	Medtr3g106550	1
gene_2	chr3	+	49249282	Medtr3g106560	Medtr3g106550	37
gene_2	chr2	-	27250334	Medtr2g064305	Medtr2g064310	1
gene_2	chr2	-	27250270	Medtr2g064305	Medtr2g064310	1
gene_2	chr3	+	49249353	Medtr3g106560	Medtr3g106550	13
gene_2	chr2	-	20197377	Medtr2g046090	Medtr2g046100	3
gene_2	chr3	+	44132753	Medtr3g096525	Medtr3g096520	3
gene_2	chr2	-	20197453	Medtr2g046090	Medtr2g046100	6
gene_2	chr2	-	20197504	Medtr2g046090	Medtr2g046100	7
gene_2	chr2	-	31537341	Medtr2g075405	Medtr2g075410	21
gene_2	chr3	+	44132816	Medtr3g096525	Medtr3g096520	1
gene_2	chr2	-	12185721	Medtr2g032040	Medtr2g032060	870
gene_2	chr2	-	8745707	Medtr2g024300	Medtr2g024310	148
gene_2	chr2	-	37975021	Medtr2g089785	Medtr2g089795	3
gene_2	chr3	+	35399234	Medtr3g078580	Medtr3g078570	60
gene_2	chr2	+	25247364	Medtr2g461200	Medtr2g461190	1
gene_2	chr2	+	25247248	Medtr2g461200	Medtr2g461190	6
gene_2	chr3	+	35399293	Medtr3g078580	Medtr3g078570	10
gene_2	chr2	+	22088830	Medtr2g450080	Medtr2g450070	1
gene_2	chr3	+	35399166	Medtr3g078580	Medtr3g078570	5104
gene_2	chr3	+	29848456	Medtr3g066070	Medtr3g066060	19
gene_2	chr3	+	29848398	Medtr3g066070	Medtr3g066060	9
gene_2	chr2	+	44694652	Medtr2g103810	Medtr2g103795	2
gene_2	chr3	+	29848357	Medtr3g066070	Medtr3g066060	14
gene_2	chr3	+	29848258	Medtr3g066070	Medtr3g066060	6
gene_2	chr3	+	42920090	Medtr3g093940	Medtr3g093930	1
gene_2	chr2	+	8745677	Medtr2g024310	Medtr2g024300	1
gene_2	chr2	+	44870942	Medtr2g104140	Medtr2g104130	1
gene_2	chr2	+	8745541	Medtr2g024310	Medtr2g024300	4
gene_2	chr3	+	39222709	Medtr3g086550	Medtr3g086540	1
gene_2	chr3	+	13224156	Medtr3g035635	Medtr3g035630	1
gene_2	chr3	+	36725845	Medtr3g081100	Medtr3g081090	2
gene_2	chr2	+	28689165	Medtr2g069060	Medtr2g069050	8
gene_2	chr3	+	35616809	Medtr3g079190	Medtr3g079180	1
gene_2	chr3	+	35616750	Medtr3g079190	Medtr3g079180	30
gene_2	chr2	+	28689055	Medtr2g069060	Medtr2g069050	2
gene_2	chr2	+	27706725	Medtr2g066123	Medtr2g066120	6
gene_2	chr2	+	25837868	Medtr2g060910	Medtr2g060900	5
gene_2	chr2	+	25837799	Medtr2g060910	Medtr2g060900	1
gene_2	chr2	+	25837707	Medtr2g060910	Medtr2g060900	6
gene_2	chr2	+	25247487	Medtr2g461200	Medtr2g461190	1
gene_2	chr3	+	36725973	Medtr3g081100	Medtr3g081090	8
gene_2	chr3	+	36725910	Medtr3g081100	Medtr3g081090	1
gene_2	chr2	+	25247426	Medtr2g461200	Medtr2g461190	8
gene_2	chr2	+	37006285	Medtr2g087900	Medtr2g087890	4
gene_2	chr2	+	37006341	Medtr2g087900	Medtr2g087890	1
gene_2	chr2	+	37006372	Medtr2g087900	Medtr2g087890	1
gene_2	chr3	+	39222635	Medtr3g086550	Medtr3g086540	8
gene_2	chr2	-	43050874	Medtr2g100240	Medtr2g100250	6
gene_2	chr3	+	32679179	Medtr3g072630	Medtr3g072620	2
gene_2	chr3	+	31523548	Medtr3g070315	Medtr3g070310	1
gene_2	chr3	+	31523511	Medtr3g070315	Medtr3g070310	17
gene_2	chr3	+	31523446	Medtr3g070315	Medtr3g070310	1
gene_2	chr3	-	31384937	Medtr3g070080	Medtr3g070090	2
gene_2	chr3	+	52437382	Medtr3g112070	Medtr3g112060	1
gene_2	chr3	+	42013665	Medtr3g092050	Medtr3g092040	60
gene_2	chr3	+	42013559	Medtr3g092050	Medtr3g092040	549
gene_2	chr3	+	32679066	Medtr3g072630	Medtr3g072620	3
gene_2	chr3	+	42013345	Medtr3g092050	Medtr3g092040	1
gene_2	chr2	+	4894980	Medtr2g016170	Medtr2g016160	2
gene_2	chr2	-	43051048	Medtr2g100240	Medtr2g100250	2
gene_2	chr3	+	51271977	Medtr3g109620	Medtr3g109610	1
gene_2	chr2	-	2681183	Medtr2g011170	Medtr2g011180	5
gene_2	chr3	-	29848795	Medtr3g066060	Medtr3g066070	1
gene_2	chr3	+	39222319	Medtr3g086550	Medtr3g086540	1
gene_2	chr3	+	39222346	Medtr3g086550	Medtr3g086540	1
gene_2	chr2	+	8745402	Medtr2g024310	Medtr2g024300	6
gene_2	chr3	+	54179894	Medtr3g115920	Medtr3g115910	7
gene_2	chr3	+	39222242	Medtr3g086550	Medtr3g086540	61
gene_2	chr3	-	29848764	Medtr3g066060	Medtr3g066070	1
gene_2	chr2	-	2506396	Medtr2g010740	Medtr2g010750	10
gene_2	chr2	-	2681141	Medtr2g011170	Medtr2g011180	3
gene_2	chr2	-	2680997	Medtr2g011170	Medtr2g011180	1
gene_2	chr2	+	8745452	Medtr2g024310	Medtr2g024300	23
gene_2	chr2	-	2681101	Medtr2g011170	Medtr2g011180	4
gene_2	chr4	+	18329442	Medtr4g034720	Medtr4g051350	1
gene_2	chr4	+	48787583	Medtr4g117610	Medtr4g117600	7
gene_2	chr4	+	50906899	Medtr4g123150	Medtr4g123140	4
gene_2	chr4	+	50907055	Medtr4g123150	Medtr4g123140	142
gene_2	chr4	+	18969343	Medtr4g052400	Medtr4g052390	3
gene_2	chr4	+	32032065	Medtr4g082310	Medtr4g082305	5
gene_2	chr4	+	38517507	Medtr4te096800	Medtr4g096790	1
gene_2	chr4	+	34520795	Medtr4g087740	Medtr4g087730	1
gene_2	chr4	+	37117930	Medtr4g093590	Medtr4g093600	30
gene_2	chr4	+	34629150	Medtr4g087975	Medtr4g087965	1
gene_2	chr4	+	37118085	Medtr4g093590	Medtr4g093600	1
gene_2	chr4	+	35236974	Medtr4g088620	Medtr4g088615	12
gene_2	chr4	+	10367228	Medtr4g030060	Medtr4g030070	1
gene_2	chr4	+	44243253	Medtr4g107120	Medtr4g107110	61
gene_2	chr4	+	44684112	Medtr4g107820	Medtr4g107810	68
gene_2	chr4	+	44243045	Medtr4g107120	Medtr4g107110	5
gene_2	chr4	+	44243135	Medtr4g107120	Medtr4g107110	32
gene_2	chr4	+	37117877	Medtr4g093590	Medtr4g093600	5
gene_2	chr4	+	37117835	Medtr4g093590	Medtr4g093600	1
gene_2	chr4	+	37846449	Medtr4g094378	Medtr4g094375	3
gene_2	chr4	+	44181056	Medtr4g106515	Medtr4g106510	1
gene_2	chr4	+	34520720	Medtr4g087740	Medtr4g087730	3
gene_2	chr4	+	34520639	Medtr4g087740	Medtr4g087730	1
gene_2	chr4	+	4339315	Medtr4g015040	Medtr4g015030	1
gene_2	chr4	+	22240305	Medtr4g060480	Medtr4g060460	159
gene_2	chr4	+	34520611	Medtr4g087740	Medtr4g087730	1
gene_2	chr4	+	34520547	Medtr4g087740	Medtr4g087730	2
gene_2	chr4	+	6418885	Medtr4g020050	Medtr4g020040	1
gene_2	chr4	+	22240356	Medtr4g060480	Medtr4g060460	7
gene_2	chr4	+	36226399	Medtr4g091430	Medtr4g091420	1
gene_2	chr4	+	51802259	Medtr4g124910	Medtr4g124900	359
gene_2	chr3	-	50042156	Medtr3g108310	Medtr3g108320	2
gene_2	chr3	-	38067386	Medtr3g084300	Medtr3g084310	35
gene_2	chr3	-	38067453	Medtr3g084300	Medtr3g084310	612
gene_2	chr4	-	23834165	Medtr4g063945	Medtr4g063950	64
gene_2	chr4	-	23834090	Medtr4g063945	Medtr4g063950	2
gene_2	chr4	-	23833999	Medtr4g063945	Medtr4g063950	8
gene_2	chr3	-	45117374	Medtr3g498725	Medtr3g498735	1
gene_2	chr3	-	45117336	Medtr3g498725	Medtr3g498735	1
gene_2	chr3	-	44982179	Medtr3g098510	Medtr3g098520	1
gene_2	chr3	-	38067338	Medtr3g084300	Medtr3g084310	14
gene_2	chr3	-	44372751	Medtr3g096920	Medtr3g096930	2
gene_2	chr4	-	22240358	Medtr4g060460	Medtr4g060480	1
gene_2	chr4	-	6929746	Medtr4g021350	Medtr4g021360	25
gene_2	chr4	-	6929559	Medtr4g021350	Medtr4g021360	4
gene_2	chr3	-	49249597	Medtr3g106550	Medtr3g106560	1
gene_2	chr3	-	49249518	Medtr3g106550	Medtr3g106560	1
gene_2	chr4	-	8022106	Medtr4g023630	Medtr4g023640	2
gene_2	chr4	-	32032001	Medtr4g082305	Medtr4g082310	1
gene_2	chr4	-	31537393	Medtr4g081360	Medtr4g081370	1
gene_2	chr4	-	18627365	Medtr4g051642	Medtr4g051645	1
gene_2	chr3	-	44982290	Medtr3g098510	Medtr3g098520	1
gene_2	chr3	-	44982432	Medtr3g098510	Medtr3g098520	199
gene_2	chr3	-	42711433	Medtr3g093460	Medtr3g093470	1
gene_2	chr3	-	42711392	Medtr3g093460	Medtr3g093470	2
gene_2	chr3	-	42503196	Medtr3g092980	Medtr3g092990	1
gene_2	chr4	-	27877370	Medtr4g073520	Medtr4g073530	1
gene_2	chr3	-	40221098	Medtr3g088485	Medtr3g088495	1
gene_2	chr3	-	40220934	Medtr3g088485	Medtr3g088495	39
gene_2	chr4	-	27877332	Medtr4g073520	Medtr4g073530	1
gene_2	chr4	-	27877196	Medtr4g073520	Medtr4g073530	13
gene_2	chr3	-	39222312	Medtr3g086540	Medtr3g086550	7
gene_2	chr3	-	39222233	Medtr3g086540	Medtr3g086550	4
gene_2	chr3	-	38950848	Medtr3g086090	Medtr3g086100	4
gene_2	chr3	-	44982516	Medtr3g098510	Medtr3g098520	10
gene_2	chr3	-	44982568	Medtr3g098510	Medtr3g098520	324
gene_2	chr3	-	44982674	Medtr3g098510	Medtr3g098520	1801
gene_2	chr3	-	40182996	Medtr3g088415	Medtr3g088425	1
gene_2	chr4	-	24314513	Medtr4g064987	Medtr4g064993	1
gene_2	chr3	-	44372844	Medtr3g096920	Medtr3g096930	3
gene_2	chr4	-	28432940	Medtr4g074640	Medtr4g074645	1
gene_2	chr4	-	24314410	Medtr4g064987	Medtr4g064993	20
gene_2	chr4	-	27877135	Medtr4g073520	Medtr4g073530	1
gene_2	chr3	-	50042186	Medtr3g108310	Medtr3g108320	2
gene_2	chr4	-	34521115	Medtr4g087730	Medtr4g087740	1
gene_2	chr4	-	34524537	Medtr4g087730	Medtr4g087750	5
gene_2	chr3	-	34726984	Medtr3g077340	Medtr3g077350	1
gene_2	chr3	-	34726820	Medtr3g077340	Medtr3g077350	1
gene_2	chr3	-	51690311	Medtr3g110595	Medtr3g110600	1
gene_2	chr3	-	52076323	Medtr3g111430	Medtr3g111440	1
gene_2	chr3	-	34418378	Medtr3g076560	Medtr3g076570	2
gene_2	chr3	-	52076369	Medtr3g111430	Medtr3g111440	1
gene_2	chr3	-	52076400	Medtr3g111430	Medtr3g111440	16
gene_2	chr4	-	34524504	Medtr4g087730	Medtr4g087750	1
gene_2	chr4	-	34521159	Medtr4g087730	Medtr4g087740	4
gene_2	chr4	+	54630771	Medtr4g131010	Medtr4g131000	6
gene_2	chr3	-	51271985	Medtr3g109610	Medtr3g109620	1
gene_2	chr3	-	54180226	Medtr3g115910	Medtr3g115920	18564
gene_2	chr3	-	50042229	Medtr3g108310	Medtr3g108320	1
gene_2	chr3	-	54179982	Medtr3g115910	Medtr3g115920	1
gene_2	chr3	-	54180132	Medtr3g115910	Medtr3g115920	40
gene_2	chr3	-	54180074	Medtr3g115910	Medtr3g115920	5
gene_2	chr3	-	51271884	Medtr3g109610	Medtr3g109620	12
gene_2	chr3	-	50042284	Medtr3g108310	Medtr3g108320	21
gene_2	chr7	-	47444907	Medtr7g114935	Medtr7g114940	1
gene_2	chr7	-	47444866	Medtr7g114935	Medtr7g114940	17
gene_2	chr7	-	3558223	Medtr7g012550	Medtr7g012560	5
gene_2	chr7	+	48410468	Medtr7g117200	Medtr7g117190	4
gene_2	chr7	+	44758837	Medtr7g109470	Medtr7g109460	1
gene_2	chr7	+	44758808	Medtr7g109470	Medtr7g109460	13
gene_2	chr7	-	47771126	Medtr7g115570	Medtr7g115580	1
gene_2	chr8	+	22507004	Medtr8g463800	Medtr8g463790	2
gene_2	chr8	+	22507053	Medtr8g463800	Medtr8g463790	2
gene_2	chr7	+	48410497	Medtr7g117200	Medtr7g117190	1
gene_2	chr7	+	48516031	Medtr7g117395	Medtr7g117385	1
gene_2	chr7	-	44426408	Medtr7g108765	Medtr7g108775	1
gene_2	chr7	-	44426373	Medtr7g108765	Medtr7g108775	1
gene_2	chr7	+	20548847	Medtr7g057170	Medtr7g057180	9
gene_2	chr7	-	42961849	Medtr7g105810	Medtr7g105820	3
gene_2	chr7	-	42961954	Medtr7g105810	Medtr7g105820	8
gene_2	chr7	+	10401061	Medtr7g029350	Medtr7g029345	1
gene_2	chr8	+	22507213	Medtr8g463800	Medtr8g463790	21
gene_2	chr8	+	22507163	Medtr8g463800	Medtr8g463790	11
gene_2	chr7	+	5512622	Medtr7g017370	Medtr7g017360	1
gene_2	chr8	+	43628624	Medtr8g103680	Medtr8g083530	1
gene_2	chr8	+	41516599	Medtr8g099000	Medtr8g098995	1
gene_2	chr8	+	9541946	Medtr8g027160	Medtr8g027150	1
gene_2	chr6	-	24773796	Medtr6g068920	Medtr6g068930	4
gene_2	chr7	-	30497920	Medtr7g080220	Medtr7g080230	2
gene_2	chr7	-	34029046	Medtr7g087455	Medtr7g087450	1
gene_2	chr6	-	28643300	Medtr6g477860	Medtr6g477870	2
gene_2	chr8	+	5067880	Medtr8g015510	Medtr8g015500	1
gene_2	chr8	+	5067836	Medtr8g015510	Medtr8g015500	1
gene_2	chr8	+	5067764	Medtr8g015510	Medtr8g015500	5
gene_2	chr8	+	5067642	Medtr8g015510	Medtr8g015500	1
gene_2	chr6	-	26691713	Medtr6g072010	Medtr6g072020	394
gene_2	chr8	+	2789696	Medtr8g010600	Medtr8g010590	9
gene_2	chr8	+	2789638	Medtr8g010600	Medtr8g010590	4
gene_2	chr7	-	30497855	Medtr7g080220	Medtr7g080230	1
gene_2	chr6	-	23246513	Medtr6g465410	Medtr6g465420	4
gene_2	chr6	-	23246416	Medtr6g465410	Medtr6g465420	3
gene_2	chr8	+	1841377	Medtr8g008735	Medtr8g008730	4
gene_2	chr7	-	17126498	Medtr7g451040	Medtr7g451050	12
gene_2	chr7	-	17126439	Medtr7g451040	Medtr7g451050	2
gene_2	chr7	-	17126412	Medtr7g451040	Medtr7g451050	18
gene_2	chr7	-	17126326	Medtr7g451040	Medtr7g451050	4
gene_2	chr8	+	5067615	Medtr8g015510	Medtr8g015500	5
gene_2	chr6	-	23246345	Medtr6g465410	Medtr6g465420	1
gene_2	chr6	-	23246298	Medtr6g465410	Medtr6g465420	1
gene_2	chr7	-	20548846	Medtr7g057180	Medtr7g057170	2
gene_2	chr7	-	33548296	Medtr7g086420	Medtr7g086430	14
gene_2	chr7	+	30457077	Medtr7g080123	Medtr7g080117	1
gene_2	chr8	+	31144310	Medtr8g073550	Medtr8g073560	5
gene_2	chr8	+	31144343	Medtr8g073550	Medtr8g073560	1
gene_2	chr8	+	32654888	Medtr8g076950	Medtr8g076940	1
gene_2	chr7	+	29424005	Medtr7g077890	Medtr7g077880	1
gene_2	chr7	+	30457148	Medtr7g080123	Medtr7g080117	1
gene_2	chr8	+	32654798	Medtr8g076950	Medtr8g076940	79
gene_2	chr7	+	39126121	Medtr7g097240	Medtr7g097230	2
gene_2	chr7	+	40084341	Medtr7g099830	Medtr7g099820	1
gene_2	chr7	+	39126088	Medtr7g097240	Medtr7g097230	3
gene_2	chr7	+	39126028	Medtr7g097240	Medtr7g097230	2
gene_2	chr8	+	40087998	Medtr8g096120	Medtr8g096110	1
gene_2	chr7	+	29423849	Medtr7g077890	Medtr7g077880	60
gene_2	chr7	-	47444944	Medtr7g114935	Medtr7g114940	2
gene_2	chr8	+	32654529	Medtr8g076950	Medtr8g076940	2
gene_2	chr8	+	32654606	Medtr8g076950	Medtr8g076940	41
gene_2	chr7	+	20548884	Medtr7g057170	Medtr7g057180	8
gene_2	chr8	+	32654720	Medtr8g076950	Medtr8g076940	8
gene_3	chr7	+	32688232	Medtr7g084730	near5-Medtr7g084720	1
gene_3	chr7	-	30722187	Medtr7g080730	near5-Medtr7g080740	1
gene_3	chr8	+	34404322	Medtr8g080100	near5-Medtr8g080090	1
gene_3	chr7	+	32532070	Medtr7g084300	near3-Medtr7g084310	431
gene_3	chr7	-	33268339	Medtr7g085800	near5-Medtr7g085810	17
gene_3	chr7	-	30508221	Medtr7g080250	near5-Medtr7g080260	9
gene_3	chr8	+	34425980	Medtr8g080150	near3-Medtr8g080160	1
gene_3	chr8	+	5121009	Medtr8g015600	near5-Medtr8g015590	1
gene_3	chr7	+	35392800	Medtr7g090160	near5-Medtr7g090150	1
gene_3	chr6	-	29420715	Medtr6g078380	near3-Medtr6g078360	1
gene_3	chr7	+	35393022	Medtr7g090160	near5-Medtr7g090150	1
gene_3	chr7	-	31229448	Medtr7g081700	near5-Medtr7g481620	2
gene_3	chr8	+	34404411	Medtr8g080100	near5-Medtr8g080090	2
gene_3	chr7	+	24997344	Medtr7g068340	near5-Medtr7g068330	1
gene_3	chr8	+	42441356	Medtr8g100135	near5-Medtr8g100125	104
gene_3	chr8	+	42207133	Medtr8g099720	near5-Medtr8g099715	84
gene_3	chr8	+	34404543	Medtr8g080100	near5-Medtr8g080090	2
gene_3	chr7	-	33270305	Medtr7g085800	near5-Medtr7g085810	1
gene_3	chr8	+	5775341	Medtr8g017180	near3-Medtr8g017190	1
gene_3	chr7	-	33270465	Medtr7g085800	near5-Medtr7g085810	3
gene_3	chr8	+	37936682	Medtr8g090285	near5-Medtr8g090280	3
gene_3	chr8	+	34034113	Medtr8g079472	near5-Medtr8g079465	1
gene_3	chr6	-	27726072	Medtr6g074895	near5-Medtr6g074905	1
gene_3	chr7	+	34379142	Medtr7g088300	near5-Medtr7g088290	3
gene_3	chr7	-	31241320	Medtr7g481630	near5-Medtr7g081660	16
gene_3	chr7	-	31241273	Medtr7g481630	near5-Medtr7g081660	42
gene_3	chr8	+	7525514	Medtr8g021130	near5-Medtr8g021120	5
gene_3	chr7	-	30478389	Medtr7g080170	near5-Medtr7g080180	1
gene_3	chr7	-	30446512	Medtr7g080110	near5-Medtr7g080113	1
gene_3	chr8	+	41595131	Medtr8g099065	near5-Medtr8g099060	2
gene_3	chr6	-	32230293	Medtr6g086630	near5-Medtr6g086060	1
gene_3	chr6	-	32232386	Medtr6g086630	near5-Medtr6g086060	1
gene_3	chr7	+	36085448	Medtr7g091380	near5-Medtr7g091370	2
gene_3	chr8	+	33521053	Medtr8g078490	near5-Medtr8g078730	1
gene_3	chr6	-	33476984	Medtr6g087070	near5-Medtr6g088360	1
gene_3	chr6	-	33732562	Medtr6g088595	near5-Medtr6g088605	2
gene_3	chr7	+	36511153	Medtr7g092200	near5-Medtr7g092190	1
gene_3	chr7	-	25051960	Medtr7g068440	near5-Medtr7g068450	6
gene_3	chr7	-	25050895	Medtr7g068440	near5-Medtr7g068450	1
gene_3	chr7	-	24631626	Medtr7g067450	near5-Medtr7g067460	2
gene_3	chr7	-	24398505	Medtr7g066860	near5-Medtr7g066870	10
gene_3	chr7	-	24398650	Medtr7g066860	near5-Medtr7g066870	2
gene_3	chr8	+	41765336	Medtr8g099245	near3-Medtr8g099250	2
gene_3	chr7	+	36102998	Medtr7g091380	near5-Medtr7g091370	2
gene_3	chr7	-	30444008	Medtr7g080110	near5-Medtr7g080113	1
gene_3	chr8	+	8538560	Medtr8g023560	near5-Medtr8g023550	1
gene_3	chr7	-	25301388	Medtr7g068850	near5-Medtr7g068860	1
gene_3	chr6	-	29049257	Medtr6g478170	near5-Medtr6g079650	5
gene_3	chr6	-	29049283	Medtr6g478170	near5-Medtr6g079650	1
gene_3	chr8	+	8941334	Medtr8g024350	near5-Medtr8g024340	2
gene_3	chr6	-	29170289	Medtr6g079660	near3-Medtr6g079670	1
gene_3	chr6	-	29989109	Medtr6g079520	near5-Medtr6g079530	2
gene_3	chr6	-	30000384	Medtr6g079540	near5-Medtr6g079550	1
gene_3	chr7	-	29133471	Medtr7g077150	near5-Medtr7g077160	1
gene_3	chr7	-	29061937	Medtr7g076940	near5-Medtr7g076950	1
gene_3	chr6	-	30540995	Medtr6g081860	near3-Medtr6g081850	1
gene_3	chr8	+	41765384	Medtr8g099245	near3-Medtr8g099250	1
gene_3	chr7	-	24398698	Medtr7g066860	near5-Medtr7g066870	7
gene_3	chr7	-	44851740	Medtr7g109600	near5-Medtr7g109610	1
gene_3	chr7	-	43395642	Medtr7g106580	near5-Medtr7g106590	2
gene_3	chr7	-	43395606	Medtr7g106580	near5-Medtr7g106590	1
gene_3	chr7	+	29224047	Medtr7g077400	near5-Medtr7g077380	1
gene_3	chr6	-	13894123	Medtr6g038730	near5-Medtr6g038740	1
gene_3	chr7	-	42367012	Medtr7g104540	near5-Medtr7g104550	4
gene_3	chr7	-	47752673	Medtr7g115550	near5-Medtr7g115560	1
gene_3	chr7	+	28321459	Medtr7g075600	near5-Medtr7g075260	1
gene_3	chr7	+	27607473	Medtr7g073980	near5-Medtr7g073970	21
gene_3	chr8	+	44236031	Medtr8g104930	near5-Medtr8g104920	1
gene_3	chr8	+	44018544	Medtr8g104490	near5-Medtr8g104480	1
gene_3	chr7	+	30215318	Medtr7g079550	near5-Medtr7g079540	3
gene_3	chr8	+	43628842	Medtr8g103680	near5-Medtr8g083530	15
gene_3	chr7	-	40651263	Medtr7g100870	near5-Medtr7g100880	2
gene_3	chr7	-	40604113	Medtr7g100780	near5-Medtr7g100790	1
gene_3	chr7	-	43396000	Medtr7g106580	near5-Medtr7g106590	1
gene_3	chr7	-	43922845	Medtr7g107670	near5-Medtr7g107680	2
gene_3	chr7	-	43922760	Medtr7g107670	near5-Medtr7g107680	1
gene_3	chr7	-	44850652	Medtr7g109600	near5-Medtr7g109610	1
gene_3	chr8	+	36244265	Medtr8g087680	near5-Medtr8g487720	13
gene_3	chr8	+	45099806	Medtr8g106820	near3-Medtr8g106830	1
gene_3	chr7	-	44758609	Medtr7g109460	near5-Medtr7g109470	4
gene_3	chr7	-	44513218	Medtr7g108925	near5-Medtr7g108930	1
gene_3	chr8	+	45013935	Medtr8g106640	near5-Medtr8g106630	1
gene_3	chr8	+	44974339	Medtr8g106580	near5-Medtr8g106570	1
gene_3	chr8	+	36503300	Medtr8g088150	near3-Medtr8g088160	2
gene_3	chr8	+	35670822	Medtr8g085980	near5-Medtr8g085960	3
gene_3	chr8	+	35670790	Medtr8g085980	near5-Medtr8g085960	4
gene_3	chr8	+	35495810	Medtr8g085640	near5-Medtr8g085630	1
gene_3	chr7	-	47000010	Medtr7g113950	near5-Medtr7g113960	1
gene_3	chr7	-	47343630	Medtr7g114660	near5-Medtr7g114680	9
gene_3	chr7	-	43922691	Medtr7g107670	near5-Medtr7g107680	2
gene_3	chr8	+	43628932	Medtr8g103680	near5-Medtr8g083530	14
gene_3	chr8	+	43535699	Medtr8g103470	near5-Medtr8g103450	1
gene_3	chr7	-	40079895	Medtr7g099820	near5-Medtr7g099830	1
gene_3	chr8	+	2454314	Medtr8g009890	near5-Medtr8g009880	1
gene_3	chr8	+	2454289	Medtr8g009890	near5-Medtr8g009880	1
gene_3	chr7	-	36981797	Medtr7g093130	near5-Medtr7g093140	1
gene_3	chr7	-	36822418	Medtr7g092810	near5-Medtr7g092820	2
gene_3	chr8	+	2454251	Medtr8g009890	near5-Medtr8g009880	1
gene_3	chr7	+	31142888	Medtr7g081580	near5-Medtr7g081570	1
gene_3	chr7	+	26035622	Medtr7g070510	near5-Medtr7g070500	3
gene_3	chr7	-	36078252	Medtr7g091370	near5-Medtr7g091380	3
gene_3	chr7	-	36035820	Medtr7g091280	near5-Medtr7g091290	1
gene_3	chr7	-	36035752	Medtr7g091280	near5-Medtr7g091290	3
gene_3	chr7	+	32174034	Medtr7g083610	near5-Medtr7g083590	1
gene_3	chr7	+	32177056	Medtr7g083610	near5-Medtr7g083590	1
gene_3	chr7	-	35039363	Medtr7g089480	near5-Medtr7g089490	1
gene_3	chr7	-	34610586	Medtr7g088740	near5-Medtr7g088750	1
gene_3	chr7	-	37173115	Medtr7g093490	near5-Medtr7g093500	1
gene_3	chr8	+	2394560	Medtr8g009780	near5-Medtr8g009770	1
gene_3	chr7	-	37385557	Medtr7g093950	near5-Medtr7g093960	1
gene_3	chr7	-	17126193	Medtr7g451040	near5-Medtr7g451050	1
gene_3	chr7	-	49071090	Medtr7g118230	near5-Medtr7g118240	1
gene_3	chr7	-	39263650	Medtr7g498240	near5-Medtr7g498250	3
gene_3	chr7	-	39263540	Medtr7g498240	near5-Medtr7g498250	1
[truncated: 3,532 more rows]

## Sheet: Fig2
		3UTR A	U	C	G	CDS A	U	C	G	Intron A	U	C	G	IntergenicA	U	C	G
1	-301	0.2965	0.3191	0.1676	0.2168	0.3166	0.3136	0.1535	0.2163	0.3026	0.316	0.1702	0.2111	0.3134	0.3089	0.1709	0.2068
2	-300	0.2955	0.3287	0.1634	0.2124	0.3013	0.3362	0.1517	0.2107	0.2846	0.321	0.1641	0.2303	0.3318	0.3076	0.1597	0.2008
3	-299	0.2932	0.3238	0.1688	0.2142	0.3092	0.3074	0.1685	0.215	0.2871	0.3338	0.1638	0.2153	0.3171	0.305	0.1736	0.2043
4	-298	0.3006	0.319	0.1651	0.2153	0.3116	0.3181	0.1698	0.2004	0.3007	0.3182	0.168	0.2131	0.32	0.3085	0.176	0.1955
5	-297	0.2996	0.3219	0.162	0.2166	0.3201	0.3154	0.1528	0.2116	0.2929	0.3199	0.1608	0.2264	0.3211	0.299	0.1742	0.2058
6	-296	0.3015	0.3222	0.1627	0.2136	0.2982	0.3101	0.1774	0.2143	0.3035	0.3327	0.1569	0.207	0.3258	0.3048	0.1686	0.2008
7	-295	0.3058	0.324	0.1594	0.2109	0.3087	0.3221	0.1658	0.2034	0.2996	0.3232	0.1563	0.2209	0.3112	0.3145	0.1659	0.2085
8	-294	0.2975	0.3231	0.1636	0.2157	0.2955	0.3188	0.1723	0.2134	0.2999	0.3188	0.1563	0.225	0.3314	0.2981	0.1599	0.2105
9	-293	0.295	0.3218	0.1675	0.2156	0.3081	0.3204	0.1606	0.211	0.3074	0.3235	0.1708	0.1983	0.3025	0.3193	0.168	0.2102
10	-292	0.2996	0.3215	0.1639	0.215	0.2942	0.3183	0.1754	0.2121	0.2987	0.3344	0.1605	0.2064	0.3233	0.3097	0.1659	0.201
11	-291	0.2982	0.3229	0.1642	0.2146	0.3051	0.3183	0.1622	0.2143	0.286	0.3269	0.1747	0.2123	0.3155	0.3161	0.1682	0.2002
12	-290	0.2975	0.327	0.1646	0.2109	0.3	0.3078	0.1716	0.2206	0.2987	0.3085	0.1683	0.2245	0.3167	0.3107	0.1702	0.2023
13	-289	0.2982	0.3261	0.1646	0.2111	0.3128	0.3078	0.1707	0.2087	0.2987	0.3051	0.1669	0.2292	0.3148	0.309	0.1715	0.2047
14	-288	0.2988	0.3273	0.1623	0.2116	0.3237	0.3013	0.1629	0.2121	0.3007	0.3207	0.1527	0.2259	0.3315	0.3057	0.1609	0.2018
15	-287	0.2915	0.3244	0.1687	0.2154	0.3061	0.3258	0.1519	0.2162	0.2898	0.3252	0.1613	0.2236	0.3202	0.3113	0.1696	0.1989
16	-286	0.3	0.3241	0.1657	0.2101	0.309	0.3142	0.164	0.2128	0.2924	0.3188	0.158	0.2309	0.3231	0.2979	0.1787	0.2004
17	-285	0.3001	0.3246	0.1627	0.2127	0.3135	0.3101	0.1551	0.2213	0.3081	0.3215	0.1556	0.2149	0.3175	0.3026	0.1735	0.2064
18	-284	0.2963	0.3238	0.1663	0.2137	0.3097	0.3186	0.1658	0.2059	0.2929	0.3299	0.1548	0.2224	0.3235	0.3103	0.1648	0.2014
19	-283	0.2982	0.3257	0.1654	0.2107	0.296	0.3269	0.1627	0.2144	0.2778	0.3313	0.1662	0.2247	0.3204	0.3045	0.1648	0.2103
20	-282	0.3006	0.3202	0.1626	0.2165	0.3083	0.3124	0.1723	0.207	0.2984	0.3276	0.1511	0.2229	0.3165	0.3022	0.164	0.2173
21	-281	0.2944	0.3234	0.1677	0.2145	0.3099	0.3164	0.1602	0.2135	0.2922	0.3254	0.1703	0.2121	0.3111	0.321	0.171	0.1969
22	-280	0.2939	0.3262	0.1625	0.2175	0.3025	0.3117	0.1687	0.2171	0.2934	0.3232	0.1645	0.2188	0.3293	0.3101	0.1615	0.1991
23	-279	0.2989	0.3216	0.1621	0.2173	0.2994	0.3189	0.1669	0.2148	0.2887	0.3202	0.1712	0.2199	0.3198	0.3144	0.1611	0.2047
24	-278	0.2998	0.3228	0.1645	0.2129	0.3048	0.3148	0.1642	0.2162	0.2877	0.3409	0.1587	0.2128	0.3125	0.313	0.1622	0.2124
25	-277	0.2992	0.326	0.1615	0.2133	0.3113	0.3191	0.1557	0.2139	0.2957	0.3478	0.1526	0.2038	0.3154	0.3152	0.1659	0.2035
26	-276	0.2971	0.3279	0.1637	0.2114	0.2992	0.3231	0.1694	0.2083	0.284	0.3189	0.1643	0.2328	0.3183	0.2999	0.1648	0.2169
27	-275	0.291	0.3285	0.1644	0.2162	0.3095	0.3077	0.1595	0.2233	0.2935	0.3239	0.1732	0.2094	0.3241	0.3026	0.1712	0.202
28	-274	0.2976	0.3267	0.1641	0.2117	0.3151	0.3036	0.1705	0.2108	0.2863	0.3331	0.1626	0.218	0.321	0.3088	0.1613	0.2088
29	-273	0.2937	0.3258	0.1669	0.2136	0.3059	0.3182	0.1663	0.2097	0.2885	0.3166	0.1738	0.2211	0.3107	0.2956	0.1758	0.2179
30	-272	0.2968	0.3313	0.163	0.209	0.3057	0.3175	0.1616	0.2153	0.2877	0.3331	0.1701	0.2091	0.3227	0.3063	0.1702	0.2008
31	-271	0.297	0.327	0.1623	0.2138	0.3077	0.3088	0.1712	0.2124	0.2957	0.3236	0.159	0.2217	0.3132	0.3088	0.163	0.215
32	-270	0.2945	0.3294	0.1644	0.2117	0.3043	0.3231	0.1616	0.211	0.2904	0.3253	0.1654	0.2189	0.3148	0.3148	0.1638	0.2066
33	-269	0.2966	0.3296	0.1628	0.211	0.3063	0.3215	0.156	0.2162	0.2879	0.3283	0.1743	0.2094	0.3111	0.3183	0.169	0.2016
34	-268	0.2976	0.3299	0.1631	0.2094	0.3072	0.2998	0.171	0.222	0.2821	0.3347	0.1752	0.208	0.3148	0.3088	0.1727	0.2037
35	-267	0.3033	0.3206	0.1618	0.2143	0.307	0.313	0.1658	0.2141	0.2821	0.3236	0.166	0.2283	0.3194	0.3041	0.1593	0.2173
36	-266	0.2938	0.3298	0.1627	0.2137	0.3086	0.3146	0.1667	0.2101	0.2997	0.3292	0.1682	0.2028	0.3247	0.3107	0.1665	0.1981
37	-265	0.2989	0.3272	0.1628	0.2111	0.3157	0.3122	0.1569	0.2153	0.2833	0.3284	0.1755	0.2128	0.3121	0.3105	0.1702	0.2072
38	-264	0.3038	0.3271	0.1604	0.2086	0.301	0.3254	0.1625	0.2112	0.286	0.33	0.1674	0.2167	0.3299	0.3014	0.165	0.2037
39	-263	0.2965	0.3332	0.156	0.2143	0.3066	0.3025	0.1727	0.2182	0.2941	0.337	0.1557	0.2133	0.3096	0.3132	0.1733	0.2039
40	-262	0.2979	0.3275	0.1622	0.2124	0.3233	0.3086	0.1651	0.203	0.2857	0.3342	0.1624	0.2178	0.3204	0.2997	0.1667	0.2132
41	-261	0.2995	0.3278	0.1623	0.2104	0.309	0.3124	0.1716	0.207	0.3041	0.3342	0.1576	0.2041	0.3187	0.3103	0.162	0.209
42	-260	0.2988	0.3272	0.1661	0.208	0.3086	0.3193	0.1575	0.2146	0.2874	0.3258	0.1621	0.2247	0.3262	0.3037	0.1626	0.2076
43	-259	0.2911	0.3362	0.162	0.2107	0.3245	0.2989	0.1627	0.2139	0.2799	0.3478	0.1665	0.2058	0.3245	0.3119	0.1624	0.2012
44	-258	0.2959	0.3296	0.1593	0.2152	0.313	0.3057	0.1647	0.2166	0.2904	0.3239	0.1635	0.2222	0.3218	0.2973	0.1696	0.2113
45	-257	0.2954	0.33	0.1645	0.21	0.3173	0.3075	0.1707	0.2045	0.2919	0.334	0.1462	0.2279	0.3227	0.3148	0.1717	0.1909
46	-256	0.2966	0.3295	0.1643	0.2097	0.3066	0.3063	0.1705	0.2166	0.2942	0.3212	0.1669	0.2178	0.3096	0.3136	0.1686	0.2082
47	-255	0.3006	0.336	0.1568	0.2066	0.3148	0.3057	0.1672	0.2124	0.2947	0.3253	0.1549	0.2251	0.3295	0.3096	0.1615	0.1993
48	-254	0.2978	0.3312	0.1614	0.2096	0.2976	0.3224	0.1631	0.2168	0.2852	0.3301	0.1641	0.2206	0.3134	0.315	0.1661	0.2055
49	-253	0.2969	0.3277	0.1624	0.213	0.3092	0.3092	0.168	0.2135	0.2897	0.3234	0.1713	0.2156	0.2966	0.321	0.1737	0.2086
50	-252	0.2963	0.3315	0.1626	0.2097	0.3059	0.3151	0.1676	0.2115	0.2883	0.3167	0.1635	0.2315	0.313	0.3094	0.1661	0.2115
51	-251	0.2976	0.3315	0.1596	0.2113	0.3075	0.3166	0.1586	0.2173	0.3022	0.3312	0.1632	0.2033	0.3236	0.3083	0.1719	0.1963
52	-250	0.3003	0.3325	0.1584	0.2088	0.3128	0.3012	0.1719	0.2141	0.2886	0.3343	0.168	0.2092	0.3117	0.3181	0.1655	0.2047
53	-249	0.2905	0.3323	0.1581	0.2191	0.3184	0.3023	0.1629	0.2164	0.2805	0.329	0.1674	0.2231	0.3249	0.3082	0.1578	0.209
54	-248	0.3001	0.326	0.1653	0.2085	0.3041	0.3189	0.16	0.2171	0.2947	0.3201	0.1563	0.229	0.3251	0.3129	0.1625	0.1995
55	-247	0.2952	0.3332	0.162	0.2096	0.3303	0.3025	0.1562	0.211	0.2905	0.3365	0.1635	0.2095	0.3187	0.3106	0.1694	0.2014
56	-246	0.2947	0.3349	0.1623	0.2081	0.3101	0.3128	0.1674	0.2097	0.2904	0.34	0.1607	0.2089	0.3342	0.2976	0.1658	0.2024
57	-245	0.2947	0.3373	0.1576	0.2104	0.3075	0.3144	0.1578	0.2204	0.3019	0.3411	0.1537	0.2033	0.3195	0.309	0.1691	0.2024
58	-244	0.2972	0.332	0.1621	0.2086	0.3068	0.3086	0.1676	0.2171	0.2874	0.3361	0.1626	0.2139	0.3127	0.3139	0.1611	0.2123
59	-243	0.2962	0.3319	0.1615	0.2104	0.3041	0.3173	0.1625	0.2162	0.2907	0.3088	0.1816	0.2189	0.3037	0.3122	0.1782	0.2059
60	-242	0.2965	0.3304	0.1642	0.2089	0.3124	0.3034	0.162	0.2222	0.2996	0.3127	0.1713	0.2164	0.3188	0.3093	0.1673	0.2046
61	-241	0.2892	0.3357	0.1663	0.2087	0.3186	0.301	0.1647	0.2157	0.2904	0.3364	0.164	0.2091	0.312	0.3163	0.1699	0.2017
62	-240	0.2973	0.3316	0.1645	0.2065	0.3193	0.3092	0.1578	0.2137	0.2863	0.3314	0.1721	0.2102	0.3136	0.3112	0.1726	0.2026
63	-239	0.2969	0.3352	0.1619	0.2061	0.3057	0.3269	0.1528	0.2146	0.2963	0.3428	0.1498	0.2111	0.3246	0.3033	0.1732	0.1988
64	-238	0.2946	0.3349	0.1591	0.2113	0.3045	0.3075	0.1707	0.2173	0.281	0.3297	0.1696	0.2197	0.3134	0.3122	0.166	0.2083
65	-237	0.3005	0.3313	0.1623	0.206	0.3061	0.3077	0.1573	0.2289	0.2974	0.3258	0.1732	0.2036	0.3215	0.3149	0.1627	0.2009
66	-236	0.2988	0.332	0.1578	0.2113	0.313	0.3142	0.1636	0.2092	0.303	0.3342	0.1593	0.2036	0.3277	0.3136	0.1582	0.2005
67	-235	0.2977	0.3316	0.1613	0.2094	0.311	0.3153	0.1685	0.2052	0.3013	0.3278	0.1612	0.2097	0.3227	0.3029	0.1592	0.2152
68	-234	0.2972	0.3378	0.1566	0.2084	0.3036	0.3195	0.1707	0.2061	0.2871	0.3422	0.159	0.2116	0.3192	0.3196	0.1623	0.1988
69	-233	0.2985	0.3337	0.1619	0.2059	0.3045	0.3139	0.1689	0.2126	0.2938	0.3428	0.1579	0.2055	0.3219	0.3085	0.1646	0.205
70	-232	0.2975	0.332	0.1617	0.2089	0.3215	0.2965	0.1732	0.2088	0.2882	0.3442	0.161	0.2066	0.3229	0.3143	0.1629	0.1999
71	-231	0.3024	0.3313	0.1605	0.2059	0.309	0.3155	0.1584	0.2171	0.2947	0.3384	0.163	0.2039	0.3167	0.3042	0.1623	0.2168
72	-230	0.297	0.3302	0.165	0.2078	0.2878	0.3142	0.1716	0.2264	0.3022	0.3312	0.1574	0.2092	0.3273	0.312	0.1514	0.2094
73	-229	0.3019	0.3342	0.1582	0.2056	0.311	0.311	0.1734	0.2045	0.305	0.3376	0.1574	0.2	0.3295	0.3072	0.1619	0.2013
74	-228	0.3005	0.336	0.1615	0.2021	0.3014	0.305	0.1701	0.2235	0.2936	0.3214	0.1666	0.2184	0.3215	0.3002	0.1699	0.2083
75	-227	0.296	0.3413	0.1584	0.2043	0.3063	0.3157	0.1638	0.2141	0.295	0.3354	0.1579	0.2117	0.3203	0.3143	0.1695	0.196
76	-226	0.3016	0.3355	0.1577	0.2052	0.3242	0.2931	0.171	0.2117	0.2875	0.3379	0.1465	0.2281	0.3236	0.3108	0.1631	0.2026
77	-225	0.2988	0.335	0.1576	0.2086	0.3057	0.3207	0.1604	0.2132	0.2939	0.3273	0.1641	0.2148	0.317	0.3077	0.165	0.2104
78	-224	0.2985	0.3369	0.1587	0.2058	0.3054	0.3028	0.1636	0.2282	0.2844	0.349	0.1585	0.2081	0.3099	0.324	0.1586	0.2075
79	-223	0.2903	0.3409	0.1612	0.2076	0.307	0.3222	0.166	0.2047	0.2877	0.3435	0.1565	0.2123	0.32	0.3149	0.1627	0.2024
80	-222	0.2955	0.3389	0.162	0.2036	0.3052	0.311	0.1741	0.2097	0.2919	0.3359	0.1682	0.2039	0.3136	0.3163	0.1658	0.2042
81	-221	0.3018	0.3422	0.1541	0.2019	0.3021	0.3072	0.1714	0.2193	0.2925	0.3287	0.1602	0.2187	0.3167	0.306	0.1658	0.2114
82	-220	0.2978	0.3365	0.1604	0.2054	0.3119	0.2942	0.1701	0.2238	0.2864	0.3401	0.1579	0.2156	0.3219	0.3008	0.166	0.2112
83	-219	0.2978	0.3356	0.1591	0.2074	0.2889	0.3155	0.1759	0.2197	0.2962	0.3296	0.1463	0.2279	0.3194	0.3172	0.1553	0.2081
84	-218	0.2936	0.3432	0.1583	0.2049	0.2913	0.3247	0.1703	0.2137	0.2998	0.3316	0.1636	0.2051	0.3149	0.3122	0.1538	0.2191
85	-217	0.2967	0.3414	0.1553	0.2066	0.3236	0.3072	0.1571	0.2121	0.2964	0.3256	0.1655	0.2125	0.3293	0.3075	0.158	0.2052
86	-216	0.2993	0.3407	0.155	0.205	0.309	0.3039	0.1573	0.2298	0.2903	0.3281	0.163	0.2187	0.3209	0.3194	0.1565	0.2032
87	-215	0.2958	0.3452	0.154	0.2051	0.3034	0.309	0.1689	0.2186	0.2811	0.3485	0.1563	0.2142	0.3136	0.3145	0.1631	0.2088
88	-214	0.3023	0.3368	0.1563	0.2045	0.3113	0.3104	0.1647	0.2137	0.2869	0.3365	0.156	0.2206	0.3225	0.3136	0.1718	0.192
89	-213	0.294	0.3438	0.153	0.2092	0.309	0.3032	0.1618	0.226	0.2905	0.3446	0.1529	0.212	0.3209	0.3267	0.1503	0.2021
90	-212	0.2929	0.3442	0.1581	0.2048	0.2981	0.3104	0.1674	0.2242	0.2808	0.3398	0.1588	0.2206	0.3194	0.2998	0.1699	0.2108
91	-211	0.2967	0.3433	0.1534	0.2066	0.318	0.3077	0.1732	0.2012	0.2858	0.3538	0.151	0.2095	0.3186	0.312	0.1623	0.2071
92	-210	0.2971	0.3426	0.1538	0.2065	0.307	0.3097	0.1678	0.2155	0.2928	0.3396	0.1663	0.2014	0.3161	0.3221	0.1445	0.2172
93	-209	0.3008	0.3362	0.1597	0.2034	0.3003	0.3171	0.1658	0.2168	0.29	0.3465	0.1549	0.2086	0.3151	0.3198	0.1573	0.2077
94	-208	0.2948	0.3462	0.1554	0.2036	0.3189	0.3086	0.1613	0.2112	0.2903	0.3273	0.168	0.2145	0.304	0.3178	0.1681	0.21
95	-207	0.2993	0.3442	0.156	0.2004	0.316	0.3059	0.1595	0.2186	0.2872	0.3359	0.1579	0.2189	0.326	0.3149	0.1633	0.1957
96	-206	0.2965	0.3446	0.1546	0.2043	0.3059	0.3119	0.1586	0.2235	0.2691	0.3588	0.1638	0.2084	0.3139	0.317	0.1542	0.2149
97	-205	0.2954	0.3472	0.1566	0.2009	0.3168	0.301	0.164	0.2182	0.2911	0.3396	0.1571	0.2123	0.3147	0.3056	0.1627	0.217
98	-204	0.2946	0.3479	0.1559	0.2016	0.3061	0.3166	0.1625	0.2148	0.2877	0.3393	0.1646	0.2084	0.307	0.3149	0.1703	0.2077
99	-203	0.2934	0.348	0.157	0.2015	0.3057	0.3001	0.1676	0.2267	0.3014	0.3331	0.1585	0.207	0.3192	0.3242	0.1602	0.1964
100	-202	0.2959	0.3484	0.1529	0.2029	0.3108	0.3144	0.1703	0.2045	0.2908	0.3379	0.156	0.2153	0.3165	0.3095	0.1621	0.2119
101	-201	0.2969	0.344	0.1584	0.2006	0.2987	0.3106	0.1678	0.2229	0.2919	0.3387	0.1557	0.2136	0.3176	0.3147	0.1575	0.2102
102	-200	0.3023	0.3404	0.1577	0.1996	0.3088	0.3019	0.1593	0.23	0.2897	0.3454	0.1571	0.2078	0.3087	0.3132	0.173	0.205
103	-199	0.295	0.3512	0.1543	0.1995	0.3137	0.3003	0.1654	0.2206	0.2925	0.3482	0.161	0.1983	0.3184	0.319	0.154	0.2085
104	-198	0.3009	0.3445	0.155	0.1996	0.3177	0.3059	0.1694	0.207	0.3	0.3526	0.1501	0.1972	0.3186	0.3149	0.1582	0.2083
105	-197	0.2974	0.3497	0.154	0.199	0.3021	0.2929	0.1725	0.2325	0.2875	0.354	0.1504	0.2081	0.3213	0.3118	0.1584	0.2085
106	-196	0.2951	0.3494	0.1521	0.2034	0.3115	0.3066	0.1692	0.2128	0.2986	0.3415	0.1613	0.1986	0.312	0.3248	0.1642	0.1991
107	-195	0.2909	0.3521	0.1549	0.2021	0.3019	0.3193	0.1564	0.2224	0.3008	0.3409	0.1554	0.2028	0.311	0.3145	0.1675	0.2071
108	-194	0.2979	0.3486	0.1537	0.1997	0.2951	0.3173	0.1625	0.2251	0.2967	0.3435	0.1513	0.2086	0.306	0.3217	0.1662	0.2061
109	-193	0.3005	0.3507	0.1526	0.1962	0.3075	0.3088	0.1631	0.2206	0.2942	0.349	0.154	0.2028	0.3087	0.3108	0.1701	0.2104
110	-192	0.2931	0.3551	0.1558	0.196	0.3099	0.3211	0.1625	0.2065	0.2903	0.344	0.1563	0.2095	0.3291	0.3087	0.153	0.2092
111	-191	0.3	0.3492	0.1523	0.1985	0.3122	0.3028	0.168	0.2171	0.2894	0.3501	0.1663	0.1942	0.3116	0.3155	0.1737	0.1993
112	-190	0.2988	0.3523	0.1533	0.1956	0.3177	0.3092	0.1564	0.2166	0.2852	0.351	0.1588	0.205	0.3167	0.3149	0.1586	0.2098
113	-189	0.2945	0.3517	0.1563	0.1975	0.296	0.3191	0.175	0.2099	0.288	0.3521	0.1618	0.1981	0.3035	0.32	0.1592	0.2172
114	-188	0.2969	0.35	0.1542	0.1989	0.3014	0.311	0.1642	0.2233	0.2947	0.3323	0.1616	0.2114	0.3153	0.3153	0.166	0.2034
115	-187	0.294	0.3521	0.1549	0.199	0.3086	0.3099	0.1739	0.2077	0.2733	0.356	0.168	0.2028	0.3225	0.3132	0.1559	0.2083
116	-186	0.2937	0.3506	0.153	0.2027	0.3041	0.3198	0.1598	0.2164	0.2951	0.3363	0.1574	0.2112	0.3211	0.318	0.1602	0.2007
117	-185	0.2949	0.3529	0.1523	0.1999	0.3119	0.3023	0.1674	0.2184	0.2909	0.3555	0.1496	0.204	0.3058	0.3281	0.1594	0.2067
118	-184	0.2924	0.351	0.1573	0.1993	0.309	0.3083	0.1562	0.2264	0.3109	0.3306	0.1591	0.1994	0.3252	0.3211	0.1561	0.1976
119	-183	0.2938	0.3557	0.1557	0.1948	0.3115	0.303	0.1618	0.2238	0.2869	0.3577	0.1529	0.2025	0.3108	0.3161	0.1534	0.2197
120	-182	0.295	0.3553	0.1526	0.1972	0.3157	0.3083	0.1625	0.2135	0.2891	0.3465	0.156	0.2084	0.32	0.32	0.1571	0.2028
121	-181	0.2956	0.355	0.1526	0.1968	0.3267	0.2942	0.1593	0.2197	0.3011	0.3396	0.1515	0.2078	0.3151	0.3244	0.1547	0.2059
122	-180	0.2931	0.3604	0.1497	0.1968	0.3061	0.3155	0.1602	0.2182	0.2955	0.349	0.1554	0.2	0.3112	0.3293	0.1625	0.197
123	-179	0.2977	0.3533	0.1524	0.1966	0.2976	0.3171	0.1613	0.224	0.2967	0.3418	0.1552	0.2064	0.3163	0.3285	0.1584	0.1968
124	-178	0.293	0.3571	0.1513	0.1986	0.3168	0.3124	0.1539	0.2168	0.2891	0.3392	0.1585	0.2133	0.3122	0.3172	0.1646	0.2061
125	-177	0.2969	0.3566	0.1515	0.195	0.3045	0.3182	0.1586	0.2186	0.2949	0.3537	0.1468	0.2047	0.3002	0.3293	0.1604	0.21
126	-176	0.3011	0.3545	0.1481	0.1964	0.3057	0.311	0.1571	0.2262	0.2904	0.3431	0.1548	0.2116	0.3079	0.3139	0.1644	0.2139
127	-175	0.2974	0.3496	0.1562	0.1968	0.311	0.3081	0.1636	0.2173	0.2854	0.3381	0.1632	0.2133	0.3155	0.3136	0.1623	0.2085
128	-174	0.2943	0.3586	0.1491	0.198	0.2972	0.3166	0.1672	0.2191	0.2943	0.3637	0.1437	0.1983	0.3097	0.3219	0.1567	0.2116
129	-173	0.295	0.3581	0.1485	0.1984	0.3104	0.3052	0.1645	0.22	0.2782	0.3551	0.1582	0.2086	0.3165	0.3283	0.1613	0.1939
130	-172	0.2942	0.3569	0.1562	0.1928	0.3028	0.3041	0.1654	0.2278	0.3044	0.3461	0.154	0.1955	0.3141	0.318	0.1611	0.2069
131	-171	0.2898	0.3622	0.1516	0.1965	0.3057	0.3173	0.1582	0.2188	0.2813	0.3557	0.1557	0.2072	0.3209	0.3192	0.1544	0.2055
132	-170	0.2973	0.3556	0.1505	0.1966	0.3059	0.3175	0.1528	0.2238	0.2905	0.3462	0.1627	0.2006	0.312	0.3184	0.1584	0.2112
133	-169	0.2991	0.3549	0.1496	0.1964	0.3115	0.3148	0.1625	0.2112	0.2875	0.3607	0.1538	0.1981	0.3221	0.3136	0.1573	0.2069
134	-168	0.2975	0.3599	0.1478	0.1948	0.2992	0.3115	0.1622	0.2271	0.2894	0.3493	0.154	0.2072	0.3099	0.3213	0.1596	0.2092
135	-167	0.2947	0.3616	0.1479	0.1958	0.3113	0.3036	0.1584	0.2267	0.2947	0.3529	0.1602	0.1922	0.3215	0.3143	0.167	0.1972
136	-166	0.2963	0.3644	0.1482	0.1911	0.3247	0.3025	0.1528	0.22	0.2847	0.3705	0.1504	0.1944	0.3106	0.3207	0.1619	0.2069
137	-165	0.2924	0.3614	0.1527	0.1935	0.3101	0.3162	0.1584	0.2153	0.2855	0.3543	0.1526	0.2075	0.3103	0.345	0.147	0.1976
138	-164	0.2981	0.3617	0.15	0.1902	0.3086	0.3054	0.1627	0.2233	0.2919	0.3591	0.1499	0.1992	0.3176	0.3161	0.158	0.2083
139	-163	0.2941	0.3658	0.147	0.1931	0.3086	0.3126	0.1633	0.2155	0.2992	0.3521	0.1579	0.1908	0.3134	0.3186	0.1617	0.2063
140	-162	0.2989	0.3623	0.1482	0.1906	0.3014	0.3128	0.1616	0.2242	0.2925	0.3674	0.1462	0.1939	0.3099	0.3248	0.1611	0.2042
141	-161	0.2952	0.3636	0.1448	0.1964	0.305	0.3113	0.1595	0.2242	0.2872	0.3515	0.1501	0.2111	0.317	0.3209	0.1565	0.2057
142	-160	0.2933	0.3676	0.1455	0.1936	0.3148	0.3023	0.1656	0.2173	0.2838	0.3696	0.1526	0.1939	0.3287	0.3244	0.1474	0.1995
143	-159	0.297	0.3654	0.1456	0.192	0.2925	0.3334	0.162	0.2121	0.2891	0.3496	0.1515	0.2097	0.3095	0.3252	0.1633	0.2019
144	-158	0.2961	0.3633	0.1479	0.1927	0.2927	0.3155	0.158	0.2338	0.3025	0.3568	0.1401	0.2006	0.3176	0.3114	0.1732	0.1978
145	-157	0.2969	0.3628	0.1499	0.1904	0.3023	0.3182	0.162	0.2175	0.295	0.3702	0.1429	0.1919	0.3062	0.331	0.1639	0.1988
146	-156	0.2965	0.3613	0.1481	0.1941	0.3021	0.3081	0.1651	0.2247	0.2813	0.3554	0.1585	0.2047	0.3011	0.339	0.1588	0.2011
147	-155	0.2944	0.3632	0.1494	0.1931	0.2965	0.3215	0.1533	0.2287	0.2822	0.3521	0.1577	0.2081	0.3143	0.3231	0.152	0.2106
148	-154	0.2966	0.3643	0.1488	0.1903	0.3041	0.318	0.1627	0.2153	0.3039	0.3526	0.1496	0.1939	0.3073	0.3218	0.1654	0.2055
149	-153	0.2935	0.3715	0.147	0.188	0.3007	0.3224	0.1665	0.2103	0.2847	0.3716	0.151	0.1928	0.2992	0.3267	0.1646	0.2096
150	-152	0.2939	0.3663	0.1484	0.1915	0.2925	0.3184	0.1647	0.2244	0.2914	0.3702	0.1487	0.1897	0.3095	0.338	0.1443	0.2081
151	-151	0.295	0.3702	0.1477	0.1871	0.3108	0.2927	0.1752	0.2213	0.2914	0.3641	0.1524	0.1922	0.3293	0.3215	0.1567	0.1924
152	-150	0.2957	0.3669	0.1458	0.1916	0.2996	0.3041	0.1692	0.2271	0.2994	0.3563	0.1476	0.1967	0.3161	0.3234	0.1542	0.2063
153	-149	0.2927	0.3693	0.1475	0.1904	0.313	0.2958	0.1647	0.2264	0.3033	0.3694	0.1432	0.1841	0.3066	0.3217	0.1569	0.2147
154	-148	0.292	0.3764	0.1461	0.1855	0.3177	0.3097	0.1513	0.2213	0.2825	0.3772	0.1524	0.188	0.3182	0.3378	0.1489	0.1951
155	-147	0.2945	0.3693	0.1487	0.1875	0.3146	0.3155	0.1566	0.2132	0.2925	0.356	0.1499	0.2017	0.3052	0.3314	0.1619	0.2015
156	-146	0.293	0.3673	0.1493	0.1905	0.3115	0.3005	0.1616	0.2264	0.3061	0.3627	0.1426	0.1886	0.3198	0.3298	0.1534	0.197
157	-145	0.292	0.3709	0.1482	0.1888	0.3083	0.3061	0.1636	0.222	0.2958	0.3529	0.1535	0.1978	0.3149	0.3213	0.1511	0.2127
158	-144	0.2964	0.3744	0.1423	0.1869	0.3003	0.3106	0.1656	0.2235	0.2889	0.3607	0.1552	0.1953	0.2967	0.3271	0.1619	0.2143
159	-143	0.294	0.371	0.1446	0.1904	0.2983	0.3068	0.1618	0.2332	0.2877	0.3577	0.149	0.2056	0.32	0.3211	0.1602	0.1986
160	-142	0.2944	0.3698	0.1461	0.1896	0.3079	0.3166	0.1667	0.2088	0.2947	0.3747	0.1468	0.1838	0.3011	0.3298	0.1637	0.2055
161	-141	0.2919	0.3697	0.1477	0.1907	0.3016	0.3193	0.1627	0.2164	0.2911	0.3515	0.1549	0.2025	0.3083	0.3229	0.1623	0.2065
162	-140	0.2966	0.3761	0.1472	0.1801	0.3039	0.305	0.1625	0.2287	0.3022	0.3702	0.1479	0.1797	0.3083	0.3279	0.1664	0.1974
163	-139	0.2925	0.3719	0.1452	0.1905	0.3104	0.3128	0.1609	0.2159	0.2872	0.3649	0.1613	0.1866	0.3196	0.32	0.1483	0.2121
164	-138	0.2969	0.3741	0.1471	0.1819	0.305	0.3164	0.1586	0.22	0.3111	0.3554	0.1493	0.1841	0.3027	0.3304	0.1561	0.2108
165	-137	0.2941	0.3719	0.1498	0.1841	0.3041	0.3092	0.1598	0.2269	0.3145	0.3454	0.1554	0.1847	0.3198	0.326	0.1472	0.2069
166	-136	0.2978	0.3695	0.1433	0.1894	0.2985	0.3148	0.1672	0.2195	0.2852	0.3699	0.1515	0.1933	0.3052	0.3295	0.1631	0.2021
167	-135	0.2953	0.3763	0.1412	0.1872	0.3099	0.3092	0.1604	0.2204	0.2777	0.3774	0.149	0.1958	0.3196	0.3322	0.1466	0.2015
168	-134	0.293	0.374	0.1436	0.1894	0.3059	0.3061	0.1591	0.2289	0.2986	0.3819	0.1415	0.178	0.2969	0.3432	0.154	0.2059
169	-133	0.2935	0.3776	0.1409	0.188	0.3068	0.311	0.1665	0.2157	0.2969	0.3749	0.1398	0.1883	0.3118	0.3267	0.1518	0.2098
170	-132	0.2887	0.3775	0.1451	0.1887	0.2965	0.3106	0.168	0.2249	0.285	0.3749	0.1571	0.183	0.294	0.3405	0.1534	0.2121
171	-131	0.2953	0.3701	0.1465	0.1881	0.2942	0.3117	0.1698	0.2242	0.2833	0.3638	0.161	0.1919	0.3031	0.3454	0.1538	0.1976
172	-130	0.296	0.3761	0.143	0.1849	0.3106	0.3048	0.1609	0.2238	0.2916	0.3682	0.1501	0.19	0.2967	0.3353	0.1551	0.2129
173	-129	0.2905	0.3772	0.1443	0.188	0.2987	0.322	0.164	0.2153	0.2852	0.378	0.1515	0.1852	0.3248	0.3254	0.1507	0.1991
174	-128	0.294	0.3799	0.1442	0.1819	0.2925	0.3148	0.1611	0.2316	0.2833	0.3755	0.1465	0.1947	0.3149	0.319	0.1586	0.2075
175	-127	0.2939	0.3803	0.1433	0.1826	0.3195	0.2985	0.1546	0.2273	0.29	0.3747	0.1538	0.1816	0.3157	0.3362	0.1497	0.1984
176	-126	0.2891	0.3831	0.1442	0.1836	0.3066	0.3005	0.1633	0.2296	0.2875	0.3894	0.1426	0.1805	0.3095	0.3298	0.1524	0.2083
177	-125	0.2897	0.3777	0.142	0.1906	0.305	0.2987	0.1625	0.2338	0.2791	0.3833	0.151	0.1866	0.3178	0.3265	0.1561	0.1997
178	-124	0.2932	0.3782	0.1432	0.1854	0.301	0.3186	0.1658	0.2146	0.2797	0.3866	0.1462	0.1875	0.3172	0.3401	0.152	0.1908
179	-123	0.298	0.3761	0.14	0.1859	0.3075	0.3227	0.1501	0.2197	0.2972	0.3618	0.1496	0.1914	0.3085	0.332	0.1549	0.2046
180	-122	0.293	0.3814	0.1407	0.185	0.296	0.3148	0.1602	0.2289	0.2905	0.3643	0.1526	0.1925	0.306	0.3376	0.159	0.1974
181	-121	0.2953	0.3783	0.1453	0.1811	0.3117	0.3003	0.1611	0.2269	0.2783	0.3744	0.1663	0.1811	0.3238	0.3258	0.1464	0.204
182	-120	0.2937	0.3787	0.1404	0.1872	0.3182	0.3077	0.1564	0.2177	0.3022	0.3699	0.144	0.1838	0.3021	0.3355	0.1524	0.21
183	-119	0.2947	0.3766	0.1447	0.1839	0.2989	0.3092	0.1665	0.2253	0.2799	0.3791	0.156	0.185	0.312	0.3345	0.1503	0.2032
184	-118	0.2953	0.3795	0.1409	0.1843	0.3061	0.3126	0.1636	0.2177	0.2819	0.3663	0.1577	0.1942	0.2977	0.3318	0.1648	0.2057
185	-117	0.2959	0.3753	0.142	0.1868	0.2936	0.2996	0.171	0.2358	0.3117	0.3579	0.1426	0.1877	0.312	0.3316	0.1501	0.2063
186	-116	0.2914	0.3834	0.1416	0.1836	0.3057	0.3088	0.1598	0.2258	0.2964	0.373	0.144	0.1866	0.3141	0.3265	0.1629	0.1966
187	-115	0.2928	0.3839	0.1402	0.1831	0.3057	0.3066	0.1602	0.2276	0.2844	0.3844	0.1501	0.1811	0.3042	0.3308	0.1619	0.2032
188	-114	0.2944	0.3774	0.1393	0.1889	0.3135	0.3122	0.1591	0.2153	0.2875	0.378	0.1396	0.195	0.3188	0.3331	0.154	0.1941
189	-113	0.2989	0.3818	0.1394	0.1799	0.3016	0.305	0.164	0.2294	0.2919	0.3861	0.1429	0.1791	0.3184	0.3256	0.1544	0.2015
190	-112	0.2926	0.3844	0.1395	0.1835	0.3182	0.3016	0.1616	0.2186	0.2905	0.3841	0.1437	0.1816	0.3151	0.3314	0.1627	0.1908
191	-111	0.296	0.3799	0.1395	0.1845	0.3128	0.3099	0.1571	0.2202	0.276	0.3894	0.1429	0.1916	0.3103	0.3234	0.1611	0.2052
192	-110	0.2996	0.3817	0.1378	0.1809	0.3086	0.3019	0.1539	0.2356	0.2919	0.3802	0.1429	0.185	0.3037	0.3459	0.1559	0.1945
193	-109	0.298	0.3734	0.1436	0.185	0.3173	0.2981	0.1569	0.2278	0.2967	0.3813	0.1393	0.1827	0.3184	0.3329	0.1511	0.1976
194	-108	0.2952	0.3873	0.1353	0.1823	0.3184	0.3104	0.1495	0.2217	0.29	0.3766	0.1457	0.1877	0.3165	0.3351	0.1487	0.1997
195	-107	0.2978	0.3809	0.1371	0.1841	0.2855	0.3177	0.1589	0.2379	0.2836	0.3858	0.1429	0.1877	0.3167	0.3329	0.1578	0.1926
196	-106	0.2904	0.3835	0.1411	0.185	0.3155	0.3025	0.1609	0.2211	0.2838	0.376	0.1501	0.19	0.3159	0.3349	0.1511	0.198
197	-105	0.2947	0.3828	0.1413	0.1813	0.2992	0.3155	0.1598	0.2256	0.3017	0.3777	0.1426	0.178	0.3077	0.3355	0.1563	0.2005
198	-104	0.2931	0.3873	0.1365	0.183	0.3057	0.309	0.158	0.2273	0.2875	0.378	0.1476	0.1869	0.2998	0.343	0.1559	0.2013
199	-103	0.2933	0.3834	0.1411	0.1822	0.3052	0.3099	0.1544	0.2305	0.2969	0.3696	0.1443	0.1891	0.3077	0.3314	0.1526	0.2083
200	-102	0.2965	0.3859	0.1393	0.1784	0.2987	0.3117	0.1613	0.2282	0.2958	0.3721	0.1482	0.1838	0.3172	0.3227	0.1571	0.203
201	-101	0.2984	0.3854	0.1358	0.1804	0.2994	0.3128	0.1627	0.2251	0.2978	0.3802	0.1412	0.1808	0.3136	0.3353	0.1511	0.1999
202	-100	0.2928	0.3835	0.1425	0.1812	0.3124	0.2969	0.1618	0.2289	0.2852	0.3816	0.134	0.1992	0.3085	0.3345	0.1445	0.2125
203	-99	0.2919	0.3807	0.1416	0.1858	0.2954	0.3204	0.1613	0.2229	0.2875	0.3802	0.1474	0.185	0.3064	0.3428	0.1514	0.1995
204	-98	0.2964	0.3829	0.139	0.1816	0.3153	0.3021	0.1573	0.2253	0.2942	0.3696	0.1462	0.19	0.3062	0.3409	0.1551	0.1978
205	-97	0.2898	0.3863	0.1445	0.1795	0.3155	0.2896	0.1777	0.2173	0.3053	0.3786	0.1437	0.1724	0.3139	0.341	0.1499	0.1952
206	-96	0.2939	0.3806	0.143	0.1825	0.3023	0.3126	0.1674	0.2177	0.2908	0.3802	0.1407	0.1883	0.3145	0.3343	0.1559	0.1953
207	-95	0.2958	0.3843	0.1387	0.1812	0.2954	0.3182	0.1586	0.2278	0.2749	0.4	0.1368	0.1883	0.3091	0.3306	0.1536	0.2067
208	-94	0.2971	0.3831	0.1392	0.1806	0.3099	0.2965	0.1589	0.2347	0.2802	0.3866	0.1468	0.1864	0.3161	0.3436	0.1414	0.1988
209	-93	0.2972	0.3877	0.1377	0.1775	0.2998	0.3061	0.1689	0.2251	0.2716	0.4056	0.1435	0.1794	0.307	0.3401	0.1503	0.2026
210	-92	0.2911	0.3898	0.1411	0.178	0.3081	0.2963	0.1663	0.2294	0.3072	0.3602	0.1451	0.1875	0.3048	0.3428	0.1485	0.204
211	-91	0.2953	0.3883	0.1376	0.1788	0.3097	0.2998	0.1604	0.23	0.2986	0.3727	0.1435	0.1852	0.3122	0.3329	0.1472	0.2077
212	-90	0.2963	0.3899	0.1359	0.178	0.2989	0.3182	0.1609	0.222	0.2844	0.3869	0.1421	0.1866	0.3066	0.3426	0.153	0.1978
213	-89	0.2965	0.3839	0.1388	0.1808	0.2884	0.2965	0.171	0.2441	0.2889	0.3889	0.1351	0.1872	0.3118	0.3432	0.1485	0.1966
214	-88	0.2964	0.3836	0.1396	0.1805	0.3099	0.3061	0.1566	0.2273	0.2883	0.3852	0.1446	0.1819	0.3153	0.338	0.1534	0.1933
215	-87	0.2943	0.3902	0.1389	0.1766	0.3054	0.3119	0.158	0.2247	0.2903	0.3905	0.1418	0.1774	0.3112	0.3444	0.1505	0.1939
216	-86	0.2969	0.3863	0.1409	0.1759	0.3061	0.3039	0.1604	0.2296	0.285	0.3883	0.1448	0.1819	0.3054	0.3362	0.1547	0.2038
217	-85	0.2952	0.3872	0.1384	0.1792	0.2916	0.2989	0.1739	0.2356	0.2969	0.3808	0.1407	0.1816	0.312	0.3488	0.1476	0.1916
218	-84	0.2994	0.3809	0.1416	0.1781	0.3066	0.3061	0.1696	0.2177	0.2975	0.385	0.1496	0.168	0.3153	0.339	0.1511	0.1945
219	-83	0.3005	0.3855	0.1383	0.1756	0.3207	0.2985	0.1537	0.2271	0.2953	0.3755	0.1457	0.1836	0.3044	0.3428	0.1503	0.2026
220	-82	0.2947	0.3905	0.1371	0.1777	0.3099	0.2976	0.1633	0.2291	0.2914	0.3855	0.1518	0.1713	0.3277	0.3376	0.146	0.1887
221	-81	0.2914	0.3933	0.1373	0.178	0.316	0.3014	0.156	0.2267	0.29	0.3866	0.146	0.1774	0.3122	0.3388	0.1431	0.2059
222	-80	0.2992	0.3886	0.1347	0.1774	0.301	0.2985	0.1663	0.2343	0.2978	0.3894	0.137	0.1758	0.3066	0.3417	0.1495	0.2021
223	-79	0.2944	0.3898	0.1346	0.1812	0.307	0.3054	0.1595	0.228	0.2983	0.3819	0.1407	0.1791	0.3252	0.3335	0.1443	0.197
224	-78	0.2947	0.3871	0.1377	0.1805	0.3124	0.3068	0.1546	0.2262	0.2947	0.3866	0.137	0.1816	0.3114	0.3339	0.1532	0.2015
225	-77	0.2978	0.3861	0.1389	0.1772	0.2942	0.2929	0.1678	0.245	0.2869	0.3833	0.1546	0.1752	0.3114	0.3337	0.1547	0.2003
226	-76	0.3005	0.3853	0.1366	0.1776	0.3146	0.2896	0.1582	0.2376	0.2972	0.3733	0.1471	0.1825	0.3163	0.332	0.154	0.1976
227	-75	0.2966	0.3874	0.1398	0.1763	0.3092	0.3083	0.1486	0.2338	0.2838	0.3866	0.1457	0.1838	0.3178	0.3269	0.1563	0.1991
228	-74	0.2984	0.3839	0.1401	0.1777	0.288	0.2898	0.1752	0.247	0.2883	0.3802	0.1474	0.1841	0.3085	0.3411	0.1526	0.1978
229	-73	0.2931	0.389	0.1373	0.1806	0.3126	0.2898	0.1689	0.2287	0.2975	0.388	0.1331	0.1813	0.3132	0.3322	0.1553	0.1993
230	-72	0.2956	0.3848	0.1423	0.1773	0.309	0.3066	0.1714	0.213	0.3019	0.3833	0.1393	0.1755	0.3167	0.338	0.1478	0.1974
231	-71	0.3014	0.3798	0.1412	0.1777	0.3153	0.2918	0.1595	0.2334	0.2981	0.3827	0.1451	0.1741	0.3136	0.349	0.1414	0.196
232	-70	0.2989	0.3867	0.1393	0.1751	0.3034	0.3036	0.1678	0.2251	0.2989	0.3708	0.1513	0.1791	0.3399	0.3269	0.1452	0.1881
233	-69	0.2973	0.385	0.1381	0.1796	0.3041	0.307	0.1546	0.2343	0.3	0.3719	0.1432	0.185	0.3054	0.3283	0.1619	0.2044
234	-68	0.3009	0.3871	0.1386	0.1734	0.3043	0.29	0.1584	0.2473	0.2992	0.3819	0.1529	0.166	0.324	0.326	0.1522	0.1978
235	-67	0.3	0.3858	0.1391	0.1751	0.3227	0.277	0.1689	0.2314	0.2872	0.3858	0.1448	0.1822	0.3174	0.3262	0.1526	0.2038
236	-66	0.3026	0.383	0.1392	0.1752	0.3115	0.2938	0.168	0.2267	0.2969	0.3841	0.1437	0.1752	0.3172	0.3285	0.1522	0.2021
237	-65	0.297	0.3964	0.1378	0.1689	0.2949	0.2929	0.1638	0.2484	0.3061	0.373	0.144	0.1769	0.3149	0.3318	0.1553	0.198
238	-64	0.3006	0.3818	0.1383	0.1793	0.3207	0.2703	0.1707	0.2383	0.3192	0.3694	0.1384	0.173	0.3182	0.3465	0.1423	0.1931
239	-63	0.2954	0.3906	0.1409	0.1732	0.3083	0.2949	0.1669	0.2298	0.2844	0.3799	0.1485	0.1872	0.3114	0.349	0.1392	0.2005
240	-62	0.3017	0.3832	0.1352	0.1799	0.3059	0.2759	0.1716	0.2466	0.2933	0.3819	0.1387	0.1861	0.317	0.3417	0.1433	0.198
241	-61	0.2992	0.3844	0.1369	0.1796	0.3211	0.2815	0.1696	0.2278	0.3039	0.3799	0.144	0.1721	0.3052	0.3382	0.1559	0.2007
242	-60	0.2962	0.3883	0.1417	0.1739	0.3124	0.2945	0.166	0.2271	0.2961	0.3808	0.1446	0.1786	0.3093	0.3444	0.1375	0.2088
243	-59	0.3008	0.3872	0.1378	0.1743	0.2972	0.2822	0.1687	0.252	0.3106	0.378	0.1401	0.1713	0.3238	0.3326	0.1555	0.1881
244	-58	0.2984	0.3877	0.1377	0.1762	0.3133	0.2788	0.1616	0.2464	0.2939	0.3788	0.1485	0.1788	0.3188	0.3413	0.1544	0.1854
245	-57	0.2957	0.3908	0.137	0.1765	0.3151	0.2893	0.1553	0.2403	0.2914	0.3967	0.1365	0.1755	0.3143	0.3378	0.147	0.2009
246	-56	0.2979	0.3839	0.1411	0.1771	0.2956	0.2891	0.1736	0.2417	0.3061	0.3741	0.1426	0.1772	0.3118	0.3326	0.1522	0.2034
247	-55	0.3	0.3849	0.1407	0.1744	0.3227	0.2797	0.1663	0.2314	0.2816	0.3967	0.1499	0.1719	0.3027	0.3521	0.1501	0.1951
248	-54	0.3035	0.3818	0.1403	0.1745	0.3032	0.2929	0.1631	0.2408	0.307	0.3749	0.1306	0.1875	0.3172	0.3444	0.1425	0.196
249	-53	0.2989	0.39	0.1371	0.174	0.307	0.2797	0.1645	0.2488	0.2986	0.373	0.1465	0.1819	0.3077	0.3298	0.1578	0.2048
250	-52	0.2906	0.398	0.1392	0.1722	0.3276	0.2687	0.1672	0.2365	0.2981	0.4045	0.129	0.1685	0.3223	0.3428	0.1478	0.1871
251	-51	0.3005	0.3876	0.1363	0.1756	0.316	0.2761	0.1694	0.2385	0.2983	0.3618	0.1507	0.1891	0.3122	0.3353	0.1596	0.1929
252	-50	0.2962	0.392	0.1383	0.1735	0.3054	0.2878	0.1575	0.2493	0.2986	0.3844	0.137	0.1799	0.3008	0.3492	0.1495	0.2005
253	-49	0.3074	0.3869	0.1339	0.1718	0.3231	0.2875	0.1575	0.2318	0.2866	0.39	0.1418	0.1816	0.3194	0.3395	0.1491	0.192
254	-48	0.3	0.3932	0.1372	0.1695	0.3104	0.2889	0.1607	0.2401	0.2967	0.395	0.1379	0.1705	0.311	0.3454	0.1497	0.1939
255	-47	0.2998	0.3907	0.1398	0.1696	0.3079	0.2701	0.1723	0.2497	0.2953	0.3813	0.1476	0.1758	0.3114	0.3403	0.1456	0.2028
256	-46	0.2985	0.3908	0.1377	0.173	0.3184	0.2683	0.1656	0.2477	0.2955	0.3942	0.1396	0.1708	0.3128	0.3512	0.1497	0.1862
257	-45	0.2992	0.3931	0.1331	0.1746	0.3028	0.2846	0.1647	0.2479	0.2964	0.3955	0.1337	0.1744	0.3198	0.3457	0.14	0.1945
258	-44	0.2982	0.3973	0.1347	0.1698	0.303	0.2799	0.1566	0.2605	0.3033	0.3841	0.1404	0.1721	0.3083	0.3488	0.1433	0.1997
259	-43	0.2968	0.3991	0.1373	0.1668	0.3173	0.2759	0.1595	0.2473	0.3078	0.3747	0.1446	0.173	0.3155	0.339	0.1499	0.1955
260	-42	0.3011	0.3974	0.1324	0.1692	0.3171	0.2853	0.1656	0.232	0.3103	0.3925	0.1301	0.1671	0.3205	0.3444	0.1544	0.1807
261	-41	0.2995	0.3952	0.1404	0.1649	0.3079	0.275	0.1613	0.2558	0.293	0.3925	0.1384	0.176	0.3184	0.3397	0.1493	0.1926
262	-40	0.3057	0.3902	0.1378	0.1663	0.3166	0.2813	0.1564	0.2457	0.2903	0.3986	0.1432	0.168	0.3337	0.345	0.1421	0.1792
263	-39	0.3026	0.3936	0.1433	0.1605	0.311	0.288	0.1618	0.2392	0.2886	0.3894	0.1485	0.1735	0.3124	0.3564	0.1365	0.1947
264	-38	0.3041	0.3946	0.1412	0.1601	0.3124	0.2634	0.1712	0.2531	0.3033	0.3916	0.1479	0.1571	0.3153	0.3477	0.147	0.19
265	-37	0.3008	0.3986	0.1417	0.1589	0.322	0.2631	0.1719	0.243	0.3039	0.3891	0.1401	0.1669	0.3277	0.3508	0.1363	0.1852
266	-36	0.3053	0.4007	0.1403	0.1536	0.3075	0.2875	0.1642	0.2408	0.3039	0.3825	0.1457	0.168	0.3103	0.3463	0.152	0.1914
267	-35	0.3148	0.3896	0.1384	0.1572	0.3041	0.2712	0.1629	0.2618	0.3017	0.3799	0.1468	0.1716	0.3225	0.3504	0.1423	0.1848
268	-34	0.3134	0.3882	0.1381	0.1603	0.3242	0.2687	0.1685	0.2385	0.3276	0.3852	0.1262	0.161	0.3283	0.3401	0.1429	0.1887
269	-33	0.3174	0.3918	0.1373	0.1536	0.3218	0.2759	0.1703	0.232	0.2994	0.3997	0.1357	0.1652	0.3304	0.3477	0.1435	0.1784
270	-32	0.3283	0.3844	0.1305	0.1567	0.3019	0.2763	0.1625	0.2593	0.3217	0.3755	0.1479	0.1549	0.3287	0.3401	0.148	0.1832
271	-31	0.3294	0.388	0.1319	0.1507	0.3296	0.2636	0.1721	0.2347	0.3343	0.3816	0.1279	0.1563	0.3399	0.3335	0.1425	0.1842
272	-30	0.3354	0.3863	0.1241	0.1542	0.3305	0.2761	0.1595	0.2338	0.3295	0.3747	0.1343	0.1616	0.3343	0.3446	0.1423	0.1788
273	-29	0.3457	0.3799	0.1222	0.1522	0.3345	0.2537	0.1569	0.2549	0.3443	0.3655	0.1256	0.1646	0.3236	0.3417	0.1493	0.1854
274	-28	0.3582	0.3707	0.1168	0.1543	0.3377	0.2569	0.1609	0.2446	0.3591	0.3607	0.1256	0.1546	0.3568	0.3316	0.1301	0.1815
275	-27	0.3648	0.3647	0.1158	0.1547	0.3193	0.2755	0.1595	0.2457	0.3482	0.3799	0.1164	0.1554	0.369	0.3326	0.1266	0.1718
276	-26	0.382	0.3575	0.1051	0.1554	0.3195	0.2766	0.1448	0.2591	0.3766	0.3571	0.1103	0.156	0.3552	0.3446	0.1198	0.1805
277	-25	0.3839	0.3529	0.1085	0.1546	0.3318	0.2609	0.1683	0.239	0.3735	0.3677	0.1134	0.1454	0.3647	0.32	0.1307	0.1846
278	-24	0.385	0.35	0.1077	0.1574	0.3274	0.2739	0.1625	0.2363	0.3674	0.3599	0.1184	0.1543	0.357	0.3295	0.1229	0.1906
279	-23	0.3935	0.3486	0.1073	0.1507	0.3153	0.2692	0.1564	0.2591	0.39	0.3376	0.1142	0.1582	0.3634	0.3161	0.1297	0.1908
280	-22	0.3988	0.3409	0.1069	0.1534	0.3495	0.254	0.1598	0.2367	0.3908	0.3412	0.1156	0.1524	0.3824	0.3238	0.1237	0.1701
281	-21	0.3955	0.3416	0.1085	0.1544	0.3343	0.2623	0.1669	0.2365	0.3791	0.3474	0.1145	0.1591	0.3756	0.3116	0.127	0.1858
282	-20	0.3949	0.3379	0.1113	0.1559	0.3177	0.2687	0.1551	0.2584	0.3936	0.3384	0.11	0.1579	0.3665	0.3126	0.1175	0.2034
283	-19	0.3868	0.3405	0.1134	0.1592	0.3428	0.2652	0.1539	0.2381	0.3744	0.346	0.1206	0.1591	0.3729	0.3234	0.1241	0.1796
284	-18	0.3727	0.3462	0.1183	0.1627	0.3323	0.2784	0.1602	0.2291	0.3774	0.3407	0.1251	0.1568	0.3556	0.33	0.1319	0.1825
285	-17	0.3573	0.352	0.1224	0.1683	0.3296	0.258	0.1602	0.2522	0.3638	0.3599	0.1164	0.1599	0.3539	0.3184	0.1408	0.1869
286	-16	0.3478	0.3574	0.1253	0.1695	0.339	0.2546	0.1633	0.243	0.3529	0.3635	0.1242	0.1593	0.3514	0.3254	0.1386	0.1846
287	-15	0.3362	0.3656	0.1324	0.1658	0.3242	0.284	0.1616	0.2303	0.3487	0.3677	0.1273	0.1563	0.3324	0.3521	0.1321	0.1834
288	-14	0.3208	0.3797	0.1298	0.1697	0.3287	0.2631	0.1633	0.2448	0.3248	0.3786	0.1334	0.1632	0.3275	0.3459	0.1406	0.186
289	-13	0.3047	0.398	0.1322	0.1651	0.3538	0.2546	0.1571	0.2345	0.3025	0.4039	0.1396	0.154	0.345	0.3477	0.1291	0.1782
290	-12	0.288	0.4253	0.1326	0.1541	0.3316	0.2781	0.1551	0.2352	0.2989	0.4117	0.1376	0.1518	0.3083	0.3719	0.1375	0.1823
291	-11	0.2661	0.4574	0.1289	0.1477	0.3231	0.292	0.151	0.2338	0.2822	0.4393	0.1365	0.1421	0.286	0.3987	0.1443	0.171
292	-10	0.2389	0.493	0.1195	0.1487	0.3464	0.2862	0.1544	0.213	0.2443	0.4894	0.1259	0.1404	0.2847	0.4179	0.1237	0.1737
293	-9	0.2184	0.523	0.117	0.1416	0.3352	0.2835	0.1584	0.2229	0.2315	0.4981	0.1139	0.1565	0.2746	0.4344	0.1272	0.1637
294	-8	0.2036	0.5404	0.1173	0.1387	0.3182	0.3021	0.1517	0.228	0.2267	0.5106	0.1175	0.1451	0.2618	0.4326	0.145	0.1606
295	-7	0.2121	0.5228	0.1164	0.1487	0.3397	0.2992	0.1289	0.2323	0.2337	0.5081	0.1173	0.1409	0.2666	0.4396	0.1291	0.1648
296	-6	0.2199	0.4751	0.1384	0.1666	0.3077	0.3148	0.139	0.2385	0.229	0.4669	0.1331	0.171	0.254	0.4049	0.1421	0.1991
297	-5	0.2193	0.4522	0.1547	0.1738	0.2844	0.2889	0.1466	0.2802	0.2295	0.4499	0.1379	0.1827	0.2558	0.3998	0.1691	0.1753
298	-4	0.2213	0.4637	0.151	0.164	0.2882	0.2889	0.1533	0.2696	0.237	0.4471	0.1448	0.171	0.254	0.3973	0.1602	0.1885
299	-3	0.149	0.4877	0.1689	0.1945	0.1609	0.2634	0.2054	0.3703	0.154	0.4869	0.1504	0.2086	0.1687	0.4099	0.1807	0.2408
300	-2	0.0411	0.4253	0.348	0.1856	0.0269	0.1264	0.3873	0.4594	0.0535	0.4178	0.327	0.2017	0.0555	0.3298	0.3409	0.2738
301	-1	0.8694	0.0676	0.0338	0.0292	0.8443	0.0322	0.0331	0.0904	0.8123	0.1058	0.0362	0.0457	0.802	0.0894	0.0475	0.0611
302	0	0.5088	0.2746	0.1169	0.0997	0.7389	0.0797	0.0436	0.1378	0.4922	0.2841	0.1162	0.1075	0.5544	0.2201	0.103	0.1224
303	1	0.3816	0.357	0.1236	0.1377	0.6715	0.0938	0.0454	0.1893	0.3883	0.3669	0.1214	0.1234	0.4735	0.2771	0.1065	0.1429
304	2	0.2694	0.4639	0.1408	0.1259	0.5543	0.1768	0.0627	0.2063	0.2741	0.4582	0.146	0.1217	0.3779	0.3593	0.1127	0.1501
305	3	0.2569	0.4267	0.1513	0.1651	0.4084	0.2473	0.0935	0.2508	0.2621	0.429	0.1501	0.1588	0.338	0.3401	0.1297	0.1922
306	4	0.2445	0.4191	0.1617	0.1747	0.3428	0.2533	0.1119	0.292	0.2641	0.4192	0.1599	0.1568	0.3139	0.3295	0.1483	0.2083
307	5	0.2454	0.4247	0.14	0.1899	0.3488	0.2524	0.1114	0.2873	0.2423	0.4368	0.1387	0.1822	0.326	0.3448	0.1346	0.1945
308	6	0.2394	0.4212	0.1351	0.2043	0.337	0.2734	0.1047	0.2849	0.2404	0.4187	0.1457	0.1953	0.2973	0.3508	0.1357	0.2162
309	7	0.2225	0.4238	0.1453	0.2084	0.3209	0.2504	0.1298	0.2989	0.2284	0.4223	0.1443	0.205	0.3048	0.3357	0.133	0.2265
310	8	0.2098	0.4321	0.1489	0.2092	0.3455	0.2479	0.1253	0.2813	0.2136	0.4365	0.1521	0.1978	0.2887	0.344	0.1437	0.2236
311	9	0.2182	0.4295	0.1634	0.1889	0.4399	0.2233	0.1231	0.2137	0.2276	0.4426	0.1535	0.1763	0.3395	0.339	0.1381	0.1834
312	10	0.231	0.4288	0.167	0.1732	0.4276	0.2097	0.1275	0.2352	0.2404	0.4382	0.163	0.1585	0.3461	0.3211	0.147	0.1858
313	11	0.2538	0.4161	0.1693	0.1608	0.4276	0.2193	0.1226	0.2305	0.2677	0.4128	0.1649	0.1546	0.3748	0.3139	0.1464	0.165
314	12	0.2762	0.4076	0.1635	0.1527	0.4182	0.2238	0.1287	0.2294	0.2763	0.4184	0.1432	0.1621	0.3762	0.3194	0.1386	0.1658
315	13	0.2902	0.4051	0.1522	0.1526	0.3934	0.2309	0.1271	0.2486	0.2886	0.4192	0.1443	0.1479	0.3797	0.3167	0.134	0.1695
316	14	0.2962	0.4012	0.151	0.1516	0.394	0.2329	0.136	0.237	0.2925	0.4078	0.1471	0.1526	0.3797	0.3236	0.1414	0.1553
317	15	0.2961	0.4057	0.1455	0.1527	0.3697	0.2448	0.1466	0.239	0.2967	0.4167	0.1426	0.144	0.3725	0.3324	0.1373	0.1578
318	16	0.2932	0.4071	0.1441	0.1556	0.345	0.2354	0.1468	0.2728	0.2905	0.4084	0.1382	0.163	0.3502	0.3329	0.1408	0.1761
319	17	0.2996	0.3982	0.1423	0.1598	0.3403	0.2307	0.1676	0.2614	0.2894	0.4014	0.1451	0.1641	0.3419	0.3388	0.133	0.1862
320	18	0.295	0.4061	0.1419	0.157	0.3339	0.2569	0.1566	0.2526	0.2992	0.41	0.1435	0.1474	0.3295	0.3308	0.1501	0.1896
321	19	0.2984	0.4043	0.1433	0.154	0.307	0.2562	0.1649	0.2719	0.2964	0.4089	0.1368	0.1579	0.3207	0.3374	0.1516	0.1904
322	20	0.3014	0.4043	0.1393	0.155	0.3381	0.2459	0.16	0.256	0.2838	0.4287	0.1326	0.1549	0.3211	0.3465	0.145	0.1875
323	21	0.3012	0.4047	0.1391	0.155	0.3224	0.2638	0.1573	0.2564	0.2877	0.4148	0.1376	0.1599	0.3345	0.3465	0.1386	0.1805
324	22	0.2927	0.406	0.1422	0.159	0.326	0.2479	0.1566	0.2694	0.299	0.4079	0.1349	0.1583	0.3186	0.3504	0.1458	0.1852
325	23	0.2993	0.4065	0.137	0.1572	0.3307	0.258	0.1459	0.2654	0.2853	0.4085	0.1446	0.1616	0.3289	0.3421	0.1433	0.1856
326	24	0.3024	0.4031	0.1395	0.155	0.3345	0.2728	0.1383	0.2544	0.2984	0.409	0.1449	0.1477	0.318	0.3582	0.1398	0.184
327	25	0.3063	0.3951	0.1423	0.1563	0.3146	0.267	0.1571	0.2614	0.2947	0.4067	0.1384	0.1602	0.3229	0.3521	0.1406	0.1844
328	26	0.3032	0.3986	0.141	0.1571	0.3415	0.2716	0.1446	0.2423	0.2908	0.412	0.1407	0.1565	0.3393	0.3485	0.1344	0.1778
329	27	0.2995	0.3995	0.1432	0.1578	0.311	0.2822	0.149	0.2578	0.2942	0.3936	0.1451	0.1671	0.3353	0.3388	0.1394	0.1865
330	28	0.307	0.3945	0.1419	0.1566	0.3048	0.286	0.1486	0.2607	0.3028	0.3942	0.1404	0.1627	0.3351	0.3492	0.1338	0.1819
331	29	0.3094	0.3902	0.1412	0.1591	0.3352	0.2593	0.1602	0.2452	0.293	0.4003	0.139	0.1677	0.3244	0.3471	0.1416	0.1869
332	30	0.3069	0.395	0.1388	0.1592	0.3227	0.2855	0.1488	0.243	0.2981	0.4058	0.1418	0.1543	0.3432	0.3471	0.1282	0.1815
333	31	0.3061	0.3926	0.1398	0.1615	0.3092	0.2746	0.1515	0.2647	0.2978	0.3989	0.1398	0.1635	0.3295	0.3498	0.1464	0.1743
334	32	0.3079	0.396	0.1383	0.1578	0.3316	0.2728	0.1555	0.2401	0.2894	0.405	0.1396	0.166	0.3343	0.3397	0.1435	0.1825
335	33	0.3131	0.3854	0.1391	0.1623	0.3126	0.2846	0.1499	0.2529	0.2978	0.4064	0.1326	0.1632	0.3364	0.3382	0.1377	0.1877
336	34	0.3104	0.3855	0.141	0.163	0.3211	0.2656	0.1524	0.2609	0.3114	0.3816	0.1412	0.1657	0.3318	0.3374	0.1456	0.1852
337	35	0.3085	0.3862	0.1405	0.1648	0.3265	0.2857	0.1575	0.2303	0.3067	0.3894	0.1409	0.163	0.3345	0.3417	0.1396	0.1842
338	36	0.3108	0.3905	0.1372	0.1615	0.3242	0.3001	0.145	0.2307	0.3022	0.3861	0.139	0.1727	0.3267	0.3399	0.1443	0.1891
339	37	0.3106	0.384	0.1428	0.1627	0.3001	0.2857	0.1551	0.2591	0.2894	0.4022	0.1465	0.1618	0.3343	0.3442	0.1423	0.1792
340	38	0.3086	0.3857	0.1448	0.1609	0.3122	0.2763	0.1611	0.2504	0.3097	0.3875	0.1415	0.1613	0.331	0.3374	0.1445	0.1871
341	39	0.3129	0.3803	0.1429	0.1639	0.32	0.2931	0.1515	0.2354	0.3251	0.3643	0.1396	0.171	0.3287	0.3539	0.1373	0.1801
342	40	0.3121	0.3796	0.1432	0.1651	0.3083	0.2942	0.1654	0.232	0.3036	0.3838	0.1468	0.1657	0.32	0.3442	0.1468	0.1889
343	41	0.3112	0.3825	0.1447	0.1616	0.3269	0.2851	0.1593	0.2287	0.3058	0.3953	0.1421	0.1568	0.3221	0.3432	0.1433	0.1914
344	42	0.308	0.3862	0.1427	0.1631	0.3182	0.2967	0.1658	0.2193	0.3053	0.3942	0.1384	0.1621	0.33	0.3442	0.1404	0.1854
345	43	0.3136	0.3768	0.1478	0.1617	0.3126	0.2918	0.1531	0.2426	0.305	0.3735	0.1591	0.1624	0.3378	0.3516	0.1363	0.1743
346	44	0.3138	0.3754	0.1434	0.1674	0.3298	0.2866	0.16	0.2235	0.3006	0.3875	0.1429	0.1691	0.3364	0.3314	0.1427	0.1896
347	45	0.3116	0.3859	0.142	0.1604	0.3207	0.2969	0.1526	0.2298	0.3064	0.3953	0.137	0.1613	0.3393	0.3368	0.139	0.185
348	46	0.3115	0.3769	0.1455	0.1661	0.3168	0.2887	0.1741	0.2204	0.3058	0.3794	0.1448	0.1699	0.3316	0.3359	0.1447	0.1877
349	47	0.3107	0.3773	0.1447	0.1672	0.3198	0.2878	0.1689	0.2235	0.2972	0.3833	0.1454	0.1741	0.3362	0.3339	0.1466	0.1834
350	48	0.3124	0.3744	0.1492	0.1639	0.3081	0.3039	0.1721	0.2159	0.3086	0.3866	0.1471	0.1577	0.3269	0.3347	0.1514	0.1871
351	49	0.3195	0.369	0.1465	0.165	0.3144	0.2929	0.1611	0.2316	0.285	0.3961	0.1462	0.1727	0.3275	0.339	0.153	0.1805
352	50	0.3186	0.372	0.144	0.1654	0.324	0.2844	0.1607	0.2309	0.3025	0.3794	0.1462	0.1719	0.3279	0.3436	0.1491	0.1794
353	51	0.3132	0.3718	0.1494	0.1656	0.318	0.2994	0.1513	0.2314	0.3123	0.3699	0.1468	0.171	0.3196	0.3564	0.1406	0.1834
354	52	0.3121	0.3734	0.1466	0.1679	0.2987	0.3075	0.1595	0.2343	0.3025	0.3894	0.1432	0.1649	0.3355	0.3341	0.1536	0.1767
355	53	0.314	0.3809	0.1414	0.1637	0.32	0.294	0.1607	0.2253	0.3086	0.3758	0.1451	0.1705	0.3281	0.3419	0.1497	0.1803
356	54	0.3201	0.3719	0.1413	0.1666	0.3088	0.3106	0.1575	0.2231	0.3039	0.3841	0.1407	0.1713	0.3192	0.3506	0.1474	0.1827
357	55	0.3154	0.3719	0.1448	0.1679	0.3077	0.2927	0.1551	0.2446	0.3095	0.3735	0.1443	0.1727	0.3368	0.3446	0.1383	0.1803
358	56	0.3241	0.3665	0.1455	0.164	0.3222	0.2949	0.1531	0.2298	0.3061	0.3972	0.1415	0.1552	0.3254	0.3419	0.1429	0.1898
359	57	0.3216	0.3734	0.1406	0.1644	0.3128	0.3101	0.1575	0.2195	0.2969	0.3841	0.1421	0.1769	0.3293	0.3353	0.1483	0.1871
360	58	0.3125	0.3722	0.1468	0.1685	0.3153	0.3023	0.1602	0.2222	0.3	0.3822	0.1543	0.1635	0.3246	0.344	0.1559	0.1755
361	59	0.3161	0.3729	0.1468	0.1643	0.3106	0.3041	0.1633	0.222	0.3067	0.378	0.1474	0.168	0.3403	0.3316	0.1505	0.1776
362	60	0.32	0.3699	0.1436	0.1665	0.3048	0.3095	0.1548	0.2309	0.31	0.3794	0.1376	0.173	0.332	0.3374	0.1532	0.1774
363	61	0.321	0.3701	0.1444	0.1644	0.3054	0.3068	0.1607	0.2271	0.3047	0.3777	0.1526	0.1649	0.3211	0.3498	0.1474	0.1817
364	62	0.314	0.3713	0.1475	0.1672	0.3195	0.3083	0.1593	0.2128	0.2975	0.3825	0.1499	0.1702	0.3469	0.3254	0.154	0.1737
365	63	0.3205	0.3717	0.1431	0.1647	0.3146	0.3198	0.1513	0.2144	0.3072	0.3669	0.1521	0.1738	0.3306	0.3403	0.1489	0.1803
366	64	0.3147	0.3718	0.148	0.1655	0.3101	0.2904	0.1694	0.23	0.3033	0.3847	0.146	0.166	0.331	0.344	0.1472	0.1778
367	65	0.3232	0.3682	0.1441	0.1645	0.3233	0.2951	0.1569	0.2247	0.3051	0.3773	0.1446	0.173	0.3293	0.3347	0.1561	0.1798
368	66	0.3194	0.371	0.1438	0.1657	0.313	0.3193	0.1548	0.2128	0.293	0.3841	0.1543	0.1685	0.3333	0.3492	0.1429	0.1747
369	67	0.3173	0.3706	0.1466	0.1655	0.2963	0.2987	0.1609	0.2441	0.3006	0.3969	0.144	0.1585	0.3295	0.3248	0.1565	0.1891
370	68	0.3213	0.3684	0.1485	0.1618	0.3231	0.2931	0.1714	0.2124	0.3164	0.3741	0.1474	0.1621	0.3201	0.3416	0.1555	0.1828
371	69	0.3181	0.3733	0.1484	0.1602	0.3117	0.3133	0.1528	0.2222	0.3078	0.3791	0.149	0.1641	0.3337	0.3352	0.147	0.184
372	70	0.3186	0.3717	0.1496	0.1601	0.3016	0.3106	0.1564	0.2314	0.3103	0.3691	0.1421	0.1786	0.328	0.3461	0.1522	0.1737
373	71	0.3231	0.3665	0.147	0.1634	0.3229	0.2942	0.1564	0.2264	0.3206	0.378	0.1351	0.1663	0.3278	0.3385	0.1479	0.1859
374	72	0.3203	0.3628	0.1492	0.1678	0.3124	0.3148	0.1524	0.2204	0.3306	0.3582	0.137	0.1741	0.3373	0.3385	0.1452	0.1791
375	73	0.3211	0.372	0.1409	0.166	0.2974	0.3117	0.1526	0.2383	0.31	0.3596	0.1518	0.1786	0.3327	0.3381	0.1508	0.1784
376	74	0.3213	0.3677	0.1473	0.1637	0.3148	0.3012	0.1593	0.2247	0.3145	0.3554	0.1532	0.1769	0.3401	0.3317	0.1499	0.1782
377	75	0.3242	0.3656	0.1461	0.1641	0.3034	0.3122	0.1598	0.2247	0.3072	0.3666	0.1451	0.1811	0.3205	0.3426	0.1541	0.1828
378	76	0.3237	0.3663	0.1442	0.1658	0.3016	0.3148	0.156	0.2276	0.3245	0.3507	0.1535	0.1713	0.3242	0.347	0.1532	0.1755
379	77	0.3231	0.362	0.148	0.1669	0.3092	0.3092	0.1625	0.2191	0.3128	0.3682	0.1476	0.1713	0.3389	0.3346	0.1444	0.1822
380	78	0.3266	0.3683	0.1443	0.1609	0.3139	0.3133	0.1571	0.2157	0.3173	0.3677	0.1524	0.1627	0.3335	0.3327	0.1491	0.1846
381	79	0.3172	0.3666	0.1502	0.1661	0.3036	0.318	0.1562	0.2222	0.3092	0.3616	0.1552	0.1741	0.3364	0.3284	0.1634	0.1718
382	80	0.3235	0.3677	0.1464	0.1624	0.3113	0.3135	0.1571	0.2182	0.3234	0.3585	0.1421	0.176	0.3373	0.3426	0.1431	0.177
383	81	0.3231	0.3654	0.1481	0.1635	0.2987	0.3215	0.1669	0.2128	0.3053	0.373	0.1446	0.1772	0.3268	0.3499	0.1471	0.1762
384	82	0.322	0.3642	0.149	0.1648	0.3066	0.3135	0.1607	0.2193	0.3189	0.3599	0.1429	0.1783	0.3435	0.3391	0.1375	0.1799
385	83	0.3202	0.3711	0.1473	0.1614	0.3066	0.3104	0.1674	0.2157	0.3128	0.3666	0.1462	0.1744	0.3209	0.3567	0.1435	0.1789
386	84	0.3253	0.3627	0.1493	0.1627	0.3139	0.3207	0.1582	0.2072	0.3142	0.3763	0.1435	0.166	0.3348	0.3362	0.1495	0.1795
387	85	0.3205	0.3667	0.1509	0.1619	0.2983	0.3269	0.1513	0.2235	0.3148	0.3579	0.1543	0.173	0.3408	0.3383	0.1481	0.1729
388	86	0.3233	0.3648	0.1479	0.1639	0.3108	0.3171	0.1569	0.2153	0.3318	0.3454	0.1451	0.1777	0.335	0.3401	0.1477	0.1772
389	87	0.323	0.3671	0.1456	0.1643	0.2969	0.3285	0.1591	0.2155	0.3184	0.3568	0.1515	0.1733	0.3366	0.3356	0.1421	0.1857
390	88	0.3208	0.371	0.1485	0.1597	0.303	0.311	0.1616	0.2244	0.3128	0.3641	0.1565	0.1666	0.3319	0.3449	0.1481	0.1751
391	89	0.3257	0.3608	0.1485	0.165	0.3081	0.3144	0.1622	0.2153	0.3134	0.361	0.1526	0.173	0.343	0.3278	0.1543	0.1749
392	90	0.3247	0.3615	0.1442	0.1697	0.3079	0.3213	0.1535	0.2173	0.3142	0.3582	0.1515	0.176	0.3317	0.3428	0.1466	0.1789
393	91	0.3231	0.3608	0.1477	0.1684	0.3075	0.3108	0.1665	0.2153	0.3134	0.3663	0.1493	0.171	0.3315	0.3356	0.1543	0.1786
394	92	0.3256	0.3568	0.1522	0.1654	0.3193	0.3166	0.1513	0.2128	0.3156	0.3635	0.1471	0.1738	0.336	0.328	0.1516	0.1844
395	93	0.324	0.3682	0.146	0.1618	0.3005	0.3287	0.1569	0.2139	0.305	0.376	0.151	0.168	0.3323	0.3251	0.1565	0.1861
396	94	0.3249	0.3642	0.1487	0.1621	0.3153	0.3088	0.162	0.2139	0.3167	0.3708	0.1485	0.1641	0.3309	0.3546	0.1466	0.1679
397	95	0.3199	0.3671	0.1478	0.1652	0.313	0.3128	0.1611	0.213	0.3109	0.3735	0.139	0.1766	0.3226	0.3472	0.1512	0.1791
398	96	0.3239	0.3653	0.1481	0.1628	0.3061	0.3247	0.162	0.2072	0.3061	0.3554	0.1507	0.1877	0.3282	0.3399	0.1518	0.1801
399	97	0.3284	0.364	0.1455	0.1621	0.318	0.3101	0.1645	0.2074	0.307	0.3685	0.1482	0.1763	0.3381	0.3253	0.1532	0.1834
400	98	0.3285	0.3599	0.1469	0.1647	0.3171	0.3041	0.1651	0.2137	0.3084	0.3549	0.1571	0.1797	0.3523	0.3187	0.1582	0.1708

## Sheet: Fig3
		gene1+2 A	U	C	G	gene3 A	U	C	G	gene4 A	U	C	G
1	-301	0.2881	0.3321	0.1618	0.218	0.3272	0.306	0.1808	0.1861	0.3243	0.2997	0.1749	0.2011
2	-300	0.2918	0.33	0.1782	0.2	0.3219	0.3263	0.1737	0.1781	0.3688	0.279	0.1685	0.1836
3	-299	0.3029	0.321	0.1777	0.1984	0.3263	0.2998	0.1728	0.2011	0.3585	0.2599	0.1884	0.1932
4	-298	0.2897	0.3321	0.1735	0.2048	0.3263	0.2919	0.1931	0.1887	0.3545	0.2997	0.1797	0.1661
5	-297	0.2875	0.3109	0.1666	0.235	0.3448	0.2681	0.1887	0.1984	0.3315	0.2838	0.186	0.1987
6	-296	0.2886	0.3448	0.1645	0.2021	0.3483	0.2937	0.1755	0.1825	0.3378	0.2901	0.1757	0.1963
7	-295	0.311	0.3264	0.1566	0.2059	0.3316	0.2831	0.2002	0.1852	0.3227	0.306	0.1685	0.2027
8	-294	0.3013	0.321	0.1655	0.2122	0.3519	0.2866	0.1781	0.1834	0.3617	0.2695	0.1415	0.2273
9	-293	0.3024	0.3088	0.1645	0.2244	0.3254	0.3104	0.1667	0.1975	0.3394	0.2758	0.182	0.2027
10	-292	0.2838	0.3316	0.1692	0.2154	0.3422	0.2884	0.1684	0.2011	0.3553	0.2679	0.1884	0.1884
11	-291	0.2923	0.3337	0.1523	0.2218	0.3272	0.2963	0.179	0.1975	0.3402	0.306	0.1733	0.1804
12	-290	0.304	0.3321	0.1703	0.1936	0.3181	0.2925	0.1947	0.1947	0.3561	0.2798	0.1773	0.1868
13	-289	0.3003	0.3342	0.166	0.1995	0.3225	0.3013	0.1885	0.1877	0.3482	0.283	0.1797	0.1892
14	-288	0.3003	0.3167	0.1618	0.2212	0.363	0.2925	0.1586	0.1859	0.3569	0.2766	0.1781	0.1884
15	-287	0.3088	0.3141	0.166	0.2111	0.3278	0.2996	0.1982	0.1744	0.3506	0.2814	0.1717	0.1963
16	-286	0.3072	0.3252	0.1671	0.2005	0.3304	0.2775	0.2062	0.1859	0.3482	0.2878	0.1725	0.1916
17	-285	0.2987	0.3294	0.1676	0.2042	0.3586	0.2952	0.1709	0.1753	0.3243	0.2719	0.1916	0.2122
18	-284	0.2997	0.3199	0.1639	0.2164	0.3357	0.2784	0.1921	0.1938	0.3394	0.2909	0.182	0.1876
19	-283	0.2928	0.3443	0.165	0.1979	0.3489	0.2855	0.1877	0.178	0.3498	0.2798	0.163	0.2075
20	-282	0.3061	0.3103	0.1618	0.2218	0.3427	0.2996	0.1753	0.1824	0.3394	0.275	0.1709	0.2146
21	-281	0.2912	0.3236	0.1814	0.2037	0.3304	0.2934	0.1815	0.1947	0.3235	0.3045	0.1892	0.1828
22	-280	0.2923	0.3374	0.1581	0.2122	0.348	0.2907	0.178	0.1833	0.3474	0.279	0.1852	0.1884
23	-279	0.3034	0.3231	0.1613	0.2122	0.3762	0.2705	0.1612	0.1921	0.349	0.2878	0.1653	0.1979
24	-278	0.287	0.3294	0.1671	0.2164	0.3101	0.3057	0.1683	0.2159	0.3394	0.2711	0.1789	0.2107
25	-277	0.2976	0.3512	0.1549	0.1963	0.3145	0.3004	0.1947	0.1903	0.3307	0.2886	0.1701	0.2107
26	-276	0.2966	0.3231	0.1602	0.2202	0.3251	0.2855	0.1744	0.215	0.3355	0.3005	0.163	0.2011
27	-275	0.2727	0.3401	0.1645	0.2228	0.3198	0.2969	0.1797	0.2035	0.3514	0.2901	0.1638	0.1948
28	-274	0.295	0.339	0.1549	0.2111	0.3357	0.3004	0.1815	0.1824	0.3132	0.2893	0.1773	0.2202
29	-273	0.2902	0.3088	0.182	0.2191	0.3198	0.2969	0.1789	0.2044	0.3362	0.2734	0.1852	0.2051
30	-272	0.2907	0.3332	0.1703	0.2058	0.3304	0.3022	0.1665	0.2009	0.3442	0.2742	0.1916	0.19
31	-271	0.3045	0.3385	0.1485	0.2085	0.3233	0.2828	0.1885	0.2053	0.3577	0.2782	0.159	0.2051
32	-270	0.2918	0.3332	0.1629	0.2122	0.3392	0.3207	0.1559	0.1841	0.3458	0.2798	0.1709	0.2035
33	-269	0.3034	0.3156	0.1777	0.2032	0.3198	0.2952	0.1877	0.1974	0.3521	0.2917	0.1701	0.186
34	-268	0.2907	0.3162	0.1777	0.2154	0.3286	0.2863	0.1877	0.1974	0.3442	0.2862	0.1757	0.194
35	-267	0.3045	0.3034	0.1592	0.2329	0.3357	0.2802	0.1744	0.2097	0.3378	0.2901	0.1669	0.2051
36	-266	0.321	0.3013	0.1698	0.208	0.3357	0.304	0.1656	0.1947	0.3426	0.2727	0.1892	0.1955
37	-265	0.2923	0.3119	0.1724	0.2233	0.3251	0.3048	0.1824	0.1877	0.3442	0.2711	0.1749	0.2099
38	-264	0.313	0.3215	0.1581	0.2074	0.3639	0.2722	0.1833	0.1806	0.345	0.2854	0.1582	0.2114
39	-263	0.2971	0.3241	0.1538	0.2249	0.3163	0.2952	0.2	0.1885	0.3442	0.2846	0.1685	0.2027
40	-262	0.2844	0.3496	0.1714	0.1947	0.3357	0.2793	0.1815	0.2035	0.3569	0.275	0.1685	0.1995
41	-261	0.3088	0.3029	0.1655	0.2228	0.3093	0.3181	0.178	0.1947	0.3657	0.2583	0.1685	0.2075
42	-260	0.305	0.322	0.1767	0.1963	0.3489	0.2934	0.17	0.1877	0.3593	0.2814	0.1598	0.1995
43	-259	0.3029	0.3151	0.165	0.217	0.3419	0.2828	0.178	0.1974	0.3291	0.2846	0.19	0.1963
44	-258	0.2833	0.3305	0.1634	0.2228	0.3225	0.2863	0.1921	0.1991	0.3466	0.2711	0.1924	0.19
45	-257	0.2997	0.3374	0.1692	0.1936	0.341	0.2996	0.1718	0.1877	0.3235	0.287	0.1892	0.2003
46	-256	0.2934	0.3358	0.1613	0.2095	0.3233	0.3137	0.163	0.2	0.3394	0.283	0.1797	0.1979
47	-255	0.3188	0.3279	0.1554	0.1979	0.3233	0.289	0.1894	0.1982	0.3394	0.275	0.186	0.1995
48	-254	0.2981	0.3358	0.1607	0.2053	0.3322	0.2916	0.1806	0.1956	0.341	0.2981	0.159	0.2019
49	-253	0.3024	0.322	0.1682	0.2074	0.3295	0.2934	0.1744	0.2026	0.318	0.2846	0.1836	0.2138
50	-252	0.295	0.3326	0.1751	0.1973	0.3154	0.2863	0.178	0.2203	0.3323	0.2949	0.1749	0.1979
51	-251	0.2918	0.3347	0.1687	0.2048	0.348	0.2811	0.1894	0.1815	0.3466	0.2886	0.1685	0.1963
52	-250	0.2976	0.3464	0.1592	0.1968	0.3577	0.2846	0.1753	0.1824	0.3275	0.2933	0.1781	0.2011
53	-249	0.3024	0.3422	0.1565	0.1989	0.3295	0.3013	0.1744	0.1947	0.3744	0.2639	0.1558	0.2059
54	-248	0.2912	0.3294	0.1682	0.2111	0.3366	0.3093	0.1709	0.1833	0.3434	0.2917	0.1669	0.1979
55	-247	0.3077	0.3257	0.1666	0.2	0.341	0.2767	0.185	0.1974	0.3323	0.3013	0.1701	0.1963
56	-246	0.2987	0.3321	0.1761	0.1931	0.3656	0.2819	0.163	0.1894	0.3362	0.2838	0.1797	0.2003
57	-245	0.2891	0.3332	0.1708	0.2069	0.3374	0.2819	0.1709	0.2097	0.3514	0.2822	0.1797	0.1868
58	-244	0.3156	0.3204	0.156	0.208	0.3251	0.3154	0.1797	0.1797	0.3235	0.2734	0.1765	0.2266
59	-243	0.3019	0.3135	0.1618	0.2228	0.3283	0.3072	0.1769	0.1875	0.3418	0.2981	0.1669	0.1932
60	-242	0.3172	0.3188	0.1703	0.1936	0.3424	0.2993	0.1708	0.1875	0.3299	0.2758	0.19	0.2043
61	-241	0.2775	0.3512	0.1629	0.2085	0.3354	0.3011	0.169	0.1945	0.3196	0.3021	0.1916	0.1868
62	-240	0.3024	0.3279	0.1602	0.2095	0.338	0.2958	0.1734	0.1928	0.3291	0.2782	0.1892	0.2035
63	-239	0.3013	0.3199	0.174	0.2048	0.3178	0.2887	0.1945	0.1989	0.3355	0.2901	0.1844	0.19
64	-238	0.2976	0.3427	0.148	0.2117	0.3239	0.3072	0.1761	0.1928	0.3426	0.2766	0.1868	0.194
65	-237	0.2902	0.3146	0.1761	0.2191	0.3345	0.3002	0.1725	0.1928	0.3521	0.2933	0.1582	0.1963
66	-236	0.305	0.3332	0.1645	0.1973	0.3389	0.2967	0.1796	0.1849	0.3577	0.2687	0.1677	0.2059
67	-235	0.2918	0.3385	0.1592	0.2106	0.3504	0.2879	0.1655	0.1963	0.3339	0.2917	0.1645	0.2099
68	-234	0.2987	0.3411	0.1438	0.2164	0.3354	0.2967	0.1637	0.2042	0.3553	0.2886	0.1653	0.1908
69	-233	0.2849	0.3284	0.1745	0.2122	0.3239	0.3002	0.1813	0.1945	0.3585	0.2647	0.1765	0.2003
70	-232	0.2955	0.3475	0.166	0.191	0.3574	0.2852	0.1488	0.2086	0.3521	0.2822	0.1812	0.1844
71	-231	0.2987	0.3337	0.1639	0.2037	0.3415	0.2967	0.1734	0.1884	0.3347	0.2695	0.1916	0.2043
72	-230	0.3109	0.3342	0.1565	0.1984	0.3345	0.3019	0.169	0.1945	0.3601	0.2893	0.1582	0.1924
73	-229	0.2944	0.3363	0.1634	0.2058	0.3468	0.2843	0.1752	0.1937	0.3609	0.2886	0.1518	0.1987
74	-228	0.2923	0.3358	0.1687	0.2032	0.36	0.2676	0.1717	0.2007	0.3339	0.275	0.19	0.2011
75	-227	0.3098	0.3321	0.1692	0.1889	0.3504	0.2975	0.1734	0.1787	0.337	0.2838	0.1828	0.1963
76	-226	0.3061	0.3395	0.1549	0.1995	0.3433	0.3037	0.1655	0.1875	0.337	0.2917	0.1669	0.2043
77	-225	0.3008	0.348	0.1607	0.1905	0.3336	0.2861	0.1893	0.191	0.3355	0.2846	0.1502	0.2297
78	-224	0.3013	0.3279	0.1629	0.208	0.3187	0.309	0.1717	0.2007	0.3116	0.3148	0.1701	0.2035
79	-223	0.2817	0.3544	0.1682	0.1958	0.3301	0.3063	0.1752	0.1884	0.349	0.2663	0.1693	0.2154
80	-222	0.3024	0.3347	0.1724	0.1905	0.3389	0.2835	0.1725	0.2051	0.3434	0.279	0.1812	0.1963
81	-221	0.3125	0.3289	0.1544	0.2042	0.3275	0.2843	0.1725	0.2157	0.3307	0.2846	0.1828	0.2019
82	-220	0.2891	0.3411	0.1708	0.1989	0.3495	0.2694	0.1813	0.1998	0.3283	0.2901	0.1749	0.2067
83	-219	0.3114	0.3454	0.1597	0.1836	0.3301	0.3063	0.1488	0.2148	0.3299	0.2917	0.1677	0.2107
84	-218	0.3056	0.3358	0.1655	0.1931	0.3266	0.2914	0.1664	0.2157	0.3323	0.283	0.1781	0.2067
85	-217	0.2918	0.3241	0.1623	0.2218	0.3398	0.2931	0.1769	0.1901	0.3466	0.2822	0.163	0.2083
86	-216	0.3061	0.3316	0.148	0.2143	0.338	0.2914	0.1752	0.1954	0.3426	0.3005	0.1479	0.2091
87	-215	0.3029	0.3427	0.1512	0.2032	0.3433	0.2993	0.1637	0.1937	0.3394	0.283	0.1749	0.2027
88	-214	0.295	0.3305	0.1491	0.2255	0.3354	0.2984	0.1778	0.1884	0.349	0.2822	0.1709	0.1979
89	-213	0.3013	0.3475	0.1422	0.209	0.3283	0.3072	0.1479	0.2165	0.3418	0.2973	0.1638	0.1971
90	-212	0.2796	0.3618	0.1623	0.1963	0.3178	0.2905	0.1699	0.2218	0.3474	0.2814	0.1701	0.2011
91	-211	0.2912	0.33	0.1639	0.2149	0.3741	0.2993	0.1585	0.1681	0.3219	0.2727	0.1916	0.2138
92	-210	0.3279	0.3347	0.1512	0.1862	0.3539	0.2993	0.1514	0.1954	0.3347	0.2973	0.1486	0.2194
93	-209	0.3114	0.3263	0.1576	0.2048	0.3248	0.2817	0.1884	0.2051	0.3243	0.2949	0.182	0.1987
94	-208	0.3103	0.3379	0.1469	0.2048	0.3266	0.2879	0.1822	0.2033	0.3142	0.2983	0.1758	0.2116
95	-207	0.3151	0.3416	0.1448	0.1984	0.3653	0.309	0.162	0.1637	0.3355	0.287	0.182	0.1955
96	-206	0.2891	0.3406	0.1613	0.209	0.3239	0.3046	0.1629	0.2086	0.3315	0.2734	0.1653	0.2297
97	-205	0.3114	0.3406	0.157	0.191	0.346	0.2879	0.169	0.1972	0.3291	0.2782	0.1741	0.2186
98	-204	0.2822	0.3432	0.165	0.2095	0.3539	0.2808	0.184	0.1813	0.3108	0.2734	0.1948	0.221
99	-203	0.3013	0.3496	0.1523	0.1968	0.3354	0.3046	0.1496	0.2104	0.3394	0.2591	0.1924	0.2091
100	-202	0.2928	0.3512	0.1639	0.192	0.3389	0.2967	0.1734	0.191	0.3474	0.2814	0.1598	0.2114
101	-201	0.3103	0.331	0.1512	0.2074	0.3433	0.294	0.1717	0.191	0.3339	0.2941	0.1741	0.1979
102	-200	0.2981	0.33	0.156	0.2159	0.2887	0.3187	0.1928	0.1998	0.3426	0.279	0.1789	0.1995
103	-199	0.2992	0.3538	0.1517	0.1952	0.3389	0.2967	0.162	0.2025	0.3482	0.2838	0.1614	0.2067
104	-198	0.3114	0.3438	0.1432	0.2016	0.3407	0.2843	0.1514	0.2236	0.3506	0.283	0.1701	0.1963
105	-197	0.3045	0.3432	0.1512	0.2011	0.3451	0.2861	0.1796	0.1893	0.3458	0.2854	0.1614	0.2075
106	-196	0.2822	0.3607	0.1554	0.2016	0.3204	0.3002	0.1866	0.1928	0.3378	0.2854	0.1765	0.2003
107	-195	0.2918	0.3618	0.1507	0.1958	0.3319	0.2967	0.1629	0.2086	0.3474	0.2893	0.1836	0.1797
108	-194	0.3093	0.3358	0.1751	0.1798	0.3354	0.3037	0.1734	0.1875	0.3188	0.2886	0.1717	0.221
109	-193	0.3034	0.3517	0.1475	0.1973	0.3257	0.2835	0.191	0.1998	0.3275	0.275	0.1757	0.2218
110	-192	0.2987	0.3491	0.1422	0.2101	0.3204	0.2835	0.1796	0.2165	0.3569	0.2846	0.1606	0.1979
111	-191	0.2997	0.3379	0.165	0.1973	0.3389	0.2905	0.1787	0.1919	0.3196	0.2878	0.1908	0.2019
112	-190	0.304	0.366	0.1533	0.1767	0.3292	0.2984	0.1708	0.2016	0.3466	0.2782	0.1582	0.217
113	-189	0.3082	0.348	0.1501	0.1936	0.3248	0.2835	0.1805	0.2113	0.3203	0.2933	0.1582	0.2281
114	-188	0.3093	0.3544	0.1422	0.1942	0.3336	0.3002	0.1725	0.1937	0.3355	0.2893	0.1765	0.1987
115	-187	0.3125	0.3369	0.1581	0.1926	0.3442	0.2923	0.1637	0.1998	0.3339	0.2719	0.1638	0.2305
116	-186	0.2923	0.3634	0.1554	0.1889	0.3336	0.2958	0.1725	0.1981	0.3386	0.2989	0.1677	0.1948
117	-185	0.3019	0.3305	0.1544	0.2133	0.3099	0.3028	0.1805	0.2069	0.3355	0.287	0.1709	0.2067
118	-184	0.3061	0.3416	0.157	0.1952	0.3398	0.3107	0.1673	0.1822	0.3506	0.2822	0.1677	0.1995
119	-183	0.2875	0.3454	0.1692	0.1979	0.3143	0.3257	0.1708	0.1893	0.3275	0.2742	0.1638	0.2345
120	-182	0.295	0.3634	0.1485	0.1931	0.3222	0.3081	0.1769	0.1928	0.341	0.2893	0.1645	0.2051
121	-181	0.3199	0.3475	0.1485	0.1841	0.3266	0.3028	0.1479	0.2227	0.3362	0.2758	0.1789	0.2091
122	-180	0.3024	0.3475	0.1549	0.1952	0.3389	0.3187	0.1567	0.1857	0.3378	0.2973	0.1693	0.1955
123	-179	0.304	0.3485	0.1586	0.1889	0.3257	0.3107	0.1778	0.1857	0.3378	0.2949	0.1677	0.1995
124	-178	0.2981	0.3639	0.1507	0.1873	0.3433	0.3099	0.1567	0.1901	0.3402	0.2886	0.1661	0.2051
125	-177	0.313	0.3496	0.1523	0.1851	0.3019	0.3371	0.1558	0.2051	0.3386	0.2623	0.1773	0.2218
126	-176	0.2939	0.366	0.1549	0.1851	0.309	0.2755	0.1805	0.235	0.3355	0.2886	0.1709	0.2051
127	-175	0.3088	0.3528	0.1517	0.1867	0.3371	0.2755	0.1708	0.2165	0.3434	0.2798	0.186	0.1908
128	-174	0.296	0.3549	0.1533	0.1958	0.3521	0.2746	0.1681	0.2051	0.3227	0.2981	0.1685	0.2107
129	-173	0.3151	0.3517	0.1374	0.1958	0.3266	0.3143	0.1655	0.1937	0.3331	0.2909	0.1789	0.1971
130	-172	0.2934	0.3485	0.1565	0.2016	0.3363	0.2861	0.1893	0.1884	0.3331	0.2997	0.163	0.2043
131	-171	0.2844	0.3629	0.1469	0.2058	0.3389	0.294	0.1576	0.2095	0.3394	0.2933	0.1518	0.2154
132	-170	0.2923	0.3549	0.1549	0.1979	0.3354	0.2931	0.1567	0.2148	0.3331	0.2909	0.1677	0.2083
133	-169	0.3029	0.3533	0.1607	0.183	0.3415	0.2905	0.1699	0.1981	0.3339	0.2909	0.155	0.2202
134	-168	0.304	0.3623	0.1496	0.1841	0.3539	0.2658	0.1646	0.2157	0.3219	0.2878	0.1741	0.2162
135	-167	0.2812	0.3469	0.156	0.2159	0.331	0.2782	0.1928	0.1981	0.3474	0.2917	0.1757	0.1852
136	-166	0.2939	0.3735	0.1517	0.1809	0.3275	0.3055	0.169	0.1981	0.3267	0.2814	0.1638	0.2281
137	-165	0.2981	0.3698	0.1645	0.1676	0.338	0.3204	0.1585	0.1831	0.3458	0.2997	0.1574	0.1971
138	-164	0.3029	0.3401	0.1639	0.1931	0.3336	0.2835	0.1585	0.2245	0.349	0.2607	0.1804	0.2099
139	-163	0.3167	0.3565	0.1485	0.1782	0.3398	0.3143	0.1567	0.1893	0.3243	0.2878	0.1526	0.2353
140	-162	0.3156	0.3666	0.1401	0.1777	0.3143	0.3125	0.1822	0.191	0.3267	0.2941	0.1693	0.2099
141	-161	0.3141	0.3586	0.1326	0.1947	0.3187	0.3011	0.1664	0.2139	0.3386	0.2893	0.1542	0.2178
142	-160	0.2966	0.3581	0.1576	0.1878	0.3697	0.3011	0.1391	0.1901	0.3402	0.2854	0.1574	0.217
143	-159	0.3019	0.3671	0.1554	0.1756	0.346	0.2967	0.1734	0.184	0.341	0.2846	0.1717	0.2027
144	-158	0.2838	0.3899	0.1316	0.1947	0.3239	0.2826	0.1893	0.2042	0.3172	0.275	0.1908	0.217
145	-157	0.2759	0.3793	0.1613	0.1836	0.3345	0.2914	0.1708	0.2033	0.3275	0.2822	0.1924	0.1979
146	-156	0.2934	0.3634	0.1623	0.1809	0.3442	0.3081	0.1426	0.2051	0.3148	0.3005	0.1725	0.2122
147	-155	0.3034	0.3576	0.1655	0.1735	0.3266	0.2958	0.1796	0.1981	0.3299	0.2854	0.1494	0.2353
148	-154	0.2997	0.3692	0.1629	0.1682	0.3163	0.311	0.1621	0.2106	0.3259	0.2774	0.1844	0.2122
149	-153	0.305	0.374	0.1395	0.1814	0.3169	0.3134	0.1673	0.2025	0.3307	0.2973	0.1598	0.2122
150	-152	0.2987	0.3586	0.1533	0.1894	0.3169	0.3178	0.1655	0.1998	0.3188	0.3045	0.1486	0.2281
151	-151	0.3167	0.339	0.1597	0.1846	0.3504	0.2799	0.169	0.2007	0.3617	0.2615	0.1797	0.1971
152	-150	0.3125	0.3655	0.1395	0.1825	0.3266	0.3107	0.1602	0.2025	0.3355	0.2878	0.159	0.2178
153	-149	0.295	0.3676	0.1512	0.1862	0.3301	0.2975	0.1681	0.2042	0.3203	0.2766	0.1701	0.2329
154	-148	0.3178	0.3592	0.1475	0.1756	0.338	0.3125	0.1452	0.2042	0.341	0.2862	0.163	0.2099
155	-147	0.3034	0.3544	0.1597	0.1825	0.3248	0.2993	0.1734	0.2025	0.3108	0.3076	0.1622	0.2194
156	-146	0.3056	0.3645	0.1496	0.1804	0.3134	0.3195	0.1558	0.2113	0.3386	0.2957	0.1653	0.2003
157	-145	0.2891	0.3623	0.156	0.1926	0.3257	0.3099	0.162	0.2025	0.3299	0.283	0.1709	0.2162
158	-144	0.3008	0.3836	0.1369	0.1788	0.3231	0.2852	0.1805	0.2113	0.2941	0.2973	0.1844	0.2242
159	-143	0.2833	0.3777	0.1406	0.1984	0.3301	0.2967	0.1681	0.2051	0.3482	0.2798	0.1812	0.1908
160	-142	0.3013	0.3544	0.1427	0.2016	0.3134	0.3116	0.1831	0.1919	0.3331	0.2933	0.1638	0.2099
161	-141	0.3003	0.3703	0.139	0.1905	0.3011	0.2993	0.1805	0.2192	0.3251	0.2814	0.1749	0.2186
162	-140	0.296	0.3873	0.1422	0.1745	0.3301	0.3107	0.1805	0.1787	0.3259	0.2854	0.1773	0.2114
163	-139	0.313	0.3692	0.1427	0.1751	0.3398	0.3028	0.1488	0.2086	0.3386	0.2774	0.1471	0.2369
164	-138	0.304	0.3782	0.1369	0.1809	0.3283	0.2782	0.1708	0.2227	0.2997	0.3196	0.159	0.2218
165	-137	0.3045	0.3698	0.1469	0.1788	0.3389	0.3011	0.147	0.213	0.3235	0.2854	0.1653	0.2258
166	-136	0.3093	0.3703	0.1363	0.1841	0.3169	0.3151	0.1717	0.1963	0.3188	0.2981	0.1725	0.2107
167	-135	0.3024	0.3544	0.1443	0.1989	0.3187	0.331	0.1505	0.1998	0.349	0.2854	0.1486	0.217
168	-134	0.2828	0.3804	0.1554	0.1814	0.3081	0.3125	0.1602	0.2192	0.318	0.2854	0.1797	0.217
169	-133	0.3061	0.366	0.1586	0.1692	0.3301	0.3072	0.1567	0.206	0.345	0.2774	0.1502	0.2273
170	-132	0.296	0.3782	0.1507	0.1751	0.3116	0.2975	0.1708	0.2201	0.3116	0.3076	0.155	0.2258
171	-131	0.3093	0.3602	0.1501	0.1804	0.3239	0.3055	0.1611	0.2095	0.2981	0.3172	0.1709	0.2138
172	-130	0.3103	0.3767	0.1438	0.1692	0.3055	0.3028	0.1725	0.2192	0.3068	0.3013	0.163	0.2289
173	-129	0.2838	0.3692	0.1427	0.2042	0.3433	0.2958	0.1532	0.2077	0.3418	0.2989	0.1582	0.2011
174	-128	0.2759	0.3772	0.148	0.1989	0.3248	0.3019	0.169	0.2042	0.314	0.2695	0.1661	0.2504
175	-127	0.2987	0.3692	0.1512	0.1809	0.3327	0.2905	0.1769	0.1998	0.3259	0.2925	0.1542	0.2273
176	-126	0.3162	0.3798	0.1448	0.1592	0.3398	0.2835	0.1629	0.2139	0.3275	0.2917	0.1653	0.2154
177	-125	0.3013	0.3459	0.1464	0.2064	0.3275	0.2984	0.1673	0.2069	0.3339	0.2917	0.1661	0.2083
178	-124	0.2918	0.3629	0.156	0.1894	0.3275	0.3239	0.1435	0.2051	0.3347	0.2854	0.1757	0.2043
179	-123	0.3146	0.3416	0.1597	0.1841	0.3072	0.3081	0.1664	0.2183	0.3291	0.2933	0.1669	0.2107
180	-122	0.3178	0.3793	0.1454	0.1576	0.331	0.2861	0.1664	0.2165	0.3148	0.306	0.163	0.2162
181	-121	0.3156	0.3708	0.1385	0.1751	0.353	0.2843	0.1505	0.2121	0.3331	0.2965	0.1582	0.2122
182	-120	0.313	0.3602	0.1448	0.182	0.3072	0.316	0.1743	0.2025	0.3124	0.3005	0.159	0.2281
183	-119	0.3088	0.3682	0.1401	0.183	0.331	0.3046	0.1558	0.2086	0.3347	0.2909	0.1669	0.2075
184	-118	0.2928	0.3814	0.1512	0.1745	0.3125	0.3125	0.1664	0.2086	0.306	0.279	0.1852	0.2297
185	-117	0.2939	0.3714	0.1475	0.1873	0.3178	0.3081	0.1673	0.2069	0.3331	0.2886	0.1582	0.2202
186	-116	0.3008	0.3804	0.1501	0.1687	0.3143	0.3336	0.1655	0.1866	0.3386	0.2893	0.1661	0.2059
187	-115	0.3008	0.3809	0.1358	0.1825	0.3275	0.3028	0.1769	0.1928	0.3251	0.3013	0.1494	0.2242
188	-114	0.2981	0.3777	0.1438	0.1804	0.3239	0.3046	0.1646	0.2069	0.3482	0.2893	0.1661	0.1963
189	-113	0.3034	0.3814	0.1464	0.1687	0.3213	0.2914	0.1725	0.2148	0.3188	0.2846	0.1693	0.2273
190	-112	0.3178	0.3581	0.1496	0.1745	0.3301	0.3169	0.1637	0.1893	0.3323	0.2973	0.1685	0.2019
191	-111	0.2997	0.3867	0.1427	0.1708	0.3301	0.2879	0.1805	0.2016	0.3164	0.2846	0.1773	0.2218
192	-110	0.3072	0.3639	0.1358	0.1931	0.3178	0.316	0.1708	0.1954	0.3124	0.2846	0.182	0.221
193	-109	0.3013	0.3767	0.1422	0.1798	0.3363	0.3257	0.1338	0.2042	0.3514	0.2591	0.1765	0.213
194	-108	0.3151	0.3968	0.1215	0.1666	0.2975	0.3151	0.169	0.2183	0.3442	0.2893	0.1518	0.2146
195	-107	0.313	0.3708	0.1347	0.1814	0.3354	0.3081	0.1725	0.184	0.3339	0.2893	0.1558	0.221
196	-106	0.2976	0.3729	0.148	0.1814	0.346	0.2993	0.1637	0.191	0.3339	0.2925	0.1471	0.2266
197	-105	0.2934	0.3968	0.1353	0.1745	0.3213	0.2984	0.1673	0.213	0.3275	0.3021	0.1693	0.2011
198	-104	0.2844	0.391	0.1379	0.1867	0.3239	0.3187	0.1673	0.1901	0.306	0.3092	0.1725	0.2122
199	-103	0.2838	0.3719	0.1549	0.1894	0.316	0.2914	0.1699	0.2227	0.3108	0.2957	0.1812	0.2122
200	-102	0.3119	0.3761	0.1422	0.1698	0.3301	0.2738	0.1813	0.2148	0.3299	0.2846	0.1574	0.2281
201	-101	0.3263	0.3639	0.1528	0.157	0.3451	0.279	0.1602	0.2157	0.3172	0.3029	0.1622	0.2178
202	-100	0.3029	0.3666	0.1517	0.1788	0.3213	0.3063	0.1567	0.2157	0.3172	0.3029	0.1471	0.2329
203	-99	0.3141	0.3538	0.1464	0.1857	0.3275	0.3002	0.1752	0.1972	0.3362	0.3045	0.1463	0.213
204	-98	0.3135	0.3538	0.156	0.1767	0.3107	0.3072	0.1734	0.2086	0.314	0.3029	0.1614	0.2218
205	-97	0.3061	0.3698	0.1464	0.1777	0.3533	0.2881	0.1551	0.2035	0.318	0.3148	0.1638	0.2035
206	-96	0.3088	0.3724	0.1401	0.1788	0.3143	0.3046	0.1752	0.206	0.3235	0.2893	0.1645	0.2226
207	-95	0.2971	0.3862	0.1448	0.1719	0.331	0.309	0.14	0.2201	0.3164	0.2599	0.1924	0.2313
208	-94	0.3114	0.3761	0.1279	0.1846	0.3248	0.3116	0.1496	0.2139	0.341	0.3084	0.1486	0.2019
209	-93	0.3103	0.3756	0.1517	0.1623	0.3231	0.3143	0.1505	0.2121	0.3211	0.2893	0.1407	0.2488
210	-92	0.2966	0.374	0.1406	0.1889	0.3239	0.2949	0.1629	0.2183	0.3124	0.31	0.155	0.2226
211	-91	0.3034	0.3756	0.1464	0.1745	0.3433	0.3178	0.1338	0.2051	0.3243	0.287	0.1669	0.2218
212	-90	0.3146	0.3756	0.1358	0.174	0.3081	0.3266	0.1778	0.1875	0.31	0.2997	0.1709	0.2194
213	-89	0.3008	0.3809	0.1422	0.1761	0.3187	0.3415	0.1356	0.2042	0.31	0.3013	0.159	0.2297
214	-88	0.2992	0.3846	0.1517	0.1645	0.3266	0.3063	0.1637	0.2033	0.3442	0.2695	0.1582	0.2281
215	-87	0.3199	0.3857	0.13	0.1645	0.3248	0.3134	0.1664	0.1954	0.3378	0.2981	0.1383	0.2258
216	-86	0.2997	0.3777	0.1347	0.1878	0.3213	0.3204	0.1444	0.2139	0.3084	0.2941	0.1598	0.2377
217	-85	0.3077	0.3809	0.1369	0.1745	0.3266	0.3187	0.1505	0.2042	0.3283	0.3156	0.1598	0.1963
218	-84	0.3093	0.3936	0.1395	0.1576	0.3424	0.3081	0.1567	0.1928	0.3124	0.3124	0.1677	0.2075
219	-83	0.3167	0.383	0.1305	0.1698	0.3072	0.3107	0.1708	0.2113	0.2957	0.3068	0.1598	0.2377
220	-82	0.295	0.3958	0.1401	0.1692	0.3565	0.2764	0.1585	0.2086	0.3434	0.2957	0.1463	0.2146
221	-81	0.3019	0.391	0.1188	0.1883	0.3415	0.2958	0.1382	0.2245	0.3156	0.2973	0.1582	0.2289
222	-80	0.3215	0.3724	0.139	0.1671	0.3116	0.3116	0.1602	0.2165	0.3188	0.283	0.1733	0.225
223	-79	0.305	0.3714	0.1443	0.1793	0.353	0.2799	0.1646	0.2025	0.3386	0.2878	0.1574	0.2162
224	-78	0.3167	0.3655	0.1416	0.1761	0.3301	0.3204	0.1532	0.1963	0.349	0.2719	0.1653	0.2138
225	-77	0.3146	0.3517	0.1538	0.1798	0.3336	0.2896	0.1567	0.2201	0.3172	0.2854	0.1693	0.2281
226	-76	0.3072	0.3963	0.1353	0.1613	0.3495	0.309	0.1655	0.1761	0.3267	0.283	0.1558	0.2345
227	-75	0.3119	0.3703	0.13	0.1878	0.3301	0.2852	0.1681	0.2165	0.3458	0.2782	0.1669	0.2091
228	-74	0.3151	0.3798	0.1279	0.1772	0.3169	0.2896	0.1752	0.2183	0.3243	0.2957	0.1534	0.2266
229	-73	0.2976	0.374	0.1507	0.1777	0.331	0.3019	0.1637	0.2033	0.345	0.2806	0.1542	0.2202
230	-72	0.3109	0.3671	0.1485	0.1735	0.3345	0.3143	0.1602	0.191	0.3315	0.2909	0.1439	0.2337
231	-71	0.3003	0.3894	0.1353	0.1751	0.346	0.3037	0.1391	0.2113	0.3267	0.2973	0.1606	0.2154
232	-70	0.3109	0.3814	0.1395	0.1682	0.3592	0.2773	0.1637	0.1998	0.3537	0.2814	0.1574	0.2075
233	-69	0.3029	0.3782	0.1443	0.1745	0.3336	0.2667	0.1875	0.2121	0.3132	0.283	0.1725	0.2313
234	-68	0.3082	0.3788	0.1496	0.1634	0.3301	0.2782	0.1805	0.2113	0.3442	0.2639	0.1701	0.2218
235	-67	0.3103	0.3761	0.1395	0.174	0.3327	0.294	0.1655	0.2077	0.3378	0.2774	0.159	0.2258
236	-66	0.3156	0.3761	0.1544	0.1538	0.3283	0.3028	0.1488	0.2201	0.3299	0.2814	0.1638	0.225
237	-65	0.3098	0.3836	0.1454	0.1613	0.3213	0.3107	0.1576	0.2104	0.3132	0.2703	0.1836	0.2329
238	-64	0.3103	0.3671	0.148	0.1745	0.316	0.316	0.1593	0.2086	0.3474	0.3021	0.1518	0.1987
239	-63	0.304	0.3655	0.1485	0.182	0.3239	0.3204	0.1496	0.206	0.314	0.3219	0.1423	0.2218
240	-62	0.321	0.3714	0.1358	0.1719	0.3072	0.3283	0.1646	0.1998	0.341	0.283	0.1542	0.2218
241	-61	0.2939	0.3756	0.1533	0.1772	0.3257	0.3231	0.1532	0.1981	0.3283	0.2719	0.1669	0.2329
242	-60	0.3082	0.3825	0.1422	0.1671	0.3195	0.3213	0.1461	0.213	0.3124	0.3021	0.1582	0.2273
243	-59	0.3066	0.3894	0.1416	0.1623	0.3169	0.3099	0.147	0.2262	0.3355	0.2727	0.1701	0.2218
244	-58	0.3061	0.3846	0.1485	0.1607	0.3363	0.2949	0.1708	0.1981	0.3402	0.3013	0.151	0.2075
245	-57	0.3172	0.3698	0.139	0.174	0.3134	0.3134	0.1673	0.206	0.3148	0.2981	0.1614	0.2258
246	-56	0.3093	0.3729	0.1507	0.1671	0.3222	0.2984	0.1673	0.2121	0.3108	0.3164	0.1574	0.2154
247	-55	0.304	0.3782	0.1454	0.1724	0.3019	0.294	0.184	0.2201	0.2981	0.3259	0.1574	0.2186
248	-54	0.3316	0.3703	0.1464	0.1517	0.3178	0.316	0.1452	0.221	0.3347	0.2925	0.1494	0.2234
249	-53	0.3119	0.3798	0.1432	0.165	0.3125	0.2993	0.1734	0.2148	0.3092	0.2997	0.1542	0.2369
250	-52	0.3162	0.3729	0.1459	0.165	0.3363	0.3116	0.1496	0.2025	0.3537	0.279	0.1463	0.221
251	-51	0.3167	0.3894	0.1353	0.1586	0.3283	0.3011	0.1673	0.2033	0.3426	0.2989	0.1431	0.2154
252	-50	0.2966	0.3846	0.1432	0.1756	0.3037	0.3099	0.1611	0.2254	0.306	0.3045	0.1566	0.2329
253	-49	0.3172	0.3809	0.1342	0.1676	0.3257	0.3169	0.147	0.2104	0.3339	0.2806	0.1717	0.2138
254	-48	0.2923	0.392	0.1438	0.1719	0.3125	0.3125	0.1787	0.1963	0.3188	0.3132	0.1518	0.2162
255	-47	0.2966	0.3846	0.1464	0.1724	0.3363	0.2887	0.1479	0.2271	0.3307	0.2933	0.1479	0.2281
256	-46	0.2981	0.391	0.1395	0.1714	0.3204	0.3002	0.1761	0.2033	0.3394	0.3124	0.1447	0.2035
257	-45	0.2971	0.3958	0.1459	0.1613	0.3433	0.3151	0.1285	0.213	0.3132	0.2997	0.1463	0.2409
258	-44	0.3088	0.3899	0.1347	0.1666	0.3327	0.3019	0.162	0.2033	0.2949	0.3052	0.155	0.2448
259	-43	0.3072	0.3984	0.1337	0.1607	0.3134	0.3213	0.1664	0.1989	0.3219	0.3084	0.1455	0.2242
260	-42	0.3072	0.3915	0.1411	0.1602	0.3354	0.2905	0.1637	0.2104	0.3132	0.3084	0.1574	0.221
261	-41	0.3008	0.3979	0.1406	0.1607	0.3477	0.3125	0.1347	0.2051	0.3076	0.283	0.1701	0.2393
262	-40	0.3162	0.3883	0.1353	0.1602	0.3486	0.2782	0.1567	0.2165	0.3474	0.306	0.1335	0.213
263	-39	0.3114	0.3798	0.157	0.1517	0.3178	0.331	0.1629	0.1884	0.314	0.3227	0.1328	0.2305
264	-38	0.3183	0.3586	0.157	0.166	0.2975	0.3116	0.1585	0.2324	0.3211	0.2925	0.1598	0.2266
265	-37	0.3103	0.3968	0.1469	0.1459	0.3398	0.3187	0.1496	0.1919	0.3275	0.3188	0.1399	0.2138
266	-36	0.3241	0.3682	0.1544	0.1533	0.3204	0.3081	0.1514	0.2201	0.3235	0.2941	0.1598	0.2226
267	-35	0.3141	0.3692	0.1565	0.1602	0.3275	0.3028	0.1523	0.2174	0.3331	0.3029	0.1622	0.2019
268	-34	0.3199	0.3682	0.1454	0.1666	0.3433	0.3257	0.1408	0.1901	0.3355	0.2878	0.1638	0.213
269	-33	0.3443	0.3745	0.1353	0.1459	0.3134	0.3143	0.1743	0.1981	0.3402	0.3124	0.1375	0.2099
270	-32	0.33	0.3804	0.1438	0.1459	0.3143	0.3283	0.1602	0.1972	0.3259	0.2981	0.1677	0.2083
271	-31	0.3369	0.3666	0.1448	0.1517	0.3512	0.2905	0.1532	0.2051	0.3355	0.3076	0.1383	0.2186
272	-30	0.357	0.3825	0.1194	0.1411	0.3213	0.3222	0.154	0.2025	0.3275	0.3013	0.151	0.2202
273	-29	0.3475	0.3793	0.1183	0.1549	0.3231	0.2984	0.1567	0.2218	0.3219	0.2989	0.163	0.2162
274	-28	0.3772	0.3443	0.1103	0.1682	0.3583	0.2975	0.147	0.1972	0.3362	0.2989	0.1447	0.2202
275	-27	0.3634	0.365	0.1268	0.1448	0.3838	0.2782	0.1391	0.1989	0.3394	0.3172	0.1431	0.2003
276	-26	0.3905	0.3613	0.1109	0.1374	0.3592	0.3178	0.1303	0.1928	0.3339	0.2893	0.1423	0.2345
277	-25	0.3989	0.3379	0.1178	0.1454	0.338	0.3248	0.1312	0.206	0.368	0.2774	0.1423	0.2122
278	-24	0.3942	0.3342	0.1167	0.1549	0.331	0.3178	0.1391	0.2121	0.3426	0.287	0.1359	0.2345
279	-23	0.4106	0.3342	0.1114	0.1438	0.3521	0.3002	0.1356	0.2121	0.337	0.2782	0.1391	0.2456
280	-22	0.391	0.3507	0.1135	0.1448	0.3653	0.2949	0.1408	0.1989	0.3625	0.2838	0.1367	0.217
281	-21	0.4048	0.3231	0.1151	0.157	0.3768	0.2887	0.1285	0.206	0.3498	0.2846	0.1455	0.2202
282	-20	0.418	0.3204	0.1109	0.1507	0.3407	0.3037	0.1294	0.2262	0.3418	0.275	0.1335	0.2496
283	-19	0.4058	0.3135	0.131	0.1496	0.3732	0.2879	0.1496	0.1893	0.3752	0.2886	0.1367	0.1995
284	-18	0.3761	0.3332	0.121	0.1698	0.3134	0.331	0.1461	0.2095	0.3466	0.3045	0.1335	0.2154
285	-17	0.3687	0.3342	0.1241	0.1729	0.3504	0.2967	0.1294	0.2236	0.3442	0.2798	0.1542	0.2218
286	-16	0.3607	0.3385	0.1337	0.1671	0.3539	0.309	0.1303	0.2069	0.3498	0.3052	0.1447	0.2003
287	-15	0.3406	0.3698	0.1374	0.1523	0.3345	0.3116	0.14	0.2139	0.3243	0.3362	0.1296	0.2099
288	-14	0.3385	0.3671	0.1268	0.1676	0.3609	0.3037	0.1364	0.1989	0.3124	0.3092	0.1431	0.2353
289	-13	0.331	0.391	0.1257	0.1523	0.3829	0.309	0.1338	0.1743	0.341	0.2933	0.1423	0.2234
290	-12	0.2955	0.417	0.1475	0.1401	0.3072	0.346	0.1373	0.2095	0.3267	0.3156	0.1415	0.2162
291	-11	0.2817	0.4546	0.1236	0.1401	0.3151	0.338	0.1681	0.1787	0.3052	0.3355	0.1653	0.194
292	-10	0.2467	0.4859	0.1204	0.1469	0.3283	0.3556	0.118	0.1981	0.3283	0.3283	0.1423	0.2011
293	-9	0.2244	0.5103	0.1316	0.1337	0.294	0.382	0.1373	0.1866	0.3116	0.3537	0.1351	0.1995
294	-8	0.2058	0.5369	0.1215	0.1358	0.2808	0.3794	0.1629	0.1769	0.3148	0.3442	0.1423	0.1987
295	-7	0.2239	0.5119	0.1225	0.1416	0.2887	0.4014	0.1285	0.1813	0.3283	0.3426	0.1479	0.1812
296	-6	0.2133	0.478	0.1406	0.1682	0.2773	0.3565	0.1558	0.2104	0.2647	0.3498	0.1526	0.2329
297	-5	0.2164	0.4477	0.165	0.1708	0.2694	0.3592	0.1831	0.1884	0.2886	0.3227	0.182	0.2067
298	-4	0.2578	0.4531	0.1475	0.1416	0.2694	0.3662	0.1532	0.2113	0.2695	0.3394	0.1677	0.2234
299	-3	0.1761	0.4536	0.1804	0.1899	0.1796	0.3539	0.1857	0.2808	0.1757	0.3362	0.1884	0.2997
300	-2	0.034	0.3973	0.3931	0.1756	0.0528	0.2702	0.3636	0.3134	0.0525	0.2313	0.3482	0.368
301	-1	0.8817	0.0621	0.0355	0.0207	0.7852	0.0854	0.059	0.0704	0.7703	0.0859	0.0644	0.0795
302	0	0.5347	0.2637	0.113	0.0886	0.5766	0.1787	0.1012	0.1435	0.6017	0.1558	0.0835	0.159
303	1	0.3666	0.3607	0.1416	0.131	0.5167	0.2368	0.0995	0.147	0.5525	0.1836	0.0866	0.1773
304	2	0.2748	0.4408	0.1501	0.1342	0.4287	0.2993	0.1039	0.1681	0.4952	0.2552	0.0866	0.163
305	3	0.2679	0.4218	0.1592	0.1512	0.3697	0.2967	0.1171	0.2165	0.43	0.2353	0.1121	0.2226
306	4	0.2477	0.4053	0.174	0.1729	0.3592	0.2782	0.147	0.2157	0.3943	0.2305	0.1256	0.2496
307	5	0.2684	0.4048	0.1432	0.1836	0.3812	0.2949	0.1224	0.2016	0.411	0.248	0.1176	0.2234
308	6	0.2515	0.4202	0.1353	0.1931	0.346	0.294	0.1285	0.2315	0.3617	0.2814	0.1145	0.2424
309	7	0.2371	0.408	0.1581	0.1968	0.3495	0.2764	0.1259	0.2482	0.3545	0.2647	0.12	0.2607
310	8	0.2244	0.4127	0.157	0.2058	0.3275	0.3099	0.1347	0.228	0.3752	0.2671	0.1304	0.2273
311	9	0.2286	0.4138	0.1756	0.182	0.3873	0.2887	0.1303	0.1937	0.4801	0.2091	0.1105	0.2003
312	10	0.2419	0.4138	0.182	0.1623	0.4032	0.2597	0.1426	0.1945	0.4738	0.2107	0.12	0.1955
313	11	0.2716	0.4159	0.1682	0.1443	0.4111	0.2623	0.1488	0.1778	0.4777	0.2186	0.1097	0.194
314	12	0.2833	0.4011	0.1756	0.1401	0.419	0.2588	0.1391	0.1831	0.4873	0.2178	0.1113	0.1836
315	13	0.3093	0.3947	0.1485	0.1475	0.4437	0.2456	0.1294	0.1813	0.4698	0.2313	0.1184	0.1804
316	14	0.3141	0.3894	0.1597	0.1369	0.4287	0.2694	0.1364	0.1655	0.4913	0.2138	0.1121	0.1828
317	15	0.3019	0.3873	0.1597	0.1512	0.3988	0.287	0.1356	0.1787	0.4579	0.225	0.1208	0.1963
318	16	0.3151	0.374	0.165	0.1459	0.3829	0.2764	0.1329	0.2077	0.411	0.2472	0.1328	0.2091
319	17	0.3088	0.3878	0.1576	0.1459	0.3512	0.2931	0.1505	0.2051	0.3951	0.2631	0.1192	0.2226
320	18	0.3061	0.392	0.156	0.1459	0.3442	0.2799	0.1629	0.213	0.368	0.2544	0.132	0.2456
321	19	0.3194	0.3867	0.1565	0.1374	0.3468	0.2975	0.1602	0.1954	0.3529	0.2591	0.1526	0.2353
322	20	0.3385	0.356	0.1464	0.1592	0.3222	0.294	0.1567	0.2271	0.3585	0.2719	0.1335	0.2361
323	21	0.3263	0.3883	0.1501	0.1353	0.346	0.3143	0.1426	0.1972	0.3561	0.2766	0.1335	0.2337
324	22	0.3029	0.3973	0.1507	0.1491	0.3539	0.2958	0.1629	0.1875	0.3378	0.3052	0.1343	0.2226
325	23	0.3003	0.3984	0.1507	0.1507	0.3415	0.3072	0.147	0.2042	0.3386	0.2727	0.1351	0.2536
326	24	0.3231	0.3814	0.1427	0.1528	0.3424	0.3063	0.1496	0.2016	0.345	0.2989	0.1288	0.2273
327	25	0.3093	0.3655	0.1751	0.1501	0.3363	0.3257	0.1329	0.2051	0.3482	0.2997	0.1447	0.2075
328	26	0.3321	0.3687	0.1528	0.1464	0.3442	0.3125	0.1329	0.2104	0.3569	0.2933	0.1288	0.221
329	27	0.2987	0.3947	0.166	0.1406	0.3732	0.3116	0.1364	0.1787	0.3378	0.2838	0.1447	0.2337
330	28	0.3332	0.3618	0.1565	0.1485	0.3556	0.279	0.1382	0.2271	0.3521	0.3021	0.1335	0.2122
331	29	0.3188	0.3666	0.1687	0.1459	0.3486	0.3283	0.1294	0.1937	0.3219	0.2949	0.1471	0.2361
332	30	0.3379	0.3788	0.1464	0.1369	0.3477	0.3275	0.1294	0.1954	0.3625	0.3084	0.1121	0.217
333	31	0.3077	0.3708	0.1517	0.1698	0.3222	0.3371	0.1585	0.1822	0.3514	0.3005	0.1248	0.2234
334	32	0.3162	0.3867	0.1438	0.1533	0.3371	0.3046	0.1426	0.2157	0.3625	0.2878	0.132	0.2178
335	33	0.3512	0.3745	0.1263	0.148	0.3283	0.3107	0.1461	0.2148	0.3641	0.2909	0.1208	0.2242
336	34	0.3279	0.3533	0.1517	0.1671	0.3451	0.2861	0.1523	0.2165	0.3458	0.2901	0.1431	0.221
337	35	0.339	0.3443	0.1592	0.1576	0.3495	0.3072	0.1391	0.2042	0.345	0.283	0.1415	0.2305
338	36	0.3464	0.3581	0.1432	0.1523	0.3512	0.2896	0.1488	0.2104	0.3529	0.2925	0.1335	0.221
339	37	0.3401	0.3581	0.1549	0.1469	0.3732	0.2923	0.1461	0.1884	0.3227	0.2973	0.1431	0.2369
340	38	0.3395	0.3469	0.1528	0.1607	0.3371	0.2835	0.1646	0.2148	0.3641	0.2727	0.1375	0.2258
341	39	0.3448	0.3576	0.1464	0.1512	0.3574	0.3072	0.14	0.1954	0.341	0.3084	0.1335	0.217
342	40	0.3353	0.3592	0.157	0.1485	0.3151	0.3371	0.1549	0.1928	0.3267	0.2909	0.1407	0.2417
343	41	0.3464	0.366	0.1496	0.1379	0.316	0.3125	0.1514	0.2201	0.3315	0.2965	0.1518	0.2202
344	42	0.3194	0.3639	0.1597	0.157	0.3468	0.3019	0.1364	0.2148	0.3331	0.3005	0.1431	0.2234
345	43	0.3316	0.3544	0.1629	0.1512	0.353	0.316	0.1259	0.2051	0.349	0.31	0.1367	0.2043
346	44	0.3443	0.3491	0.1501	0.1565	0.3248	0.3107	0.1558	0.2086	0.3585	0.2925	0.1224	0.2266
347	45	0.3369	0.3655	0.156	0.1416	0.3521	0.3081	0.1382	0.2016	0.3394	0.2909	0.1415	0.2281
348	46	0.33	0.3512	0.1576	0.1613	0.3504	0.2835	0.1514	0.2148	0.3434	0.3052	0.1383	0.213
349	47	0.3225	0.3666	0.1528	0.1581	0.368	0.2861	0.1576	0.1884	0.3362	0.2949	0.1558	0.213
350	48	0.322	0.3623	0.1629	0.1528	0.3363	0.309	0.1558	0.1989	0.3291	0.2806	0.1638	0.2266
351	49	0.3395	0.3395	0.1464	0.1745	0.3187	0.3204	0.1637	0.1972	0.3625	0.2941	0.1407	0.2027
352	50	0.331	0.3443	0.156	0.1687	0.353	0.2958	0.1734	0.1778	0.3362	0.3188	0.1415	0.2035
353	51	0.3385	0.3385	0.1549	0.1682	0.3266	0.3248	0.1549	0.1937	0.3172	0.3243	0.1288	0.2297
354	52	0.3326	0.3602	0.1485	0.1586	0.3213	0.3319	0.1655	0.1813	0.3418	0.2957	0.151	0.2114
355	53	0.3422	0.3469	0.148	0.1629	0.3371	0.3116	0.1585	0.1928	0.3347	0.3092	0.1542	0.2019
356	54	0.339	0.3395	0.1523	0.1692	0.3336	0.3116	0.147	0.2077	0.3315	0.3307	0.1407	0.1971
357	55	0.331	0.365	0.1454	0.1586	0.3424	0.3143	0.1417	0.2016	0.3211	0.3362	0.1296	0.213
358	56	0.3268	0.356	0.1618	0.1554	0.3521	0.2923	0.1629	0.1928	0.3227	0.3203	0.1343	0.2226
359	57	0.33	0.3645	0.148	0.1576	0.3231	0.3169	0.1576	0.2025	0.3442	0.2901	0.1399	0.2258
360	58	0.3459	0.3538	0.1475	0.1528	0.3266	0.3283	0.1488	0.1963	0.3259	0.3267	0.1534	0.194
361	59	0.3443	0.3464	0.1597	0.1496	0.3327	0.3169	0.147	0.2033	0.3553	0.3092	0.1494	0.186
362	60	0.3289	0.3708	0.1581	0.1422	0.3407	0.3169	0.1593	0.1831	0.337	0.306	0.1534	0.2035
363	61	0.3401	0.3268	0.1597	0.1735	0.3213	0.3011	0.1593	0.2183	0.3426	0.3116	0.1471	0.1987
364	62	0.3284	0.3491	0.1602	0.1623	0.3433	0.3028	0.1567	0.1972	0.3728	0.2798	0.159	0.1884
365	63	0.3353	0.3491	0.1719	0.1438	0.3187	0.316	0.1734	0.1919	0.3474	0.2933	0.1566	0.2027
366	64	0.3225	0.357	0.1613	0.1592	0.3627	0.3099	0.1523	0.1752	0.3307	0.3124	0.1463	0.2107
367	65	0.3454	0.3464	0.1613	0.1469	0.3521	0.2931	0.1646	0.1901	0.3092	0.3275	0.151	0.2122
368	66	0.3464	0.3549	0.1401	0.1586	0.3495	0.3046	0.1549	0.191	0.3386	0.3355	0.1288	0.1971
369	67	0.3432	0.3443	0.1613	0.1512	0.3301	0.3002	0.162	0.2077	0.3259	0.2949	0.1669	0.2122
370	68	0.3363	0.3432	0.166	0.1544	0.3371	0.3072	0.1593	0.1963	0.3355	0.3132	0.1598	0.1916
371	69	0.3538	0.339	0.1607	0.1464	0.3137	0.3286	0.163	0.1947	0.3458	0.3013	0.1375	0.2154
372	70	0.3401	0.3528	0.1592	0.148	0.3366	0.3172	0.1665	0.1797	0.3251	0.3156	0.1502	0.2091
373	71	0.3507	0.3347	0.157	0.1576	0.3339	0.3172	0.1507	0.1982	0.3196	0.3045	0.1439	0.2321
374	72	0.3512	0.3332	0.1581	0.1576	0.3401	0.3137	0.1471	0.1991	0.3498	0.3188	0.1399	0.1916
375	73	0.3125	0.366	0.1613	0.1602	0.3189	0.3075	0.1568	0.2167	0.3243	0.3116	0.1431	0.221
376	74	0.339	0.3289	0.1798	0.1523	0.3366	0.3154	0.1674	0.1806	0.3514	0.2957	0.1423	0.2107
377	75	0.3416	0.3517	0.1475	0.1592	0.3304	0.3339	0.1427	0.193	0.3299	0.31	0.1526	0.2075
378	76	0.3427	0.3454	0.1448	0.1671	0.3269	0.3189	0.1683	0.1859	0.3148	0.3378	0.1486	0.1987
379	77	0.3241	0.3395	0.1597	0.1767	0.3507	0.3048	0.148	0.1965	0.3553	0.2997	0.1447	0.2003
380	78	0.357	0.3607	0.1379	0.1443	0.3401	0.304	0.1489	0.207	0.3418	0.3172	0.1566	0.1844
381	79	0.339	0.3602	0.1544	0.1464	0.3383	0.3339	0.1463	0.1815	0.3235	0.2981	0.1781	0.2003
382	80	0.3438	0.3607	0.1517	0.1438	0.326	0.3374	0.1595	0.1771	0.3649	0.2917	0.1351	0.2083
383	81	0.3597	0.3305	0.1581	0.1517	0.3374	0.3348	0.1604	0.1674	0.3537	0.3052	0.1415	0.1995
384	82	0.3602	0.3199	0.1682	0.1517	0.3383	0.3189	0.1507	0.1921	0.3458	0.3235	0.1359	0.1948
385	83	0.3581	0.3379	0.1496	0.1544	0.3251	0.3436	0.1498	0.1815	0.3402	0.3235	0.1391	0.1971
386	84	0.3363	0.3353	0.1782	0.1501	0.3269	0.3251	0.1621	0.1859	0.3545	0.3029	0.1423	0.2003
387	85	0.3459	0.3475	0.1692	0.1374	0.3436	0.3251	0.1568	0.1744	0.3362	0.3052	0.1518	0.2067
388	86	0.3523	0.3432	0.1538	0.1507	0.3383	0.3366	0.1348	0.1903	0.3339	0.3084	0.1455	0.2122
389	87	0.3279	0.3427	0.1761	0.1533	0.3559	0.3031	0.1419	0.1991	0.3339	0.3013	0.1494	0.2154
390	88	0.3374	0.3538	0.1639	0.1448	0.3172	0.3269	0.163	0.193	0.3339	0.3315	0.1415	0.1932
391	89	0.3353	0.3533	0.1565	0.1549	0.3507	0.2934	0.1551	0.2009	0.3529	0.3076	0.155	0.1844
392	90	0.3427	0.3448	0.1666	0.1459	0.3463	0.3286	0.1507	0.1744	0.3386	0.3132	0.1423	0.2059
393	91	0.3443	0.3273	0.1703	0.1581	0.3498	0.3013	0.1639	0.185	0.3339	0.3164	0.1566	0.1932
394	92	0.3411	0.3411	0.1634	0.1544	0.3727	0.2872	0.1568	0.1833	0.3482	0.3013	0.1375	0.213
395	93	0.3438	0.3369	0.1565	0.1629	0.3551	0.2969	0.1524	0.1956	0.3323	0.2997	0.1574	0.2107
396	94	0.3252	0.3528	0.1798	0.1422	0.3348	0.348	0.1524	0.1648	0.3458	0.3108	0.1582	0.1852
397	95	0.3358	0.3618	0.1528	0.1496	0.3454	0.326	0.1436	0.185	0.3323	0.3482	0.1415	0.1781
398	96	0.3485	0.33	0.1623	0.1592	0.3313	0.3233	0.1648	0.1806	0.345	0.3045	0.155	0.1955
399	97	0.3289	0.3692	0.1533	0.1485	0.3471	0.3163	0.1339	0.2026	0.3219	0.2997	0.1669	0.2114
400	98	0.357	0.3225	0.1597	0.1607	0.3595	0.2837	0.1568	0.2	0.3426	0.3156	0.1606	0.1812

## Sheet: PAC from ESTs
chr	strand	coord	gene/intergenic	region
chr1	+	45928	Medtr1g006490	3UTR
chr1	+	45928	Medtr1g006490	3UTR
chr1	+	45931	Medtr1g006490	3UTR
chr1	+	45931	Medtr1g006490	3UTR
chr1	+	45931	Medtr1g006490	3UTR
chr1	+	45991	Medtr1g006490	3UTR
chr1	+	46010	Medtr1g006490	3UTR
chr1	+	46015	Medtr1g006490	3UTR
chr1	+	190461	Medtr1g007120	3UTR
chr1	+	219679	Medtr1g007170	3UTR
chr1	+	606264	Medtr1g007870	3UTR
chr1	+	786394	Medtr1g008200	3UTR
chr1	+	786445	Medtr1g008200	3UTR
chr1	+	936949	Medtr1g008500	3UTR
chr1	+	1030306	Medtr1g008700	3UTR
chr1	+	1030473	Medtr1g008700	3UTR
chr1	+	1235538	Medtr1g009220	3UTR
chr1	+	1362564	Medtr1g009613	3UTR
chr1	+	1411073	Medtr1g009640	3UTR
chr1	+	1664653	Medtr1g009980	3UTR
chr1	+	1754821	Medtr1g010120	3UTR
chr1	+	1857890	Medtr1g010250	3UTR
chr1	+	2032431	Medtr1g011460	3UTR
chr1	+	2032501	Medtr1g011460	3UTR
chr1	+	2302176	Medtr1g011980	3UTR
chr1	+	2374138	Medtr1g012160	3UTR
chr1	+	2374138	Medtr1g012160	3UTR
chr1	+	2643554	Medtr1g012790	3UTR
chr1	+	2643554	Medtr1g012790	3UTR
chr1	+	2831460	Medtr1g013070	3UTR
chr1	+	2831477	Medtr1g013070	3UTR
chr1	+	2831481	Medtr1g013070	3UTR
chr1	+	2831496	Medtr1g013070	3UTR
chr1	+	2831517	Medtr1g013070	3UTR
chr1	+	2831521	Medtr1g013070	3UTR
chr1	+	2831535	Medtr1g013070	3UTR
chr1	+	2861417	Medtr1g013120	3UTR
chr1	+	3010118	Medtr1g014320	3UTR
chr1	+	3039125	Medtr1g014270	3UTR
chr1	+	3053881	Medtr1g014250	3UTR
chr1	+	3107551	Medtr1g014140	3UTR
chr1	+	3107567	Medtr1g014140	3UTR
chr1	+	3412745	Medtr1g014640	3UTR
chr1	+	3412756	Medtr1g014640	3UTR
chr1	+	3412789	Medtr1g014640	3UTR
chr1	+	3499129	Medtr1g014690	3UTR
chr1	+	3765080	Medtr1g015290	3UTR
chr1	+	3765104	Medtr1g015290	3UTR
chr1	+	3918839	Medtr1g015530	3UTR
chr1	+	4278120	Medtr1g016230	3UTR
chr1	+	4278120	Medtr1g016230	3UTR
chr1	+	4278120	Medtr1g016230	3UTR
chr1	+	4278120	Medtr1g016230	3UTR
chr1	+	4278155	Medtr1g016230	3UTR
chr1	+	4278155	Medtr1g016230	3UTR
chr1	+	4278155	Medtr1g016230	3UTR
chr1	+	4453819	Medtr1g016750	3UTR
chr1	+	4453819	Medtr1g016750	3UTR
chr1	+	4453832	Medtr1g016750	3UTR
chr1	+	4453872	Medtr1g016750	3UTR
chr1	+	4453872	Medtr1g016750	3UTR
chr1	+	4453887	Medtr1g016750	3UTR
chr1	+	4464586	Medtr1g016760	3UTR
chr1	+	4464586	Medtr1g016760	3UTR
chr1	+	4497205	Medtr1g016780	3UTR
chr1	+	4497234	Medtr1g016780	3UTR
chr1	+	4624371	Medtr1g017020	3UTR
chr1	+	4827265	Medtr1g017380	3UTR
chr1	+	4839261	Medtr1g017390	3UTR
chr1	+	4935903	Medtr1g017520	3UTR
chr1	+	5035612	Medtr1g017700	3UTR
chr1	+	5121552	Medtr1g017940	3UTR
chr1	+	5245400	Medtr1g018205	3UTR
chr1	+	5420151	Medtr1g018640	3UTR
chr1	+	5420154	Medtr1g018640	3UTR
chr1	+	5705691	Medtr1g019130	3UTR
chr1	+	5713560	Medtr1g019150	3UTR
chr1	+	5762842	Medtr1g019250	3UTR
chr1	+	5777433	Medtr1g019270	3UTR
chr1	+	5868859	Medtr1g019430	3UTR
chr1	+	5873168	Medtr1g019440	3UTR
chr1	+	6902928	Medtr1g022165	3UTR
chr1	+	6902929	Medtr1g022165	3UTR
chr1	+	6902952	Medtr1g022165	3UTR
chr1	+	6902972	Medtr1g022165	3UTR
chr1	+	6902989	Medtr1g022165	3UTR
chr1	+	6903013	Medtr1g022165	3UTR
chr1	+	6903015	Medtr1g022165	3UTR
chr1	+	6903015	Medtr1g022165	3UTR
chr1	+	6903015	Medtr1g022165	3UTR
chr1	+	6934562	Medtr1g022185	3UTR
chr1	+	7127517	Medtr1g022405	3UTR
chr1	+	7142504	Medtr1g022415	3UTR
chr1	+	7203713	Medtr1g022475	3UTR
chr1	+	7203925	Medtr1g022475	3UTR
chr1	+	7400871	Medtr1g023210	3UTR
chr1	+	7400871	Medtr1g023210	3UTR
chr1	+	7400879	Medtr1g023210	3UTR
chr1	+	7400879	Medtr1g023210	3UTR
chr1	+	7400879	Medtr1g023210	3UTR
chr1	+	7400879	Medtr1g023210	3UTR
chr1	+	7400889	Medtr1g023210	3UTR
chr1	+	7400891	Medtr1g023210	3UTR
chr1	+	7400891	Medtr1g023210	3UTR
chr1	+	7400891	Medtr1g023210	3UTR
chr1	+	7400891	Medtr1g023210	3UTR
chr1	+	7400891	Medtr1g023210	3UTR
chr1	+	7400970	Medtr1g023210	3UTR
chr1	+	7450369	Medtr1g023260	3UTR
chr1	+	7450608	Medtr1g023260	3UTR
chr1	+	7578212	Medtr1g023590	3UTR
chr1	+	7578224	Medtr1g023590	3UTR
chr1	+	7578253	Medtr1g023590	3UTR
chr1	+	7621587	Medtr1g023690	3UTR
chr1	+	7621616	Medtr1g023690	3UTR
chr1	+	7855892	Medtr1g024095	3UTR
chr1	+	8092781	Medtr1g025340	3UTR
chr1	+	8858351	Medtr1g026920	3UTR
chr1	+	8918556	Medtr1g027020	3UTR
chr1	+	10056373	Medtr1g029380	3UTR
chr1	+	10080145	Medtr1g029400	3UTR
chr1	+	10080145	Medtr1g029400	3UTR
chr1	+	10284596	Medtr1g029720	3UTR
chr1	+	10463573	Medtr1g030030	3UTR
chr1	+	10509452	Medtr1g030275	3UTR
chr1	+	10784906	Medtr1g030820	3UTR
chr1	+	10784906	Medtr1g030820	3UTR
chr1	+	11083542	Medtr1g031680	3UTR
chr1	+	11083542	Medtr1g031680	3UTR
chr1	+	11201397	Medtr1g031880	3UTR
chr1	+	11539462	Medtr1g032450	3UTR
chr1	+	11539476	Medtr1g032450	3UTR
chr1	+	11539513	Medtr1g032450	3UTR
chr1	+	11539513	Medtr1g032450	3UTR
chr1	+	11539513	Medtr1g032450	3UTR
chr1	+	11539513	Medtr1g032450	3UTR
chr1	+	11539513	Medtr1g032450	3UTR
chr1	+	11539513	Medtr1g032450	3UTR
chr1	+	11539521	Medtr1g032450	3UTR
chr1	+	11539521	Medtr1g032450	3UTR
chr1	+	11539521	Medtr1g032450	3UTR
chr1	+	11539521	Medtr1g032450	3UTR
chr1	+	11539528	Medtr1g032450	3UTR
chr1	+	11631884	Medtr1g032610	3UTR
chr1	+	11883384	Medtr1g033080	3UTR
chr1	+	11883384	Medtr1g033080	3UTR
chr1	+	11883463	Medtr1g033080	3UTR
chr1	+	11883463	Medtr1g033080	3UTR
chr1	+	11883463	Medtr1g033080	3UTR
chr1	+	11906276	Medtr1g033130	3UTR
chr1	+	12457589	Medtr1g034270	3UTR
chr1	+	12515143	Medtr1g034350	3UTR
chr1	+	12682486	Medtr1g035040	3UTR
chr1	+	12682486	Medtr1g035040	3UTR
chr1	+	12698596	Medtr1g035010	3UTR
chr1	+	13952503	Medtr1g037630	3UTR
chr1	+	13968709	Medtr1g037670	3UTR
chr1	+	13968789	Medtr1g037670	3UTR
chr1	+	13968789	Medtr1g037670	3UTR
chr1	+	14439601	Medtr1g038920	3UTR
chr1	+	14563435	Medtr1g039380	3UTR
chr1	+	14563586	Medtr1g039380	3UTR
chr1	+	14563586	Medtr1g039380	3UTR
chr1	+	15190118	Medtr1g040905	3UTR
chr1	+	15190118	Medtr1g040905	3UTR
chr1	+	15190122	Medtr1g040905	3UTR
chr1	+	15190122	Medtr1g040905	3UTR
chr1	+	15386213	Medtr1g041320	3UTR
chr1	+	15583741	Medtr1g041495	3UTR
chr1	+	16172825	Medtr1g043190	3UTR
chr1	+	16172926	Medtr1g043190	3UTR
chr1	+	16239672	Medtr1g043320	3UTR
chr1	+	16239672	Medtr1g043320	3UTR
chr1	+	16312283	Medtr1g043430	3UTR
chr1	+	16533697	Medtr1g044130	3UTR
chr1	+	16782773	Medtr1g044450	3UTR
chr1	+	16866183	Medtr1g044660	3UTR
chr1	+	16866199	Medtr1g044660	3UTR
chr1	+	16866201	Medtr1g044660	3UTR
chr1	+	16866201	Medtr1g044660	3UTR
chr1	+	16866201	Medtr1g044660	3UTR
chr1	+	16866203	Medtr1g044660	3UTR
chr1	+	16866232	Medtr1g044660	3UTR
chr1	+	16946107	Medtr1g045130	3UTR
chr1	+	16946107	Medtr1g045130	3UTR
chr1	+	16946113	Medtr1g045130	3UTR
chr1	+	17075490	Medtr1g045510	3UTR
chr1	+	17075550	Medtr1g045510	3UTR
chr1	+	17212538	Medtr1g045750	3UTR
chr1	+	17805100	Medtr1g047180	3UTR
chr1	+	17817490	Medtr1g047200	3UTR
chr1	+	17817510	Medtr1g047200	3UTR
chr1	+	18403875	Medtr1g041150	3UTR
chr1	+	18403884	Medtr1g041150	3UTR
chr1	+	19502107	Medtr1g050502	3UTR
chr1	+	19502107	Medtr1g050502	3UTR
chr1	+	19688383	Medtr1g050510	3UTR
chr1	+	19975738	Medtr1g051155	3UTR
chr1	+	20747765	Medtr1g051825	3UTR
chr1	+	21006072	Medtr1g052115	3UTR
chr1	+	21778205	Medtr1g059080	3UTR
chr1	+	21937633	Medtr1g052880	3UTR
chr1	+	22424542	Medtr1g053360	3UTR
chr1	+	23384527	Medtr1g054310	3UTR
chr1	+	23384546	Medtr1g054310	3UTR
chr1	+	23384546	Medtr1g054310	3UTR
chr1	+	23384550	Medtr1g054310	3UTR
chr1	+	23384550	Medtr1g054310	3UTR
chr1	+	23384578	Medtr1g054310	3UTR
chr1	+	23388675	Medtr1g054315	3UTR
chr1	+	24021958	Medtr1g054835	3UTR
chr1	+	24338233	Medtr1g055160	3UTR
chr1	+	24554927	Medtr1g055425	3UTR
chr1	+	24565400	Medtr1g055435	3UTR
chr1	+	24675586	Medtr1g056390	3UTR
chr1	+	24675608	Medtr1g056390	3UTR
chr1	+	24699535	Medtr1g056530	3UTR
chr1	+	24699610	Medtr1g056530	3UTR
chr1	+	24985496	Medtr1g105130	3UTR
chr1	+	24985509	Medtr1g105130	3UTR
chr1	+	24985509	Medtr1g105130	3UTR
chr1	+	24985509	Medtr1g105130	3UTR
chr1	+	25456834	Medtr1g057850	3UTR
chr1	+	25641337	Medtr1g058260	3UTR
chr1	+	25692756	Medtr1g058350	3UTR
chr1	+	25950198	Medtr1g059690	3UTR
chr1	+	25950244	Medtr1g059690	3UTR
chr1	+	25950244	Medtr1g059690	3UTR
chr1	+	25950244	Medtr1g059690	3UTR
chr1	+	25950244	Medtr1g059690	3UTR
chr1	+	25950244	Medtr1g059690	3UTR
chr1	+	25950244	Medtr1g059690	3UTR
chr1	+	25950252	Medtr1g059690	3UTR
chr1	+	26158206	Medtr1g060060	3UTR
chr1	+	26158206	Medtr1g060060	3UTR
chr1	+	26162405	Medtr1g060070	3UTR
chr1	+	26330055	Medtr1g060500	3UTR
chr1	+	26387873	Medtr1g060600	3UTR
chr1	+	26387919	Medtr1g060600	3UTR
chr1	+	26387934	Medtr1g060600	3UTR
chr1	+	26387934	Medtr1g060600	3UTR
chr1	+	26387934	Medtr1g060600	3UTR
chr1	+	26649915	Medtr1g061100	3UTR
chr1	+	26649916	Medtr1g061100	3UTR
chr1	+	26649936	Medtr1g061100	3UTR
chr1	+	26649967	Medtr1g061100	3UTR
chr1	+	26649967	Medtr1g061100	3UTR
chr1	+	26649975	Medtr1g061100	3UTR
chr1	+	26649980	Medtr1g061100	3UTR
chr1	+	26650227	Medtr1g061100	3UTR
chr1	+	26680842	Medtr1g061160	3UTR
chr1	+	26680859	Medtr1g061160	3UTR
chr1	+	26680859	Medtr1g061160	3UTR
chr1	+	26680863	Medtr1g061160	3UTR
chr1	+	26680914	Medtr1g061160	3UTR
chr1	+	26917683	Medtr1g061630	3UTR
chr1	+	26951655	Medtr1g061690	3UTR
chr1	+	27076197	Medtr1g061970	3UTR
chr1	+	27076197	Medtr1g061970	3UTR
chr1	+	27080351	Medtr1g062250	3UTR
chr1	+	27451278	Medtr1g062710	3UTR
chr1	+	27451294	Medtr1g062710	3UTR
chr1	+	27554320	Medtr1g062870	3UTR
chr1	+	27770816	Medtr1g063120	3UTR
chr1	+	27885512	Medtr1g063240	3UTR
chr1	+	27979684	Medtr1g063380	3UTR
chr1	+	27979703	Medtr1g063380	3UTR
chr1	+	27979783	Medtr1g063380	3UTR
chr1	+	28390864	Medtr1g064540	3UTR
chr1	+	28390874	Medtr1g064540	3UTR
chr1	+	28390883	Medtr1g064540	3UTR
chr1	+	28390884	Medtr1g064540	3UTR
chr1	+	28711213	Medtr1g066800	3UTR
chr1	+	28737390	Medtr1g066860	3UTR
chr1	+	28737390	Medtr1g066860	3UTR
chr1	+	29010174	Medtr1g067320	3UTR
chr1	+	29039989	Medtr1g067380	3UTR
chr1	+	29369733	Medtr1g068810	3UTR
chr1	+	29514765	Medtr1g068965	3UTR
chr1	+	29818294	Medtr1g069235	3UTR
chr1	+	29818305	Medtr1g069235	3UTR
chr1	+	29818345	Medtr1g069235	3UTR
chr1	+	29818345	Medtr1g069235	3UTR
chr1	+	29818345	Medtr1g069235	3UTR
chr1	+	29818345	Medtr1g069235	3UTR
chr1	+	29818348	Medtr1g069235	3UTR
chr1	+	29818348	Medtr1g069235	3UTR
chr1	+	29818348	Medtr1g069235	3UTR
chr1	+	29818348	Medtr1g069235	3UTR
chr1	+	29818400	Medtr1g069235	3UTR
chr1	+	29818424	Medtr1g069235	3UTR
chr1	+	30068105	Medtr1g069450	3UTR
chr1	+	30075508	Medtr1g069455	3UTR
chr1	+	30235640	Medtr1g069585	3UTR
chr1	+	30235658	Medtr1g069585	3UTR
chr1	+	30235658	Medtr1g069585	3UTR
chr1	+	30316066	Medtr1g069645	3UTR
chr1	+	30579904	Medtr1g069905	3UTR
chr1	+	30579910	Medtr1g069905	3UTR
chr1	+	30579914	Medtr1g069905	3UTR
chr1	+	30579929	Medtr1g069905	3UTR
chr1	+	30579931	Medtr1g069905	3UTR
chr1	+	30579931	Medtr1g069905	3UTR
chr1	+	30579936	Medtr1g069905	3UTR
chr1	+	30579940	Medtr1g069905	3UTR
chr1	+	30579943	Medtr1g069905	3UTR
chr1	+	30579993	Medtr1g069905	3UTR
chr1	+	30949243	Medtr1g070240	3UTR
chr1	+	30949262	Medtr1g070240	3UTR
chr1	+	30949264	Medtr1g070240	3UTR
chr1	+	31248165	Medtr1g070450	3UTR
chr1	+	31248189	Medtr1g070450	3UTR
chr1	+	31248248	Medtr1g070450	3UTR
chr1	+	31302188	Medtr1g070495	3UTR
chr1	+	31302191	Medtr1g070495	3UTR
chr1	+	31302208	Medtr1g070495	3UTR
chr1	+	31302208	Medtr1g070495	3UTR
chr1	+	31302208	Medtr1g070495	3UTR
chr1	+	31302208	Medtr1g070495	3UTR
chr1	+	31302208	Medtr1g070495	3UTR
chr1	+	31302208	Medtr1g070495	3UTR
chr1	+	31302208	Medtr1g070495	3UTR
chr1	+	31302208	Medtr1g070495	3UTR
chr1	+	31302208	Medtr1g070495	3UTR
chr1	+	31302208	Medtr1g070495	3UTR
chr1	+	31302208	Medtr1g070495	3UTR
chr1	+	31302208	Medtr1g070495	3UTR
chr1	+	31302208	Medtr1g070495	3UTR
chr1	+	31302208	Medtr1g070495	3UTR
chr1	+	31302208	Medtr1g070495	3UTR
chr1	+	31302208	Medtr1g070495	3UTR
chr1	+	31302208	Medtr1g070495	3UTR
chr1	+	31302208	Medtr1g070495	3UTR
chr1	+	31302208	Medtr1g070495	3UTR
chr1	+	31302208	Medtr1g070495	3UTR
chr1	+	31302208	Medtr1g070495	3UTR
chr1	+	31302208	Medtr1g070495	3UTR
chr1	+	31302208	Medtr1g070495	3UTR
chr1	+	31302208	Medtr1g070495	3UTR
chr1	+	31302208	Medtr1g070495	3UTR
chr1	+	31302208	Medtr1g070495	3UTR
chr1	+	31302208	Medtr1g070495	3UTR
chr1	+	31302215	Medtr1g070495	3UTR
chr1	+	31302215	Medtr1g070495	3UTR
chr1	+	31302215	Medtr1g070495	3UTR
chr1	+	31302224	Medtr1g070495	3UTR
chr1	+	31302224	Medtr1g070495	3UTR
chr1	+	31302224	Medtr1g070495	3UTR
chr1	+	31302224	Medtr1g070495	3UTR
chr1	+	31454675	Medtr1g071040	3UTR
chr1	+	31454724	Medtr1g071040	3UTR
chr1	+	31454729	Medtr1g071040	3UTR
chr1	+	31454729	Medtr1g071040	3UTR
chr1	+	31454729	Medtr1g071040	3UTR
chr1	+	31792755	Medtr1g071610	3UTR
chr1	+	31792755	Medtr1g071610	3UTR
chr1	+	31858729	Medtr1g071730	3UTR
chr1	+	31921700	Medtr1g071890	3UTR
chr1	+	32073539	Medtr1g072270	3UTR
chr1	+	32208216	Medtr1g072560	3UTR
chr1	+	32208216	Medtr1g072560	3UTR
chr1	+	32282628	Medtr1g072720	3UTR
chr1	+	32571414	Medtr1g073360	3UTR
chr1	+	32668261	Medtr1g073610	3UTR
chr1	+	32668278	Medtr1g073610	3UTR
chr1	+	32953562	Medtr1g074160	3UTR
chr1	+	33356828	Medtr1g075340	3UTR
chr1	+	33356878	Medtr1g075340	3UTR
chr1	+	33382218	Medtr1g075380	3UTR
chr1	+	33440456	Medtr1g075500	3UTR
chr1	+	33440470	Medtr1g075500	3UTR
chr1	+	33484013	Medtr1g075610	3UTR
chr1	+	33549147	Medtr1g075720	3UTR
chr1	+	33549160	Medtr1g075720	3UTR
chr1	+	33549165	Medtr1g075720	3UTR
chr1	+	33549167	Medtr1g075720	3UTR
chr1	+	33549176	Medtr1g075720	3UTR
chr1	+	33549181	Medtr1g075720	3UTR
chr1	+	33549181	Medtr1g075720	3UTR
chr1	+	33549181	Medtr1g075720	3UTR
chr1	+	33549189	Medtr1g075720	3UTR
chr1	+	33549189	Medtr1g075720	3UTR
chr1	+	33549209	Medtr1g075720	3UTR
chr1	+	33549241	Medtr1g075720	3UTR
chr1	+	33549241	Medtr1g075720	3UTR
chr1	+	33549274	Medtr1g075720	3UTR
chr1	+	33549277	Medtr1g075720	3UTR
chr1	+	33549277	Medtr1g075720	3UTR
chr1	+	33725155	Medtr1g076130	3UTR
chr1	+	33725155	Medtr1g076130	3UTR
chr1	+	33725155	Medtr1g076130	3UTR
chr1	+	33725155	Medtr1g076130	3UTR
chr1	+	33725173	Medtr1g076130	3UTR
chr1	+	33725184	Medtr1g076130	3UTR
chr1	+	33751981	Medtr1g076170	3UTR
chr1	+	34150392	Medtr1g076580	3UTR
chr1	+	34245755	Medtr1g076710	3UTR
chr1	+	34283200	Medtr1g076800	3UTR
chr1	+	34450623	Medtr1g077190	3UTR
chr1	+	34576365	Medtr1g077470	3UTR
chr1	+	34728515	Medtr1g077740	3UTR
chr1	+	34728616	Medtr1g077740	3UTR
chr1	+	35314064	Medtr1g079490	3UTR
chr1	+	35314064	Medtr1g079490	3UTR
chr1	+	35314069	Medtr1g079490	3UTR
chr1	+	35448572	Medtr1g079780	3UTR
chr1	+	35453940	Medtr1g079790	3UTR
chr1	+	35490858	Medtr1g079890	3UTR
chr1	+	35490858	Medtr1g079890	3UTR
chr1	+	35519118	Medtr1g079950	3UTR
chr1	+	36023780	Medtr1g080950	3UTR
chr1	+	36023894	Medtr1g080950	3UTR
chr1	+	36023894	Medtr1g080950	3UTR
chr1	+	36023972	Medtr1g080950	3UTR
chr1	+	36223868	Medtr1g081410	3UTR
chr1	+	36223877	Medtr1g081410	3UTR
chr1	+	36223877	Medtr1g081410	3UTR
chr1	+	36223890	Medtr1g081410	3UTR
chr1	+	36223913	Medtr1g081410	3UTR
chr1	+	36223923	Medtr1g081410	3UTR
chr1	+	36223923	Medtr1g081410	3UTR
chr1	+	36223925	Medtr1g081410	3UTR
chr1	+	36223925	Medtr1g081410	3UTR
chr1	+	36223926	Medtr1g081410	3UTR
chr1	+	36223930	Medtr1g081410	3UTR
chr1	+	36223930	Medtr1g081410	3UTR
chr1	+	36223930	Medtr1g081410	3UTR
chr1	+	36223930	Medtr1g081410	3UTR
chr1	+	36223934	Medtr1g081410	3UTR
chr1	+	36223934	Medtr1g081410	3UTR
chr1	+	36223952	Medtr1g081410	3UTR
chr1	+	36252248	Medtr1g081550	3UTR
chr1	+	36284459	Medtr1g081620	3UTR
chr1	+	36284473	Medtr1g081620	3UTR
chr1	+	36289470	Medtr1g081625	3UTR
chr1	+	36621322	Medtr1g082360	3UTR
chr1	+	36879925	Medtr1g082870	3UTR
chr1	+	37084213	Medtr1g083330	3UTR
chr1	+	37117283	Medtr1g083390	3UTR
chr1	+	37132890	Medtr1g083430	3UTR
chr1	+	37132895	Medtr1g083430	3UTR
chr1	+	37137668	Medtr1g083440	3UTR
chr1	+	37137668	Medtr1g083440	3UTR
chr1	+	37137668	Medtr1g083440	3UTR
chr1	+	37137668	Medtr1g083440	3UTR
chr1	+	37266420	Medtr1g083720	3UTR
chr1	+	37266527	Medtr1g083720	3UTR
chr1	+	37303888	Medtr1g083790	3UTR
chr1	+	37714692	Medtr1g084720	3UTR
chr1	+	37723321	Medtr1g084740	3UTR
chr1	+	37723358	Medtr1g084740	3UTR
chr1	+	37821155	Medtr1g484940	3UTR
chr1	+	37855807	Medtr1g484970	3UTR
chr1	+	38182661	Medtr1g085490	3UTR
chr1	+	38260151	Medtr1g085620	3UTR
chr1	+	38611870	Medtr1g086250	3UTR
chr1	+	38654363	Medtr1g086370	3UTR
chr1	+	38654478	Medtr1g086370	3UTR
chr1	+	38695077	Medtr1g086480	3UTR
chr1	+	38695077	Medtr1g086480	3UTR
chr1	+	38695077	Medtr1g086480	3UTR
chr1	+	38695103	Medtr1g086480	3UTR
chr1	+	38695115	Medtr1g086480	3UTR
chr1	+	38873492	Medtr1g086810	3UTR
chr1	+	38873558	Medtr1g086810	3UTR
chr1	+	38957054	Medtr1g087020	3UTR
chr1	+	38957054	Medtr1g087020	3UTR
chr1	+	38957065	Medtr1g087020	3UTR
chr1	+	39069235	Medtr1g087200	3UTR
chr1	+	39069245	Medtr1g087200	3UTR
chr1	+	39207178	Medtr1g087520	3UTR
chr1	+	39207178	Medtr1g087520	3UTR
chr1	+	39207178	Medtr1g087520	3UTR
chr1	+	39207284	Medtr1g087520	3UTR
chr1	+	39207294	Medtr1g087520	3UTR
chr1	+	39344374	Medtr1g087880	3UTR
chr1	+	39376765	Medtr1g088110	3UTR
chr1	+	39479393	Medtr1g088260	3UTR
chr1	+	39479509	Medtr1g088260	3UTR
chr1	+	39537955	Medtr1g088420	3UTR
chr1	+	39635991	Medtr1g088610	3UTR
chr1	+	39656020	Medtr1g088660	3UTR
chr1	+	40204515	Medtr1g089810	3UTR
chr1	+	40623794	Medtr1g090670	3UTR
chr1	+	40733988	Medtr1g090720	3UTR
chr1	+	40738898	Medtr1g090723	3UTR
chr1	+	41498170	Medtr1g492590	3UTR
chr1	+	41508272	Medtr1g492610	3UTR
chr1	+	41508302	Medtr1g492610	3UTR
chr1	+	41624057	Medtr1g492820	3UTR
chr1	+	41848086	Medtr1g092910	3UTR
chr1	+	42200406	Medtr1g093960	3UTR
chr1	+	42274472	Medtr1g094085	3UTR
chr1	+	42274531	Medtr1g094085	3UTR
chr1	+	42307159	Medtr1g094130	3UTR
chr1	+	42307163	Medtr1g094130	3UTR
chr1	+	42307163	Medtr1g094130	3UTR
chr1	+	42307163	Medtr1g094130	3UTR
chr1	+	42307163	Medtr1g094130	3UTR
chr1	+	42307163	Medtr1g094130	3UTR
chr1	+	42307163	Medtr1g094130	3UTR
chr1	+	42307163	Medtr1g094130	3UTR
chr1	+	42307163	Medtr1g094130	3UTR
chr1	+	42307163	Medtr1g094130	3UTR
chr1	+	42307163	Medtr1g094130	3UTR
chr1	+	42307163	Medtr1g094130	3UTR
chr1	+	42307163	Medtr1g094130	3UTR
chr1	+	42307163	Medtr1g094130	3UTR
chr1	+	42307163	Medtr1g094130	3UTR
chr1	+	42307163	Medtr1g094130	3UTR
chr1	+	42307163	Medtr1g094130	3UTR
chr1	+	42307163	Medtr1g094130	3UTR
chr1	+	42307163	Medtr1g094130	3UTR
chr1	+	42307163	Medtr1g094130	3UTR
chr1	+	42307163	Medtr1g094130	3UTR
chr1	+	42307163	Medtr1g094130	3UTR
chr1	+	42307163	Medtr1g094130	3UTR
chr1	+	42307163	Medtr1g094130	3UTR
chr1	+	42307163	Medtr1g094130	3UTR
chr1	+	42307163	Medtr1g094130	3UTR
chr1	+	42307163	Medtr1g094130	3UTR
chr1	+	42307163	Medtr1g094130	3UTR
chr1	+	42307163	Medtr1g094130	3UTR
chr1	+	42307163	Medtr1g094130	3UTR
chr1	+	42307163	Medtr1g094130	3UTR
chr1	+	42307163	Medtr1g094130	3UTR
chr1	+	42307163	Medtr1g094130	3UTR
chr1	+	42307163	Medtr1g094130	3UTR
chr1	+	42307163	Medtr1g094130	3UTR
chr1	+	42307163	Medtr1g094130	3UTR
chr1	+	42307163	Medtr1g094130	3UTR
chr1	+	42307163	Medtr1g094130	3UTR
chr1	+	42307163	Medtr1g094130	3UTR
chr1	+	42307163	Medtr1g094130	3UTR
chr1	+	42307218	Medtr1g094130	3UTR
chr1	+	42327715	Medtr1g094145	3UTR
chr1	+	42504768	Medtr1g094610	3UTR
chr1	+	42674647	Medtr1g094870	3UTR
chr1	+	42799057	Medtr1g095070	3UTR
chr1	+	42799142	Medtr1g095070	3UTR
chr1	+	42799142	Medtr1g095070	3UTR
chr1	+	42799142	Medtr1g095070	3UTR
chr1	+	42799145	Medtr1g095070	3UTR
chr1	+	42799145	Medtr1g095070	3UTR
chr1	+	42799149	Medtr1g095070	3UTR
chr1	+	42799149	Medtr1g095070	3UTR
chr1	+	42805468	Medtr1g095085	3UTR
chr1	+	43331733	Medtr1g096240	3UTR
chr1	+	43769038	Medtr1g097080	3UTR
chr1	+	44027645	Medtr1g097600	3UTR
chr1	+	44027647	Medtr1g097600	3UTR
chr1	+	44027651	Medtr1g097600	3UTR
chr1	+	44027651	Medtr1g097600	3UTR
chr1	+	44142316	Medtr1g097935	3UTR
chr1	+	44177886	Medtr1g098160	3UTR
chr1	+	44177886	Medtr1g098160	3UTR
chr1	+	44181170	Medtr1g098170	3UTR
chr1	+	44208292	Medtr1g098220	3UTR
chr1	+	44208292	Medtr1g098220	3UTR
chr1	+	44208292	Medtr1g098220	3UTR
chr1	+	44208292	Medtr1g098220	3UTR
chr1	+	44208292	Medtr1g098220	3UTR
chr1	+	44208292	Medtr1g098220	3UTR
chr1	+	44208292	Medtr1g098220	3UTR
chr1	+	44208308	Medtr1g098220	3UTR
chr1	+	44208331	Medtr1g098220	3UTR
chr1	+	44208332	Medtr1g098220	3UTR
chr1	+	44208336	Medtr1g098220	3UTR
chr1	+	44208336	Medtr1g098220	3UTR
chr1	+	44208343	Medtr1g098220	3UTR
chr1	+	44208380	Medtr1g098220	3UTR
chr1	+	44208380	Medtr1g098220	3UTR
chr1	+	44208386	Medtr1g098220	3UTR
chr1	+	44594423	Medtr1g098940	3UTR
chr1	+	45164899	Medtr1g100210	3UTR
chr1	+	45335699	Medtr1g100960	3UTR
chr1	+	45335699	Medtr1g100960	3UTR
chr1	+	45335717	Medtr1g100960	3UTR
chr1	+	45335730	Medtr1g100960	3UTR
chr1	+	45335738	Medtr1g100960	3UTR
chr1	+	45335738	Medtr1g100960	3UTR
chr1	+	45335742	Medtr1g100960	3UTR
chr1	+	45335756	Medtr1g100960	3UTR
chr1	+	45391391	Medtr1g101020	3UTR
chr1	+	45582952	Medtr1g100643	3UTR
chr1	+	45583015	Medtr1g100643	3UTR
chr1	+	45583026	Medtr1g100643	3UTR
chr1	+	45583030	Medtr1g100643	3UTR
chr1	+	45583030	Medtr1g100643	3UTR
chr1	+	45583030	Medtr1g100643	3UTR
chr1	+	45583030	Medtr1g100643	3UTR
chr1	+	45643905	Medtr1g100697	3UTR
chr1	+	45662589	Medtr1g100727	3UTR
chr1	+	46452293	Medtr1g102780	3UTR
chr1	+	46452293	Medtr1g102780	3UTR
chr1	+	46633411	Medtr1g103070	3UTR
chr1	+	46647608	Medtr1g103100	3UTR
chr1	+	46647618	Medtr1g103100	3UTR
chr1	+	46647618	Medtr1g103100	3UTR
chr1	+	46647618	Medtr1g103100	3UTR
chr1	+	46647733	Medtr1g103100	3UTR
chr1	+	46647733	Medtr1g103100	3UTR
chr1	+	46839734	Medtr1g103490	3UTR
chr1	+	46839734	Medtr1g103490	3UTR
chr1	+	46839765	Medtr1g103490	3UTR
chr1	+	46882196	Medtr1g103570	3UTR
chr1	+	47121696	Medtr1g104610	3UTR
chr1	+	47213207	Medtr1g104780	3UTR
chr1	+	47213210	Medtr1g104780	3UTR
chr1	+	47323839	Medtr1g104990	3UTR
chr1	+	47323841	Medtr1g104990	3UTR
chr1	+	47386281	Medtr1g105360	3UTR
chr1	+	47789954	Medtr1g105860	3UTR
chr1	+	47789987	Medtr1g105860	3UTR
chr1	+	47789987	Medtr1g105860	3UTR
chr1	+	47789987	Medtr1g105860	3UTR
chr1	+	47789987	Medtr1g105860	3UTR
chr1	+	47894619	Medtr1g105970	3UTR
chr1	+	47964799	Medtr1g106030	3UTR
chr1	+	48030785	Medtr1g106095	3UTR
chr1	+	48030822	Medtr1g106095	3UTR
chr1	+	48030822	Medtr1g106095	3UTR
chr1	+	48030882	Medtr1g106095	3UTR
chr1	+	48030888	Medtr1g106095	3UTR
chr1	+	48030894	Medtr1g106095	3UTR
chr1	+	48030928	Medtr1g106095	3UTR
chr1	+	48030928	Medtr1g106095	3UTR
chr1	+	48402904	Medtr1g106915	3UTR
chr1	+	48402904	Medtr1g106915	3UTR
chr1	+	48523876	Medtr1g107215	3UTR
chr1	+	48720352	Medtr1g107425	3UTR
chr1	+	48720358	Medtr1g107425	3UTR
chr1	+	48720456	Medtr1g107425	3UTR
chr1	+	48951950	Medtr1g108340	3UTR
chr1	+	48953715	Medtr1g108330	3UTR
chr1	+	49027713	Medtr1g108460	3UTR
chr1	+	49192403	Medtr1g108840	3UTR
chr1	+	49512894	Medtr1g109470	3UTR
chr1	+	49512908	Medtr1g109470	3UTR
chr1	+	49730073	Medtr1g110270	3UTR
chr1	+	49759177	Medtr1g110310	3UTR
chr1	+	49759177	Medtr1g110310	3UTR
chr1	+	49759238	Medtr1g110310	3UTR
chr1	+	49989466	Medtr1g110750	3UTR
chr1	+	49989466	Medtr1g110750	3UTR
chr1	+	49989466	Medtr1g110750	3UTR
chr1	+	49995689	Medtr1g110760	3UTR
chr1	+	50175778	Medtr1g111090	3UTR
chr1	+	50175778	Medtr1g111090	3UTR
chr1	+	50175850	Medtr1g111090	3UTR
chr1	+	50258736	Medtr1g111270	3UTR
chr1	+	50587904	Medtr1g111860	3UTR
chr1	+	50633667	Medtr1g111970	3UTR
chr1	+	50633667	Medtr1g111970	3UTR
chr1	+	50633683	Medtr1g111970	3UTR
chr1	+	50633685	Medtr1g111970	3UTR
chr1	+	50633685	Medtr1g111970	3UTR
chr1	+	50633685	Medtr1g111970	3UTR
chr1	+	50633685	Medtr1g111970	3UTR
chr1	+	50704123	Medtr1g112130	3UTR
chr1	+	50772891	Medtr1g112250	3UTR
chr1	+	50859660	Medtr1g112340	3UTR
chr1	+	50859707	Medtr1g112340	3UTR
chr1	+	50859718	Medtr1g112340	3UTR
chr1	+	50859891	Medtr1g112340	3UTR
chr1	+	50859891	Medtr1g112340	3UTR
chr1	+	51136326	Medtr1g112840	3UTR
chr1	+	51179673	Medtr1g112870	3UTR
chr1	+	51179676	Medtr1g112870	3UTR
chr1	+	51519557	Medtr1g114170	3UTR
chr1	+	51519602	Medtr1g114170	3UTR
chr1	+	51559331	Medtr1g114240	3UTR
chr1	+	51593045	Medtr1g114320	3UTR
chr1	+	51717849	Medtr1g114540	3UTR
chr1	+	51863575	Medtr1g115190	3UTR
chr1	+	51865736	Medtr1g115195	3UTR
chr1	+	52029147	Medtr1g115315	3UTR
chr1	+	52185516	Medtr1g115490	3UTR
chr1	+	52228612	Medtr1g115545	3UTR
chr1	+	52228617	Medtr1g115545	3UTR
chr1	+	52228647	Medtr1g115545	3UTR
chr1	+	52260345	Medtr1g115570	3UTR
chr1	+	52266309	Medtr1g115575	3UTR
chr1	+	52318799	Medtr1g115820	3UTR
chr1	+	52318822	Medtr1g115820	3UTR
chr1	+	52318822	Medtr1g115820	3UTR
chr1	+	52318822	Medtr1g115820	3UTR
chr1	+	52318848	Medtr1g115820	3UTR
chr1	+	52318852	Medtr1g115820	3UTR
chr1	+	52318975	Medtr1g115820	3UTR
chr1	+	52386990	Medtr1g115740	3UTR
chr1	+	52489171	Medtr1g116120	3UTR
chr1	+	52489181	Medtr1g116120	3UTR
chr1	+	52489183	Medtr1g116120	3UTR
chr1	+	52575059	Medtr1g116310	3UTR
chr1	+	52712925	Medtr1g116510	3UTR
chr1	+	52712988	Medtr1g116510	3UTR
chr1	+	52719405	Medtr1g116520	3UTR
chr1	+	52719642	Medtr1g116520	3UTR
chr2	+	185976	Medtr2g005500	3UTR
chr2	+	217538	Medtr2g005570	3UTR
chr2	+	524892	Medtr2g006280	3UTR
chr2	+	1147640	Medtr2g007800	3UTR
chr2	+	1170037	Medtr2g007855	3UTR
chr2	+	1170037	Medtr2g007855	3UTR
chr2	+	1276297	Medtr2g008070	3UTR
chr2	+	1276317	Medtr2g008070	3UTR
chr2	+	1276399	Medtr2g008070	3UTR
chr2	+	1362604	Medtr2g008220	3UTR
chr2	+	1362604	Medtr2g008220	3UTR
chr2	+	1362698	Medtr2g008220	3UTR
chr2	+	1431000	Medtr2g008360	3UTR
chr2	+	1496664	Medtr2g008470	3UTR
chr2	+	1554215	Medtr2g008610	3UTR
chr2	+	1554239	Medtr2g008610	3UTR
chr2	+	1554279	Medtr2g008610	3UTR
chr2	+	1554487	Medtr2g008610	3UTR
chr2	+	1672313	Medtr2g008870	3UTR
chr2	+	1672315	Medtr2g008870	3UTR
chr2	+	1672328	Medtr2g008870	3UTR
chr2	+	1852512	Medtr2g009270	3UTR
chr2	+	1875004	Medtr2g009320	3UTR
chr2	+	2199358	Medtr2g010020	3UTR
chr2	+	2267218	Medtr2g010200	3UTR
chr2	+	2553201	Medtr2g010860	3UTR
chr2	+	3032403	Medtr2g012310	3UTR
chr2	+	3073909	Medtr2g012410	3UTR
chr2	+	3073909	Medtr2g012410	3UTR
chr2	+	3103813	Medtr2g012470	3UTR
chr2	+	3489927	Medtr2g013140	3UTR
chr2	+	3489990	Medtr2g013140	3UTR
chr2	+	3490013	Medtr2g013140	3UTR
chr2	+	3490013	Medtr2g013140	3UTR
chr2	+	3490013	Medtr2g013140	3UTR
chr2	+	3490013	Medtr2g013140	3UTR
chr2	+	3490013	Medtr2g013140	3UTR
chr2	+	3490013	Medtr2g013140	3UTR
chr2	+	3490018	Medtr2g013140	3UTR
chr2	+	3490018	Medtr2g013140	3UTR
chr2	+	3490018	Medtr2g013140	3UTR
chr2	+	3490018	Medtr2g013140	3UTR
chr2	+	3490018	Medtr2g013140	3UTR
chr2	+	3490018	Medtr2g013140	3UTR
chr2	+	3619195	Medtr2g013440	3UTR
chr2	+	3660134	Medtr2g013540	3UTR
chr2	+	3822199	Medtr2g013900	3UTR
chr2	+	3828611	Medtr2g013920	3UTR
chr2	+	3892836	Medtr2g014030	3UTR
chr2	+	3892850	Medtr2g014030	3UTR
chr2	+	3892851	Medtr2g014030	3UTR
chr2	+	3892915	Medtr2g014030	3UTR
chr2	+	3899114	Medtr2g014050	3UTR
chr2	+	3996514	Medtr2g014250	3UTR
chr2	+	3996514	Medtr2g014250	3UTR
chr2	+	4031983	Medtr2g014290	3UTR
chr2	+	4147919	Medtr2g014480	3UTR
chr2	+	4353316	Medtr2g014950	3UTR
chr2	+	4445972	Medtr2g015080	3UTR
chr2	+	4545362	Medtr2g015370	3UTR
chr2	+	4613263	Medtr2g015540	3UTR
chr2	+	4621235	Medtr2g015550	3UTR
chr2	+	4627948	Medtr2g015560	3UTR
chr2	+	4627971	Medtr2g015560	3UTR
chr2	+	4715021	Medtr2g015790	3UTR
chr2	+	4715021	Medtr2g015790	3UTR
chr2	+	4805836	Medtr2g015980	3UTR
chr2	+	4867227	Medtr2g016110	3UTR
chr2	+	5191510	Medtr2g016770	3UTR
chr2	+	5460623	Medtr2g017750	3UTR
chr2	+	5883560	Medtr2g018630	3UTR
chr2	+	6234207	Medtr2g019240	3UTR
chr2	+	6384834	Medtr2g019520	3UTR
chr2	+	6443665	Medtr2g019620	3UTR
chr2	+	6631711	Medtr2g020020	3UTR
chr2	+	6643127	Medtr2g020040	3UTR
chr2	+	6719745	Medtr2g020240	3UTR
chr2	+	6719745	Medtr2g020240	3UTR
chr2	+	7113126	Medtr2g021040	3UTR
chr2	+	7637978	Medtr2g022210	3UTR
chr2	+	7796457	Medtr2g022520	3UTR
chr2	+	7796457	Medtr2g022520	3UTR
chr2	+	7796558	Medtr2g022520	3UTR
chr2	+	7803240	Medtr2g022540	3UTR
chr2	+	7865359	Medtr2g022660	3UTR
chr2	+	7865392	Medtr2g022660	3UTR
chr2	+	7865399	Medtr2g022660	3UTR
chr2	+	7865525	Medtr2g022660	3UTR
chr2	+	8205422	Medtr2g023290	3UTR
chr2	+	8205431	Medtr2g023290	3UTR
chr2	+	8205453	Medtr2g023290	3UTR
chr2	+	8279838	Medtr2g023430	3UTR
chr2	+	8279876	Medtr2g023430	3UTR
chr2	+	8279937	Medtr2g023430	3UTR
chr2	+	8317329	Medtr2g023540	3UTR
chr2	+	8490997	Medtr2g023920	3UTR
chr2	+	8821233	Medtr2g024420	3UTR
chr2	+	8927987	Medtr2g025120	3UTR
chr2	+	9092607	Medtr2g025470	3UTR
chr2	+	9092623	Medtr2g025470	3UTR
chr2	+	9096855	Medtr2g025480	3UTR
chr2	+	9096910	Medtr2g025480	3UTR
chr2	+	9096919	Medtr2g025480	3UTR
chr2	+	9148617	Medtr2g025580	3UTR
chr2	+	9234567	Medtr2g025780	3UTR
chr2	+	9234614	Medtr2g025780	3UTR
chr2	+	9234614	Medtr2g025780	3UTR
chr2	+	9234616	Medtr2g025780	3UTR
chr2	+	9234616	Medtr2g025780	3UTR
chr2	+	9234616	Medtr2g025780	3UTR
chr2	+	9234616	Medtr2g025780	3UTR
chr2	+	9234618	Medtr2g025780	3UTR
chr2	+	9234618	Medtr2g025780	3UTR
chr2	+	9400316	Medtr2g026050	3UTR
chr2	+	9595923	Medtr2g026530	3UTR
chr2	+	9972817	Medtr2g027300	3UTR
chr2	+	9972934	Medtr2g027300	3UTR
chr2	+	10085136	Medtr2g027530	3UTR
chr2	+	10135669	Medtr2g027660	3UTR
chr2	+	10135684	Medtr2g027660	3UTR
chr2	+	10135703	Medtr2g027660	3UTR
chr2	+	10135721	Medtr2g027660	3UTR
chr2	+	10135721	Medtr2g027660	3UTR
chr2	+	10135742	Medtr2g027660	3UTR
chr2	+	10152201	Medtr2g027690	3UTR
chr2	+	10200957	Medtr2g027800	3UTR
chr2	+	10200957	Medtr2g027800	3UTR
chr2	+	10635818	Medtr2g028670	3UTR
chr2	+	10635837	Medtr2g028670	3UTR
chr2	+	10635845	Medtr2g028670	3UTR
chr2	+	10635916	Medtr2g028670	3UTR
chr2	+	10635939	Medtr2g028670	3UTR
chr2	+	10635939	Medtr2g028670	3UTR
chr2	+	10635939	Medtr2g028670	3UTR
chr2	+	10635939	Medtr2g028670	3UTR
chr2	+	10635939	Medtr2g028670	3UTR
chr2	+	10635982	Medtr2g028670	3UTR
chr2	+	10669219	Medtr2g028750	3UTR
chr2	+	10695464	Medtr2g028790	3UTR
chr2	+	10695482	Medtr2g028790	3UTR
chr2	+	10919481	Medtr2g029270	3UTR
chr2	+	10919501	Medtr2g029270	3UTR
chr2	+	10919519	Medtr2g029270	3UTR
chr2	+	10919571	Medtr2g029270	3UTR
chr2	+	11111823	Medtr2g029740	3UTR
chr2	+	11111823	Medtr2g029740	3UTR
chr2	+	11119532	Medtr2g029750	3UTR
chr2	+	11119571	Medtr2g029750	3UTR
chr2	+	11119576	Medtr2g029750	3UTR
chr2	+	11119576	Medtr2g029750	3UTR
chr2	+	11119576	Medtr2g029750	3UTR
chr2	+	11119620	Medtr2g029750	3UTR
chr2	+	11138134	Medtr2g029800	3UTR
chr2	+	11138155	Medtr2g029800	3UTR
chr2	+	11138155	Medtr2g029800	3UTR
chr2	+	11138171	Medtr2g029800	3UTR
chr2	+	11146547	Medtr2g029815	3UTR
chr2	+	11150416	Medtr2g029820	3UTR
chr2	+	11173324	Medtr2g029850	3UTR
chr2	+	11173324	Medtr2g029850	3UTR
chr2	+	11173336	Medtr2g029850	3UTR
chr2	+	11173336	Medtr2g029850	3UTR
chr2	+	11173336	Medtr2g029850	3UTR
chr2	+	11173336	Medtr2g029850	3UTR
chr2	+	11329051	Medtr2g030200	3UTR
chr2	+	11329071	Medtr2g030200	3UTR
chr2	+	11329093	Medtr2g030200	3UTR
chr2	+	11329093	Medtr2g030200	3UTR
chr2	+	11329366	Medtr2g030200	3UTR
chr2	+	11416947	Medtr2g030370	3UTR
chr2	+	11515847	Medtr2g030520	3UTR
chr2	+	11572389	Medtr2g030630	3UTR
chr2	+	12790623	Medtr2g033590	3UTR
chr2	+	13161365	Medtr2g034480	3UTR
chr2	+	13161377	Medtr2g034480	3UTR
chr2	+	13254079	Medtr2g034640	3UTR
chr2	+	13254079	Medtr2g034640	3UTR
chr2	+	13303783	Medtr2g034720	3UTR
chr2	+	13303786	Medtr2g034720	3UTR
chr2	+	13319312	Medtr2g034750	3UTR
chr2	+	13470640	Medtr2g035070	3UTR
chr2	+	13470642	Medtr2g035070	3UTR
chr2	+	13486022	Medtr2g035100	3UTR
chr2	+	13486033	Medtr2g035100	3UTR
chr2	+	13486033	Medtr2g035100	3UTR
chr2	+	13486033	Medtr2g035100	3UTR
chr2	+	13486041	Medtr2g035100	3UTR
chr2	+	13486043	Medtr2g035100	3UTR
chr2	+	13486043	Medtr2g035100	3UTR
chr2	+	13486043	Medtr2g035100	3UTR
chr2	+	13486043	Medtr2g035100	3UTR
chr2	+	13492469	Medtr2g035105	3UTR
chr2	+	13492475	Medtr2g035105	3UTR
chr2	+	13492477	Medtr2g035105	3UTR
chr2	+	13492477	Medtr2g035105	3UTR
chr2	+	13492477	Medtr2g035105	3UTR
chr2	+	13492477	Medtr2g035105	3UTR
chr2	+	13492477	Medtr2g035105	3UTR
chr2	+	13492477	Medtr2g035105	3UTR
chr2	+	13492481	Medtr2g035105	3UTR
chr2	+	13492483	Medtr2g035105	3UTR
chr2	+	13492483	Medtr2g035105	3UTR
chr2	+	13492483	Medtr2g035105	3UTR
chr2	+	13492483	Medtr2g035105	3UTR
chr2	+	13492483	Medtr2g035105	3UTR
chr2	+	13492499	Medtr2g035105	3UTR
chr2	+	13492552	Medtr2g035105	3UTR
chr2	+	13492585	Medtr2g035105	3UTR
chr2	+	13501780	Medtr2g035120	3UTR
chr2	+	13509837	Medtr2g035130	3UTR
chr2	+	13509837	Medtr2g035130	3UTR
chr2	+	13509837	Medtr2g035130	3UTR
chr2	+	13509837	Medtr2g035130	3UTR
chr2	+	13515588	Medtr2g035150	3UTR
chr2	+	13520985	Medtr2g035170	3UTR
chr2	+	13520985	Medtr2g035170	3UTR
chr2	+	13520998	Medtr2g035170	3UTR
chr2	+	13521000	Medtr2g035170	3UTR
chr2	+	13957104	Medtr2g436030	3UTR
chr2	+	14246752	Medtr2g436620	3UTR
chr2	+	14246772	Medtr2g436620	3UTR
chr2	+	14246793	Medtr2g436620	3UTR
chr2	+	14246793	Medtr2g436620	3UTR
chr2	+	14246793	Medtr2g436620	3UTR
chr2	+	14246793	Medtr2g436620	3UTR
chr2	+	14246793	Medtr2g436620	3UTR
chr2	+	14246793	Medtr2g436620	3UTR
chr2	+	14246793	Medtr2g436620	3UTR
chr2	+	14246793	Medtr2g436620	3UTR
chr2	+	14246793	Medtr2g436620	3UTR
chr2	+	14246793	Medtr2g436620	3UTR
chr2	+	14246793	Medtr2g436620	3UTR
chr2	+	14246793	Medtr2g436620	3UTR
chr2	+	14246811	Medtr2g436620	3UTR
chr2	+	14246811	Medtr2g436620	3UTR
chr2	+	14246811	Medtr2g436620	3UTR
chr2	+	14246811	Medtr2g436620	3UTR
chr2	+	14246816	Medtr2g436620	3UTR
chr2	+	14246826	Medtr2g436620	3UTR
chr2	+	14246826	Medtr2g436620	3UTR
chr2	+	14246833	Medtr2g436620	3UTR
chr2	+	14246833	Medtr2g436620	3UTR
chr2	+	14246841	Medtr2g436620	3UTR
chr2	+	14246843	Medtr2g436620	3UTR
chr2	+	14246854	Medtr2g436620	3UTR
chr2	+	14246867	Medtr2g436620	3UTR
chr2	+	14246867	Medtr2g436620	3UTR
chr2	+	14246867	Medtr2g436620	3UTR
chr2	+	14246873	Medtr2g436620	3UTR
chr2	+	14246873	Medtr2g436620	3UTR
chr2	+	14246897	Medtr2g436620	3UTR
chr2	+	14366484	Medtr2g436800	3UTR
chr2	+	14366521	Medtr2g436800	3UTR
chr2	+	14366521	Medtr2g436800	3UTR
chr2	+	14366521	Medtr2g436800	3UTR
chr2	+	14366521	Medtr2g436800	3UTR
chr2	+	14366521	Medtr2g436800	3UTR
chr2	+	14366521	Medtr2g436800	3UTR
chr2	+	14366521	Medtr2g436800	3UTR
chr2	+	14366536	Medtr2g436800	3UTR
chr2	+	14366537	Medtr2g436800	3UTR
chr2	+	14366537	Medtr2g436800	3UTR
chr2	+	14366537	Medtr2g436800	3UTR
chr2	+	14366576	Medtr2g436800	3UTR
chr2	+	14366582	Medtr2g436800	3UTR
chr2	+	14366603	Medtr2g436800	3UTR
chr2	+	14366619	Medtr2g436800	3UTR
chr2	+	14366655	Medtr2g436800	3UTR
chr2	+	14993846	Medtr2g437910	3UTR
chr2	+	15843282	Medtr2g036600	3UTR
chr2	+	15871518	Medtr2g036650	3UTR
chr2	+	15871619	Medtr2g036650	3UTR
chr2	+	16340021	Medtr2g037690	3UTR
chr2	+	16455178	Medtr2g037930	3UTR
chr2	+	16478250	Medtr2g037970	3UTR
chr2	+	16478254	Medtr2g037970	3UTR
chr2	+	16490784	Medtr2g037990	3UTR
chr2	+	16490807	Medtr2g037990	3UTR
chr2	+	16490807	Medtr2g037990	3UTR
chr2	+	16490807	Medtr2g037990	3UTR
chr2	+	16490845	Medtr2g037990	3UTR
chr2	+	16490856	Medtr2g037990	3UTR
chr2	+	16490877	Medtr2g037990	3UTR
chr2	+	16555687	Medtr2g038080	3UTR
chr2	+	16730379	Medtr2g038380	3UTR
chr2	+	16794585	Medtr2g038550	3UTR
chr2	+	16794607	Medtr2g038550	3UTR
chr2	+	16794607	Medtr2g038550	3UTR
chr2	+	16799279	Medtr2g038560	3UTR
chr2	+	18070074	Medtr2g041190	3UTR
chr2	+	18287098	Medtr2g041640	3UTR
chr2	+	18539042	Medtr2g042470	3UTR
chr2	+	18542654	Medtr2g042480	3UTR
chr2	+	18542671	Medtr2g042480	3UTR
chr2	+	18550621	Medtr2g042510	3UTR
chr2	+	18550734	Medtr2g042510	3UTR
chr2	+	18688506	Medtr2g042900	3UTR
chr2	+	18688507	Medtr2g042900	3UTR
chr2	+	18827670	Medtr2g043230	3UTR
chr2	+	18827681	Medtr2g043230	3UTR
chr2	+	19233266	Medtr2g044200	3UTR
chr2	+	19366154	Medtr2g044580	3UTR
chr2	+	19426249	Medtr2g044720	3UTR
chr2	+	19443937	Medtr2g044740	3UTR
chr2	+	19532796	Medtr2g044910	3UTR
chr2	+	19532796	Medtr2g044910	3UTR
chr2	+	19532855	Medtr2g044910	3UTR
chr2	+	19859627	Medtr2g045230	3UTR
chr2	+	20220751	Medtr2g046130	3UTR
chr2	+	20473225	Medtr2g046590	3UTR
chr2	+	20473233	Medtr2g046590	3UTR
chr2	+	20498742	Medtr2g046630	3UTR
chr2	+	20498742	Medtr2g046630	3UTR
chr2	+	20504705	Medtr2g046660	3UTR
chr2	+	20517196	Medtr2g046680	3UTR
chr2	+	20517196	Medtr2g046680	3UTR
chr2	+	20517196	Medtr2g046680	3UTR
chr2	+	20669647	Medtr2g047110	3UTR
chr2	+	20669758	Medtr2g047110	3UTR
chr2	+	20924916	Medtr2g047848	3UTR
chr2	+	21208850	Medtr2g048203	3UTR
chr2	+	21389764	Medtr2g048510	3UTR
chr2	+	21742101	Medtr2g049330	3UTR
chr2	+	21942905	Medtr2g449790	3UTR
chr2	+	22161795	Medtr2g450220	3UTR
chr2	+	22161921	Medtr2g450220	3UTR
chr2	+	22181632	Medtr2g450280	3UTR
chr2	+	22362992	Medtr2g049770	3UTR
chr2	+	22520306	Medtr2g450690	3UTR
chr2	+	22719162	Medtr2g451100	3UTR
chr2	+	23081406	Medtr2g050260	3UTR
chr2	+	23081417	Medtr2g050260	3UTR
chr2	+	23081486	Medtr2g050260	3UTR
chr2	+	23476595	Medtr2g054880	3UTR
chr2	+	23994971	Medtr2g055940	3UTR
chr2	+	23994990	Medtr2g055940	3UTR
chr2	+	24358266	Medtr2g058970	3UTR
chr2	+	24375725	Medtr2g059035	3UTR
chr2	+	24375791	Medtr2g059035	3UTR
chr2	+	24375798	Medtr2g059035	3UTR
chr2	+	24375798	Medtr2g059035	3UTR
chr2	+	25075466	Medtr2g460780	3UTR
chr2	+	25657206	Medtr2g462000	3UTR
chr2	+	26036429	Medtr2g061420	3UTR
chr2	+	26645796	Medtr2g063000	3UTR
chr2	+	26686010	Medtr2g063110	3UTR
chr2	+	26753864	Medtr2g063470	3UTR
chr2	+	27699416	Medtr2g066110	3UTR
chr2	+	27699429	Medtr2g066110	3UTR
chr2	+	27699430	Medtr2g066110	3UTR
chr2	+	27706627	Medtr2g066120	3UTR
chr2	+	27706627	Medtr2g066120	3UTR
chr2	+	27706627	Medtr2g066120	3UTR
chr2	+	27706641	Medtr2g066120	3UTR
chr2	+	27706728	Medtr2g066120	3UTR
chr2	+	27900194	Medtr2g066750	3UTR
chr2	+	27900194	Medtr2g066750	3UTR
chr2	+	27900226	Medtr2g066750	3UTR
chr2	+	28370995	Medtr2g067760	3UTR
chr2	+	28371075	Medtr2g067760	3UTR
chr2	+	28800386	Medtr2g069320	3UTR
chr2	+	28800465	Medtr2g069320	3UTR
chr2	+	28860012	Medtr2g069400	3UTR
chr2	+	28860012	Medtr2g069400	3UTR
chr2	+	28860022	Medtr2g069400	3UTR
chr2	+	28860072	Medtr2g069400	3UTR
chr2	+	28860072	Medtr2g069400	3UTR
chr2	+	28860104	Medtr2g069400	3UTR
chr2	+	29270541	Medtr2g064740	3UTR
chr2	+	29385819	Medtr2g064890	3UTR
[truncated: 4,460 more rows]

## Sheet: orthologous pairs
pairID	Ath.gene	Mtr.gene
[truncated: 25,960 more rows]

[truncated: 3 more sheets: Ath gene 3UTR length (notOrth), Mtr gene 3UTR length (notOrth), Orth gene 3UTR length]
